# Supplementary material for: Molecular Dynamics Simulation-assisted Ionic Liquid Screening for Deep Coverage Proteome Analysis
Source: Mol Cell Proteomics. 2020 Nov 25;19(10):1724–37. doi: 10.1074/mcp.TIR119.001827 (PMC8015004; doi:10.1074/mcp.TIR119.001827)
Supplement: Supplementary file 1 [file mmc1.zip]

Archive with 9 entries (9 files):
- 156541_3_supp_561937_qd6f2c.xlsx
- 156541_3_supp_561938_qd6fzd.xlsx
- 156541_3_supp_561939_qd6frd.xlsx
- 156541_3_supp_561940_qd6f8d.xlsx
- 156541_3_supp_561941_qd6f5d.xlsx
- 156541_3_supp_561942_qd6fvf.xlsx
- 156541_3_supp_561943_qd6flv.pdf
- 156541_3_supp_561946_qd6flv.pdf
- 156541_3_supp_561949_qd6fjg.xlsx
