# Supplementary material for: Molecular Dynamics Simulation-assisted Ionic Liquid Screening for Deep Coverage Proteome Analysis
Source: Mol Cell Proteomics. 2020 Nov 25;19(10):1724–37. doi: 10.1074/mcp.TIR119.001827 (PMC8015004; doi:10.1074/mcp.TIR119.001827)
Supplement: Supplementary file 1 [file mmc1.zip › 156541_3_supp_561937_qd6f2c.xlsx]

## Sheet: i-FASP-1-pro
Accession	Description	Exp. q-value: Combined	Sum PEP Score	Coverage [%]	# Peptides	# PSMs	# Unique Peptides	# Protein Groups	# AAs	MW [kDa]	calc. pI	Score Mascot: Mascot	# Peptides (by Search Engine): Mascot
Q15149	Plectin OS=Homo sapiens OX=9606 GN=PLEC PE=1 SV=3	0	1198.15	47	208	271	198	1	4684	531.5	5.96	6418	208
P21333	Filamin-A OS=Homo sapiens OX=9606 GN=FLNA PE=1 SV=4	0	1178.43	63	139	241	129	1	2647	280.6	6.06	6934	139
Q00610	Clathrin heavy chain 1 OS=Homo sapiens OX=9606 GN=CLTC PE=1 SV=5	0	729	66	88	134	88	1	1675	191.5	5.69	3797	88
P35579	Myosin-9 OS=Homo sapiens OX=9606 GN=MYH9 PE=1 SV=4	0	718.27	57	102	145	89	1	1960	226.4	5.6	3940	102
Q9Y490	Talin-1 OS=Homo sapiens OX=9606 GN=TLN1 PE=1 SV=3	0	716.985	52	96	136	96	1	2541	269.6	6.07	3941	96
P49327	Fatty acid synthase OS=Homo sapiens OX=9606 GN=FASN PE=1 SV=3	0	659.152	50	87	119	87	1	2511	273.3	6.44	3406	87
P31327	Carbamoyl-phosphate synthase [ammonia], mitochondrial OS=Homo sapiens OX=9606 GN=CPS1 PE=1 SV=2	0	630.523	69	83	136	80	1	1500	164.8	6.74	3552	83
P78527	DNA-dependent protein kinase catalytic subunit OS=Homo sapiens OX=9606 GN=PRKDC PE=1 SV=3	0	618.436	31	109	127	109	1	4128	468.8	7.12	3217	109
P58107	Epiplakin OS=Homo sapiens OX=9606 GN=EPPK1 PE=1 SV=3	0	612.395	52	74	109	65	1	5088	555.3	5.62	3189	74
O75369	Filamin-B OS=Homo sapiens OX=9606 GN=FLNB PE=1 SV=2	0	569.94	48	86	123	76	1	2602	278	5.73	3004	86
P04264	Keratin, type II cytoskeletal 1 OS=Homo sapiens OX=9606 GN=KRT1 PE=1 SV=6	0	538.15	65	55	223	46	1	644	66	8.12	10418	55
P05787	Keratin, type II cytoskeletal 8 OS=Homo sapiens OX=9606 GN=KRT8 PE=1 SV=7	0	535.708	82	56	152	44	1	483	53.7	5.59	4169	56
O43707	Alpha-actinin-4 OS=Homo sapiens OX=9606 GN=ACTN4 PE=1 SV=2	0	532.642	69	64	124	40	1	911	104.8	5.44	3210	64
P10809	60 kDa heat shock protein, mitochondrial OS=Homo sapiens OX=9606 GN=HSPD1 PE=1 SV=2	0	532.046	74	46	101	46	1	573	61	5.87	3927	46
P35908	Keratin, type II cytoskeletal 2 epidermal OS=Homo sapiens OX=9606 GN=KRT2 PE=1 SV=2	0	521.713	88	59	121	46	1	639	65.4	8	4279	59
P14618	Pyruvate kinase PKM OS=Homo sapiens OX=9606 GN=PKM PE=1 SV=4	0	520.186	73	38	102	38	1	531	57.9	7.84	3628	38
P29401	Transketolase OS=Homo sapiens OX=9606 GN=TKT PE=1 SV=3	0	515.944	82	41	108	41	1	623	67.8	7.66	3309	41
Q13813	Spectrin alpha chain, non-erythrocytic 1 OS=Homo sapiens OX=9606 GN=SPTAN1 PE=1 SV=3	0	490.956	40	83	104	83	1	2472	284.4	5.35	2542	83
P46940	Ras GTPase-activating-like protein IQGAP1 OS=Homo sapiens OX=9606 GN=IQGAP1 PE=1 SV=1	0	466.197	51	68	87	68	1	1657	189.1	6.48	2523	68
P05783	Keratin, type I cytoskeletal 18 OS=Homo sapiens OX=9606 GN=KRT18 PE=1 SV=2	0	442.335	83	45	114	43	1	430	48	5.45	3300	45
P60709	Actin, cytoplasmic 1 OS=Homo sapiens OX=9606 GN=ACTB PE=1 SV=1	0	441.965	90	32	136	2	1	375	41.7	5.48	4218	32
P63261	Actin, cytoplasmic 2 OS=Homo sapiens OX=9606 GN=ACTG1 PE=1 SV=1	0	441.658	90	31	135	1	1	375	41.8	5.48	4247	31
P13639	Elongation factor 2 OS=Homo sapiens OX=9606 GN=EEF2 PE=1 SV=4	0	440.77	69	56	100	55	1	858	95.3	6.83	2678	56
Q01082	Spectrin beta chain, non-erythrocytic 1 OS=Homo sapiens OX=9606 GN=SPTBN1 PE=1 SV=2	0	433.967	38	71	84	66	1	2364	274.4	5.57	2249	71
P04406	Glyceraldehyde-3-phosphate dehydrogenase OS=Homo sapiens OX=9606 GN=GAPDH PE=1 SV=3	0	432.309	81	23	111	23	1	335	36	8.46	3798	23
P08670	Vimentin OS=Homo sapiens OX=9606 GN=VIM PE=1 SV=4	0	430.838	88	54	104	50	1	466	53.6	5.12	2750	54
P55072	Transitional endoplasmic reticulum ATPase OS=Homo sapiens OX=9606 GN=VCP PE=1 SV=4	0	407.618	63	53	93	53	1	806	89.3	5.26	2324	53
P13645	Keratin, type I cytoskeletal 10 OS=Homo sapiens OX=9606 GN=KRT10 PE=1 SV=6	0	401.206	61	33	99	28	1	584	58.8	5.21	4183	33
Q14204	Cytoplasmic dynein 1 heavy chain 1 OS=Homo sapiens OX=9606 GN=DYNC1H1 PE=1 SV=5	0	394.367	24	82	91	82	1	4646	532.1	6.4	1661	82
P35527	Keratin, type I cytoskeletal 9 OS=Homo sapiens OX=9606 GN=KRT9 PE=1 SV=3	0	387.791	77	37	93	36	1	623	62	5.24	3817	37
P07437	Tubulin beta chain OS=Homo sapiens OX=9606 GN=TUBB PE=1 SV=2	0	387.155	82	33	96	5	1	444	49.6	4.89	2791	33
P08238	Heat shock protein HSP 90-beta OS=Homo sapiens OX=9606 GN=HSP90AB1 PE=1 SV=4	0	384.144	53	45	79	27	1	724	83.2	5.03	2154	45
P68371	Tubulin beta-4B chain OS=Homo sapiens OX=9606 GN=TUBB4B PE=1 SV=1	0	376.919	82	33	97	1	1	445	49.8	4.89	2802	33
P07814	Bifunctional glutamate/proline--tRNA ligase OS=Homo sapiens OX=9606 GN=EPRS PE=1 SV=5	0	371.651	52	54	75	53	1	1512	170.5	7.33	2007	54
Q04695	Keratin, type I cytoskeletal 17 OS=Homo sapiens OX=9606 GN=KRT17 PE=1 SV=2	0	370.219	88	44	94	25	1	432	48.1	5.02	2808	44
P06733	Alpha-enolase OS=Homo sapiens OX=9606 GN=ENO1 PE=1 SV=2	0	365.842	75	33	123	28	1	434	47.1	7.39	4290	33
Q9BVA1	Tubulin beta-2B chain OS=Homo sapiens OX=9606 GN=TUBB2B PE=1 SV=1	0	344.394	67	30	87	2	1	445	49.9	4.89	2547	30
P11142	Heat shock cognate 71 kDa protein OS=Homo sapiens OX=9606 GN=HSPA8 PE=1 SV=1	0	339.571	65	38	82	26	1	646	70.9	5.52	2358	38
Q71U36	Tubulin alpha-1A chain OS=Homo sapiens OX=9606 GN=TUBA1A PE=1 SV=1	0	332.6	72	31	72	1	1	451	50.1	5.06	2395	31
P12814	Alpha-actinin-1 OS=Homo sapiens OX=9606 GN=ACTN1 PE=1 SV=2	0	332.225	56	42	71	19	1	892	103	5.41	1891	42
P42704	Leucine-rich PPR motif-containing protein, mitochondrial OS=Homo sapiens OX=9606 GN=LRPPRC PE=1 SV=3	0	331.641	45	51	60	51	1	1394	157.8	6.13	1761	51
P06576	ATP synthase subunit beta, mitochondrial OS=Homo sapiens OX=9606 GN=ATP5F1B PE=1 SV=3	0	328.193	69	25	69	25	1	529	56.5	5.4	2372	25
Q13885	Tubulin beta-2A chain OS=Homo sapiens OX=9606 GN=TUBB2A PE=1 SV=1	0	326.167	57	28	85	1	1	445	49.9	4.89	2418	28
P04350	Tubulin beta-4A chain OS=Homo sapiens OX=9606 GN=TUBB4A PE=1 SV=2	0	324.836	77	28	87	3	1	444	49.6	4.88	2461	28
P11021	Endoplasmic reticulum chaperone BiP OS=Homo sapiens OX=9606 GN=HSPA5 PE=1 SV=2	0	324.826	61	40	85	38	1	654	72.3	5.16	2527	40
P07900	Heat shock protein HSP 90-alpha OS=Homo sapiens OX=9606 GN=HSP90AA1 PE=1 SV=5	0	321.64	53	43	86	26	1	732	84.6	5.02	2025	43
P38646	Stress-70 protein, mitochondrial OS=Homo sapiens OX=9606 GN=HSPA9 PE=1 SV=2	0	319.105	63	46	70	45	1	679	73.6	6.16	2243	46
P02545	Prelamin-A/C OS=Homo sapiens OX=9606 GN=LMNA PE=1 SV=1	0	313.598	65	49	75	48	1	664	74.1	7.02	2115	49
Q14697	Neutral alpha-glucosidase AB OS=Homo sapiens OX=9606 GN=GANAB PE=1 SV=3	0	312.247	51	39	64	39	1	944	106.8	6.14	1631	39
P53396	ATP-citrate synthase OS=Homo sapiens OX=9606 GN=ACLY PE=1 SV=3	0	301.829	53	46	64	46	1	1101	120.8	7.33	1800	46
Q9BQE3	Tubulin alpha-1C chain OS=Homo sapiens OX=9606 GN=TUBA1C PE=1 SV=1	0	300.224	72	31	71	2	1	449	49.9	5.1	2196	31
P04075	Fructose-bisphosphate aldolase A OS=Homo sapiens OX=9606 GN=ALDOA PE=1 SV=2	0	295.475	88	28	73	23	1	364	39.4	8.09	1945	28
P07355	Annexin A2 OS=Homo sapiens OX=9606 GN=ANXA2 PE=1 SV=2	0	294.838	83	34	63	34	1	339	38.6	7.75	1843	34
P22314	Ubiquitin-like modifier-activating enzyme 1 OS=Homo sapiens OX=9606 GN=UBA1 PE=1 SV=3	0	292.224	52	40	66	40	1	1058	117.8	5.76	1596	40
Q09666	Neuroblast differentiation-associated protein AHNAK OS=Homo sapiens OX=9606 GN=AHNAK PE=1 SV=2	0	285.018	31	68	87	68	1	5890	628.7	6.15	1415	68
P22626	Heterogeneous nuclear ribonucleoproteins A2/B1 OS=Homo sapiens OX=9606 GN=HNRNPA2B1 PE=1 SV=2	0	284.189	85	29	58	26	1	353	37.4	8.95	1680	29
P78371	T-complex protein 1 subunit beta OS=Homo sapiens OX=9606 GN=CCT2 PE=1 SV=4	0	279.483	70	29	43	29	1	535	57.5	6.46	1577	29
P26038	Moesin OS=Homo sapiens OX=9606 GN=MSN PE=1 SV=3	0	272.824	56	41	69	28	1	577	67.8	6.4	1449	41
P06744	Glucose-6-phosphate isomerase OS=Homo sapiens OX=9606 GN=GPI PE=1 SV=4	0	271.593	67	26	57	25	1	558	63.1	8.32	1530	26
P09651	Heterogeneous nuclear ribonucleoprotein A1 OS=Homo sapiens OX=9606 GN=HNRNPA1 PE=1 SV=5	0	271.08	55	29	50	26	1	372	38.7	9.13	1310	29
P02533	Keratin, type I cytoskeletal 14 OS=Homo sapiens OX=9606 GN=KRT14 PE=1 SV=4	0	260.925	76	40	69	11	1	472	51.5	5.16	1772	40
P25705	ATP synthase subunit alpha, mitochondrial OS=Homo sapiens OX=9606 GN=ATP5F1A PE=1 SV=1	0	260.059	67	35	52	35	1	553	59.7	9.13	1632	35
P68366	Tubulin alpha-4A chain OS=Homo sapiens OX=9606 GN=TUBA4A PE=1 SV=1	0	259.139	64	27	61	7	1	448	49.9	5.06	1886	27
P08729	Keratin, type II cytoskeletal 7 OS=Homo sapiens OX=9606 GN=KRT7 PE=1 SV=5	0	256.127	72	44	85	34	1	469	51.4	5.48	2097	44
Q7KZF4	Staphylococcal nuclease domain-containing protein 1 OS=Homo sapiens OX=9606 GN=SND1 PE=1 SV=1	0	243.209	54	37	46	37	1	910	101.9	7.17	1267	37
P11498	Pyruvate carboxylase, mitochondrial OS=Homo sapiens OX=9606 GN=PC PE=1 SV=2	0	242.615	47	40	49	40	1	1178	129.6	6.84	1575	40
P12956	X-ray repair cross-complementing protein 6 OS=Homo sapiens OX=9606 GN=XRCC6 PE=1 SV=2	0	242.239	61	39	56	39	1	609	69.8	6.64	1323	39
P18206	Vinculin OS=Homo sapiens OX=9606 GN=VCL PE=1 SV=4	0	242.051	42	41	54	41	1	1134	123.7	5.66	1518	41
P0DMV9	Heat shock 70 kDa protein 1B OS=Homo sapiens OX=9606 GN=HSPA1B PE=1 SV=1	0	241.567	61	33	53	29	1	641	70	5.66	1572	33
P08779	Keratin, type I cytoskeletal 16 OS=Homo sapiens OX=9606 GN=KRT16 PE=1 SV=4	0	240.983	78	37	59	18	1	473	51.2	5.05	1429	37
P61978	Heterogeneous nuclear ribonucleoprotein K OS=Homo sapiens OX=9606 GN=HNRNPK PE=1 SV=1	0	239.824	63	27	49	27	1	463	50.9	5.54	1225	27
P68104	Elongation factor 1-alpha 1 OS=Homo sapiens OX=9606 GN=EEF1A1 PE=1 SV=1	0	239.265	69	27	80	17	1	462	50.1	9.01	2034	27
Q13509	Tubulin beta-3 chain OS=Homo sapiens OX=9606 GN=TUBB3 PE=1 SV=2	0	237.495	40	20	56	1	1	450	50.4	4.93	1481	20
Q14974	Importin subunit beta-1 OS=Homo sapiens OX=9606 GN=KPNB1 PE=1 SV=2	0	233.432	43	27	41	27	1	876	97.1	4.78	1187	27
Q08211	ATP-dependent RNA helicase A OS=Homo sapiens OX=9606 GN=DHX9 PE=1 SV=4	0	229.13	34	39	49	39	1	1270	140.9	6.84	1259	39
P00558	Phosphoglycerate kinase 1 OS=Homo sapiens OX=9606 GN=PGK1 PE=1 SV=3	0	227.392	76	26	57	26	1	417	44.6	8.1	1626	26
P08195	4F2 cell-surface antigen heavy chain OS=Homo sapiens OX=9606 GN=SLC3A2 PE=1 SV=3	0	226.306	54	28	47	28	1	630	68	5.01	1403	28
P49748	Very long-chain specific acyl-CoA dehydrogenase, mitochondrial OS=Homo sapiens OX=9606 GN=ACADVL PE=1 SV=1	0	221.153	63	32	46	32	1	655	70.3	8.75	1373	32
O75083	WD repeat-containing protein 1 OS=Homo sapiens OX=9606 GN=WDR1 PE=1 SV=4	0	220.119	62	25	36	25	1	606	66.2	6.65	1049	25
P00338	L-lactate dehydrogenase A chain OS=Homo sapiens OX=9606 GN=LDHA PE=1 SV=2	0	218.257	85	26	62	23	1	332	36.7	8.27	1767	26
P02538	Keratin, type II cytoskeletal 6A OS=Homo sapiens OX=9606 GN=KRT6A PE=1 SV=3	0	218.03	59	40	65	4	1	564	60	8	1497	40
P30101	Protein disulfide-isomerase A3 OS=Homo sapiens OX=9606 GN=PDIA3 PE=1 SV=4	0	217.724	65	31	51	31	1	505	56.7	6.35	1331	31
P15311	Ezrin OS=Homo sapiens OX=9606 GN=EZR PE=1 SV=4	0	217.67	46	32	52	20	1	586	69.4	6.27	1005	32
P07237	Protein disulfide-isomerase OS=Homo sapiens OX=9606 GN=P4HB PE=1 SV=3	0	217.213	65	37	53	37	1	508	57.1	4.87	1266	37
P40939	Trifunctional enzyme subunit alpha, mitochondrial OS=Homo sapiens OX=9606 GN=HADHA PE=1 SV=2	0	214.06	51	29	38	29	1	763	82.9	9.04	1122	29
Q92616	eIF-2-alpha kinase activator GCN1 OS=Homo sapiens OX=9606 GN=GCN1 PE=1 SV=6	0	213.871	21	41	46	41	1	2671	292.6	7.47	1129	41
P11413	Glucose-6-phosphate 1-dehydrogenase OS=Homo sapiens OX=9606 GN=G6PD PE=1 SV=4	0	213.738	55	30	43	30	1	515	59.2	6.84	965	30
P13010	X-ray repair cross-complementing protein 5 OS=Homo sapiens OX=9606 GN=XRCC5 PE=1 SV=3	0	212.239	55	34	46	33	1	732	82.7	5.81	1070	34
P60842	Eukaryotic initiation factor 4A-I OS=Homo sapiens OX=9606 GN=EIF4A1 PE=1 SV=1	0	209.613	60	24	49	13	1	406	46.1	5.48	1408	24
P04259	Keratin, type II cytoskeletal 6B OS=Homo sapiens OX=9606 GN=KRT6B PE=1 SV=5	0	208.64	56	37	63	2	1	564	60	8	1438	37
P21796	Voltage-dependent anion-selective channel protein 1 OS=Homo sapiens OX=9606 GN=VDAC1 PE=1 SV=2	0	208.237	79	18	33	17	1	283	30.8	8.54	1515	18
Q06830	Peroxiredoxin-1 OS=Homo sapiens OX=9606 GN=PRDX1 PE=1 SV=1	0	206.564	89	19	51	16	1	199	22.1	8.13	1298	19
P07195	L-lactate dehydrogenase B chain OS=Homo sapiens OX=9606 GN=LDHB PE=1 SV=2	0	203.407	83	22	60	19	1	334	36.6	6.05	1323	22
P14625	Endoplasmin OS=Homo sapiens OX=9606 GN=HSP90B1 PE=1 SV=1	0	203.391	46	33	45	32	1	803	92.4	4.84	1047	33
Q16881	Thioredoxin reductase 1, cytoplasmic OS=Homo sapiens OX=9606 GN=TXNRD1 PE=1 SV=3	0	201.532	46	24	32	23	1	649	70.9	7.39	1224	24
P04083	Annexin A1 OS=Homo sapiens OX=9606 GN=ANXA1 PE=1 SV=2	0	199.256	71	25	37	25	1	346	38.7	7.02	1179	25
P51659	Peroxisomal multifunctional enzyme type 2 OS=Homo sapiens OX=9606 GN=HSD17B4 PE=1 SV=3	0	198.728	48	28	39	28	1	736	79.6	8.84	1167	28
P13647	Keratin, type II cytoskeletal 5 OS=Homo sapiens OX=9606 GN=KRT5 PE=1 SV=3	0	198.231	47	39	67	20	1	590	62.3	7.74	1248	39
P53621	Coatomer subunit alpha OS=Homo sapiens OX=9606 GN=COPA PE=1 SV=2	0	197.566	40	36	40	36	1	1224	138.3	7.66	982	36
Q14980	Nuclear mitotic apparatus protein 1 OS=Homo sapiens OX=9606 GN=NUMA1 PE=1 SV=2	0	191.214	20	30	38	30	1	2115	238.1	5.78	1202	30
P50990	T-complex protein 1 subunit theta OS=Homo sapiens OX=9606 GN=CCT8 PE=1 SV=4	0	191.197	53	30	37	30	1	548	59.6	5.6	1109	30
P37802	Transgelin-2 OS=Homo sapiens OX=9606 GN=TAGLN2 PE=1 SV=3	0	190.423	93	21	45	21	1	199	22.4	8.25	1209	21
P36578	60S ribosomal protein L4 OS=Homo sapiens OX=9606 GN=RPL4 PE=1 SV=5	0	187.761	43	21	41	21	1	427	47.7	11.06	975	21
P31943	Heterogeneous nuclear ribonucleoprotein H OS=Homo sapiens OX=9606 GN=HNRNPH1 PE=1 SV=4	0	187.378	59	24	33	13	1	449	49.2	6.3	1094	24
P26599	Polypyrimidine tract-binding protein 1 OS=Homo sapiens OX=9606 GN=PTBP1 PE=1 SV=1	0	187.275	61	20	29	16	1	531	57.2	9.17	1207	20
P60174	Triosephosphate isomerase OS=Homo sapiens OX=9606 GN=TPI1 PE=1 SV=3	0	187.181	78	22	39	22	1	286	30.8	5.92	1209	22
P26639	Threonine--tRNA ligase, cytoplasmic OS=Homo sapiens OX=9606 GN=TARS PE=1 SV=3	0	186.063	50	34	42	34	1	723	83.4	6.67	1008	34
P55060	Exportin-2 OS=Homo sapiens OX=9606 GN=CSE1L PE=1 SV=3	0	185.203	40	29	36	29	1	971	110.3	5.77	998	29
P35241	Radixin OS=Homo sapiens OX=9606 GN=RDX PE=1 SV=1	0	184.24	53	32	48	18	1	583	68.5	6.37	896	32
P11940	Polyadenylate-binding protein 1 OS=Homo sapiens OX=9606 GN=PABPC1 PE=1 SV=2	0	184.109	60	29	42	19	1	636	70.6	9.5	1052	29
P17987	T-complex protein 1 subunit alpha OS=Homo sapiens OX=9606 GN=TCP1 PE=1 SV=1	0	182.742	62	25	35	25	1	556	60.3	6.11	1102	25
P31939	Bifunctional purine biosynthesis protein PURH OS=Homo sapiens OX=9606 GN=ATIC PE=1 SV=3	0	181.981	74	31	39	31	1	592	64.6	6.71	827	31
P13929	Beta-enolase OS=Homo sapiens OX=9606 GN=ENO3 PE=1 SV=5	0	181.798	63	21	63	14	1	434	47	7.71	1936	21
Q96TA1	Protein Niban 2 OS=Homo sapiens OX=9606 GN=NIBAN2 PE=1 SV=3	0	180.911	45	24	32	24	1	746	84.1	6.19	801	24
P50454	Serpin H1 OS=Homo sapiens OX=9606 GN=SERPINH1 PE=1 SV=2	0	180.115	58	17	30	17	1	418	46.4	8.69	1080	17
P13797	Plastin-3 OS=Homo sapiens OX=9606 GN=PLS3 PE=1 SV=4	0	179.389	57	29	39	23	1	630	70.8	5.6	912	29
P50395	Rab GDP dissociation inhibitor beta OS=Homo sapiens OX=9606 GN=GDI2 PE=1 SV=2	0	179.336	69	26	31	18	1	445	50.6	6.47	908	26
P18669	Phosphoglycerate mutase 1 OS=Homo sapiens OX=9606 GN=PGAM1 PE=1 SV=2	0	176.649	76	16	34	11	1	254	28.8	7.18	986	16
O00410	Importin-5 OS=Homo sapiens OX=9606 GN=IPO5 PE=1 SV=4	0	175.838	40	29	32	26	1	1097	123.6	4.94	788	29
P04843	Dolichyl-diphosphooligosaccharide--protein glycosyltransferase subunit 1 OS=Homo sapiens OX=9606 GN=RPN1 PE=1 SV=1	0	175.522	51	23	31	23	1	607	68.5	6.38	831	23
P23921	Ribonucleoside-diphosphate reductase large subunit OS=Homo sapiens OX=9606 GN=RRM1 PE=1 SV=1	0	173.73	51	29	36	29	1	792	90	7.15	780	29
P34897	Serine hydroxymethyltransferase, mitochondrial OS=Homo sapiens OX=9606 GN=SHMT2 PE=1 SV=3	0	172.947	68	26	34	25	1	504	56	8.53	992	26
P49411	Elongation factor Tu, mitochondrial OS=Homo sapiens OX=9606 GN=TUFM PE=1 SV=2	0	172.11	65	26	40	26	1	452	49.5	7.61	917	26
P62805	Histone H4 OS=Homo sapiens OX=9606 GN=HIST1H4A PE=1 SV=2	0	171.834	62	17	44	17	1	103	11.4	11.36	1174	17
P11586	C-1-tetrahydrofolate synthase, cytoplasmic OS=Homo sapiens OX=9606 GN=MTHFD1 PE=1 SV=3	0	171.669	43	34	45	34	1	935	101.5	7.3	957	34
P52272	Heterogeneous nuclear ribonucleoprotein M OS=Homo sapiens OX=9606 GN=HNRNPM PE=1 SV=3	0	169.055	54	31	44	31	1	730	77.5	8.7	1112	31
Q15233	Non-POU domain-containing octamer-binding protein OS=Homo sapiens OX=9606 GN=NONO PE=1 SV=4	0	168.014	48	24	33	23	1	471	54.2	8.95	903	24
Q13228	Methanethiol oxidase OS=Homo sapiens OX=9606 GN=SELENBP1 PE=1 SV=2	0	167.879	64	22	33	22	1	472	52.4	6.37	953	22
P55809	Succinyl-CoA:3-ketoacid coenzyme A transferase 1, mitochondrial OS=Homo sapiens OX=9606 GN=OXCT1 PE=1 SV=1	0	167.679	46	19	28	19	1	520	56.1	7.46	1088	19
Q86YZ3	Hornerin OS=Homo sapiens OX=9606 GN=HRNR PE=1 SV=2	0	167.393	23	17	27	17	1	2850	282.2	10.04	1194	17
P62258	14-3-3 protein epsilon OS=Homo sapiens OX=9606 GN=YWHAE PE=1 SV=1	0	165.923	79	21	41	19	1	255	29.2	4.74	1135	21
P32119	Peroxiredoxin-2 OS=Homo sapiens OX=9606 GN=PRDX2 PE=1 SV=5	0	165.829	84	17	36	16	1	198	21.9	5.97	919	17
Q10471	Polypeptide N-acetylgalactosaminyltransferase 2 OS=Homo sapiens OX=9606 GN=GALNT2 PE=1 SV=1	0	164.753	50	25	37	25	1	571	64.7	8.35	852	25
P22102	Trifunctional purine biosynthetic protein adenosine-3 OS=Homo sapiens OX=9606 GN=GART PE=1 SV=1	0	164.008	34	23	29	23	1	1010	107.7	6.7	851	23
Q15365	Poly(rC)-binding protein 1 OS=Homo sapiens OX=9606 GN=PCBP1 PE=1 SV=2	0	163.587	82	16	28	12	1	356	37.5	7.09	1073	16
P48643	T-complex protein 1 subunit epsilon OS=Homo sapiens OX=9606 GN=CCT5 PE=1 SV=1	0	163.031	52	26	41	25	1	541	59.6	5.66	870	26
Q00839	Heterogeneous nuclear ribonucleoprotein U OS=Homo sapiens OX=9606 GN=HNRNPU PE=1 SV=6	0	161.951	37	27	37	26	1	825	90.5	6	947	27
P42330	Aldo-keto reductase family 1 member C3 OS=Homo sapiens OX=9606 GN=AKR1C3 PE=1 SV=4	0	160.825	74	22	32	11	1	323	36.8	7.94	890	22
P40227	T-complex protein 1 subunit zeta OS=Homo sapiens OX=9606 GN=CCT6A PE=1 SV=3	0	159.952	53	24	30	24	1	531	58	6.68	748	24
P30041	Peroxiredoxin-6 OS=Homo sapiens OX=9606 GN=PRDX6 PE=1 SV=3	0	159.891	76	20	31	20	1	224	25	6.38	943	20
P47897	Glutamine--tRNA ligase OS=Homo sapiens OX=9606 GN=QARS PE=1 SV=1	0	159.288	44	28	32	27	1	775	87.7	7.15	790	28
P43243	Matrin-3 OS=Homo sapiens OX=9606 GN=MATR3 PE=1 SV=2	0	159.142	33	21	31	21	1	847	94.6	6.25	822	21
P14923	Junction plakoglobin OS=Homo sapiens OX=9606 GN=JUP PE=1 SV=3	0	156.692	43	22	30	19	1	745	81.7	6.14	921	22
Q9BUF5	Tubulin beta-6 chain OS=Homo sapiens OX=9606 GN=TUBB6 PE=1 SV=1	0	156.364	63	20	47	8	1	446	49.8	4.88	1006	20
P26641	Elongation factor 1-gamma OS=Homo sapiens OX=9606 GN=EEF1G PE=1 SV=3	0	153.201	66	24	42	24	1	437	50.1	6.67	1255	24
P41252	Isoleucine--tRNA ligase, cytoplasmic OS=Homo sapiens OX=9606 GN=IARS PE=1 SV=2	0	152.945	24	24	31	24	1	1262	144.4	6.15	754	24
Q99714	3-hydroxyacyl-CoA dehydrogenase type-2 OS=Homo sapiens OX=9606 GN=HSD17B10 PE=1 SV=3	0	152.824	84	14	24	14	1	261	26.9	7.78	1005	14
P52895	Aldo-keto reductase family 1 member C2 OS=Homo sapiens OX=9606 GN=AKR1C2 PE=1 SV=3	0	152.576	65	17	29	4	1	323	36.7	7.49	656	17
Q16891	MICOS complex subunit MIC60 OS=Homo sapiens OX=9606 GN=IMMT PE=1 SV=1	0	151.997	41	27	34	27	1	758	83.6	6.48	726	27
P23528	Cofilin-1 OS=Homo sapiens OX=9606 GN=CFL1 PE=1 SV=3	0	151.354	83	21	31	16	1	166	18.5	8.09	914	21
P63104	14-3-3 protein zeta/delta OS=Homo sapiens OX=9606 GN=YWHAZ PE=1 SV=1	0	150.886	74	21	38	16	1	245	27.7	4.79	889	21
P05556	Integrin beta-1 OS=Homo sapiens OX=9606 GN=ITGB1 PE=1 SV=2	0	149.139	34	20	30	20	1	798	88.4	5.39	802	20
Q99497	Protein/nucleic acid deglycase DJ-1 OS=Homo sapiens OX=9606 GN=PARK7 PE=1 SV=2	0	148.857	83	15	30	15	1	189	19.9	6.79	988	15
Q99798	Aconitate hydratase, mitochondrial OS=Homo sapiens OX=9606 GN=ACO2 PE=1 SV=2	0	148.714	38	25	30	25	1	780	85.4	7.61	955	25
P62826	GTP-binding nuclear protein Ran OS=Homo sapiens OX=9606 GN=RAN PE=1 SV=3	0	148.238	60	16	30	16	1	216	24.4	7.49	771	16
Q02218	2-oxoglutarate dehydrogenase, mitochondrial OS=Homo sapiens OX=9606 GN=OGDH PE=1 SV=3	0	148.233	34	28	35	28	1	1023	115.9	6.86	737	28
P61247	40S ribosomal protein S3a OS=Homo sapiens OX=9606 GN=RPS3A PE=1 SV=2	0	146.944	56	19	34	19	1	264	29.9	9.73	829	19
P52209	6-phosphogluconate dehydrogenase, decarboxylating OS=Homo sapiens OX=9606 GN=PGD PE=1 SV=3	0	146.571	59	22	30	22	1	483	53.1	7.23	724	22
Q99832	T-complex protein 1 subunit eta OS=Homo sapiens OX=9606 GN=CCT7 PE=1 SV=2	0	146.485	51	21	27	21	1	543	59.3	7.65	792	21
Q01518	Adenylyl cyclase-associated protein 1 OS=Homo sapiens OX=9606 GN=CAP1 PE=1 SV=5	0	145.906	48	22	35	21	1	475	51.9	8.06	858	22
P15559	NAD(P)H dehydrogenase [quinone] 1 OS=Homo sapiens OX=9606 GN=NQO1 PE=1 SV=1	0	145.576	57	18	28	18	1	274	30.8	8.88	829	18
P62937	Peptidyl-prolyl cis-trans isomerase A OS=Homo sapiens OX=9606 GN=PPIA PE=1 SV=2	0	145.553	70	11	40	10	1	165	18	7.81	1365	11
O43143	Pre-mRNA-splicing factor ATP-dependent RNA helicase DHX15 OS=Homo sapiens OX=9606 GN=DHX15 PE=1 SV=2	0	144.267	40	23	30	23	1	795	90.9	7.46	755	23
Q08J23	tRNA (cytosine(34)-C(5))-methyltransferase OS=Homo sapiens OX=9606 GN=NSUN2 PE=1 SV=2	0	143.641	44	23	28	23	1	767	86.4	6.77	650	23
Q04828	Aldo-keto reductase family 1 member C1 OS=Homo sapiens OX=9606 GN=AKR1C1 PE=1 SV=1	0	143.108	63	19	30	1	1	323	36.8	7.88	645	19
P05186	Alkaline phosphatase, tissue-nonspecific isozyme OS=Homo sapiens OX=9606 GN=ALPL PE=1 SV=4	0	142.823	45	19	27	19	1	524	57.3	6.67	976	19
P09211	Glutathione S-transferase P OS=Homo sapiens OX=9606 GN=GSTP1 PE=1 SV=2	0	141.788	71	13	24	13	1	210	23.3	5.64	896	13
P00505	Aspartate aminotransferase, mitochondrial OS=Homo sapiens OX=9606 GN=GOT2 PE=1 SV=3	0	141.461	57	18	26	18	1	430	47.5	9.01	763	18
O00571	ATP-dependent RNA helicase DDX3X OS=Homo sapiens OX=9606 GN=DDX3X PE=1 SV=3	0	141.025	42	21	28	20	1	662	73.2	7.18	805	21
P80723	Brain acid soluble protein 1 OS=Homo sapiens OX=9606 GN=BASP1 PE=1 SV=2	0	140.886	90	20	33	20	1	227	22.7	4.63	996	20
P31040	Succinate dehydrogenase [ubiquinone] flavoprotein subunit, mitochondrial OS=Homo sapiens OX=9606 GN=SDHA PE=1 SV=2	0	138.546	35	18	25	18	1	664	72.6	7.39	840	18
P15924	Desmoplakin OS=Homo sapiens OX=9606 GN=DSP PE=1 SV=3	0	137.693	13	28	31	28	1	2871	331.6	6.81	569	28
P41250	Glycine--tRNA ligase OS=Homo sapiens OX=9606 GN=GARS PE=1 SV=3	0	136.864	35	18	25	18	1	739	83.1	7.03	604	18
P49368	T-complex protein 1 subunit gamma OS=Homo sapiens OX=9606 GN=CCT3 PE=1 SV=4	0	136.625	57	26	32	26	1	545	60.5	6.49	631	26
P09874	Poly [ADP-ribose] polymerase 1 OS=Homo sapiens OX=9606 GN=PARP1 PE=1 SV=4	0	136.244	31	26	30	26	1	1014	113	8.88	848	26
P55786	Puromycin-sensitive aminopeptidase OS=Homo sapiens OX=9606 GN=NPEPPS PE=1 SV=2	0	135.927	32	24	30	24	1	919	103.2	5.72	777	24
P68032	Actin, alpha cardiac muscle 1 OS=Homo sapiens OX=9606 GN=ACTC1 PE=1 SV=1	0	134.965	39	16	65	2	1	377	42	5.39	1322	16
Q07065	Cytoskeleton-associated protein 4 OS=Homo sapiens OX=9606 GN=CKAP4 PE=1 SV=2	0	134.541	44	20	26	20	1	602	66	5.92	806	20
P20810	Calpastatin OS=Homo sapiens OX=9606 GN=CAST PE=1 SV=4	0	134.146	39	20	32	20	1	708	76.5	5.07	794	20
P62917	60S ribosomal protein L8 OS=Homo sapiens OX=9606 GN=RPL8 PE=1 SV=2	0	133.448	62	17	27	17	1	257	28	11.03	708	17
P08758	Annexin A5 OS=Homo sapiens OX=9606 GN=ANXA5 PE=1 SV=2	0	132.962	78	25	33	23	1	320	35.9	5.05	815	25
P02768	Serum albumin OS=Homo sapiens OX=9606 GN=ALB PE=1 SV=2	0	132.961	40	23	36	23	1	609	69.3	6.28	783	23
P31930	Cytochrome b-c1 complex subunit 1, mitochondrial OS=Homo sapiens OX=9606 GN=UQCRC1 PE=1 SV=3	0	132.856	52	17	21	16	1	480	52.6	6.37	702	17
P40926	Malate dehydrogenase, mitochondrial OS=Homo sapiens OX=9606 GN=MDH2 PE=1 SV=3	0	132.058	60	17	31	17	1	338	35.5	8.68	1142	17
Q12905	Interleukin enhancer-binding factor 2 OS=Homo sapiens OX=9606 GN=ILF2 PE=1 SV=2	0	131.802	63	16	21	16	1	390	43	5.26	795	16
Q9UQ80	Proliferation-associated protein 2G4 OS=Homo sapiens OX=9606 GN=PA2G4 PE=1 SV=3	0	131.206	53	18	24	18	1	394	43.8	6.55	703	18
P23284	Peptidyl-prolyl cis-trans isomerase B OS=Homo sapiens OX=9606 GN=PPIB PE=1 SV=2	0	130.398	61	18	37	18	1	216	23.7	9.41	864	18
P62906	60S ribosomal protein L10a OS=Homo sapiens OX=9606 GN=RPL10A PE=1 SV=2	0	130.215	55	16	30	16	1	217	24.8	9.94	637	16
P21399	Cytoplasmic aconitate hydratase OS=Homo sapiens OX=9606 GN=ACO1 PE=1 SV=3	0	129.551	36	23	30	23	1	889	98.3	6.68	810	23
P22695	Cytochrome b-c1 complex subunit 2, mitochondrial OS=Homo sapiens OX=9606 GN=UQCRC2 PE=1 SV=3	0	129.033	51	16	25	16	1	453	48.4	8.63	671	16
P20700	Lamin-B1 OS=Homo sapiens OX=9606 GN=LMNB1 PE=1 SV=2	0	128.216	49	26	36	25	1	586	66.4	5.16	619	26
P22234	Multifunctional protein ADE2 OS=Homo sapiens OX=9606 GN=PAICS PE=1 SV=3	0	127.336	49	18	25	18	1	425	47	7.23	736	18
P00491	Purine nucleoside phosphorylase OS=Homo sapiens OX=9606 GN=PNP PE=1 SV=2	0	126.373	66	14	19	14	1	289	32.1	6.95	749	14
P02788	Lactotransferrin OS=Homo sapiens OX=9606 GN=LTF PE=1 SV=6	0	126.37	44	23	25	23	1	710	78.1	8.12	738	23
Q02790	Peptidyl-prolyl cis-trans isomerase FKBP4 OS=Homo sapiens OX=9606 GN=FKBP4 PE=1 SV=3	0	125.619	52	17	25	17	1	459	51.8	5.43	614	17
O75874	Isocitrate dehydrogenase [NADP] cytoplasmic OS=Homo sapiens OX=9606 GN=IDH1 PE=1 SV=2	0	125.44	50	16	22	16	1	414	46.6	7.01	690	16
Q9Y678	Coatomer subunit gamma-1 OS=Homo sapiens OX=9606 GN=COPG1 PE=1 SV=1	0	124.869	32	20	23	18	1	874	97.7	5.47	629	20
Q9UBB4	Ataxin-10 OS=Homo sapiens OX=9606 GN=ATXN10 PE=1 SV=1	0	124.743	60	23	27	22	1	475	53.5	5.25	569	23
Q96QK1	Vacuolar protein sorting-associated protein 35 OS=Homo sapiens OX=9606 GN=VPS35 PE=1 SV=2	0	124.485	28	17	21	17	1	796	91.6	5.49	685	17
P18085	ADP-ribosylation factor 4 OS=Homo sapiens OX=9606 GN=ARF4 PE=1 SV=3	0	124.338	76	12	18	6	1	180	20.5	7.14	671	12
O75643	U5 small nuclear ribonucleoprotein 200 kDa helicase OS=Homo sapiens OX=9606 GN=SNRNP200 PE=1 SV=2	0	124.168	15	24	27	24	1	2136	244.4	6.06	550	24
P54136	Arginine--tRNA ligase, cytoplasmic OS=Homo sapiens OX=9606 GN=RARS PE=1 SV=2	0	124.011	45	23	26	23	1	660	75.3	6.68	656	23
P14866	Heterogeneous nuclear ribonucleoprotein L OS=Homo sapiens OX=9606 GN=HNRNPL PE=1 SV=2	0	123.744	42	19	27	19	1	589	64.1	8.22	754	19
P54819	Adenylate kinase 2, mitochondrial OS=Homo sapiens OX=9606 GN=AK2 PE=1 SV=2	0	123.199	58	12	22	12	1	239	26.5	7.81	847	12
P24752	Acetyl-CoA acetyltransferase, mitochondrial OS=Homo sapiens OX=9606 GN=ACAT1 PE=1 SV=1	0	122.435	54	15	20	15	1	427	45.2	8.85	842	15
P34932	Heat shock 70 kDa protein 4 OS=Homo sapiens OX=9606 GN=HSPA4 PE=1 SV=4	0	122.339	31	20	23	17	1	840	94.3	5.19	697	20
P31946	14-3-3 protein beta/alpha OS=Homo sapiens OX=9606 GN=YWHAB PE=1 SV=3	0	122.235	63	17	32	8	1	246	28.1	4.83	724	17
Q12931	Heat shock protein 75 kDa, mitochondrial OS=Homo sapiens OX=9606 GN=TRAP1 PE=1 SV=3	0	122.214	41	22	25	21	1	704	80.1	8.21	760	22
Q96HC4	PDZ and LIM domain protein 5 OS=Homo sapiens OX=9606 GN=PDLIM5 PE=1 SV=5	0	121.326	39	18	30	18	1	596	63.9	8.21	602	18
O43175	D-3-phosphoglycerate dehydrogenase OS=Homo sapiens OX=9606 GN=PHGDH PE=1 SV=4	0	121.012	51	19	23	19	1	533	56.6	6.71	618	19
P62424	60S ribosomal protein L7a OS=Homo sapiens OX=9606 GN=RPL7A PE=1 SV=2	0	120.953	55	20	28	20	1	266	30	10.61	878	20
P06748	Nucleophosmin OS=Homo sapiens OX=9606 GN=NPM1 PE=1 SV=2	0	120.018	31	10	23	10	1	294	32.6	4.78	948	10
P00387	NADH-cytochrome b5 reductase 3 OS=Homo sapiens OX=9606 GN=CYB5R3 PE=1 SV=3	0	119.931	54	13	21	13	1	301	34.2	7.59	700	13
P39023	60S ribosomal protein L3 OS=Homo sapiens OX=9606 GN=RPL3 PE=1 SV=2	0	119.431	40	18	26	18	1	403	46.1	10.18	674	18
P23246	Splicing factor, proline- and glutamine-rich OS=Homo sapiens OX=9606 GN=SFPQ PE=1 SV=2	0	119.099	43	24	28	23	1	707	76.1	9.44	722	24
Q15436	Protein transport protein Sec23A OS=Homo sapiens OX=9606 GN=SEC23A PE=1 SV=2	0	119.049	44	19	22	18	1	765	86.1	7.08	727	19
P49588	Alanine--tRNA ligase, cytoplasmic OS=Homo sapiens OX=9606 GN=AARS PE=1 SV=2	0	118.738	36	23	27	23	1	968	106.7	5.53	598	23
Q13423	NAD(P) transhydrogenase, mitochondrial OS=Homo sapiens OX=9606 GN=NNT PE=1 SV=3	0	118.666	25	22	27	22	1	1086	113.8	8.09	634	22
P31689	DnaJ homolog subfamily A member 1 OS=Homo sapiens OX=9606 GN=DNAJA1 PE=1 SV=2	0	118.199	51	14	21	13	1	397	44.8	7.08	620	14
P53618	Coatomer subunit beta OS=Homo sapiens OX=9606 GN=COPB1 PE=1 SV=3	0	118.036	30	20	26	20	1	953	107.1	6.05	790	20
P12277	Creatine kinase B-type OS=Homo sapiens OX=9606 GN=CKB PE=1 SV=1	0	117.785	58	17	22	16	1	381	42.6	5.59	749	17
P63241	Eukaryotic translation initiation factor 5A-1 OS=Homo sapiens OX=9606 GN=EIF5A PE=1 SV=2	0	117.676	69	12	21	12	1	154	16.8	5.24	677	12
P07737	Profilin-1 OS=Homo sapiens OX=9606 GN=PFN1 PE=1 SV=2	0	117.648	94	12	31	12	1	140	15	8.27	872	12
O94979	Protein transport protein Sec31A OS=Homo sapiens OX=9606 GN=SEC31A PE=1 SV=3	0	117.009	25	22	26	22	1	1220	132.9	6.89	561	22
P13804	Electron transfer flavoprotein subunit alpha, mitochondrial OS=Homo sapiens OX=9606 GN=ETFA PE=1 SV=1	0	116.175	57	13	21	13	1	333	35.1	8.38	683	13
P50995	Annexin A11 OS=Homo sapiens OX=9606 GN=ANXA11 PE=1 SV=1	0	115.961	36	17	24	16	1	505	54.4	7.65	642	17
Q9NZM1	Myoferlin OS=Homo sapiens OX=9606 GN=MYOF PE=1 SV=1	0	115.938	17	28	29	28	1	2061	234.6	6.18	473	28
P35580	Myosin-10 OS=Homo sapiens OX=9606 GN=MYH10 PE=1 SV=3	0	115.774	9	16	25	3	1	1976	228.9	5.54	564	16
P04792	Heat shock protein beta-1 OS=Homo sapiens OX=9606 GN=HSPB1 PE=1 SV=2	0	115.406	91	15	27	15	1	205	22.8	6.4	593	15
P46063	ATP-dependent DNA helicase Q1 OS=Homo sapiens OX=9606 GN=RECQL PE=1 SV=3	0	114.84	35	17	20	17	1	649	73.4	7.88	537	17
Q9BQG0	Myb-binding protein 1A OS=Homo sapiens OX=9606 GN=MYBBP1A PE=1 SV=2	0	114.823	23	21	25	21	1	1328	148.8	9.28	632	21
P62241	40S ribosomal protein S8 OS=Homo sapiens OX=9606 GN=RPS8 PE=1 SV=2	0	114.639	61	14	22	14	1	208	24.2	10.32	600	14
Q12906	Interleukin enhancer-binding factor 3 OS=Homo sapiens OX=9606 GN=ILF3 PE=1 SV=3	0	114.241	37	20	25	20	1	894	95.3	8.76	477	20
P84077	ADP-ribosylation factor 1 OS=Homo sapiens OX=9606 GN=ARF1 PE=1 SV=2	0	114.156	89	14	22	6	1	181	20.7	6.8	586	14
O15143	Actin-related protein 2/3 complex subunit 1B OS=Homo sapiens OX=9606 GN=ARPC1B PE=1 SV=3	0	113.429	49	13	17	12	1	372	40.9	8.35	697	13
O00429	Dynamin-1-like protein OS=Homo sapiens OX=9606 GN=DNM1L PE=1 SV=2	0	113.287	31	17	21	17	1	736	81.8	6.81	599	17
Q13838	Spliceosome RNA helicase DDX39B OS=Homo sapiens OX=9606 GN=DDX39B PE=1 SV=1	0	112.875	42	16	24	6	1	428	49	5.67	545	16
P04040	Catalase OS=Homo sapiens OX=9606 GN=CAT PE=1 SV=3	0	112.863	46	21	25	21	1	527	59.7	7.39	559	21
Q15366	Poly(rC)-binding protein 2 OS=Homo sapiens OX=9606 GN=PCBP2 PE=1 SV=1	0	112.688	48	12	19	8	1	365	38.6	6.79	678	12
P12235	ADP/ATP translocase 1 OS=Homo sapiens OX=9606 GN=SLC25A4 PE=1 SV=4	0	112.502	55	16	25	3	1	298	33	9.76	789	16
Q01813	ATP-dependent 6-phosphofructokinase, platelet type OS=Homo sapiens OX=9606 GN=PFKP PE=1 SV=2	0	112.352	33	19	23	16	1	784	85.5	7.55	611	19
P62140	Serine/threonine-protein phosphatase PP1-beta catalytic subunit OS=Homo sapiens OX=9606 GN=PPP1CB PE=1 SV=3	0	112.029	54	16	20	5	1	327	37.2	6.19	563	16
P08727	Keratin, type I cytoskeletal 19 OS=Homo sapiens OX=9606 GN=KRT19 PE=1 SV=4	0	111.812	64	21	35	10	1	400	44.1	5.14	764	21
O14980	Exportin-1 OS=Homo sapiens OX=9606 GN=XPO1 PE=1 SV=1	0	111.611	25	21	22	21	1	1071	123.3	6.06	543	21
P31948	Stress-induced-phosphoprotein 1 OS=Homo sapiens OX=9606 GN=STIP1 PE=1 SV=1	0	111.38	47	26	31	26	1	543	62.6	6.8	585	26
Q9H9B4	Sideroflexin-1 OS=Homo sapiens OX=9606 GN=SFXN1 PE=1 SV=4	0	110.954	56	13	18	11	1	322	35.6	9.07	683	13
Q99623	Prohibitin-2 OS=Homo sapiens OX=9606 GN=PHB2 PE=1 SV=2	0	110.864	53	14	19	14	1	299	33.3	9.83	666	14
Q92499	ATP-dependent RNA helicase DDX1 OS=Homo sapiens OX=9606 GN=DDX1 PE=1 SV=2	0	110.376	36	18	23	18	1	740	82.4	7.23	521	18
O43390	Heterogeneous nuclear ribonucleoprotein R OS=Homo sapiens OX=9606 GN=HNRNPR PE=1 SV=1	0	110.318	32	18	26	11	1	633	70.9	8.13	676	18
P42224	Signal transducer and activator of transcription 1-alpha/beta OS=Homo sapiens OX=9606 GN=STAT1 PE=1 SV=2	0	110.068	33	18	20	18	1	750	87.3	6.05	527	18
P62701	40S ribosomal protein S4, X isoform OS=Homo sapiens OX=9606 GN=RPS4X PE=1 SV=2	0	110.022	57	18	32	18	1	263	29.6	10.15	626	18
P50991	T-complex protein 1 subunit delta OS=Homo sapiens OX=9606 GN=CCT4 PE=1 SV=4	0	109.277	38	21	26	20	1	539	57.9	7.83	608	21
P48047	ATP synthase subunit O, mitochondrial OS=Homo sapiens OX=9606 GN=ATP5PO PE=1 SV=1	0	109.197	67	12	19	12	1	213	23.3	9.96	708	12
Q15165	Serum paraoxonase/arylesterase 2 OS=Homo sapiens OX=9606 GN=PON2 PE=1 SV=4	0	108.956	57	10	17	10	1	354	39.4	5.6	595	10
P21266	Glutathione S-transferase Mu 3 OS=Homo sapiens OX=9606 GN=GSTM3 PE=1 SV=3	0	108.745	76	17	23	17	1	225	26.5	5.54	650	17
Q13200	26S proteasome non-ATPase regulatory subunit 2 OS=Homo sapiens OX=9606 GN=PSMD2 PE=1 SV=3	0	108.641	30	18	23	18	1	908	100.1	5.2	565	18
P51991	Heterogeneous nuclear ribonucleoprotein A3 OS=Homo sapiens OX=9606 GN=HNRNPA3 PE=1 SV=2	0	108.077	47	14	22	13	1	378	39.6	9.01	509	14
P33176	Kinesin-1 heavy chain OS=Homo sapiens OX=9606 GN=KIF5B PE=1 SV=1	0	108.077	30	22	25	22	1	963	109.6	6.51	529	22
P61160	Actin-related protein 2 OS=Homo sapiens OX=9606 GN=ACTR2 PE=1 SV=1	0	108.049	39	12	19	12	1	394	44.7	6.74	665	12
P21291	Cysteine and glycine-rich protein 1 OS=Homo sapiens OX=9606 GN=CSRP1 PE=1 SV=3	0	107.989	68	15	22	15	1	193	20.6	8.57	637	15
P30153	Serine/threonine-protein phosphatase 2A 65 kDa regulatory subunit A alpha isoform OS=Homo sapiens OX=9606 GN=PPP2R1A PE=1 SV=4	0	107.472	44	16	20	16	1	589	65.3	5.11	588	16
P07954	Fumarate hydratase, mitochondrial OS=Homo sapiens OX=9606 GN=FH PE=1 SV=3	0	107.419	41	16	20	16	1	510	54.6	8.76	592	16
Q9UJZ1	Stomatin-like protein 2, mitochondrial OS=Homo sapiens OX=9606 GN=STOML2 PE=1 SV=1	0	107.337	52	13	19	13	1	356	38.5	7.39	817	13
P36952	Serpin B5 OS=Homo sapiens OX=9606 GN=SERPINB5 PE=1 SV=2	0	107.329	59	16	19	16	1	375	42.1	6.05	644	16
O14818	Proteasome subunit alpha type-7 OS=Homo sapiens OX=9606 GN=PSMA7 PE=1 SV=1	0	106.079	50	10	15	10	1	248	27.9	8.46	515	10
P09960	Leukotriene A-4 hydrolase OS=Homo sapiens OX=9606 GN=LTA4H PE=1 SV=2	0	106.012	34	15	18	15	1	611	69.2	6.18	527	15
P12236	ADP/ATP translocase 3 OS=Homo sapiens OX=9606 GN=SLC25A6 PE=1 SV=4	0	105.747	54	17	26	2	1	298	32.8	9.74	734	17
P52597	Heterogeneous nuclear ribonucleoprotein F OS=Homo sapiens OX=9606 GN=HNRNPF PE=1 SV=3	0	105.662	57	14	18	12	1	415	45.6	5.58	587	14
P36871	Phosphoglucomutase-1 OS=Homo sapiens OX=9606 GN=PGM1 PE=1 SV=3	0	105.595	43	18	22	18	1	562	61.4	6.76	665	18
P35221	Catenin alpha-1 OS=Homo sapiens OX=9606 GN=CTNNA1 PE=1 SV=1	0	105.157	30	18	19	18	1	906	100	6.29	535	18
P17844	Probable ATP-dependent RNA helicase DDX5 OS=Homo sapiens OX=9606 GN=DDX5 PE=1 SV=1	0	105.123	40	21	25	13	1	614	69.1	8.92	657	21
P30837	Aldehyde dehydrogenase X, mitochondrial OS=Homo sapiens OX=9606 GN=ALDH1B1 PE=1 SV=3	0	104.593	41	16	19	14	1	517	57.2	6.8	531	16
P08865	40S ribosomal protein SA OS=Homo sapiens OX=9606 GN=RPSA PE=1 SV=4	0	104.148	45	12	21	12	1	295	32.8	4.87	655	12
P05141	ADP/ATP translocase 2 OS=Homo sapiens OX=9606 GN=SLC25A5 PE=1 SV=7	0	104.121	49	18	27	7	1	298	32.8	9.69	754	18
Q13011	Delta(3,5)-Delta(2,4)-dienoyl-CoA isomerase, mitochondrial OS=Homo sapiens OX=9606 GN=ECH1 PE=1 SV=2	0	103.911	64	16	21	16	1	328	35.8	8	595	16
P30084	Enoyl-CoA hydratase, mitochondrial OS=Homo sapiens OX=9606 GN=ECHS1 PE=1 SV=4	0	103.322	68	13	18	13	1	290	31.4	8.07	649	13
Q9Y2T3	Guanine deaminase OS=Homo sapiens OX=9606 GN=GDA PE=1 SV=1	0	102.892	44	12	17	12	1	454	51	5.68	662	12
Q7L1Q6	Basic leucine zipper and W2 domain-containing protein 1 OS=Homo sapiens OX=9606 GN=BZW1 PE=1 SV=1	0	102.637	54	22	28	19	1	419	48	5.92	553	22
P15121	Aldo-keto reductase family 1 member B1 OS=Homo sapiens OX=9606 GN=AKR1B1 PE=1 SV=3	0	102.383	67	16	24	15	1	316	35.8	6.98	454	16
P62136	Serine/threonine-protein phosphatase PP1-alpha catalytic subunit OS=Homo sapiens OX=9606 GN=PPP1CA PE=1 SV=1	0	102.316	42	13	16	1	1	330	37.5	6.33	491	13
Q9UHG3	Prenylcysteine oxidase 1 OS=Homo sapiens OX=9606 GN=PCYOX1 PE=1 SV=3	0	102.307	39	14	18	14	1	505	56.6	6.18	518	14
P29692	Elongation factor 1-delta OS=Homo sapiens OX=9606 GN=EEF1D PE=1 SV=5	0	102.264	63	18	24	16	1	281	31.1	5.01	740	18
P32969	60S ribosomal protein L9 OS=Homo sapiens OX=9606 GN=RPL9 PE=1 SV=1	0	102.261	63	11	17	11	1	192	21.9	9.95	484	11
P63244	Receptor of activated protein C kinase 1 OS=Homo sapiens OX=9606 GN=RACK1 PE=1 SV=3	0	102.021	74	19	23	19	1	317	35.1	7.69	623	19
P36873	Serine/threonine-protein phosphatase PP1-gamma catalytic subunit OS=Homo sapiens OX=9606 GN=PPP1CC PE=1 SV=1	0	101.988	42	13	16	1	1	323	37	6.54	486	13
Q9UPQ0	LIM and calponin homology domains-containing protein 1 OS=Homo sapiens OX=9606 GN=LIMCH1 PE=1 SV=4	0	101.923	23	19	22	19	1	1083	121.8	6.47	567	19
Q9P2J5	Leucine--tRNA ligase, cytoplasmic OS=Homo sapiens OX=9606 GN=LARS PE=1 SV=2	0	101.748	27	25	26	25	1	1176	134.4	7.3	497	25
P61981	14-3-3 protein gamma OS=Homo sapiens OX=9606 GN=YWHAG PE=1 SV=2	0	101.461	61	14	24	9	1	247	28.3	4.89	497	14
P02786	Transferrin receptor protein 1 OS=Homo sapiens OX=9606 GN=TFRC PE=1 SV=2	0	101.389	31	17	19	17	1	760	84.8	6.61	446	17
Q92841	Probable ATP-dependent RNA helicase DDX17 OS=Homo sapiens OX=9606 GN=DDX17 PE=1 SV=2	0	101.29	34	23	27	15	1	729	80.2	8.27	651	23
P47712	Cytosolic phospholipase A2 OS=Homo sapiens OX=9606 GN=PLA2G4A PE=1 SV=2	0	101.185	26	14	19	14	1	749	85.2	5.38	487	14
P47756	F-actin-capping protein subunit beta OS=Homo sapiens OX=9606 GN=CAPZB PE=1 SV=4	0	100.738	56	15	24	15	1	277	31.3	5.59	612	15
Q9UJS0	Calcium-binding mitochondrial carrier protein Aralar2 OS=Homo sapiens OX=9606 GN=SLC25A13 PE=1 SV=2	0	100.276	32	14	17	10	1	675	74.1	8.62	464	14
Q9P2E9	Ribosome-binding protein 1 OS=Homo sapiens OX=9606 GN=RRBP1 PE=1 SV=5	0	100.186	29	20	22	20	1	1410	152.4	8.6	589	20
P54652	Heat shock-related 70 kDa protein 2 OS=Homo sapiens OX=9606 GN=HSPA2 PE=1 SV=1	0	100.006	21	14	25	2	1	639	70	5.74	824	14
Q16531	DNA damage-binding protein 1 OS=Homo sapiens OX=9606 GN=DDB1 PE=1 SV=1	0	99.957	23	22	25	22	1	1140	126.9	5.26	483	22
O75367	Core histone macro-H2A.1 OS=Homo sapiens OX=9606 GN=H2AFY PE=1 SV=4	0	99.579	40	11	16	11	1	372	39.6	9.79	484	11
P05455	Lupus La protein OS=Homo sapiens OX=9606 GN=SSB PE=1 SV=2	0	99.523	43	17	20	17	1	408	46.8	7.12	518	17
P35232	Prohibitin OS=Homo sapiens OX=9606 GN=PHB PE=1 SV=1	0	99.36	72	15	19	15	1	272	29.8	5.76	614	15
P19338	Nucleolin OS=Homo sapiens OX=9606 GN=NCL PE=1 SV=3	0	99.308	33	21	25	21	1	710	76.6	4.7	642	21
Q13310	Polyadenylate-binding protein 4 OS=Homo sapiens OX=9606 GN=PABPC4 PE=1 SV=1	0	99.174	32	19	23	9	1	644	70.7	9.26	606	19
P22392	Nucleoside diphosphate kinase B OS=Homo sapiens OX=9606 GN=NME2 PE=1 SV=1	0	98.901	66	9	21	4	1	152	17.3	8.41	663	9
O95831	Apoptosis-inducing factor 1, mitochondrial OS=Homo sapiens OX=9606 GN=AIFM1 PE=1 SV=1	0	98.523	31	13	17	13	1	613	66.9	8.95	568	13
P45880	Voltage-dependent anion-selective channel protein 2 OS=Homo sapiens OX=9606 GN=VDAC2 PE=1 SV=2	0	98.464	57	12	20	12	1	294	31.5	7.56	681	12
P25398	40S ribosomal protein S12 OS=Homo sapiens OX=9606 GN=RPS12 PE=1 SV=3	0	98.202	72	9	17	9	1	132	14.5	7.21	526	9
Q8NBS9	Thioredoxin domain-containing protein 5 OS=Homo sapiens OX=9606 GN=TXNDC5 PE=1 SV=2	0	97.915	42	14	19	14	1	432	47.6	5.97	444	14
Q8WUM4	Programmed cell death 6-interacting protein OS=Homo sapiens OX=9606 GN=PDCD6IP PE=1 SV=1	0	97.399	30	19	20	19	1	868	96	6.52	441	19
P27824	Calnexin OS=Homo sapiens OX=9606 GN=CANX PE=1 SV=2	0	97.231	32	14	19	14	1	592	67.5	4.6	550	14
P42765	3-ketoacyl-CoA thiolase, mitochondrial OS=Homo sapiens OX=9606 GN=ACAA2 PE=1 SV=2	0	97.212	55	16	21	16	1	397	41.9	8.09	516	16
Q96AY3	Peptidyl-prolyl cis-trans isomerase FKBP10 OS=Homo sapiens OX=9606 GN=FKBP10 PE=1 SV=1	0	96.925	38	19	23	19	1	582	64.2	5.62	423	19
P08237	ATP-dependent 6-phosphofructokinase, muscle type OS=Homo sapiens OX=9606 GN=PFKM PE=1 SV=2	0	96.715	31	15	18	12	1	780	85.1	7.99	625	15
Q9Y262	Eukaryotic translation initiation factor 3 subunit L OS=Homo sapiens OX=9606 GN=EIF3L PE=1 SV=1	0	96.482	39	17	20	17	1	564	66.7	6.34	552	17
P15880	40S ribosomal protein S2 OS=Homo sapiens OX=9606 GN=RPS2 PE=1 SV=2	0	96.479	53	15	22	15	1	293	31.3	10.24	665	15
P23396	40S ribosomal protein S3 OS=Homo sapiens OX=9606 GN=RPS3 PE=1 SV=2	0	96.447	73	23	26	23	1	243	26.7	9.66	566	23
Q14914	Prostaglandin reductase 1 OS=Homo sapiens OX=9606 GN=PTGR1 PE=1 SV=2	0	96.309	60	13	20	13	1	329	35.8	8.29	610	13
Q00796	Sorbitol dehydrogenase OS=Homo sapiens OX=9606 GN=SORD PE=1 SV=4	0	96.13	53	13	16	13	1	357	38.3	7.97	433	13
Q92598	Heat shock protein 105 kDa OS=Homo sapiens OX=9606 GN=HSPH1 PE=1 SV=1	0	96.108	27	18	22	16	1	858	96.8	5.39	434	18
P27348	14-3-3 protein theta OS=Homo sapiens OX=9606 GN=YWHAQ PE=1 SV=1	0	96.093	49	16	23	9	1	245	27.7	4.78	593	16
O75390	Citrate synthase, mitochondrial OS=Homo sapiens OX=9606 GN=CS PE=1 SV=2	0	95.847	53	17	25	17	1	466	51.7	8.32	593	17
P49773	Histidine triad nucleotide-binding protein 1 OS=Homo sapiens OX=9606 GN=HINT1 PE=1 SV=2	0	95.581	78	6	13	6	1	126	13.8	6.95	446	6
Q16401	26S proteasome non-ATPase regulatory subunit 5 OS=Homo sapiens OX=9606 GN=PSMD5 PE=1 SV=3	0	95.574	44	17	22	17	1	504	56.2	5.48	452	17
P07951	Tropomyosin beta chain OS=Homo sapiens OX=9606 GN=TPM2 PE=1 SV=1	0	94.753	46	21	29	4	1	284	32.8	4.7	591	21
Q05639	Elongation factor 1-alpha 2 OS=Homo sapiens OX=9606 GN=EEF1A2 PE=1 SV=1	0	94.695	32	13	45	3	1	463	50.4	9.03	1238	13
P33993	DNA replication licensing factor MCM7 OS=Homo sapiens OX=9606 GN=MCM7 PE=1 SV=4	0	94.625	31	17	21	17	1	719	81.3	6.46	543	17
Q02413	Desmoglein-1 OS=Homo sapiens OX=9606 GN=DSG1 PE=1 SV=2	0	94.444	18	13	19	13	1	1049	113.7	5.03	509	13
P09622	Dihydrolipoyl dehydrogenase, mitochondrial OS=Homo sapiens OX=9606 GN=DLD PE=1 SV=2	0	94.399	41	19	24	19	1	509	54.1	7.85	674	19
P30048	Thioredoxin-dependent peroxide reductase, mitochondrial OS=Homo sapiens OX=9606 GN=PRDX3 PE=1 SV=3	0	94.282	55	10	16	10	1	256	27.7	7.78	533	10
Q16719	Kynureninase OS=Homo sapiens OX=9606 GN=KYNU PE=1 SV=1	0	94.046	49	14	19	14	1	465	52.3	7.03	393	14
Q9Y3I0	tRNA-splicing ligase RtcB homolog OS=Homo sapiens OX=9606 GN=RTCB PE=1 SV=1	0	94.028	40	17	21	17	1	505	55.2	7.23	555	17
P14868	Aspartate--tRNA ligase, cytoplasmic OS=Homo sapiens OX=9606 GN=DARS PE=1 SV=2	0	93.912	41	18	22	18	1	501	57.1	6.55	531	18
P26640	Valine--tRNA ligase OS=Homo sapiens OX=9606 GN=VARS PE=1 SV=4	0	93.853	20	16	17	16	1	1264	140.4	7.59	552	16
Q9UL46	Proteasome activator complex subunit 2 OS=Homo sapiens OX=9606 GN=PSME2 PE=1 SV=4	0	93.462	58	12	16	12	1	239	27.4	5.73	452	12
O60506	Heterogeneous nuclear ribonucleoprotein Q OS=Homo sapiens OX=9606 GN=SYNCRIP PE=1 SV=2	0	93.335	36	19	26	12	1	623	69.6	8.59	472	19
P04844	Dolichyl-diphosphooligosaccharide--protein glycosyltransferase subunit 2 OS=Homo sapiens OX=9606 GN=RPN2 PE=1 SV=3	0	93.236	35	13	15	13	1	631	69.2	5.69	476	13
Q02809	Procollagen-lysine,2-oxoglutarate 5-dioxygenase 1 OS=Homo sapiens OX=9606 GN=PLOD1 PE=1 SV=2	0	93.161	28	15	16	15	1	727	83.5	6.95	501	15
P49721	Proteasome subunit beta type-2 OS=Homo sapiens OX=9606 GN=PSMB2 PE=1 SV=1	0	93.129	61	12	16	12	1	201	22.8	7.02	460	12
Q7Z6Z7	E3 ubiquitin-protein ligase HUWE1 OS=Homo sapiens OX=9606 GN=HUWE1 PE=1 SV=3	0	93.087	6	17	18	17	1	4374	481.6	5.22	510	17
Q9Y224	RNA transcription, translation and transport factor protein OS=Homo sapiens OX=9606 GN=RTRAF PE=1 SV=1	0	92.663	52	11	15	11	1	244	28.1	6.65	450	11
P22087	rRNA 2'-O-methyltransferase fibrillarin OS=Homo sapiens OX=9606 GN=FBL PE=1 SV=2	0	92.488	51	12	19	12	1	321	33.8	10.18	434	12
Q14643	Inositol 1,4,5-trisphosphate receptor type 1 OS=Homo sapiens OX=9606 GN=ITPR1 PE=1 SV=3	0	92.293	10	20	22	16	1	2758	313.7	6.04	386	20
P25787	Proteasome subunit alpha type-2 OS=Homo sapiens OX=9606 GN=PSMA2 PE=1 SV=2	0	91.314	66	9	13	9	1	234	25.9	7.43	497	9
P46777	60S ribosomal protein L5 OS=Homo sapiens OX=9606 GN=RPL5 PE=1 SV=3	0	91.253	47	14	23	14	1	297	34.3	9.72	485	14
P30086	Phosphatidylethanolamine-binding protein 1 OS=Homo sapiens OX=9606 GN=PEBP1 PE=1 SV=3	0	90.621	65	12	18	12	1	187	21	7.53	474	12
Q09161	Nuclear cap-binding protein subunit 1 OS=Homo sapiens OX=9606 GN=NCBP1 PE=1 SV=1	0	90.534	24	14	17	14	1	790	91.8	6.43	490	14
P84085	ADP-ribosylation factor 5 OS=Homo sapiens OX=9606 GN=ARF5 PE=1 SV=2	0	90.517	58	11	18	3	1	180	20.5	6.79	471	11
P33991	DNA replication licensing factor MCM4 OS=Homo sapiens OX=9606 GN=MCM4 PE=1 SV=5	0	90.353	27	17	19	17	1	863	96.5	6.74	400	17
O43813	Glutathione S-transferase LANCL1 OS=Homo sapiens OX=9606 GN=LANCL1 PE=1 SV=1	0	90.319	53	15	18	15	1	399	45.3	7.75	468	15
Q13263	Transcription intermediary factor 1-beta OS=Homo sapiens OX=9606 GN=TRIM28 PE=1 SV=5	0	90.178	29	18	20	18	1	835	88.5	5.77	578	18
P20618	Proteasome subunit beta type-1 OS=Homo sapiens OX=9606 GN=PSMB1 PE=1 SV=2	0	89.925	56	9	17	9	1	241	26.5	8.13	463	9
P28074	Proteasome subunit beta type-5 OS=Homo sapiens OX=9606 GN=PSMB5 PE=1 SV=3	0	89.776	49	14	18	14	1	263	28.5	6.92	584	14
P05023	Sodium/potassium-transporting ATPase subunit alpha-1 OS=Homo sapiens OX=9606 GN=ATP1A1 PE=1 SV=1	0	89.749	24	20	21	20	1	1023	112.8	5.49	524	20
O43790	Keratin, type II cuticular Hb6 OS=Homo sapiens OX=9606 GN=KRT86 PE=1 SV=1	0	89.439	41	19	24	2	1	486	53.5	5.66	517	19
O14880	Microsomal glutathione S-transferase 3 OS=Homo sapiens OX=9606 GN=MGST3 PE=1 SV=1	0	88.959	51	5	13	5	1	152	16.5	9.38	527	5
Q9H0U4	Ras-related protein Rab-1B OS=Homo sapiens OX=9606 GN=RAB1B PE=1 SV=1	0	88.939	67	11	18	3	1	201	22.2	5.73	673	11
P01891	HLA class I histocompatibility antigen, A-68 alpha chain OS=Homo sapiens OX=9606 GN=HLA-A PE=1 SV=4	0	88.663	41	11	14	5	1	365	40.9	6.7	544	11
Q9BWM7	Sideroflexin-3 OS=Homo sapiens OX=9606 GN=SFXN3 PE=1 SV=3	0	88.657	42	10	16	8	1	321	35.5	9.1	570	10
P67936	Tropomyosin alpha-4 chain OS=Homo sapiens OX=9606 GN=TPM4 PE=1 SV=3	0	88.378	65	22	30	9	1	248	28.5	4.69	474	22
Q92945	Far upstream element-binding protein 2 OS=Homo sapiens OX=9606 GN=KHSRP PE=1 SV=4	0	88.375	33	16	19	14	1	711	73.1	7.3	641	16
Q96AE4	Far upstream element-binding protein 1 OS=Homo sapiens OX=9606 GN=FUBP1 PE=1 SV=3	0	88.222	34	19	20	15	1	644	67.5	7.61	506	19
Q92973	Transportin-1 OS=Homo sapiens OX=9606 GN=TNPO1 PE=1 SV=2	0	88.045	26	16	18	16	1	898	102.3	4.98	441	16
P55795	Heterogeneous nuclear ribonucleoprotein H2 OS=Homo sapiens OX=9606 GN=HNRNPH2 PE=1 SV=1	0	88.024	41	17	22	7	1	449	49.2	6.3	461	17
P10768	S-formylglutathione hydrolase OS=Homo sapiens OX=9606 GN=ESD PE=1 SV=2	0	88.007	61	11	17	11	1	282	31.4	7.02	490	11
Q16658	Fascin OS=Homo sapiens OX=9606 GN=FSCN1 PE=1 SV=3	0	87.254	39	16	21	16	1	493	54.5	7.24	448	16
Q04637	Eukaryotic translation initiation factor 4 gamma 1 OS=Homo sapiens OX=9606 GN=EIF4G1 PE=1 SV=4	0	86.958	21	24	28	20	1	1599	175.4	5.33	467	24
P09104	Gamma-enolase OS=Homo sapiens OX=9606 GN=ENO2 PE=1 SV=3	0	86.9	32	10	40	4	1	434	47.2	5.03	1334	10
Q13283	Ras GTPase-activating protein-binding protein 1 OS=Homo sapiens OX=9606 GN=G3BP1 PE=1 SV=1	0	86.84	44	14	20	14	1	466	52.1	5.52	410	14
P45974	Ubiquitin carboxyl-terminal hydrolase 5 OS=Homo sapiens OX=9606 GN=USP5 PE=1 SV=2	0	86.8	26	16	16	16	1	858	95.7	5.03	457	16
P08133	Annexin A6 OS=Homo sapiens OX=9606 GN=ANXA6 PE=1 SV=3	0	86.622	34	20	23	20	1	673	75.8	5.6	400	20
P62879	Guanine nucleotide-binding protein G(I)/G(S)/G(T) subunit beta-2 OS=Homo sapiens OX=9606 GN=GNB2 PE=1 SV=3	0	86.335	60	13	15	5	1	340	37.3	6	492	13
Q5T749	Keratinocyte proline-rich protein OS=Homo sapiens OX=9606 GN=KPRP PE=1 SV=1	0	86.321	28	15	21	15	1	579	64.1	8.27	421	15
P15531	Nucleoside diphosphate kinase A OS=Homo sapiens OX=9606 GN=NME1 PE=1 SV=1	0	86.194	66	9	20	4	1	152	17.1	6.19	518	9
Q9Y4L1	Hypoxia up-regulated protein 1 OS=Homo sapiens OX=9606 GN=HYOU1 PE=1 SV=1	0	86.073	24	17	18	17	1	999	111.3	5.22	432	17
P62829	60S ribosomal protein L23 OS=Homo sapiens OX=9606 GN=RPL23 PE=1 SV=1	0	86.069	61	10	14	10	1	140	14.9	10.51	492	10
Q9NVI7	ATPase family AAA domain-containing protein 3A OS=Homo sapiens OX=9606 GN=ATAD3A PE=1 SV=2	0	85.893	34	21	23	10	1	634	71.3	8.98	463	21
Q05682	Caldesmon OS=Homo sapiens OX=9606 GN=CALD1 PE=1 SV=3	0	85.621	24	18	22	18	1	793	93.2	5.66	521	18
P55084	Trifunctional enzyme subunit beta, mitochondrial OS=Homo sapiens OX=9606 GN=HADHB PE=1 SV=3	0	85.58	44	15	18	15	1	474	51.3	9.41	459	15
P31150	Rab GDP dissociation inhibitor alpha OS=Homo sapiens OX=9606 GN=GDI1 PE=1 SV=2	0	85.524	27	11	13	3	1	447	50.6	5.14	409	11
P47755	F-actin-capping protein subunit alpha-2 OS=Homo sapiens OX=9606 GN=CAPZA2 PE=1 SV=3	0	85.317	48	10	14	8	1	286	32.9	5.85	443	10
Q9H3U1	Protein unc-45 homolog A OS=Homo sapiens OX=9606 GN=UNC45A PE=1 SV=1	0	85.306	22	14	16	14	1	944	103	6.07	534	14
P60981	Destrin OS=Homo sapiens OX=9606 GN=DSTN PE=1 SV=3	0	84.895	54	13	21	12	1	165	18.5	7.85	405	13
P00367	Glutamate dehydrogenase 1, mitochondrial OS=Homo sapiens OX=9606 GN=GLUD1 PE=1 SV=2	0	84.716	41	16	18	16	1	558	61.4	7.8	437	16
P09429	High mobility group protein B1 OS=Homo sapiens OX=9606 GN=HMGB1 PE=1 SV=3	0	84.108	50	12	18	9	1	215	24.9	5.74	448	12
P08559	Pyruvate dehydrogenase E1 component subunit alpha, somatic form, mitochondrial OS=Homo sapiens OX=9606 GN=PDHA1 PE=1 SV=3	0	84.107	40	11	14	11	1	390	43.3	8.06	466	11
Q02878	60S ribosomal protein L6 OS=Homo sapiens OX=9606 GN=RPL6 PE=1 SV=3	0	83.761	48	17	29	17	1	288	32.7	10.58	667	17
P16435	NADPH--cytochrome P450 reductase OS=Homo sapiens OX=9606 GN=POR PE=1 SV=2	0	83.695	32	15	20	15	1	677	76.6	5.58	451	15
P18124	60S ribosomal protein L7 OS=Homo sapiens OX=9606 GN=RPL7 PE=1 SV=1	0	83.681	53	16	21	16	1	248	29.2	10.65	453	16
P62820	Ras-related protein Rab-1A OS=Homo sapiens OX=9606 GN=RAB1A PE=1 SV=3	0	83.668	73	13	16	5	1	205	22.7	6.21	504	13
O00148	ATP-dependent RNA helicase DDX39A OS=Homo sapiens OX=9606 GN=DDX39A PE=1 SV=2	0	83.645	39	16	22	6	1	427	49.1	5.68	376	16
O60763	General vesicular transport factor p115 OS=Homo sapiens OX=9606 GN=USO1 PE=1 SV=2	0	83.213	24	16	19	16	1	962	107.8	4.91	524	16
Q16836	Hydroxyacyl-coenzyme A dehydrogenase, mitochondrial OS=Homo sapiens OX=9606 GN=HADH PE=1 SV=3	0	83.143	61	12	18	12	1	314	34.3	8.85	458	12
P08754	Guanine nucleotide-binding protein G(i) subunit alpha OS=Homo sapiens OX=9606 GN=GNAI3 PE=1 SV=3	0	83.002	47	12	17	7	1	354	40.5	5.69	521	12
Q15738	Sterol-4-alpha-carboxylate 3-dehydrogenase, decarboxylating OS=Homo sapiens OX=9606 GN=NSDHL PE=1 SV=2	0	82.85	37	10	14	10	1	373	41.9	8.06	420	10
O60568	Multifunctional procollagen lysine hydroxylase and glycosyltransferase LH3 OS=Homo sapiens OX=9606 GN=PLOD3 PE=1 SV=1	0	82.81	22	11	14	11	1	738	84.7	6.05	440	11
P62263	40S ribosomal protein S14 OS=Homo sapiens OX=9606 GN=RPS14 PE=1 SV=3	0	82.72	40	8	15	8	1	151	16.3	10.05	553	8
Q99460	26S proteasome non-ATPase regulatory subunit 1 OS=Homo sapiens OX=9606 GN=PSMD1 PE=1 SV=2	0	82.349	22	12	15	12	1	953	105.8	5.39	408	12
Q02978	Mitochondrial 2-oxoglutarate/malate carrier protein OS=Homo sapiens OX=9606 GN=SLC25A11 PE=1 SV=3	0	82.119	57	13	17	13	1	314	34	9.91	504	13
P05388	60S acidic ribosomal protein P0 OS=Homo sapiens OX=9606 GN=RPLP0 PE=1 SV=1	0	82.012	58	14	17	14	1	317	34.3	5.97	455	14
P19367	Hexokinase-1 OS=Homo sapiens OX=9606 GN=HK1 PE=1 SV=3	0	81.962	19	16	18	16	1	917	102.4	6.8	503	16
Q15293	Reticulocalbin-1 OS=Homo sapiens OX=9606 GN=RCN1 PE=1 SV=1	0	81.634	51	12	18	12	1	331	38.9	5	405	12
Q14847	LIM and SH3 domain protein 1 OS=Homo sapiens OX=9606 GN=LASP1 PE=1 SV=2	0	81.581	64	15	20	15	1	261	29.7	7.05	367	15
O94875	Sorbin and SH3 domain-containing protein 2 OS=Homo sapiens OX=9606 GN=SORBS2 PE=1 SV=3	0	81.538	21	15	20	15	1	1100	124	8.31	327	15
P09493	Tropomyosin alpha-1 chain OS=Homo sapiens OX=9606 GN=TPM1 PE=1 SV=2	0	81.471	40	18	26	2	1	284	32.7	4.74	432	18
O75533	Splicing factor 3B subunit 1 OS=Homo sapiens OX=9606 GN=SF3B1 PE=1 SV=3	0	81.464	16	15	17	15	1	1304	145.7	7.09	385	15
P12268	Inosine-5'-monophosphate dehydrogenase 2 OS=Homo sapiens OX=9606 GN=IMPDH2 PE=1 SV=2	0	81.131	39	12	15	12	1	514	55.8	6.9	462	12
P23526	Adenosylhomocysteinase OS=Homo sapiens OX=9606 GN=AHCY PE=1 SV=4	0	80.897	44	17	19	15	1	432	47.7	6.34	425	17
P35637	RNA-binding protein FUS OS=Homo sapiens OX=9606 GN=FUS PE=1 SV=1	0	80.866	23	9	15	7	1	526	53.4	9.36	537	9
P41091	Eukaryotic translation initiation factor 2 subunit 3 OS=Homo sapiens OX=9606 GN=EIF2S3 PE=1 SV=3	0	80.522	38	13	16	13	1	472	51.1	8.4	495	13
P11717	Cation-independent mannose-6-phosphate receptor OS=Homo sapiens OX=9606 GN=IGF2R PE=1 SV=3	0	80.514	11	18	22	18	1	2491	274.2	5.94	344	18
O76094	Signal recognition particle subunit SRP72 OS=Homo sapiens OX=9606 GN=SRP72 PE=1 SV=3	0	80.508	30	14	15	14	1	671	74.6	9.26	408	14
O75746	Calcium-binding mitochondrial carrier protein Aralar1 OS=Homo sapiens OX=9606 GN=SLC25A12 PE=1 SV=2	0	80.412	31	14	15	10	1	678	74.7	8.38	440	14
P16615	Sarcoplasmic/endoplasmic reticulum calcium ATPase 2 OS=Homo sapiens OX=9606 GN=ATP2A2 PE=1 SV=1	0	80.393	20	14	17	14	1	1042	114.7	5.34	407	14
P39748	Flap endonuclease 1 OS=Homo sapiens OX=9606 GN=FEN1 PE=1 SV=1	0	80.181	48	14	16	14	1	380	42.6	8.62	408	14
Q9UHD8	Septin-9 OS=Homo sapiens OX=9606 GN=SEPTIN9 PE=1 SV=2	0	80.101	31	14	17	14	1	586	65.4	8.97	346	14
P12004	Proliferating cell nuclear antigen OS=Homo sapiens OX=9606 GN=PCNA PE=1 SV=1	0	80.005	74	12	15	12	1	261	28.8	4.69	541	12
Q9P258	Protein RCC2 OS=Homo sapiens OX=9606 GN=RCC2 PE=1 SV=2	0	79.985	34	14	16	14	1	522	56	8.78	475	14
P52907	F-actin-capping protein subunit alpha-1 OS=Homo sapiens OX=9606 GN=CAPZA1 PE=1 SV=3	0	79.937	42	8	16	6	1	286	32.9	5.69	475	8
P46782	40S ribosomal protein S5 OS=Homo sapiens OX=9606 GN=RPS5 PE=1 SV=4	0	79.669	55	14	17	14	1	204	22.9	9.72	507	14
P62318	Small nuclear ribonucleoprotein Sm D3 OS=Homo sapiens OX=9606 GN=SNRPD3 PE=1 SV=1	0	79.639	53	7	13	7	1	126	13.9	10.32	397	7
P60660	Myosin light polypeptide 6 OS=Homo sapiens OX=9606 GN=MYL6 PE=1 SV=2	0	79.594	88	11	18	11	1	151	16.9	4.65	498	11
Q00341	Vigilin OS=Homo sapiens OX=9606 GN=HDLBP PE=1 SV=2	0	79.536	19	17	18	17	1	1268	141.4	6.87	397	17
P61604	10 kDa heat shock protein, mitochondrial OS=Homo sapiens OX=9606 GN=HSPE1 PE=1 SV=2	0	79.41	86	17	27	17	1	102	10.9	8.92	465	17
P30566	Adenylosuccinate lyase OS=Homo sapiens OX=9606 GN=ADSL PE=1 SV=2	0	79.304	33	12	14	12	1	484	54.9	7.11	354	12
O14579	Coatomer subunit epsilon OS=Homo sapiens OX=9606 GN=COPE PE=1 SV=3	0	79.243	55	9	12	9	1	308	34.5	5.12	465	9
Q15019	Septin-2 OS=Homo sapiens OX=9606 GN=SEPTIN2 PE=1 SV=1	0	79.095	40	11	14	10	1	361	41.5	6.6	413	11
P09382	Galectin-1 OS=Homo sapiens OX=9606 GN=LGALS1 PE=1 SV=2	0	79.017	87	9	16	9	1	135	14.7	5.5	548	9
P30479	HLA class I histocompatibility antigen, B-41 alpha chain OS=Homo sapiens OX=9606 GN=HLA-B PE=1 SV=1	0	78.92	27	8	12	0	1	362	40.5	6.54	451	8
Q9Y230	RuvB-like 2 OS=Homo sapiens OX=9606 GN=RUVBL2 PE=1 SV=3	0	78.909	31	12	17	12	1	463	51.1	5.64	362	12
Q9UBQ7	Glyoxylate reductase/hydroxypyruvate reductase OS=Homo sapiens OX=9606 GN=GRHPR PE=1 SV=1	0	78.86	47	11	16	11	1	328	35.6	7.39	433	11
Q16181	Septin-7 OS=Homo sapiens OX=9606 GN=SEPTIN7 PE=1 SV=2	0	78.827	35	11	14	9	1	437	50.6	8.63	434	11
Q9UNM6	26S proteasome non-ATPase regulatory subunit 13 OS=Homo sapiens OX=9606 GN=PSMD13 PE=1 SV=2	0	78.736	46	14	17	14	1	376	42.9	5.81	364	14
P17174	Aspartate aminotransferase, cytoplasmic OS=Homo sapiens OX=9606 GN=GOT1 PE=1 SV=3	0	78.707	45	11	14	11	1	413	46.2	7.01	351	11
P37837	Transaldolase OS=Homo sapiens OX=9606 GN=TALDO1 PE=1 SV=2	0	78.513	47	18	22	18	1	337	37.5	6.81	444	18
Q6P2Q9	Pre-mRNA-processing-splicing factor 8 OS=Homo sapiens OX=9606 GN=PRPF8 PE=1 SV=2	0	78.317	12	23	24	23	1	2335	273.4	8.84	296	23
P13667	Protein disulfide-isomerase A4 OS=Homo sapiens OX=9606 GN=PDIA4 PE=1 SV=2	0	77.708	29	16	20	15	1	645	72.9	5.07	396	16
P06737	Glycogen phosphorylase, liver form OS=Homo sapiens OX=9606 GN=PYGL PE=1 SV=4	0	77.624	22	15	16	11	1	847	97.1	7.17	370	15
P30044	Peroxiredoxin-5, mitochondrial OS=Homo sapiens OX=9606 GN=PRDX5 PE=1 SV=4	0	77.56	55	12	19	12	1	214	22.1	8.7	667	12
P11177	Pyruvate dehydrogenase E1 component subunit beta, mitochondrial OS=Homo sapiens OX=9606 GN=PDHB PE=1 SV=3	0	77.355	45	11	14	11	1	359	39.2	6.65	462	11
P59998	Actin-related protein 2/3 complex subunit 4 OS=Homo sapiens OX=9606 GN=ARPC4 PE=1 SV=3	0	77.161	70	12	16	12	1	168	19.7	8.43	441	12
P54577	Tyrosine--tRNA ligase, cytoplasmic OS=Homo sapiens OX=9606 GN=YARS PE=1 SV=4	0	77.147	44	22	25	22	1	528	59.1	7.05	349	22
P61158	Actin-related protein 3 OS=Homo sapiens OX=9606 GN=ACTR3 PE=1 SV=3	0	77.136	42	14	17	14	1	418	47.3	5.88	374	14
P30626	Sorcin OS=Homo sapiens OX=9606 GN=SRI PE=1 SV=1	0	77.029	56	12	15	12	1	198	21.7	5.59	441	12
Q9UGI8	Testin OS=Homo sapiens OX=9606 GN=TES PE=1 SV=1	0	76.949	47	16	18	16	1	421	48	7.68	366	16
Q9NSD9	Phenylalanine--tRNA ligase beta subunit OS=Homo sapiens OX=9606 GN=FARSB PE=1 SV=3	0	76.758	36	17	21	17	1	589	66.1	6.84	447	17
Q06210	Glutamine--fructose-6-phosphate aminotransferase [isomerizing] 1 OS=Homo sapiens OX=9606 GN=GFPT1 PE=1 SV=3	0	76.679	24	12	14	12	1	699	78.8	7.11	358	12
O95573	Long-chain-fatty-acid--CoA ligase 3 OS=Homo sapiens OX=9606 GN=ACSL3 PE=1 SV=3	0	76.623	31	16	18	15	1	720	80.4	8.38	371	16
O96008	Mitochondrial import receptor subunit TOM40 homolog OS=Homo sapiens OX=9606 GN=TOMM40 PE=1 SV=1	0	76.578	25	7	12	7	1	361	37.9	7.25	558	7
P55884	Eukaryotic translation initiation factor 3 subunit B OS=Homo sapiens OX=9606 GN=EIF3B PE=1 SV=3	0	76.558	25	15	16	15	1	814	92.4	5	374	15
P12270	Nucleoprotein TPR OS=Homo sapiens OX=9606 GN=TPR PE=1 SV=3	0	76.403	7	14	15	14	1	2363	267.1	5.02	465	14
O00159	Unconventional myosin-Ic OS=Homo sapiens OX=9606 GN=MYO1C PE=1 SV=4	0	76.029	22	17	17	17	1	1063	121.6	9.41	359	17
P06899	Histone H2B type 1-J OS=Homo sapiens OX=9606 GN=HIST1H2BJ PE=1 SV=3	0	75.682	47	7	24	2	1	126	13.9	10.32	680	7
O95373	Importin-7 OS=Homo sapiens OX=9606 GN=IPO7 PE=1 SV=1	0	75.519	19	16	18	16	1	1038	119.4	4.82	286	16
P40925	Malate dehydrogenase, cytoplasmic OS=Homo sapiens OX=9606 GN=MDH1 PE=1 SV=4	0	75.493	38	10	16	10	1	334	36.4	7.36	525	10
P25786	Proteasome subunit alpha type-1 OS=Homo sapiens OX=9606 GN=PSMA1 PE=1 SV=1	0	75.432	62	13	15	13	1	263	29.5	6.61	447	13
P23381	Tryptophan--tRNA ligase, cytoplasmic OS=Homo sapiens OX=9606 GN=WARS PE=1 SV=2	0	75.199	43	12	15	12	1	471	53.1	6.23	402	12
O75340	Programmed cell death protein 6 OS=Homo sapiens OX=9606 GN=PDCD6 PE=1 SV=1	0	75.02	67	9	10	9	1	191	21.9	5.4	565	9
P38919	Eukaryotic initiation factor 4A-III OS=Homo sapiens OX=9606 GN=EIF4A3 PE=1 SV=4	0	74.724	30	15	18	12	1	411	46.8	6.73	447	15
Q15323	Keratin, type I cuticular Ha1 OS=Homo sapiens OX=9606 GN=KRT31 PE=1 SV=3	0	74.698	34	11	19	2	1	416	47.2	4.88	424	11
Q52LJ0	Protein FAM98B OS=Homo sapiens OX=9606 GN=FAM98B PE=1 SV=2	0	74.66	37	10	12	9	1	433	45.5	8.69	401	10
Q01995	Transgelin OS=Homo sapiens OX=9606 GN=TAGLN PE=1 SV=4	0	74.154	83	17	22	17	1	201	22.6	8.84	446	17
P78347	General transcription factor II-I OS=Homo sapiens OX=9606 GN=GTF2I PE=1 SV=2	0	74.058	19	15	16	15	1	998	112.3	6.39	313	15
P13987	CD59 glycoprotein OS=Homo sapiens OX=9606 GN=CD59 PE=1 SV=1	0	74.02	41	8	17	8	1	128	14.2	6.48	454	8
P38117	Electron transfer flavoprotein subunit beta OS=Homo sapiens OX=9606 GN=ETFB PE=1 SV=3	0	73.955	57	15	20	15	1	255	27.8	8.1	510	15
P18621	60S ribosomal protein L17 OS=Homo sapiens OX=9606 GN=RPL17 PE=1 SV=3	0	73.741	48	8	15	8	1	184	21.4	10.17	317	8
P62873	Guanine nucleotide-binding protein G(I)/G(S)/G(T) subunit beta-1 OS=Homo sapiens OX=9606 GN=GNB1 PE=1 SV=3	0	73.637	38	10	13	4	1	340	37.4	6	422	10
P43490	Nicotinamide phosphoribosyltransferase OS=Homo sapiens OX=9606 GN=NAMPT PE=1 SV=1	0	73.278	36	13	14	13	1	491	55.5	7.15	400	13
P15328	Folate receptor alpha OS=Homo sapiens OX=9606 GN=FOLR1 PE=1 SV=3	0	73.229	38	8	13	8	1	257	29.8	7.97	429	8
P16152	Carbonyl reductase [NADPH] 1 OS=Homo sapiens OX=9606 GN=CBR1 PE=1 SV=3	0	73.213	58	13	16	13	1	277	30.4	8.32	531	13
P46459	Vesicle-fusing ATPase OS=Homo sapiens OX=9606 GN=NSF PE=1 SV=3	0	73.193	28	15	16	15	1	744	82.5	6.95	268	15
P54886	Delta-1-pyrroline-5-carboxylate synthase OS=Homo sapiens OX=9606 GN=ALDH18A1 PE=1 SV=2	0	73.15	18	12	17	12	1	795	87.2	7.12	392	12
Q9Y277	Voltage-dependent anion-selective channel protein 3 OS=Homo sapiens OX=9606 GN=VDAC3 PE=1 SV=1	0	72.853	42	10	14	9	1	283	30.6	8.66	486	10
P00390	Glutathione reductase, mitochondrial OS=Homo sapiens OX=9606 GN=GSR PE=1 SV=2	0	72.656	34	14	16	14	1	522	56.2	8.5	371	14
Q86UP2	Kinectin OS=Homo sapiens OX=9606 GN=KTN1 PE=1 SV=1	0	72.491	16	18	18	18	1	1357	156.2	5.64	339	18
P25789	Proteasome subunit alpha type-4 OS=Homo sapiens OX=9606 GN=PSMA4 PE=1 SV=1	0	72.436	56	10	14	10	1	261	29.5	7.72	446	10
Q15393	Splicing factor 3B subunit 3 OS=Homo sapiens OX=9606 GN=SF3B3 PE=1 SV=4	0	72.351	16	14	15	14	1	1217	135.5	5.26	380	14
Q9BWD1	Acetyl-CoA acetyltransferase, cytosolic OS=Homo sapiens OX=9606 GN=ACAT2 PE=1 SV=2	0	72.296	41	15	17	15	1	397	41.3	6.92	366	15
P15291	Beta-1,4-galactosyltransferase 1 OS=Homo sapiens OX=9606 GN=B4GALT1 PE=1 SV=5	0	72.257	36	9	12	9	1	398	43.9	8.65	296	9
P24539	ATP synthase F(0) complex subunit B1, mitochondrial OS=Homo sapiens OX=9606 GN=ATP5PB PE=1 SV=2	0	72.181	38	8	13	8	1	256	28.9	9.36	369	8
Q13162	Peroxiredoxin-4 OS=Homo sapiens OX=9606 GN=PRDX4 PE=1 SV=1	0	72.137	48	10	15	8	1	271	30.5	6.29	521	10
O60814	Histone H2B type 1-K OS=Homo sapiens OX=9606 GN=HIST1H2BK PE=1 SV=3	0	72.07	47	7	24	2	1	126	13.9	10.32	678	7
P39656	Dolichyl-diphosphooligosaccharide--protein glycosyltransferase 48 kDa subunit OS=Homo sapiens OX=9606 GN=DDOST PE=1 SV=4	0	71.896	35	12	16	12	1	456	50.8	6.55	395	12
P12081	Histidine--tRNA ligase, cytoplasmic OS=Homo sapiens OX=9606 GN=HARS PE=1 SV=2	0	71.891	37	15	19	11	1	509	57.4	5.88	337	15
P62913	60S ribosomal protein L11 OS=Homo sapiens OX=9606 GN=RPL11 PE=1 SV=2	0	71.707	63	14	18	14	1	178	20.2	9.6	334	14
P61586	Transforming protein RhoA OS=Homo sapiens OX=9606 GN=RHOA PE=1 SV=1	0	71.695	57	8	14	2	1	193	21.8	6.1	342	8
P63010	AP-2 complex subunit beta OS=Homo sapiens OX=9606 GN=AP2B1 PE=1 SV=1	0	71.451	23	17	18	9	1	937	104.5	5.38	355	17
P25205	DNA replication licensing factor MCM3 OS=Homo sapiens OX=9606 GN=MCM3 PE=1 SV=3	0	71.41	24	16	17	16	1	808	90.9	5.77	493	16
P48637	Glutathione synthetase OS=Homo sapiens OX=9606 GN=GSS PE=1 SV=1	0	71.351	33	12	14	12	1	474	52.4	5.92	389	12
P38159	RNA-binding motif protein, X chromosome OS=Homo sapiens OX=9606 GN=RBMX PE=1 SV=3	0	71.299	36	16	21	16	1	391	42.3	10.05	383	16
Q6YN16	Hydroxysteroid dehydrogenase-like protein 2 OS=Homo sapiens OX=9606 GN=HSDL2 PE=1 SV=1	0	71.258	43	12	16	12	1	418	45.4	7.99	305	12
P49736	DNA replication licensing factor MCM2 OS=Homo sapiens OX=9606 GN=MCM2 PE=1 SV=4	0	71.145	18	13	13	13	1	904	101.8	5.52	427	13
P10644	cAMP-dependent protein kinase type I-alpha regulatory subunit OS=Homo sapiens OX=9606 GN=PRKAR1A PE=1 SV=1	0	71.131	37	12	17	12	1	381	43	5.35	302	12
O15067	Phosphoribosylformylglycinamidine synthase OS=Homo sapiens OX=9606 GN=PFAS PE=1 SV=4	0	70.94	16	14	16	14	1	1338	144.6	5.76	372	14
P63096	Guanine nucleotide-binding protein G(i) subunit alpha-1 OS=Homo sapiens OX=9606 GN=GNAI1 PE=1 SV=2	0	70.752	37	10	13	4	1	354	40.3	5.97	420	10
P05387	60S acidic ribosomal protein P2 OS=Homo sapiens OX=9606 GN=RPLP2 PE=1 SV=1	0	70.722	79	7	13	7	1	115	11.7	4.54	500	7
P49257	Protein ERGIC-53 OS=Homo sapiens OX=9606 GN=LMAN1 PE=1 SV=2	0	70.554	23	8	13	8	1	510	57.5	6.77	254	8
Q99436	Proteasome subunit beta type-7 OS=Homo sapiens OX=9606 GN=PSMB7 PE=1 SV=1	0	70.509	48	8	12	8	1	277	29.9	7.68	452	8
Q562R1	Beta-actin-like protein 2 OS=Homo sapiens OX=9606 GN=ACTBL2 PE=1 SV=2	0	70.388	22	11	30	1	1	376	42	5.59	533	11
P13861	cAMP-dependent protein kinase type II-alpha regulatory subunit OS=Homo sapiens OX=9606 GN=PRKAR2A PE=1 SV=2	0	70.164	41	12	16	12	1	404	45.5	5.07	362	12
Q5VYK3	Proteasome adapter and scaffold protein ECM29 OS=Homo sapiens OX=9606 GN=ECPAS PE=1 SV=2	0	70.073	9	11	14	11	1	1845	204.2	7.12	273	11
Q5D862	Filaggrin-2 OS=Homo sapiens OX=9606 GN=FLG2 PE=1 SV=1	0	70.063	7	10	16	10	1	2391	247.9	8.31	437	10
O76021	Ribosomal L1 domain-containing protein 1 OS=Homo sapiens OX=9606 GN=RSL1D1 PE=1 SV=3	0	70.061	30	13	15	13	1	490	54.9	10.13	360	13
P13798	Acylamino-acid-releasing enzyme OS=Homo sapiens OX=9606 GN=APEH PE=1 SV=4	0	69.825	29	13	13	13	1	732	81.2	5.48	427	13
P62195	26S proteasome regulatory subunit 8 OS=Homo sapiens OX=9606 GN=PSMC5 PE=1 SV=1	0	69.665	46	14	14	13	1	406	45.6	7.55	366	14
P60891	Ribose-phosphate pyrophosphokinase 1 OS=Homo sapiens OX=9606 GN=PRPS1 PE=1 SV=2	0	69.53	29	8	13	8	1	318	34.8	6.98	377	8
Q12904	Aminoacyl tRNA synthase complex-interacting multifunctional protein 1 OS=Homo sapiens OX=9606 GN=AIMP1 PE=1 SV=2	0	69.509	49	10	11	10	1	312	34.3	8.43	390	10
O15031	Plexin-B2 OS=Homo sapiens OX=9606 GN=PLXNB2 PE=1 SV=3	0	69.505	11	14	15	14	1	1838	205	6.24	282	14
P24844	Myosin regulatory light polypeptide 9 OS=Homo sapiens OX=9606 GN=MYL9 PE=1 SV=4	0	69.457	56	9	13	3	1	172	19.8	4.92	429	9
P50416	Carnitine O-palmitoyltransferase 1, liver isoform OS=Homo sapiens OX=9606 GN=CPT1A PE=1 SV=2	0	69.385	19	12	15	12	1	773	88.3	8.65	395	12
P04899	Guanine nucleotide-binding protein G(i) subunit alpha-2 OS=Homo sapiens OX=9606 GN=GNAI2 PE=1 SV=3	0	69.23	40	10	13	4	1	355	40.4	5.54	404	10
P56192	Methionine--tRNA ligase, cytoplasmic OS=Homo sapiens OX=9606 GN=MARS PE=1 SV=2	0	69.159	22	14	16	14	1	900	101.1	6.16	417	14
Q9Y263	Phospholipase A-2-activating protein OS=Homo sapiens OX=9606 GN=PLAA PE=1 SV=2	0	69.036	26	15	16	15	1	795	87.1	6.37	393	15
P30464	HLA class I histocompatibility antigen, B-15 alpha chain OS=Homo sapiens OX=9606 GN=HLA-B PE=1 SV=2	0	69.018	25	7	11	0	1	362	40.4	6.3	394	7
Q15084	Protein disulfide-isomerase A6 OS=Homo sapiens OX=9606 GN=PDIA6 PE=1 SV=1	0	68.92	45	14	16	14	1	440	48.1	5.08	357	14
P10321	HLA class I histocompatibility antigen, Cw-7 alpha chain OS=Homo sapiens OX=9606 GN=HLA-C PE=1 SV=3	0	68.678	28	8	11	1	1	366	40.6	6.04	372	8
P11310	Medium-chain specific acyl-CoA dehydrogenase, mitochondrial OS=Homo sapiens OX=9606 GN=ACADM PE=1 SV=1	0	68.671	32	12	16	12	1	421	46.6	8.37	368	12
Q7Z2W4	Zinc finger CCCH-type antiviral protein 1 OS=Homo sapiens OX=9606 GN=ZC3HAV1 PE=1 SV=3	0	68.595	25	15	15	15	1	902	101.4	8.4	370	15
P07339	Cathepsin D OS=Homo sapiens OX=9606 GN=CTSD PE=1 SV=1	0	68.465	27	8	13	8	1	412	44.5	6.54	330	8
O14950	Myosin regulatory light chain 12B OS=Homo sapiens OX=9606 GN=MYL12B PE=1 SV=2	0	68.396	56	9	13	3	1	172	19.8	4.84	427	9
P16070	CD44 antigen OS=Homo sapiens OX=9606 GN=CD44 PE=1 SV=3	0	68.294	13	10	14	10	1	742	81.5	5.33	412	10
P21964	Catechol O-methyltransferase OS=Homo sapiens OX=9606 GN=COMT PE=1 SV=2	0	68.274	47	7	9	7	1	271	30	5.47	371	7
P62714	Serine/threonine-protein phosphatase 2A catalytic subunit beta isoform OS=Homo sapiens OX=9606 GN=PPP2CB PE=1 SV=1	0	67.969	35	7	9	7	1	309	35.6	5.43	355	7
P15170	Eukaryotic peptide chain release factor GTP-binding subunit ERF3A OS=Homo sapiens OX=9606 GN=GSPT1 PE=1 SV=1	0	67.869	33	11	13	11	1	499	55.7	5.62	352	11
Q14103	Heterogeneous nuclear ribonucleoprotein D0 OS=Homo sapiens OX=9606 GN=HNRNPD PE=1 SV=1	0	67.766	35	12	16	9	1	355	38.4	7.81	334	12
Q9Y265	RuvB-like 1 OS=Homo sapiens OX=9606 GN=RUVBL1 PE=1 SV=1	0	67.747	43	13	14	13	1	456	50.2	6.42	361	13
Q14533	Keratin, type II cuticular Hb1 OS=Homo sapiens OX=9606 GN=KRT81 PE=1 SV=3	0	67.662	30	16	20	1	1	505	54.9	5.47	373	16
Q14240	Eukaryotic initiation factor 4A-II OS=Homo sapiens OX=9606 GN=EIF4A2 PE=1 SV=2	0	67.554	35	14	17	3	1	407	46.4	5.48	371	14
P27695	DNA-(apurinic or apyrimidinic site) lyase OS=Homo sapiens OX=9606 GN=APEX1 PE=1 SV=2	0	67.395	51	11	13	11	1	318	35.5	8.12	296	11
P30085	UMP-CMP kinase OS=Homo sapiens OX=9606 GN=CMPK1 PE=1 SV=3	0	67.366	63	12	15	12	1	196	22.2	5.57	390	12
P28838	Cytosol aminopeptidase OS=Homo sapiens OX=9606 GN=LAP3 PE=1 SV=3	0	67.217	33	11	14	11	1	519	56.1	7.93	369	11
P35573	Glycogen debranching enzyme OS=Homo sapiens OX=9606 GN=AGL PE=1 SV=3	0	66.832	13	13	14	13	1	1532	174.7	6.76	287	13
O75396	Vesicle-trafficking protein SEC22b OS=Homo sapiens OX=9606 GN=SEC22B PE=1 SV=4	0	66.736	52	10	14	10	1	215	24.6	6.92	354	10
Q13642	Four and a half LIM domains protein 1 OS=Homo sapiens OX=9606 GN=FHL1 PE=1 SV=4	0	66.412	38	11	16	11	1	323	36.2	8.97	358	11
Q15691	Microtubule-associated protein RP/EB family member 1 OS=Homo sapiens OX=9606 GN=MAPRE1 PE=1 SV=3	0	66.374	50	12	17	12	1	268	30	5.14	401	12
Q9NSE4	Isoleucine--tRNA ligase, mitochondrial OS=Homo sapiens OX=9606 GN=IARS2 PE=1 SV=2	0	66.169	18	13	14	13	1	1012	113.7	7.2	290	13
O60684	Importin subunit alpha-7 OS=Homo sapiens OX=9606 GN=KPNA6 PE=1 SV=1	0	66.061	27	9	11	4	1	536	60	4.98	412	9
Q9BT78	COP9 signalosome complex subunit 4 OS=Homo sapiens OX=9606 GN=COPS4 PE=1 SV=1	0	66.004	39	10	13	10	1	406	46.2	5.83	299	10
Q00325	Phosphate carrier protein, mitochondrial OS=Homo sapiens OX=9606 GN=SLC25A3 PE=1 SV=2	0	65.803	31	10	14	10	1	362	40.1	9.38	431	10
Q96CW1	AP-2 complex subunit mu OS=Homo sapiens OX=9606 GN=AP2M1 PE=1 SV=2	0	65.76	29	9	12	9	1	435	49.6	9.54	470	9
Q13620	Cullin-4B OS=Homo sapiens OX=9606 GN=CUL4B PE=1 SV=4	0	65.66	18	13	14	7	1	913	103.9	7.37	306	13
P00441	Superoxide dismutase [Cu-Zn] OS=Homo sapiens OX=9606 GN=SOD1 PE=1 SV=2	0	65.639	54	4	8	4	1	154	15.9	6.13	352	4
O60664	Perilipin-3 OS=Homo sapiens OX=9606 GN=PLIN3 PE=1 SV=3	0	65.635	28	9	11	9	1	434	47	5.44	464	9
Q9BSJ8	Extended synaptotagmin-1 OS=Homo sapiens OX=9606 GN=ESYT1 PE=1 SV=1	0	65.545	18	13	15	13	1	1104	122.8	5.83	307	13
Q14247	Src substrate cortactin OS=Homo sapiens OX=9606 GN=CTTN PE=1 SV=2	0	65.519	32	14	17	14	1	550	61.5	5.4	274	14
P48735	Isocitrate dehydrogenase [NADP], mitochondrial OS=Homo sapiens OX=9606 GN=IDH2 PE=1 SV=2	0	65.478	33	12	16	12	1	452	50.9	8.69	391	12
Q99829	Copine-1 OS=Homo sapiens OX=9606 GN=CPNE1 PE=1 SV=1	0	65.397	24	9	11	9	1	537	59	5.83	300	9
P17980	26S proteasome regulatory subunit 6A OS=Homo sapiens OX=9606 GN=PSMC3 PE=1 SV=3	0	65.243	36	11	14	11	1	439	49.2	5.24	303	11
P09488	Glutathione S-transferase Mu 1 OS=Homo sapiens OX=9606 GN=GSTM1 PE=1 SV=3	0	65.218	52	9	12	4	1	218	25.7	6.7	348	9
Q13347	Eukaryotic translation initiation factor 3 subunit I OS=Homo sapiens OX=9606 GN=EIF3I PE=1 SV=1	0	65.189	55	12	16	12	1	325	36.5	5.64	307	12
P12429	Annexin A3 OS=Homo sapiens OX=9606 GN=ANXA3 PE=1 SV=3	0	65.158	47	12	14	12	1	323	36.4	5.92	339	12
P01023	Alpha-2-macroglobulin OS=Homo sapiens OX=9606 GN=A2M PE=1 SV=3	0	65.064	13	15	16	15	1	1474	163.2	6.46	305	15
P60228	Eukaryotic translation initiation factor 3 subunit E OS=Homo sapiens OX=9606 GN=EIF3E PE=1 SV=1	0	65.042	36	13	15	13	1	445	52.2	6.04	293	13
Q14444	Caprin-1 OS=Homo sapiens OX=9606 GN=CAPRIN1 PE=1 SV=2	0	64.917	35	14	15	14	1	709	78.3	5.25	312	14
P61313	60S ribosomal protein L15 OS=Homo sapiens OX=9606 GN=RPL15 PE=1 SV=2	0	64.719	41	9	15	9	1	204	24.1	11.62	365	9
Q8NC51	Plasminogen activator inhibitor 1 RNA-binding protein OS=Homo sapiens OX=9606 GN=SERBP1 PE=1 SV=2	0	64.629	30	12	15	12	1	408	44.9	8.65	390	12
P28066	Proteasome subunit alpha type-5 OS=Homo sapiens OX=9606 GN=PSMA5 PE=1 SV=3	0	64.616	44	7	10	7	1	241	26.4	4.79	372	7
Q14203	Dynactin subunit 1 OS=Homo sapiens OX=9606 GN=DCTN1 PE=1 SV=3	0	64.56	15	13	14	12	1	1278	141.6	5.81	281	13
Q15181	Inorganic pyrophosphatase OS=Homo sapiens OX=9606 GN=PPA1 PE=1 SV=2	0	64.128	40	8	17	7	1	289	32.6	5.86	330	8
P49755	Transmembrane emp24 domain-containing protein 10 OS=Homo sapiens OX=9606 GN=TMED10 PE=1 SV=2	0	64.111	37	7	11	7	1	219	25	7.44	435	7
Q86V81	THO complex subunit 4 OS=Homo sapiens OX=9606 GN=ALYREF PE=1 SV=3	0	64.043	38	6	10	6	1	257	26.9	11.15	359	6
O95782	AP-2 complex subunit alpha-1 OS=Homo sapiens OX=9606 GN=AP2A1 PE=1 SV=3	0	63.958	23	15	16	9	1	977	107.5	7.03	275	15
P07384	Calpain-1 catalytic subunit OS=Homo sapiens OX=9606 GN=CAPN1 PE=1 SV=1	0	63.895	22	14	14	14	1	714	81.8	5.67	324	14
Q6DD88	Atlastin-3 OS=Homo sapiens OX=9606 GN=ATL3 PE=1 SV=1	0	63.803	37	13	14	13	1	541	60.5	5.66	310	13
O95757	Heat shock 70 kDa protein 4L OS=Homo sapiens OX=9606 GN=HSPA4L PE=1 SV=3	0	63.65	19	12	13	9	1	839	94.5	5.88	332	12
Q99439	Calponin-2 OS=Homo sapiens OX=9606 GN=CNN2 PE=1 SV=4	0	63.507	37	9	15	8	1	309	33.7	7.33	539	9
O00469	Procollagen-lysine,2-oxoglutarate 5-dioxygenase 2 OS=Homo sapiens OX=9606 GN=PLOD2 PE=1 SV=2	0	63.505	23	14	17	14	1	737	84.6	6.71	421	14
P38606	V-type proton ATPase catalytic subunit A OS=Homo sapiens OX=9606 GN=ATP6V1A PE=1 SV=2	0	63.29	24	11	12	11	1	617	68.3	5.52	347	11
Q31612	HLA class I histocompatibility antigen, B-73 alpha chain OS=Homo sapiens OX=9606 GN=HLA-B PE=1 SV=1	0	63.271	26	6	9	0	1	363	40.4	6.24	348	6
P78386	Keratin, type II cuticular Hb5 OS=Homo sapiens OX=9606 GN=KRT85 PE=1 SV=1	0	63.068	25	15	19	3	1	507	55.8	6.55	381	15
Q16555	Dihydropyrimidinase-related protein 2 OS=Homo sapiens OX=9606 GN=DPYSL2 PE=1 SV=1	0	63.061	22	8	10	8	1	572	62.3	6.38	399	8
Q9H845	Acyl-CoA dehydrogenase family member 9, mitochondrial OS=Homo sapiens OX=9606 GN=ACAD9 PE=1 SV=1	0	63.035	17	7	9	7	1	621	68.7	7.96	408	7
Q9UMS4	Pre-mRNA-processing factor 19 OS=Homo sapiens OX=9606 GN=PRPF19 PE=1 SV=1	0	63.027	21	8	10	8	1	504	55.1	6.61	365	8
Q12797	Aspartyl/asparaginyl beta-hydroxylase OS=Homo sapiens OX=9606 GN=ASPH PE=1 SV=3	0	62.945	26	15	16	15	1	758	85.8	5.01	328	15
P62244	40S ribosomal protein S15a OS=Homo sapiens OX=9606 GN=RPS15A PE=1 SV=2	0	62.943	68	11	13	11	1	130	14.8	10.13	341	11
Q13057	Bifunctional coenzyme A synthase OS=Homo sapiens OX=9606 GN=COASY PE=1 SV=4	0	62.789	31	11	11	11	1	564	62.3	6.99	385	11
P26583	High mobility group protein B2 OS=Homo sapiens OX=9606 GN=HMGB2 PE=1 SV=2	0	62.688	39	10	12	7	1	209	24	7.81	314	10
Q9Y3F4	Serine-threonine kinase receptor-associated protein OS=Homo sapiens OX=9606 GN=STRAP PE=1 SV=1	0	62.592	40	11	14	11	1	350	38.4	5.12	363	11
Q9BUJ2	Heterogeneous nuclear ribonucleoprotein U-like protein 1 OS=Homo sapiens OX=9606 GN=HNRNPUL1 PE=1 SV=2	0	62.583	22	15	15	14	1	856	95.7	6.92	283	15
P67809	Nuclease-sensitive element-binding protein 1 OS=Homo sapiens OX=9606 GN=YBX1 PE=1 SV=3	0	62.504	42	10	14	5	1	324	35.9	9.88	346	10
O60701	UDP-glucose 6-dehydrogenase OS=Homo sapiens OX=9606 GN=UGDH PE=1 SV=1	0	62.364	35	13	14	13	1	494	55	7.12	373	13
Q9Y617	Phosphoserine aminotransferase OS=Homo sapiens OX=9606 GN=PSAT1 PE=1 SV=2	0	62.287	51	13	15	13	1	370	40.4	7.66	326	13
Q13501	Sequestosome-1 OS=Homo sapiens OX=9606 GN=SQSTM1 PE=1 SV=1	0	62.255	21	5	7	5	1	440	47.7	5.22	329	5
Q96AC1	Fermitin family homolog 2 OS=Homo sapiens OX=9606 GN=FERMT2 PE=1 SV=1	0	62.217	24	13	15	13	1	680	77.8	6.7	367	13
Q8TCJ2	Dolichyl-diphosphooligosaccharide--protein glycosyltransferase subunit STT3B OS=Homo sapiens OX=9606 GN=STT3B PE=1 SV=1	0	62.199	13	10	14	9	1	826	93.6	8.91	365	10
Q9UMX0	Ubiquilin-1 OS=Homo sapiens OX=9606 GN=UBQLN1 PE=1 SV=2	0	62.074	26	10	12	4	1	589	62.5	5.11	370	10
O43242	26S proteasome non-ATPase regulatory subunit 3 OS=Homo sapiens OX=9606 GN=PSMD3 PE=1 SV=2	0	61.952	29	15	15	15	1	534	60.9	8.44	299	15
P07602	Prosaposin OS=Homo sapiens OX=9606 GN=PSAP PE=1 SV=2	0	61.784	23	13	19	13	1	524	58.1	5.17	369	13
Q8WX93	Palladin OS=Homo sapiens OX=9606 GN=PALLD PE=1 SV=3	0	61.775	16	13	13	13	1	1383	150.5	7.09	290	13
Q96AG4	Leucine-rich repeat-containing protein 59 OS=Homo sapiens OX=9606 GN=LRRC59 PE=1 SV=1	0	61.701	45	11	14	11	1	307	34.9	9.57	360	11
Q01105	Protein SET OS=Homo sapiens OX=9606 GN=SET PE=1 SV=3	0	61.696	33	7	11	7	1	290	33.5	4.32	260	7
P21980	Protein-glutamine gamma-glutamyltransferase 2 OS=Homo sapiens OX=9606 GN=TGM2 PE=1 SV=2	0	61.616	21	12	13	12	1	687	77.3	5.22	368	12
Q92747	Actin-related protein 2/3 complex subunit 1A OS=Homo sapiens OX=9606 GN=ARPC1A PE=2 SV=2	0	61.611	39	9	11	8	1	370	41.5	8.18	348	9
O95816	BAG family molecular chaperone regulator 2 OS=Homo sapiens OX=9606 GN=BAG2 PE=1 SV=1	0	61.321	67	12	14	12	1	211	23.8	6.7	320	12
P54920	Alpha-soluble NSF attachment protein OS=Homo sapiens OX=9606 GN=NAPA PE=1 SV=3	0	61.279	42	9	10	9	1	295	33.2	5.36	318	9
Q9NX40	OCIA domain-containing protein 1 OS=Homo sapiens OX=9606 GN=OCIAD1 PE=1 SV=1	0	61.203	28	6	11	6	1	245	27.6	7.49	391	6
P42892	Endothelin-converting enzyme 1 OS=Homo sapiens OX=9606 GN=ECE1 PE=1 SV=2	0	61.155	18	9	12	9	1	770	87.1	5.88	265	9
P27797	Calreticulin OS=Homo sapiens OX=9606 GN=CALR PE=1 SV=1	0	61.034	26	9	15	9	1	417	48.1	4.44	349	9
P61764	Syntaxin-binding protein 1 OS=Homo sapiens OX=9606 GN=STXBP1 PE=1 SV=1	0	61.022	29	12	13	12	1	594	67.5	6.96	229	12
Q5JPE7	Nodal modulator 2 OS=Homo sapiens OX=9606 GN=NOMO2 PE=1 SV=1	0	60.926	13	9	12	9	1	1267	139.4	5.76	346	9
Q7L2H7	Eukaryotic translation initiation factor 3 subunit M OS=Homo sapiens OX=9606 GN=EIF3M PE=1 SV=1	0	60.815	29	9	11	9	1	374	42.5	5.63	287	9
Q15717	ELAV-like protein 1 OS=Homo sapiens OX=9606 GN=ELAVL1 PE=1 SV=2	0	60.798	39	10	11	9	1	326	36.1	9.17	371	10
Q86VP6	Cullin-associated NEDD8-dissociated protein 1 OS=Homo sapiens OX=9606 GN=CAND1 PE=1 SV=2	0	60.423	18	17	18	17	1	1230	136.3	5.78	359	17
Q9UHB9	Signal recognition particle subunit SRP68 OS=Homo sapiens OX=9606 GN=SRP68 PE=1 SV=2	0	60.418	23	11	11	11	1	627	70.7	8.56	359	11
P36776	Lon protease homolog, mitochondrial OS=Homo sapiens OX=9606 GN=LONP1 PE=1 SV=2	0	60.401	15	11	14	11	1	959	106.4	6.39	313	11
Q9Y281	Cofilin-2 OS=Homo sapiens OX=9606 GN=CFL2 PE=1 SV=1	0	60.364	50	10	13	5	1	166	18.7	7.88	324	10
P27708	CAD protein OS=Homo sapiens OX=9606 GN=CAD PE=1 SV=3	0	60.311	9	16	16	13	1	2225	242.8	6.46	345	16
Q9BS26	Endoplasmic reticulum resident protein 44 OS=Homo sapiens OX=9606 GN=ERP44 PE=1 SV=1	0	60.269	38	12	14	11	1	406	46.9	5.26	330	12
O43852	Calumenin OS=Homo sapiens OX=9606 GN=CALU PE=1 SV=2	0	60.212	38	12	15	12	1	315	37.1	4.64	243	12
Q15008	26S proteasome non-ATPase regulatory subunit 6 OS=Homo sapiens OX=9606 GN=PSMD6 PE=1 SV=1	0	60.089	33	10	13	10	1	389	45.5	5.62	351	10
Q14192	Four and a half LIM domains protein 2 OS=Homo sapiens OX=9606 GN=FHL2 PE=1 SV=3	0	60.071	52	13	14	13	1	279	32.2	7.55	299	13
P99999	Cytochrome c OS=Homo sapiens OX=9606 GN=CYCS PE=1 SV=2	0	59.808	62	9	12	9	1	105	11.7	9.57	405	9
P48444	Coatomer subunit delta OS=Homo sapiens OX=9606 GN=ARCN1 PE=1 SV=1	0	59.701	35	15	18	15	1	511	57.2	6.21	286	15
P49720	Proteasome subunit beta type-3 OS=Homo sapiens OX=9606 GN=PSMB3 PE=1 SV=2	0	59.699	48	8	11	8	1	205	22.9	6.55	342	8
P17812	CTP synthase 1 OS=Homo sapiens OX=9606 GN=CTPS1 PE=1 SV=2	0	59.352	24	11	13	11	1	591	66.6	6.46	321	11
P25788	Proteasome subunit alpha type-3 OS=Homo sapiens OX=9606 GN=PSMA3 PE=1 SV=2	0	59.188	42	9	12	9	1	255	28.4	5.33	361	9
Q9Y266	Nuclear migration protein nudC OS=Homo sapiens OX=9606 GN=NUDC PE=1 SV=1	0	59.079	40	10	13	10	1	331	38.2	5.38	282	10
Q9H0A0	RNA cytidine acetyltransferase OS=Homo sapiens OX=9606 GN=NAT10 PE=1 SV=2	0	59.023	18	12	12	12	1	1025	115.7	8.27	284	12
P52292	Importin subunit alpha-1 OS=Homo sapiens OX=9606 GN=KPNA2 PE=1 SV=1	0	58.692	40	12	12	12	1	529	57.8	5.4	330	12
P62081	40S ribosomal protein S7 OS=Homo sapiens OX=9606 GN=RPS7 PE=1 SV=1	0	58.501	36	9	13	9	1	194	22.1	10.1	335	9
P0CG39	POTE ankyrin domain family member J OS=Homo sapiens OX=9606 GN=POTEJ PE=3 SV=1	0	58.464	8	6	25	2	1	1038	117.3	5.97	670	6
P51148	Ras-related protein Rab-5C OS=Homo sapiens OX=9606 GN=RAB5C PE=1 SV=2	0	58.427	43	7	10	5	1	216	23.5	8.41	420	7
Q96I24	Far upstream element-binding protein 3 OS=Homo sapiens OX=9606 GN=FUBP3 PE=1 SV=2	0	58.34	40	15	17	12	1	572	61.6	8.38	319	15
O00231	26S proteasome non-ATPase regulatory subunit 11 OS=Homo sapiens OX=9606 GN=PSMD11 PE=1 SV=3	0	58.329	26	10	12	10	1	422	47.4	6.48	277	10
Q10713	Mitochondrial-processing peptidase subunit alpha OS=Homo sapiens OX=9606 GN=PMPCA PE=1 SV=2	0	58.29	34	12	12	12	1	525	58.2	6.92	237	12
P17612	cAMP-dependent protein kinase catalytic subunit alpha OS=Homo sapiens OX=9606 GN=PRKACA PE=1 SV=2	0	58.217	34	13	16	3	1	351	40.6	8.79	230	13
P13489	Ribonuclease inhibitor OS=Homo sapiens OX=9606 GN=RNH1 PE=1 SV=2	0	58.004	32	9	10	9	1	461	49.9	4.82	292	9
P50897	Palmitoyl-protein thioesterase 1 OS=Homo sapiens OX=9606 GN=PPT1 PE=1 SV=1	0	57.699	26	6	9	6	1	306	34.2	6.52	256	6
P10515	Dihydrolipoyllysine-residue acetyltransferase component of pyruvate dehydrogenase complex, mitochondrial OS=Homo sapiens OX=9606 GN=DLAT PE=1 SV=3	0	57.666	25	9	11	9	1	647	69	7.84	247	9
Q8N766	ER membrane protein complex subunit 1 OS=Homo sapiens OX=9606 GN=EMC1 PE=1 SV=1	0	57.656	18	13	15	13	1	993	111.7	7.66	300	13
P61619	Protein transport protein Sec61 subunit alpha isoform 1 OS=Homo sapiens OX=9606 GN=SEC61A1 PE=1 SV=2	0	57.479	28	10	12	10	1	476	52.2	8.06	252	10
P62841	40S ribosomal protein S15 OS=Homo sapiens OX=9606 GN=RPS15 PE=1 SV=2	0	57.447	58	5	10	5	1	145	17	10.39	142	5
O60437	Periplakin OS=Homo sapiens OX=9606 GN=PPL PE=1 SV=4	0	57.333	9	13	13	13	1	1756	204.6	5.6	295	13
P30040	Endoplasmic reticulum resident protein 29 OS=Homo sapiens OX=9606 GN=ERP29 PE=1 SV=4	0	57.25	43	9	12	9	1	261	29	7.31	384	9
Q9NRX4	14 kDa phosphohistidine phosphatase OS=Homo sapiens OX=9606 GN=PHPT1 PE=1 SV=1	0	56.995	64	6	8	6	1	125	13.8	6.07	289	6
P61769	Beta-2-microglobulin OS=Homo sapiens OX=9606 GN=B2M PE=1 SV=1	0	56.835	66	6	10	6	1	119	13.7	6.52	347	6
P27816	Microtubule-associated protein 4 OS=Homo sapiens OX=9606 GN=MAP4 PE=1 SV=3	0	56.562	16	14	16	14	1	1152	120.9	5.43	377	14
P26440	Isovaleryl-CoA dehydrogenase, mitochondrial OS=Homo sapiens OX=9606 GN=IVD PE=1 SV=2	0	56.487	33	8	11	8	1	426	46.6	8.05	292	8
Q15942	Zyxin OS=Homo sapiens OX=9606 GN=ZYX PE=1 SV=1	0	56.364	30	10	14	10	1	572	61.2	6.67	234	10
O60610	Protein diaphanous homolog 1 OS=Homo sapiens OX=9606 GN=DIAPH1 PE=1 SV=2	0	56.362	11	11	14	11	1	1272	141.3	5.41	237	11
Q96DG6	Carboxymethylenebutenolidase homolog OS=Homo sapiens OX=9606 GN=CMBL PE=1 SV=1	0	56.285	43	9	12	9	1	245	28	7.18	325	9
P17813	Endoglin OS=Homo sapiens OX=9606 GN=ENG PE=1 SV=2	0	56.258	20	8	9	8	1	658	70.5	6.61	330	8
P15927	Replication protein A 32 kDa subunit OS=Homo sapiens OX=9606 GN=RPA2 PE=1 SV=1	0	56.043	40	7	10	7	1	270	29.2	6.15	224	7
Q14498	RNA-binding protein 39 OS=Homo sapiens OX=9606 GN=RBM39 PE=1 SV=2	0	56.024	26	9	10	9	1	530	59.3	10.1	290	9
O00303	Eukaryotic translation initiation factor 3 subunit F OS=Homo sapiens OX=9606 GN=EIF3F PE=1 SV=1	0	55.862	32	9	10	9	1	357	37.5	5.45	309	9
P51665	26S proteasome non-ATPase regulatory subunit 7 OS=Homo sapiens OX=9606 GN=PSMD7 PE=1 SV=2	0	55.807	27	6	9	6	1	324	37	6.77	268	6
P06753	Tropomyosin alpha-3 chain OS=Homo sapiens OX=9606 GN=TPM3 PE=1 SV=2	0	55.658	40	15	22	2	1	285	32.9	4.72	276	15
P35237	Serpin B6 OS=Homo sapiens OX=9606 GN=SERPINB6 PE=1 SV=3	0	55.582	38	10	10	10	1	376	42.6	5.27	330	10
P55265	Double-stranded RNA-specific adenosine deaminase OS=Homo sapiens OX=9606 GN=ADAR PE=1 SV=4	0	55.552	13	12	13	12	1	1226	136	8.65	263	12
P06702	Protein S100-A9 OS=Homo sapiens OX=9606 GN=S100A9 PE=1 SV=1	0	55.513	62	6	10	6	1	114	13.2	6.13	309	6
Q9NX63	MICOS complex subunit MIC19 OS=Homo sapiens OX=9606 GN=CHCHD3 PE=1 SV=1	0	55.495	34	8	11	8	1	227	26.1	8.28	256	8
O00232	26S proteasome non-ATPase regulatory subunit 12 OS=Homo sapiens OX=9606 GN=PSMD12 PE=1 SV=3	0	55.485	32	13	15	13	1	456	52.9	7.65	312	13
P61106	Ras-related protein Rab-14 OS=Homo sapiens OX=9606 GN=RAB14 PE=1 SV=4	0	55.431	59	9	12	8	1	215	23.9	6.21	295	9
P43304	Glycerol-3-phosphate dehydrogenase, mitochondrial OS=Homo sapiens OX=9606 GN=GPD2 PE=1 SV=3	0	55.429	22	13	14	13	1	727	80.8	7.69	252	13
Q9H2U2	Inorganic pyrophosphatase 2, mitochondrial OS=Homo sapiens OX=9606 GN=PPA2 PE=1 SV=2	0	55.414	39	10	13	9	1	334	37.9	7.39	224	10
Q14157	Ubiquitin-associated protein 2-like OS=Homo sapiens OX=9606 GN=UBAP2L PE=1 SV=2	0	55.325	15	9	12	9	1	1087	114.5	7.11	325	9
P35606	Coatomer subunit beta' OS=Homo sapiens OX=9606 GN=COPB2 PE=1 SV=2	0	55.318	19	13	14	13	1	906	102.4	5.27	223	13
P49419	Alpha-aminoadipic semialdehyde dehydrogenase OS=Homo sapiens OX=9606 GN=ALDH7A1 PE=1 SV=5	0	55.291	29	11	11	11	1	539	58.5	7.99	331	11
Q9UIJ7	GTP:AMP phosphotransferase AK3, mitochondrial OS=Homo sapiens OX=9606 GN=AK3 PE=1 SV=4	0	55.265	37	8	12	8	1	227	25.6	9.16	262	8
Q93052	Lipoma-preferred partner OS=Homo sapiens OX=9606 GN=LPP PE=1 SV=1	0	55.199	37	11	11	11	1	612	65.7	7.37	215	11
O15144	Actin-related protein 2/3 complex subunit 2 OS=Homo sapiens OX=9606 GN=ARPC2 PE=1 SV=1	0	55.112	37	9	12	9	1	300	34.3	7.36	395	9
Q96CX2	BTB/POZ domain-containing protein KCTD12 OS=Homo sapiens OX=9606 GN=KCTD12 PE=1 SV=1	0	55.09	30	9	11	9	1	325	35.7	5.64	350	9
P14550	Aldo-keto reductase family 1 member A1 OS=Homo sapiens OX=9606 GN=AKR1A1 PE=1 SV=3	0	55.045	37	9	11	8	1	325	36.6	6.79	323	9
P17655	Calpain-2 catalytic subunit OS=Homo sapiens OX=9606 GN=CAPN2 PE=1 SV=6	0	55.04	14	9	13	9	1	700	79.9	4.98	308	9
P62979	Ubiquitin-40S ribosomal protein S27a OS=Homo sapiens OX=9606 GN=RPS27A PE=1 SV=2	0	54.947	62	8	13	8	1	156	18	9.64	292	8
Q9NUU7	ATP-dependent RNA helicase DDX19A OS=Homo sapiens OX=9606 GN=DDX19A PE=1 SV=1	0	54.916	29	9	10	8	1	478	53.9	6.58	373	9
O00299	Chloride intracellular channel protein 1 OS=Homo sapiens OX=9606 GN=CLIC1 PE=1 SV=4	0	54.888	69	13	15	12	1	241	26.9	5.17	255	13
P11279	Lysosome-associated membrane glycoprotein 1 OS=Homo sapiens OX=9606 GN=LAMP1 PE=1 SV=3	0	54.814	15	7	9	7	1	417	44.9	8.75	313	7
O75955	Flotillin-1 OS=Homo sapiens OX=9606 GN=FLOT1 PE=1 SV=3	0	54.766	28	9	12	9	1	427	47.3	7.49	318	9
Q9UBX3	Mitochondrial dicarboxylate carrier OS=Homo sapiens OX=9606 GN=SLC25A10 PE=1 SV=2	0	54.609	46	10	11	10	1	287	31.3	9.54	279	10
Q12792	Twinfilin-1 OS=Homo sapiens OX=9606 GN=TWF1 PE=1 SV=3	0	54.457	41	11	13	9	1	350	40.3	6.96	277	11
Q12907	Vesicular integral-membrane protein VIP36 OS=Homo sapiens OX=9606 GN=LMAN2 PE=1 SV=1	0	54.403	37	11	12	11	1	356	40.2	6.95	235	11
P55735	Protein SEC13 homolog OS=Homo sapiens OX=9606 GN=SEC13 PE=1 SV=3	0	54.338	35	7	9	7	1	322	35.5	5.48	370	7
Q04917	14-3-3 protein eta OS=Homo sapiens OX=9606 GN=YWHAH PE=1 SV=4	0	54.327	54	12	15	9	1	246	28.2	4.84	310	12
O60716	Catenin delta-1 OS=Homo sapiens OX=9606 GN=CTNND1 PE=1 SV=1	0	54.003	13	11	14	11	1	968	108.1	6.23	260	11
P24534	Elongation factor 1-beta OS=Homo sapiens OX=9606 GN=EEF1B2 PE=1 SV=3	0	53.972	50	10	10	8	1	225	24.7	4.67	286	10
Q14764	Major vault protein OS=Homo sapiens OX=9606 GN=MVP PE=1 SV=4	0	53.951	20	11	12	11	1	893	99.3	5.48	231	11
P20073	Annexin A7 OS=Homo sapiens OX=9606 GN=ANXA7 PE=1 SV=3	0	53.683	27	10	12	9	1	488	52.7	5.68	369	10
O14929	Histone acetyltransferase type B catalytic subunit OS=Homo sapiens OX=9606 GN=HAT1 PE=1 SV=1	0	53.599	31	9	10	9	1	419	49.5	5.69	281	9
O14979	Heterogeneous nuclear ribonucleoprotein D-like OS=Homo sapiens OX=9606 GN=HNRNPDL PE=1 SV=3	0	53.509	17	11	16	8	1	420	46.4	9.57	316	11
P54578	Ubiquitin carboxyl-terminal hydrolase 14 OS=Homo sapiens OX=9606 GN=USP14 PE=1 SV=3	0	53.458	30	10	10	10	1	494	56	5.3	262	10
P00966	Argininosuccinate synthase OS=Homo sapiens OX=9606 GN=ASS1 PE=1 SV=2	0	53.457	37	13	15	13	1	412	46.5	8.02	228	13
Q8N1N4	Keratin, type II cytoskeletal 78 OS=Homo sapiens OX=9606 GN=KRT78 PE=1 SV=2	0	53.27	19	10	13	5	1	520	56.8	6.02	359	10
Q04446	1,4-alpha-glucan-branching enzyme OS=Homo sapiens OX=9606 GN=GBE1 PE=1 SV=3	0	53.239	19	10	13	10	1	702	80.4	6.32	237	10
Q8NBJ5	Procollagen galactosyltransferase 1 OS=Homo sapiens OX=9606 GN=COLGALT1 PE=1 SV=1	0	53.132	24	13	13	13	1	622	71.6	7.31	259	13
Q9Y305	Acyl-coenzyme A thioesterase 9, mitochondrial OS=Homo sapiens OX=9606 GN=ACOT9 PE=1 SV=2	0	53.009	31	12	14	12	1	439	49.9	8.6	221	12
P14314	Glucosidase 2 subunit beta OS=Homo sapiens OX=9606 GN=PRKCSH PE=1 SV=2	0	52.826	19	8	10	8	1	528	59.4	4.41	270	8
P30050	60S ribosomal protein L12 OS=Homo sapiens OX=9606 GN=RPL12 PE=1 SV=1	0	52.64	59	7	12	7	1	165	17.8	9.42	404	7
Q9H7Z7	Prostaglandin E synthase 2 OS=Homo sapiens OX=9606 GN=PTGES2 PE=1 SV=1	0	52.6	39	10	10	10	1	377	41.9	9.16	235	10
P19623	Spermidine synthase OS=Homo sapiens OX=9606 GN=SRM PE=1 SV=1	0	52.385	40	9	11	9	1	302	33.8	5.49	274	9
P11766	Alcohol dehydrogenase class-3 OS=Homo sapiens OX=9606 GN=ADH5 PE=1 SV=4	0	52.362	39	10	11	10	1	374	39.7	7.49	339	10
P07099	Epoxide hydrolase 1 OS=Homo sapiens OX=9606 GN=EPHX1 PE=1 SV=1	0	52.328	29	14	16	14	1	455	52.9	7.25	236	14
P54727	UV excision repair protein RAD23 homolog B OS=Homo sapiens OX=9606 GN=RAD23B PE=1 SV=1	0	52.148	24	9	14	7	1	409	43.1	4.84	275	9
P60953	Cell division control protein 42 homolog OS=Homo sapiens OX=9606 GN=CDC42 PE=1 SV=2	0	52.128	42	7	11	7	1	191	21.2	6.55	259	7
Q13098	COP9 signalosome complex subunit 1 OS=Homo sapiens OX=9606 GN=GPS1 PE=1 SV=4	0	52.076	20	8	11	8	1	491	55.5	6.74	372	8
P58546	Myotrophin OS=Homo sapiens OX=9606 GN=MTPN PE=1 SV=2	0	51.935	54	4	7	4	1	118	12.9	5.52	311	4
P61224	Ras-related protein Rap-1b OS=Homo sapiens OX=9606 GN=RAP1B PE=1 SV=1	0	51.909	79	10	12	3	1	184	20.8	5.78	297	10
P61163	Alpha-centractin OS=Homo sapiens OX=9606 GN=ACTR1A PE=1 SV=1	0	51.833	33	8	10	2	1	376	42.6	6.64	260	8
P08708	40S ribosomal protein S17 OS=Homo sapiens OX=9606 GN=RPS17 PE=1 SV=2	0	51.821	56	6	12	6	1	135	15.5	9.85	274	6
P62277	40S ribosomal protein S13 OS=Homo sapiens OX=9606 GN=RPS13 PE=1 SV=2	0	51.679	43	9	16	9	1	151	17.2	10.54	293	9
Q92905	COP9 signalosome complex subunit 5 OS=Homo sapiens OX=9606 GN=COPS5 PE=1 SV=4	0	51.653	34	8	10	8	1	334	37.6	6.54	301	8
Q9Y285	Phenylalanine--tRNA ligase alpha subunit OS=Homo sapiens OX=9606 GN=FARSA PE=1 SV=3	0	51.442	23	10	12	10	1	508	57.5	7.8	349	10
P62269	40S ribosomal protein S18 OS=Homo sapiens OX=9606 GN=RPS18 PE=1 SV=3	0	51.39	54	14	16	14	1	152	17.7	10.99	416	14
P51858	Hepatoma-derived growth factor OS=Homo sapiens OX=9606 GN=HDGF PE=1 SV=1	0	51.346	37	8	10	8	1	240	26.8	4.73	259	8
Q9Y3A5	Ribosome maturation protein SBDS OS=Homo sapiens OX=9606 GN=SBDS PE=1 SV=4	0	51.316	44	9	11	9	1	250	28.7	8.75	246	9
P22694	cAMP-dependent protein kinase catalytic subunit beta OS=Homo sapiens OX=9606 GN=PRKACB PE=1 SV=2	0	51.278	27	11	14	1	1	351	40.6	8.78	225	11
P34896	Serine hydroxymethyltransferase, cytosolic OS=Homo sapiens OX=9606 GN=SHMT1 PE=1 SV=1	0	51.244	24	8	11	7	1	483	53	7.71	328	8
P01876	Immunoglobulin heavy constant alpha 1 OS=Homo sapiens OX=9606 GN=IGHA1 PE=1 SV=2	0	51.182	37	10	13	5	1	353	37.6	6.51	339	10
P52294	Importin subunit alpha-5 OS=Homo sapiens OX=9606 GN=KPNA1 PE=1 SV=3	0	51.078	21	8	10	3	1	538	60.2	5.01	357	8
P61254	60S ribosomal protein L26 OS=Homo sapiens OX=9606 GN=RPL26 PE=1 SV=1	0	51.069	53	11	15	2	1	145	17.2	10.55	320	11
P00568	Adenylate kinase isoenzyme 1 OS=Homo sapiens OX=9606 GN=AK1 PE=1 SV=3	0	51.052	58	11	13	11	1	194	21.6	8.63	340	11
P62495	Eukaryotic peptide chain release factor subunit 1 OS=Homo sapiens OX=9606 GN=ETF1 PE=1 SV=3	0	50.932	27	9	12	9	1	437	49	5.71	244	9
P62280	40S ribosomal protein S11 OS=Homo sapiens OX=9606 GN=RPS11 PE=1 SV=3	0	50.886	61	13	20	13	1	158	18.4	10.3	288	13
Q99873	Protein arginine N-methyltransferase 1 OS=Homo sapiens OX=9606 GN=PRMT1 PE=1 SV=3	0	50.875	29	7	9	7	1	371	42.4	5.35	271	7
P30046	D-dopachrome decarboxylase OS=Homo sapiens OX=9606 GN=DDT PE=1 SV=3	0	50.743	57	6	12	6	1	118	12.7	7.3	328	6
P32455	Guanylate-binding protein 1 OS=Homo sapiens OX=9606 GN=GBP1 PE=1 SV=2	0	50.64	20	10	13	8	1	592	67.9	6.32	259	10
P20290	Transcription factor BTF3 OS=Homo sapiens OX=9606 GN=BTF3 PE=1 SV=1	0	50.542	48	8	11	8	1	206	22.2	9.38	331	8
P62750	60S ribosomal protein L23a OS=Homo sapiens OX=9606 GN=RPL23A PE=1 SV=1	0	50.421	51	9	13	9	1	156	17.7	10.45	328	9
Q8N0Y7	Probable phosphoglycerate mutase 4 OS=Homo sapiens OX=9606 GN=PGAM4 PE=3 SV=1	0	50.371	36	6	11	1	1	254	28.8	6.65	213	6
Q6XQN6	Nicotinate phosphoribosyltransferase OS=Homo sapiens OX=9606 GN=NAPRT PE=1 SV=2	0	50.126	24	8	8	8	1	538	57.5	5.68	334	8
P52565	Rho GDP-dissociation inhibitor 1 OS=Homo sapiens OX=9606 GN=ARHGDIA PE=1 SV=3	0	50.078	77	10	11	10	1	204	23.2	5.11	281	10
Q13045	Protein flightless-1 homolog OS=Homo sapiens OX=9606 GN=FLII PE=1 SV=2	0	49.959	11	10	10	10	1	1269	144.7	6.05	262	10
O00567	Nucleolar protein 56 OS=Homo sapiens OX=9606 GN=NOP56 PE=1 SV=4	0	49.949	19	8	10	8	1	594	66	9.19	400	8
P84103	Serine/arginine-rich splicing factor 3 OS=Homo sapiens OX=9606 GN=SRSF3 PE=1 SV=1	0	49.846	50	9	14	9	1	164	19.3	11.65	372	9
P62888	60S ribosomal protein L30 OS=Homo sapiens OX=9606 GN=RPL30 PE=1 SV=2	0	49.818	71	8	10	7	1	115	12.8	9.63	302	8
P26373	60S ribosomal protein L13 OS=Homo sapiens OX=9606 GN=RPL13 PE=1 SV=4	0	49.743	45	11	15	11	1	211	24.2	11.65	283	11
P27105	Erythrocyte band 7 integral membrane protein OS=Homo sapiens OX=9606 GN=STOM PE=1 SV=3	0	49.737	49	9	10	9	1	288	31.7	7.88	285	9
Q9BPW8	Protein NipSnap homolog 1 OS=Homo sapiens OX=9606 GN=NIPSNAP1 PE=1 SV=1	0	49.623	32	6	9	6	1	284	33.3	9.31	270	6
Q9NR30	Nucleolar RNA helicase 2 OS=Homo sapiens OX=9606 GN=DDX21 PE=1 SV=5	0	49.622	21	11	11	10	1	783	87.3	9.28	217	11
P31947	14-3-3 protein sigma OS=Homo sapiens OX=9606 GN=SFN PE=1 SV=1	0	49.542	49	11	15	8	1	248	27.8	4.74	258	11
P50502	Hsc70-interacting protein OS=Homo sapiens OX=9606 GN=ST13 PE=1 SV=2	0	49.45	21	7	9	7	1	369	41.3	5.27	295	7
Q9NQC3	Reticulon-4 OS=Homo sapiens OX=9606 GN=RTN4 PE=1 SV=2	0	49.436	7	5	9	5	1	1192	129.9	4.5	325	5
P13646	Keratin, type I cytoskeletal 13 OS=Homo sapiens OX=9606 GN=KRT13 PE=1 SV=4	0	49.36	20	8	16	1	1	458	49.6	4.96	420	8
O76009	Keratin, type I cuticular Ha3-I OS=Homo sapiens OX=9606 GN=KRT33A PE=2 SV=2	0	49.271	25	9	13	1	1	404	45.9	4.82	242	9
P36957	Dihydrolipoyllysine-residue succinyltransferase component of 2-oxoglutarate dehydrogenase complex, mitochondrial OS=Homo sapiens OX=9606 GN=DLST PE=1 SV=4	0	49.214	22	10	13	10	1	453	48.7	8.95	260	10
P08134	Rho-related GTP-binding protein RhoC OS=Homo sapiens OX=9606 GN=RHOC PE=1 SV=1	0	48.951	45	7	11	1	1	193	22	6.58	235	7
P05534	HLA class I histocompatibility antigen, A-24 alpha chain OS=Homo sapiens OX=9606 GN=HLA-A PE=1 SV=2	0	48.853	25	6	8	1	1	365	40.7	6.34	322	6
P49792	E3 SUMO-protein ligase RanBP2 OS=Homo sapiens OX=9606 GN=RANBP2 PE=1 SV=2	0	48.79	6	11	13	10	1	3224	358	6.2	270	11
Q03013	Glutathione S-transferase Mu 4 OS=Homo sapiens OX=9606 GN=GSTM4 PE=1 SV=3	0	48.693	45	7	8	2	1	218	25.5	5.9	196	7
P68431	Histone H3.1 OS=Homo sapiens OX=9606 GN=HIST1H3A PE=1 SV=2	0	48.607	44	6	14	1	1	136	15.4	11.12	362	6
O75116	Rho-associated protein kinase 2 OS=Homo sapiens OX=9606 GN=ROCK2 PE=1 SV=4	0	48.444	10	12	13	12	1	1388	160.8	6.02	225	12
O94826	Mitochondrial import receptor subunit TOM70 OS=Homo sapiens OX=9606 GN=TOMM70 PE=1 SV=1	0	48.393	20	10	12	10	1	608	67.4	7.12	241	10
Q9Y5M8	Signal recognition particle receptor subunit beta OS=Homo sapiens OX=9606 GN=SRPRB PE=1 SV=3	0	48.388	47	10	11	10	1	271	29.7	9.04	299	10
P62942	Peptidyl-prolyl cis-trans isomerase FKBP1A OS=Homo sapiens OX=9606 GN=FKBP1A PE=1 SV=2	0	48.361	46	5	8	5	1	108	11.9	8.16	276	5
Q16698	2,4-dienoyl-CoA reductase, mitochondrial OS=Homo sapiens OX=9606 GN=DECR1 PE=1 SV=1	0	48.31	28	6	8	6	1	335	36	9.28	275	6
Q07020	60S ribosomal protein L18 OS=Homo sapiens OX=9606 GN=RPL18 PE=1 SV=2	0	48.077	37	8	10	8	1	188	21.6	11.72	319	8
Q08380	Galectin-3-binding protein OS=Homo sapiens OX=9606 GN=LGALS3BP PE=1 SV=1	0	48.058	26	10	11	10	1	585	65.3	5.27	226	10
Q9NTK5	Obg-like ATPase 1 OS=Homo sapiens OX=9606 GN=OLA1 PE=1 SV=2	0	48.041	28	8	9	8	1	396	44.7	7.81	274	8
P32754	4-hydroxyphenylpyruvate dioxygenase OS=Homo sapiens OX=9606 GN=HPD PE=1 SV=2	0	47.993	27	8	10	8	1	393	44.9	7.01	293	8
P42167	Lamina-associated polypeptide 2, isoforms beta/gamma OS=Homo sapiens OX=9606 GN=TMPO PE=1 SV=2	0	47.976	25	8	9	4	1	454	50.6	9.38	258	8
P35998	26S proteasome regulatory subunit 7 OS=Homo sapiens OX=9606 GN=PSMC2 PE=1 SV=3	0	47.861	29	11	12	11	1	433	48.6	5.95	279	11
O43865	S-adenosylhomocysteine hydrolase-like protein 1 OS=Homo sapiens OX=9606 GN=AHCYL1 PE=1 SV=2	0	47.826	22	10	10	8	1	530	58.9	6.89	255	10
P21397	Amine oxidase [flavin-containing] A OS=Homo sapiens OX=9606 GN=MAOA PE=1 SV=1	0	47.748	24	10	11	7	1	527	59.6	7.85	229	10
Q9NQR4	Omega-amidase NIT2 OS=Homo sapiens OX=9606 GN=NIT2 PE=1 SV=1	0	47.682	41	8	9	8	1	276	30.6	7.21	309	8
Q07955	Serine/arginine-rich splicing factor 1 OS=Homo sapiens OX=9606 GN=SRSF1 PE=1 SV=2	0	47.667	42	10	17	10	1	248	27.7	10.36	353	10
Q9NVJ2	ADP-ribosylation factor-like protein 8B OS=Homo sapiens OX=9606 GN=ARL8B PE=1 SV=1	0	47.55	52	9	12	9	1	186	21.5	8.43	216	9
P10155	60 kDa SS-A/Ro ribonucleoprotein OS=Homo sapiens OX=9606 GN=RO60 PE=1 SV=2	0	47.519	17	7	8	7	1	538	60.6	8.03	263	7
P49321	Nuclear autoantigenic sperm protein OS=Homo sapiens OX=9606 GN=NASP PE=1 SV=2	0	47.518	18	9	11	9	1	788	85.2	4.3	167	9
O75534	Cold shock domain-containing protein E1 OS=Homo sapiens OX=9606 GN=CSDE1 PE=1 SV=2	0	47.513	19	12	13	12	1	798	88.8	6.25	217	12
Q99729	Heterogeneous nuclear ribonucleoprotein A/B OS=Homo sapiens OX=9606 GN=HNRNPAB PE=1 SV=2	0	47.495	24	9	14	8	1	332	36.2	8.21	276	9
P07741	Adenine phosphoribosyltransferase OS=Homo sapiens OX=9606 GN=APRT PE=1 SV=2	0	47.22	59	8	9	8	1	180	19.6	6.02	352	8
O15020	Spectrin beta chain, non-erythrocytic 2 OS=Homo sapiens OX=9606 GN=SPTBN2 PE=1 SV=3	0	47.204	3	5	7	2	1	2390	271.2	6.11	231	5
Q02543	60S ribosomal protein L18a OS=Homo sapiens OX=9606 GN=RPL18A PE=1 SV=2	0	47.128	44	11	15	11	1	176	20.7	10.71	242	11
O43399	Tumor protein D54 OS=Homo sapiens OX=9606 GN=TPD52L2 PE=1 SV=2	0	47.104	35	9	10	9	1	206	22.2	5.36	274	9
Q9H4A6	Golgi phosphoprotein 3 OS=Homo sapiens OX=9606 GN=GOLPH3 PE=1 SV=1	0	47.092	35	7	10	7	1	298	33.8	6.44	220	7
P08574	Cytochrome c1, heme protein, mitochondrial OS=Homo sapiens OX=9606 GN=CYC1 PE=1 SV=3	0	47.09	28	8	10	8	1	325	35.4	9	279	8
Q06323	Proteasome activator complex subunit 1 OS=Homo sapiens OX=9606 GN=PSME1 PE=1 SV=1	0	47.079	45	12	13	12	1	249	28.7	6.02	267	12
O95394	Phosphoacetylglucosamine mutase OS=Homo sapiens OX=9606 GN=PGM3 PE=1 SV=1	0	46.835	25	10	10	10	1	542	59.8	6.25	323	10
Q8WVM8	Sec1 family domain-containing protein 1 OS=Homo sapiens OX=9606 GN=SCFD1 PE=1 SV=4	0	46.832	19	8	8	8	1	642	72.3	6.27	272	8
P30405	Peptidyl-prolyl cis-trans isomerase F, mitochondrial OS=Homo sapiens OX=9606 GN=PPIF PE=1 SV=1	0	46.704	43	8	10	6	1	207	22	9.38	247	8
P07108	Acyl-CoA-binding protein OS=Homo sapiens OX=9606 GN=DBI PE=1 SV=2	0	46.624	66	6	10	6	1	87	10	6.57	240	6
Q71DI3	Histone H3.2 OS=Homo sapiens OX=9606 GN=HIST2H3A PE=1 SV=3	0	46.605	44	6	14	1	1	136	15.4	11.27	330	6
Q32P28	Prolyl 3-hydroxylase 1 OS=Homo sapiens OX=9606 GN=P3H1 PE=1 SV=2	0	46.602	21	10	10	10	1	736	83.3	5.14	193	10
P17858	ATP-dependent 6-phosphofructokinase, liver type OS=Homo sapiens OX=9606 GN=PFKL PE=1 SV=6	0	46.339	13	7	8	3	1	780	85	7.5	283	7
P28070	Proteasome subunit beta type-4 OS=Homo sapiens OX=9606 GN=PSMB4 PE=1 SV=4	0	46.269	39	7	8	7	1	264	29.2	5.97	341	7
Q9P0L0	Vesicle-associated membrane protein-associated protein A OS=Homo sapiens OX=9606 GN=VAPA PE=1 SV=3	0	46.186	48	9	11	8	1	249	27.9	8.62	209	9
Q5T9A4	ATPase family AAA domain-containing protein 3B OS=Homo sapiens OX=9606 GN=ATAD3B PE=1 SV=1	0	46.012	17	12	14	1	1	648	72.5	9.2	279	12
Q9BVP2	Guanine nucleotide-binding protein-like 3 OS=Homo sapiens OX=9606 GN=GNL3 PE=1 SV=2	0	45.868	15	6	7	6	1	549	62	9.16	273	6
P21912	Succinate dehydrogenase [ubiquinone] iron-sulfur subunit, mitochondrial OS=Homo sapiens OX=9606 GN=SDHB PE=1 SV=3	0	45.859	26	7	8	7	1	280	31.6	8.76	297	7
P60900	Proteasome subunit alpha type-6 OS=Homo sapiens OX=9606 GN=PSMA6 PE=1 SV=1	0	45.554	37	8	10	8	1	246	27.4	6.76	274	8
P42126	Enoyl-CoA delta isomerase 1, mitochondrial OS=Homo sapiens OX=9606 GN=ECI1 PE=1 SV=1	0	45.511	37	7	8	7	1	302	32.8	8.54	276	7
P49189	4-trimethylaminobutyraldehyde dehydrogenase OS=Homo sapiens OX=9606 GN=ALDH9A1 PE=1 SV=3	0	45.466	25	9	10	9	1	494	53.8	5.87	269	9
Q9NZB2	Constitutive coactivator of PPAR-gamma-like protein 1 OS=Homo sapiens OX=9606 GN=FAM120A PE=1 SV=2	0	45.416	13	9	12	9	1	1118	121.8	8.88	244	9
Q9BY44	Eukaryotic translation initiation factor 2A OS=Homo sapiens OX=9606 GN=EIF2A PE=1 SV=3	0	45.367	16	7	10	7	1	585	64.9	8.87	169	7
Q96C36	Pyrroline-5-carboxylate reductase 2 OS=Homo sapiens OX=9606 GN=PYCR2 PE=1 SV=1	0	45.233	28	5	7	5	1	320	33.6	7.77	303	5
Q13126	S-methyl-5'-thioadenosine phosphorylase OS=Homo sapiens OX=9606 GN=MTAP PE=1 SV=2	0	45.23	43	9	10	9	1	283	31.2	7.18	292	9
Q07021	Complement component 1 Q subcomponent-binding protein, mitochondrial OS=Homo sapiens OX=9606 GN=C1QBP PE=1 SV=1	0	44.993	22	5	6	5	1	282	31.3	4.84	259	5
O00764	Pyridoxal kinase OS=Homo sapiens OX=9606 GN=PDXK PE=1 SV=1	0	44.943	41	8	10	8	1	312	35.1	6.13	143	8
P24666	Low molecular weight phosphotyrosine protein phosphatase OS=Homo sapiens OX=9606 GN=ACP1 PE=1 SV=3	0	44.93	47	9	10	9	1	158	18	6.74	298	9
Q14738	Serine/threonine-protein phosphatase 2A 56 kDa regulatory subunit delta isoform OS=Homo sapiens OX=9606 GN=PPP2R5D PE=1 SV=1	0	44.926	17	6	8	4	1	602	69.9	8.13	181	6
Q9UJU6	Drebrin-like protein OS=Homo sapiens OX=9606 GN=DBNL PE=1 SV=1	0	44.885	24	8	11	8	1	430	48.2	5.05	183	8
Q9H4A4	Aminopeptidase B OS=Homo sapiens OX=9606 GN=RNPEP PE=1 SV=2	0	44.78	17	9	10	9	1	650	72.5	5.74	200	9
P31153	S-adenosylmethionine synthase isoform type-2 OS=Homo sapiens OX=9606 GN=MAT2A PE=1 SV=1	0	44.689	23	8	11	8	1	395	43.6	6.48	266	8
Q15046	Lysine--tRNA ligase OS=Homo sapiens OX=9606 GN=KARS PE=1 SV=3	0	44.525	18	9	10	9	1	597	68	6.35	200	9
Q6NUK1	Calcium-binding mitochondrial carrier protein SCaMC-1 OS=Homo sapiens OX=9606 GN=SLC25A24 PE=1 SV=2	0	44.512	22	8	9	8	1	477	53.3	6.33	235	8
P30043	Flavin reductase (NADPH) OS=Homo sapiens OX=9606 GN=BLVRB PE=1 SV=3	0	44.494	45	6	8	6	1	206	22.1	7.65	318	6
P61026	Ras-related protein Rab-10 OS=Homo sapiens OX=9606 GN=RAB10 PE=1 SV=1	0	44.356	47	9	11	7	1	200	22.5	8.38	294	9
P20674	Cytochrome c oxidase subunit 5A, mitochondrial OS=Homo sapiens OX=9606 GN=COX5A PE=1 SV=2	0	44.332	57	8	9	7	1	150	16.8	6.79	235	8
P31949	Protein S100-A11 OS=Homo sapiens OX=9606 GN=S100A11 PE=1 SV=2	0	44.253	71	6	10	6	1	105	11.7	7.12	256	6
Q6NZI2	Caveolae-associated protein 1 OS=Homo sapiens OX=9606 GN=CAVIN1 PE=1 SV=1	0	44.24	24	7	8	7	1	390	43.5	5.6	246	7
Q9BXJ9	N-alpha-acetyltransferase 15, NatA auxiliary subunit OS=Homo sapiens OX=9606 GN=NAA15 PE=1 SV=1	0	44.2	14	10	10	10	1	866	101.2	7.42	205	10
O94905	Erlin-2 OS=Homo sapiens OX=9606 GN=ERLIN2 PE=1 SV=1	0	44.013	36	8	8	5	1	339	37.8	5.62	273	8
O75718	Cartilage-associated protein OS=Homo sapiens OX=9606 GN=CRTAP PE=1 SV=1	0	44.005	29	10	11	10	1	401	46.5	5.73	220	10
P17931	Galectin-3 OS=Homo sapiens OX=9606 GN=LGALS3 PE=1 SV=5	0	43.895	28	6	9	6	1	250	26.1	8.56	261	6
P51571	Translocon-associated protein subunit delta OS=Homo sapiens OX=9606 GN=SSR4 PE=1 SV=1	0	43.625	38	6	8	6	1	173	19	6.15	231	6
Q8TDL5	BPI fold-containing family B member 1 OS=Homo sapiens OX=9606 GN=BPIFB1 PE=1 SV=1	0	43.598	17	6	8	6	1	484	52.4	7.23	222	6
P10620	Microsomal glutathione S-transferase 1 OS=Homo sapiens OX=9606 GN=MGST1 PE=1 SV=1	0	43.524	38	5	10	5	1	155	17.6	9.39	361	5
Q96FW1	Ubiquitin thioesterase OTUB1 OS=Homo sapiens OX=9606 GN=OTUB1 PE=1 SV=2	0	43.47	29	7	11	7	1	271	31.3	4.94	312	7
P61221	ATP-binding cassette sub-family E member 1 OS=Homo sapiens OX=9606 GN=ABCE1 PE=1 SV=1	0	43.431	20	10	11	10	1	599	67.3	8.34	259	10
Q07666	KH domain-containing, RNA-binding, signal transduction-associated protein 1 OS=Homo sapiens OX=9606 GN=KHDRBS1 PE=1 SV=1	0	43.39	14	5	9	5	1	443	48.2	8.66	300	5
Q16851	UTP--glucose-1-phosphate uridylyltransferase OS=Homo sapiens OX=9606 GN=UGP2 PE=1 SV=5	0	43.381	17	7	8	7	1	508	56.9	8.15	220	7
Q92734	Protein TFG OS=Homo sapiens OX=9606 GN=TFG PE=1 SV=2	0	43.32	19	5	8	5	1	400	43.4	5.1	249	5
Q6KB66	Keratin, type II cytoskeletal 80 OS=Homo sapiens OX=9606 GN=KRT80 PE=1 SV=2	0	43.318	25	10	24	8	1	452	50.5	5.67	611	10
Q9NYU2	UDP-glucose:glycoprotein glucosyltransferase 1 OS=Homo sapiens OX=9606 GN=UGGT1 PE=1 SV=3	0	43.217	12	12	13	12	1	1555	177.1	5.63	181	12
Q9UHL4	Dipeptidyl peptidase 2 OS=Homo sapiens OX=9606 GN=DPP7 PE=1 SV=3	0	43.195	28	9	9	9	1	492	54.3	6.32	219	9
P60903	Protein S100-A10 OS=Homo sapiens OX=9606 GN=S100A10 PE=1 SV=2	0	43.159	37	4	7	4	1	97	11.2	7.37	236	4
P0DOY2	Immunoglobulin lambda constant 2 OS=Homo sapiens OX=9606 GN=IGLC2 PE=1 SV=1	0	43.07	57	4	6	4	1	106	11.3	7.24	270	4
P62834	Ras-related protein Rap-1A OS=Homo sapiens OX=9606 GN=RAP1A PE=1 SV=1	0	43.022	57	8	10	1	1	184	21	6.67	273	8
O43776	Asparagine--tRNA ligase, cytoplasmic OS=Homo sapiens OX=9606 GN=NARS PE=1 SV=1	0	42.896	18	10	12	10	1	548	62.9	6.25	241	10
P62753	40S ribosomal protein S6 OS=Homo sapiens OX=9606 GN=RPS6 PE=1 SV=1	0	42.89	35	10	10	10	1	249	28.7	10.84	315	10
P27635	60S ribosomal protein L10 OS=Homo sapiens OX=9606 GN=RPL10 PE=1 SV=4	0	42.868	55	12	17	12	1	214	24.6	10.08	187	12
P61626	Lysozyme C OS=Homo sapiens OX=9606 GN=LYZ PE=1 SV=1	0	42.826	53	8	9	8	1	148	16.5	9.16	285	8
P62333	26S proteasome regulatory subunit 10B OS=Homo sapiens OX=9606 GN=PSMC6 PE=1 SV=1	0	42.769	20	7	9	7	1	389	44.1	7.49	225	7
Q9NVA2	Septin-11 OS=Homo sapiens OX=9606 GN=SEPTIN11 PE=1 SV=3	0	42.639	27	9	12	6	1	429	49.4	6.81	250	9
P46783	40S ribosomal protein S10 OS=Homo sapiens OX=9606 GN=RPS10 PE=1 SV=1	0	42.597	52	9	12	8	1	165	18.9	10.15	224	9
Q9NY33	Dipeptidyl peptidase 3 OS=Homo sapiens OX=9606 GN=DPP3 PE=1 SV=2	0	42.586	17	8	8	8	1	737	82.5	5.1	286	8
P55263	Adenosine kinase OS=Homo sapiens OX=9606 GN=ADK PE=1 SV=2	0	42.547	22	5	7	5	1	362	40.5	6.7	261	5
P07910	Heterogeneous nuclear ribonucleoproteins C1/C2 OS=Homo sapiens OX=9606 GN=HNRNPC PE=1 SV=4	0	42.454	31	9	12	9	1	306	33.7	5.08	362	9
P53597	Succinate--CoA ligase [ADP/GDP-forming] subunit alpha, mitochondrial OS=Homo sapiens OX=9606 GN=SUCLG1 PE=1 SV=4	0	42.442	26	6	8	6	1	346	36.2	8.79	252	6
Q8N1F7	Nuclear pore complex protein Nup93 OS=Homo sapiens OX=9606 GN=NUP93 PE=1 SV=2	0	42.389	16	9	9	9	1	819	93.4	5.72	172	9
P60866	40S ribosomal protein S20 OS=Homo sapiens OX=9606 GN=RPS20 PE=1 SV=1	0	42.365	43	7	12	7	1	119	13.4	9.94	259	7
Q96PK6	RNA-binding protein 14 OS=Homo sapiens OX=9606 GN=RBM14 PE=1 SV=2	0	42.262	22	11	13	11	1	669	69.4	9.67	259	11
P31942	Heterogeneous nuclear ribonucleoprotein H3 OS=Homo sapiens OX=9606 GN=HNRNPH3 PE=1 SV=2	0	42.23	42	10	10	8	1	346	36.9	6.87	262	10
Q969V3	Nicalin OS=Homo sapiens OX=9606 GN=NCLN PE=1 SV=2	0	42.21	16	7	7	7	1	563	62.9	6.89	300	7
P30838	Aldehyde dehydrogenase, dimeric NADP-preferring OS=Homo sapiens OX=9606 GN=ALDH3A1 PE=1 SV=3	0	42.032	21	8	8	8	1	453	50.4	6.54	211	8
P46781	40S ribosomal protein S9 OS=Homo sapiens OX=9606 GN=RPS9 PE=1 SV=3	0	41.983	51	15	18	15	1	194	22.6	10.65	214	15
Q96I99	Succinate--CoA ligase [GDP-forming] subunit beta, mitochondrial OS=Homo sapiens OX=9606 GN=SUCLG2 PE=1 SV=2	0	41.927	26	10	10	10	1	432	46.5	6.39	231	10
P48960	CD97 antigen OS=Homo sapiens OX=9606 GN=CD97 PE=1 SV=4	0	41.828	7	4	5	4	1	835	91.8	6.87	286	4
Q9BW27	Nuclear pore complex protein Nup85 OS=Homo sapiens OX=9606 GN=NUP85 PE=1 SV=1	0	41.814	13	6	8	6	1	656	75	5.55	189	6
Q14566	DNA replication licensing factor MCM6 OS=Homo sapiens OX=9606 GN=MCM6 PE=1 SV=1	0	41.718	15	12	12	12	1	821	92.8	5.41	229	12
P15586	N-acetylglucosamine-6-sulfatase OS=Homo sapiens OX=9606 GN=GNS PE=1 SV=3	0	41.662	22	8	8	8	1	552	62	8.31	186	8
Q7Z794	Keratin, type II cytoskeletal 1b OS=Homo sapiens OX=9606 GN=KRT77 PE=2 SV=3	0	41.624	10	7	15	1	1	578	61.9	5.99	422	7
P26885	Peptidyl-prolyl cis-trans isomerase FKBP2 OS=Homo sapiens OX=9606 GN=FKBP2 PE=1 SV=2	0	41.617	38	5	8	5	1	142	15.6	9.13	331	5
O00154	Cytosolic acyl coenzyme A thioester hydrolase OS=Homo sapiens OX=9606 GN=ACOT7 PE=1 SV=3	0	41.607	23	6	7	6	1	380	41.8	8.54	282	6
P61513	60S ribosomal protein L37a OS=Homo sapiens OX=9606 GN=RPL37A PE=1 SV=2	0	41.529	52	6	11	6	1	92	10.3	10.43	226	6
Q02750	Dual specificity mitogen-activated protein kinase kinase 1 OS=Homo sapiens OX=9606 GN=MAP2K1 PE=1 SV=2	0	41.436	18	5	7	2	1	393	43.4	6.62	241	5
Q13619	Cullin-4A OS=Homo sapiens OX=9606 GN=CUL4A PE=1 SV=3	0	41.422	15	11	12	5	1	759	87.6	8.13	337	11
Q9NTJ3	Structural maintenance of chromosomes protein 4 OS=Homo sapiens OX=9606 GN=SMC4 PE=1 SV=2	0	41.416	7	8	8	8	1	1288	147.1	6.79	198	8
Q9UNX3	60S ribosomal protein L26-like 1 OS=Homo sapiens OX=9606 GN=RPL26L1 PE=1 SV=1	0	41.338	47	10	13	1	1	145	17.2	10.55	279	10
O60832	H/ACA ribonucleoprotein complex subunit DKC1 OS=Homo sapiens OX=9606 GN=DKC1 PE=1 SV=3	0	41.313	18	6	8	6	1	514	57.6	9.42	235	6
P35754	Glutaredoxin-1 OS=Homo sapiens OX=9606 GN=GLRX PE=1 SV=2	0	41.142	71	5	8	5	1	106	11.8	8.09	231	5
Q13185	Chromobox protein homolog 3 OS=Homo sapiens OX=9606 GN=CBX3 PE=1 SV=4	0	41.125	41	6	7	5	1	183	20.8	5.33	271	6
O00425	Insulin-like growth factor 2 mRNA-binding protein 3 OS=Homo sapiens OX=9606 GN=IGF2BP3 PE=1 SV=2	0	41.103	16	8	8	7	1	579	63.7	8.87	282	8
Q1KMD3	Heterogeneous nuclear ribonucleoprotein U-like protein 2 OS=Homo sapiens OX=9606 GN=HNRNPUL2 PE=1 SV=1	0	41.091	11	6	8	6	1	747	85.1	4.91	237	6
O43684	Mitotic checkpoint protein BUB3 OS=Homo sapiens OX=9606 GN=BUB3 PE=1 SV=1	0	40.886	32	6	6	6	1	328	37.1	6.84	186	6
Q969X5	Endoplasmic reticulum-Golgi intermediate compartment protein 1 OS=Homo sapiens OX=9606 GN=ERGIC1 PE=1 SV=1	0	40.839	38	8	10	8	1	290	32.6	7.06	208	8
B5ME19	Eukaryotic translation initiation factor 3 subunit C-like protein OS=Homo sapiens OX=9606 GN=EIF3CL PE=3 SV=1	0	40.794	10	8	10	8	1	914	105.4	5.64	237	8
Q92621	Nuclear pore complex protein Nup205 OS=Homo sapiens OX=9606 GN=NUP205 PE=1 SV=3	0	40.741	5	9	10	9	1	2012	227.8	6.19	213	9
P05198	Eukaryotic translation initiation factor 2 subunit 1 OS=Homo sapiens OX=9606 GN=EIF2S1 PE=1 SV=3	0	40.724	33	10	11	10	1	315	36.1	5.08	220	10
O94925	Glutaminase kidney isoform, mitochondrial OS=Homo sapiens OX=9606 GN=GLS PE=1 SV=1	0	40.691	17	7	8	7	1	669	73.4	7.77	195	7
Q2TAY7	WD40 repeat-containing protein SMU1 OS=Homo sapiens OX=9606 GN=SMU1 PE=1 SV=2	0	40.623	24	9	9	9	1	513	57.5	7.18	198	9
Q96IU4	Protein ABHD14B OS=Homo sapiens OX=9606 GN=ABHD14B PE=1 SV=1	0	40.619	47	8	10	8	1	210	22.3	6.4	223	8
P50552	Vasodilator-stimulated phosphoprotein OS=Homo sapiens OX=9606 GN=VASP PE=1 SV=3	0	40.571	32	9	10	9	1	380	39.8	8.94	220	9
O75694	Nuclear pore complex protein Nup155 OS=Homo sapiens OX=9606 GN=NUP155 PE=1 SV=1	0	40.531	8	8	9	8	1	1391	155.1	6.16	189	8
Q08379	Golgin subfamily A member 2 OS=Homo sapiens OX=9606 GN=GOLGA2 PE=1 SV=3	0	40.502	11	7	7	7	1	1002	113	5.02	220	7
P50213	Isocitrate dehydrogenase [NAD] subunit alpha, mitochondrial OS=Homo sapiens OX=9606 GN=IDH3A PE=1 SV=1	0	40.455	23	8	10	8	1	366	39.6	6.92	231	8
Q9Y3B3	Transmembrane emp24 domain-containing protein 7 OS=Homo sapiens OX=9606 GN=TMED7 PE=1 SV=2	0	40.422	36	6	9	6	1	224	25.2	6.89	234	6
P11216	Glycogen phosphorylase, brain form OS=Homo sapiens OX=9606 GN=PYGB PE=1 SV=5	0	40.363	10	6	7	2	1	843	96.6	6.86	188	6
P04632	Calpain small subunit 1 OS=Homo sapiens OX=9606 GN=CAPNS1 PE=1 SV=1	0	40.164	49	8	9	8	1	268	28.3	5.2	146	8
P0C7P4	Putative cytochrome b-c1 complex subunit Rieske-like protein 1 OS=Homo sapiens OX=9606 GN=UQCRFS1P1 PE=5 SV=1	0	39.98	34	6	8	6	1	283	30.8	8.87	250	6
Q6UB35	Monofunctional C1-tetrahydrofolate synthase, mitochondrial OS=Homo sapiens OX=9606 GN=MTHFD1L PE=1 SV=1	0	39.939	11	7	7	7	1	978	105.7	8.06	226	7
P16403	Histone H1.2 OS=Homo sapiens OX=9606 GN=HIST1H1C PE=1 SV=2	0	39.937	24	7	16	1	1	213	21.4	10.93	430	7
P14324	Farnesyl pyrophosphate synthase OS=Homo sapiens OX=9606 GN=FDPS PE=1 SV=4	0	39.829	20	8	10	8	1	419	48.2	6.15	230	8
P62854	40S ribosomal protein S26 OS=Homo sapiens OX=9606 GN=RPS26 PE=1 SV=3	0	39.74	44	5	12	5	1	115	13	11	250	5
P62633	Cellular nucleic acid-binding protein OS=Homo sapiens OX=9606 GN=CNBP PE=1 SV=1	0	39.71	44	6	6	6	1	177	19.5	7.71	278	6
P63208	S-phase kinase-associated protein 1 OS=Homo sapiens OX=9606 GN=SKP1 PE=1 SV=2	0	39.646	42	5	6	4	1	163	18.6	4.54	260	5
P35658	Nuclear pore complex protein Nup214 OS=Homo sapiens OX=9606 GN=NUP214 PE=1 SV=2	0	39.523	4	6	7	6	1	2090	213.5	7.47	218	6
Q9NZN4	EH domain-containing protein 2 OS=Homo sapiens OX=9606 GN=EHD2 PE=1 SV=2	0	39.363	18	7	9	7	1	543	61.1	6.46	204	7
Q9Y2X3	Nucleolar protein 58 OS=Homo sapiens OX=9606 GN=NOP58 PE=1 SV=1	0	39.35	17	6	6	6	1	529	59.5	8.92	265	6
Q6IBS0	Twinfilin-2 OS=Homo sapiens OX=9606 GN=TWF2 PE=1 SV=2	0	39.326	24	6	7	4	1	349	39.5	6.84	186	6
Q8IXB1	DnaJ homolog subfamily C member 10 OS=Homo sapiens OX=9606 GN=DNAJC10 PE=1 SV=2	0	39.301	13	8	9	8	1	793	91	7.18	172	8
P49915	GMP synthase [glutamine-hydrolyzing] OS=Homo sapiens OX=9606 GN=GMPS PE=1 SV=1	0	39.297	18	8	10	8	1	693	76.7	6.87	191	8
P04179	Superoxide dismutase [Mn], mitochondrial OS=Homo sapiens OX=9606 GN=SOD2 PE=1 SV=3	0	39.249	34	5	6	5	1	222	24.7	8.25	205	5
P62910	60S ribosomal protein L32 OS=Homo sapiens OX=9606 GN=RPL32 PE=1 SV=2	0	39.242	40	7	9	7	1	135	15.9	11.33	251	7
P10412	Histone H1.4 OS=Homo sapiens OX=9606 GN=HIST1H1E PE=1 SV=2	0	39.223	24	7	13	1	1	219	21.9	11.03	389	7
Q16576	Histone-binding protein RBBP7 OS=Homo sapiens OX=9606 GN=RBBP7 PE=1 SV=1	0	39.22	30	8	10	4	1	425	47.8	5.05	169	8
P48163	NADP-dependent malic enzyme OS=Homo sapiens OX=9606 GN=ME1 PE=1 SV=1	0	39.002	21	6	8	6	1	572	64.1	6.13	250	6
P08579	U2 small nuclear ribonucleoprotein B'' OS=Homo sapiens OX=9606 GN=SNRPB2 PE=1 SV=1	0	38.904	29	6	8	4	1	225	25.5	9.72	168	6
P20645	Cation-dependent mannose-6-phosphate receptor OS=Homo sapiens OX=9606 GN=M6PR PE=1 SV=1	0	38.852	30	6	8	6	1	277	31	5.83	317	6
P16989	Y-box-binding protein 3 OS=Homo sapiens OX=9606 GN=YBX3 PE=1 SV=4	0	38.799	23	8	10	3	1	372	40.1	9.77	167	8
Q96KP4	Cytosolic non-specific dipeptidase OS=Homo sapiens OX=9606 GN=CNDP2 PE=1 SV=2	0	38.778	35	11	12	11	1	475	52.8	5.97	192	11
Q9UBT2	SUMO-activating enzyme subunit 2 OS=Homo sapiens OX=9606 GN=UBA2 PE=1 SV=2	0	38.759	20	8	10	8	1	640	71.2	5.29	143	8
P10599	Thioredoxin OS=Homo sapiens OX=9606 GN=TXN PE=1 SV=3	0	38.594	59	5	9	5	1	105	11.7	4.92	287	5
O00560	Syntenin-1 OS=Homo sapiens OX=9606 GN=SDCBP PE=1 SV=1	0	38.515	20	4	8	4	1	298	32.4	7.53	291	4
Q10567	AP-1 complex subunit beta-1 OS=Homo sapiens OX=9606 GN=AP1B1 PE=1 SV=2	0	38.507	11	9	9	1	1	949	104.6	5.06	209	9
Q7L0Y3	tRNA methyltransferase 10 homolog C OS=Homo sapiens OX=9606 GN=TRMT10C PE=1 SV=2	0	38.38	27	8	9	8	1	403	47.3	9.36	150	8
Q15056	Eukaryotic translation initiation factor 4H OS=Homo sapiens OX=9606 GN=EIF4H PE=1 SV=5	0	38.354	44	8	10	8	1	248	27.4	7.23	156	8
P09525	Annexin A4 OS=Homo sapiens OX=9606 GN=ANXA4 PE=1 SV=4	0	38.348	32	8	9	6	1	319	35.9	6.13	277	8
Q9Y383	Putative RNA-binding protein Luc7-like 2 OS=Homo sapiens OX=9606 GN=LUC7L2 PE=1 SV=2	0	38.327	13	5	9	5	1	392	46.5	10.01	255	5
P06858	Lipoprotein lipase OS=Homo sapiens OX=9606 GN=LPL PE=1 SV=1	0	38.297	18	5	6	5	1	475	53.1	8.15	188	5
Q9GZS3	WD repeat-containing protein 61 OS=Homo sapiens OX=9606 GN=WDR61 PE=1 SV=1	0	38.27	37	7	8	7	1	305	33.6	5.47	307	7
P40763	Signal transducer and activator of transcription 3 OS=Homo sapiens OX=9606 GN=STAT3 PE=1 SV=2	0	38.14	17	8	8	8	1	770	88	6.3	173	8
Q14126	Desmoglein-2 OS=Homo sapiens OX=9606 GN=DSG2 PE=1 SV=2	0	38.078	10	6	6	6	1	1118	122.2	5.24	216	6
Q04837	Single-stranded DNA-binding protein, mitochondrial OS=Homo sapiens OX=9606 GN=SSBP1 PE=1 SV=1	0	38.072	50	7	8	7	1	148	17.2	9.6	169	7
Q9Y2W1	Thyroid hormone receptor-associated protein 3 OS=Homo sapiens OX=9606 GN=THRAP3 PE=1 SV=2	0	38.022	11	9	10	9	1	955	108.6	10.15	182	9
Q16629	Serine/arginine-rich splicing factor 7 OS=Homo sapiens OX=9606 GN=SRSF7 PE=1 SV=1	0	37.847	26	6	11	6	1	238	27.4	11.82	190	6
Q9BX68	Histidine triad nucleotide-binding protein 2, mitochondrial OS=Homo sapiens OX=9606 GN=HINT2 PE=1 SV=1	0	37.819	50	5	8	5	1	163	17.2	9.16	186	5
P35270	Sepiapterin reductase OS=Homo sapiens OX=9606 GN=SPR PE=1 SV=1	0	37.774	28	4	5	4	1	261	28	8.05	199	4
P09012	U1 small nuclear ribonucleoprotein A OS=Homo sapiens OX=9606 GN=SNRPA PE=1 SV=3	0	37.756	30	7	10	5	1	282	31.3	9.83	172	7
P61019	Ras-related protein Rab-2A OS=Homo sapiens OX=9606 GN=RAB2A PE=1 SV=1	0	37.718	53	11	11	11	1	212	23.5	6.54	123	11
Q9HAV0	Guanine nucleotide-binding protein subunit beta-4 OS=Homo sapiens OX=9606 GN=GNB4 PE=1 SV=3	0	37.717	30	7	8	2	1	340	37.5	6	201	7
P13693	Translationally-controlled tumor protein OS=Homo sapiens OX=9606 GN=TPT1 PE=1 SV=1	0	37.709	45	7	9	7	1	172	19.6	4.93	216	7
Q14166	Tubulin--tyrosine ligase-like protein 12 OS=Homo sapiens OX=9606 GN=TTLL12 PE=1 SV=2	0	37.699	19	7	8	7	1	644	74.4	5.53	171	7
Q01650	Large neutral amino acids transporter small subunit 1 OS=Homo sapiens OX=9606 GN=SLC7A5 PE=1 SV=2	0	37.694	17	7	8	7	1	507	55	7.72	205	7
P55209	Nucleosome assembly protein 1-like 1 OS=Homo sapiens OX=9606 GN=NAP1L1 PE=1 SV=1	0	37.498	15	4	5	4	1	391	45.3	4.46	274	4
Q15645	Pachytene checkpoint protein 2 homolog OS=Homo sapiens OX=9606 GN=TRIP13 PE=1 SV=2	0	37.332	19	8	9	8	1	432	48.5	6.09	175	8
O43252	Bifunctional 3'-phosphoadenosine 5'-phosphosulfate synthase 1 OS=Homo sapiens OX=9606 GN=PAPSS1 PE=1 SV=2	0	37.156	17	8	9	8	1	624	70.8	6.86	157	8
P50570	Dynamin-2 OS=Homo sapiens OX=9606 GN=DNM2 PE=1 SV=2	0	37.133	9	6	8	4	1	870	98	7.44	125	6
P52306	Rap1 GTPase-GDP dissociation stimulator 1 OS=Homo sapiens OX=9606 GN=RAP1GDS1 PE=1 SV=3	0	37.114	15	6	7	6	1	607	66.3	5.31	159	6
P46779	60S ribosomal protein L28 OS=Homo sapiens OX=9606 GN=RPL28 PE=1 SV=3	0	37.113	53	11	14	11	1	137	15.7	12.02	253	11
Q6PKG0	La-related protein 1 OS=Homo sapiens OX=9606 GN=LARP1 PE=1 SV=2	0	36.962	10	9	9	9	1	1096	123.4	8.82	181	9
P61353	60S ribosomal protein L27 OS=Homo sapiens OX=9606 GN=RPL27 PE=1 SV=2	0	36.918	46	5	10	5	1	136	15.8	10.56	177	5
O75947	ATP synthase subunit d, mitochondrial OS=Homo sapiens OX=9606 GN=ATP5PD PE=1 SV=3	0	36.9	63	10	11	10	1	161	18.5	5.3	218	10
Q07960	Rho GTPase-activating protein 1 OS=Homo sapiens OX=9606 GN=ARHGAP1 PE=1 SV=1	0	36.677	19	6	7	6	1	439	50.4	6.29	204	6
P04908	Histone H2A type 1-B/E OS=Homo sapiens OX=9606 GN=HIST1H2AB PE=1 SV=2	0	36.642	43	6	15	4	1	130	14.1	11.05	381	6
Q9NSB2	Keratin, type II cuticular Hb4 OS=Homo sapiens OX=9606 GN=KRT84 PE=2 SV=2	0	36.609	16	11	16	4	1	600	64.8	7.56	244	11
P46379	Large proline-rich protein BAG6 OS=Homo sapiens OX=9606 GN=BAG6 PE=1 SV=2	0	36.561	9	8	8	8	1	1132	119.3	5.6	190	8
O75436	Vacuolar protein sorting-associated protein 26A OS=Homo sapiens OX=9606 GN=VPS26A PE=1 SV=2	0	36.549	29	7	9	7	1	327	38.1	6.57	121	7
Q9HB71	Calcyclin-binding protein OS=Homo sapiens OX=9606 GN=CACYBP PE=1 SV=2	0	36.478	38	7	8	7	1	228	26.2	8.25	254	7
P62314	Small nuclear ribonucleoprotein Sm D1 OS=Homo sapiens OX=9606 GN=SNRPD1 PE=1 SV=1	0	36.435	55	4	6	4	1	119	13.3	11.56	190	4
Q92804	TATA-binding protein-associated factor 2N OS=Homo sapiens OX=9606 GN=TAF15 PE=1 SV=1	0	36.435	15	6	10	4	1	592	61.8	8.02	192	6
O75489	NADH dehydrogenase [ubiquinone] iron-sulfur protein 3, mitochondrial OS=Homo sapiens OX=9606 GN=NDUFS3 PE=1 SV=1	0	36.403	34	7	8	7	1	264	30.2	7.5	189	7
Q8NBX0	Saccharopine dehydrogenase-like oxidoreductase OS=Homo sapiens OX=9606 GN=SCCPDH PE=1 SV=1	0	36.382	24	6	7	6	1	429	47.1	9.14	228	6
P09661	U2 small nuclear ribonucleoprotein A' OS=Homo sapiens OX=9606 GN=SNRPA1 PE=1 SV=2	0	36.31	20	5	8	5	1	255	28.4	8.62	222	5
P25685	DnaJ homolog subfamily B member 1 OS=Homo sapiens OX=9606 GN=DNAJB1 PE=1 SV=4	0	36.221	28	8	9	7	1	340	38	8.63	233	8
P27694	Replication protein A 70 kDa DNA-binding subunit OS=Homo sapiens OX=9606 GN=RPA1 PE=1 SV=2	0	36.216	14	8	8	8	1	616	68.1	7.21	220	8
Q27J81	Inverted formin-2 OS=Homo sapiens OX=9606 GN=INF2 PE=1 SV=2	0	36.144	6	6	8	6	1	1249	135.5	5.38	178	6
P63220	40S ribosomal protein S21 OS=Homo sapiens OX=9606 GN=RPS21 PE=1 SV=1	0	36.105	53	5	6	5	1	83	9.1	8.5	240	5
P05161	Ubiquitin-like protein ISG15 OS=Homo sapiens OX=9606 GN=ISG15 PE=1 SV=5	0	36.08	54	8	9	8	1	165	17.9	7.44	206	8
Q9Y6E2	Basic leucine zipper and W2 domain-containing protein 2 OS=Homo sapiens OX=9606 GN=BZW2 PE=1 SV=1	0	36.057	21	7	9	4	1	419	48.1	6.68	212	7
Q96KR1	Zinc finger RNA-binding protein OS=Homo sapiens OX=9606 GN=ZFR PE=1 SV=2	0	36.003	9	6	6	6	1	1074	116.9	9.04	224	6
O14745	Na(+)/H(+) exchange regulatory cofactor NHE-RF1 OS=Homo sapiens OX=9606 GN=SLC9A3R1 PE=1 SV=4	0	35.976	27	7	8	7	1	358	38.8	5.77	197	7
Q9Y2Q3	Glutathione S-transferase kappa 1 OS=Homo sapiens OX=9606 GN=GSTK1 PE=1 SV=3	0	35.935	43	8	10	8	1	226	25.5	8.41	158	8
P33240	Cleavage stimulation factor subunit 2 OS=Homo sapiens OX=9606 GN=CSTF2 PE=1 SV=1	0	35.737	17	6	8	6	1	577	60.9	6.83	257	6
Q01469	Fatty acid-binding protein 5 OS=Homo sapiens OX=9606 GN=FABP5 PE=1 SV=3	0	35.71	60	7	8	7	1	135	15.2	7.01	198	7
Q13148	TAR DNA-binding protein 43 OS=Homo sapiens OX=9606 GN=TARDBP PE=1 SV=1	0	35.674	18	5	5	5	1	414	44.7	6.19	270	5
Q9H8Y8	Golgi reassembly-stacking protein 2 OS=Homo sapiens OX=9606 GN=GORASP2 PE=1 SV=3	0	35.566	15	4	5	4	1	452	47.1	4.82	225	4
P36507	Dual specificity mitogen-activated protein kinase kinase 2 OS=Homo sapiens OX=9606 GN=MAP2K2 PE=1 SV=1	0	35.557	17	5	7	2	1	400	44.4	6.55	199	5
Q9Y2H6	Fibronectin type-III domain-containing protein 3A OS=Homo sapiens OX=9606 GN=FNDC3A PE=1 SV=4	0	35.543	7	6	8	6	1	1198	131.8	6.71	194	6
P28072	Proteasome subunit beta type-6 OS=Homo sapiens OX=9606 GN=PSMB6 PE=1 SV=4	0	35.52	38	6	6	6	1	239	25.3	4.92	248	6
O76011	Keratin, type I cuticular Ha4 OS=Homo sapiens OX=9606 GN=KRT34 PE=1 SV=2	0	35.515	14	6	8	2	1	436	49.4	5.06	201	6
Q9P015	39S ribosomal protein L15, mitochondrial OS=Homo sapiens OX=9606 GN=MRPL15 PE=1 SV=1	0	35.418	24	5	7	5	1	296	33.4	10.01	193	5
Q99536	Synaptic vesicle membrane protein VAT-1 homolog OS=Homo sapiens OX=9606 GN=VAT1 PE=1 SV=2	0	35.382	20	5	6	5	1	393	41.9	6.29	231	5
Q15369	Elongin-C OS=Homo sapiens OX=9606 GN=ELOC PE=1 SV=1	0	35.332	58	6	7	6	1	112	12.5	4.78	221	6
P18754	Regulator of chromosome condensation OS=Homo sapiens OX=9606 GN=RCC1 PE=1 SV=1	0	35.322	20	5	6	5	1	421	44.9	7.52	157	5
Q9P0S9	Transmembrane protein 14C OS=Homo sapiens OX=9606 GN=TMEM14C PE=1 SV=1	0	35.257	67	4	7	4	1	112	11.6	9.88	214	4
P62847	40S ribosomal protein S24 OS=Homo sapiens OX=9606 GN=RPS24 PE=1 SV=1	0	35.22	35	4	7	4	1	133	15.4	10.78	223	4
O00203	AP-3 complex subunit beta-1 OS=Homo sapiens OX=9606 GN=AP3B1 PE=1 SV=3	0	35.192	7	6	7	6	1	1094	121.2	6.04	135	6
Q7Z2K6	Endoplasmic reticulum metallopeptidase 1 OS=Homo sapiens OX=9606 GN=ERMP1 PE=1 SV=2	0	35.187	14	9	9	9	1	904	100.2	7.52	196	9
Q8N1G4	Leucine-rich repeat-containing protein 47 OS=Homo sapiens OX=9606 GN=LRRC47 PE=1 SV=1	0	35.163	9	5	6	5	1	583	63.4	8.28	200	5
Q00688	Peptidyl-prolyl cis-trans isomerase FKBP3 OS=Homo sapiens OX=9606 GN=FKBP3 PE=1 SV=1	0	35.006	30	8	8	8	1	224	25.2	9.28	183	8
O95433	Activator of 90 kDa heat shock protein ATPase homolog 1 OS=Homo sapiens OX=9606 GN=AHSA1 PE=1 SV=1	0	34.99	23	7	8	7	1	338	38.3	5.53	203	7
Q9BUP3	Oxidoreductase HTATIP2 OS=Homo sapiens OX=9606 GN=HTATIP2 PE=1 SV=2	0	34.986	40	9	10	9	1	242	27	8.38	153	9
Q14CN4	Keratin, type II cytoskeletal 72 OS=Homo sapiens OX=9606 GN=KRT72 PE=1 SV=2	0	34.949	10	8	15	1	1	511	55.8	6.89	244	8
Q01844	RNA-binding protein EWS OS=Homo sapiens OX=9606 GN=EWSR1 PE=1 SV=1	0	34.776	12	5	6	5	1	656	68.4	9.33	256	5
Q9UBQ5	Eukaryotic translation initiation factor 3 subunit K OS=Homo sapiens OX=9606 GN=EIF3K PE=1 SV=1	0	34.772	43	6	8	6	1	218	25	4.93	199	6
Q15907	Ras-related protein Rab-11B OS=Homo sapiens OX=9606 GN=RAB11B PE=1 SV=4	0	34.732	55	10	10	10	1	218	24.5	5.94	178	10
O75439	Mitochondrial-processing peptidase subunit beta OS=Homo sapiens OX=9606 GN=PMPCB PE=1 SV=2	0	34.705	19	7	8	6	1	489	54.3	6.83	204	7
P00492	Hypoxanthine-guanine phosphoribosyltransferase OS=Homo sapiens OX=9606 GN=HPRT1 PE=1 SV=2	0	34.659	37	7	8	7	1	218	24.6	6.68	183	7
P35613	Basigin OS=Homo sapiens OX=9606 GN=BSG PE=1 SV=2	0	34.655	15	5	9	5	1	385	42.2	5.66	148	5
Q6P996	Pyridoxal-dependent decarboxylase domain-containing protein 1 OS=Homo sapiens OX=9606 GN=PDXDC1 PE=1 SV=2	0	34.642	10	5	7	5	1	788	86.7	5.38	230	5
Q08945	FACT complex subunit SSRP1 OS=Homo sapiens OX=9606 GN=SSRP1 PE=1 SV=1	0	34.63	15	9	9	9	1	709	81	6.87	112	9
P33316	Deoxyuridine 5'-triphosphate nucleotidohydrolase, mitochondrial OS=Homo sapiens OX=9606 GN=DUT PE=1 SV=4	0	34.626	37	7	8	7	1	252	26.5	9.36	155	7
Q99733	Nucleosome assembly protein 1-like 4 OS=Homo sapiens OX=9606 GN=NAP1L4 PE=1 SV=1	0	34.573	22	6	8	6	1	375	42.8	4.69	248	6
Q9UBQ0	Vacuolar protein sorting-associated protein 29 OS=Homo sapiens OX=9606 GN=VPS29 PE=1 SV=1	0	34.529	37	5	6	5	1	182	20.5	6.79	166	5
P50914	60S ribosomal protein L14 OS=Homo sapiens OX=9606 GN=RPL14 PE=1 SV=4	0	34.49	27	6	10	6	1	215	23.4	10.93	218	6
O94973	AP-2 complex subunit alpha-2 OS=Homo sapiens OX=9606 GN=AP2A2 PE=1 SV=2	0	34.487	10	8	8	2	1	939	103.9	6.96	195	8
Q9Y5B9	FACT complex subunit SPT16 OS=Homo sapiens OX=9606 GN=SUPT16H PE=1 SV=1	0	34.465	9	9	9	8	1	1047	119.8	5.66	196	9
P43034	Platelet-activating factor acetylhydrolase IB subunit alpha OS=Homo sapiens OX=9606 GN=PAFAH1B1 PE=1 SV=2	0	34.407	21	8	9	7	1	410	46.6	7.37	107	8
Q6PGP7	Tetratricopeptide repeat protein 37 OS=Homo sapiens OX=9606 GN=TTC37 PE=1 SV=1	0	34.333	6	8	9	8	1	1564	175.4	7.53	196	8
Q13435	Splicing factor 3B subunit 2 OS=Homo sapiens OX=9606 GN=SF3B2 PE=1 SV=2	0	34.188	18	13	13	13	1	895	100.2	5.67	158	13
O60264	SWI/SNF-related matrix-associated actin-dependent regulator of chromatin subfamily A member 5 OS=Homo sapiens OX=9606 GN=SMARCA5 PE=1 SV=1	0	34.141	10	11	13	11	1	1052	121.8	8.09	139	11
Q96HS1	Serine/threonine-protein phosphatase PGAM5, mitochondrial OS=Homo sapiens OX=9606 GN=PGAM5 PE=1 SV=2	0	34.121	25	5	6	5	1	289	32	8.68	212	5
P43897	Elongation factor Ts, mitochondrial OS=Homo sapiens OX=9606 GN=TSFM PE=1 SV=2	0	34.106	38	7	8	7	1	325	35.4	8.38	64	7
P31937	3-hydroxyisobutyrate dehydrogenase, mitochondrial OS=Homo sapiens OX=9606 GN=HIBADH PE=1 SV=2	0	34.055	23	5	7	5	1	336	35.3	8.13	230	5
P01833	Polymeric immunoglobulin receptor OS=Homo sapiens OX=9606 GN=PIGR PE=1 SV=4	0	34.011	13	7	7	7	1	764	83.2	5.74	175	7
O15260	Surfeit locus protein 4 OS=Homo sapiens OX=9606 GN=SURF4 PE=1 SV=3	0	33.937	24	5	6	5	1	269	30.4	7.78	229	5
O14773	Tripeptidyl-peptidase 1 OS=Homo sapiens OX=9606 GN=TPP1 PE=1 SV=2	0	33.916	13	4	5	4	1	563	61.2	6.48	194	4
P78417	Glutathione S-transferase omega-1 OS=Homo sapiens OX=9606 GN=GSTO1 PE=1 SV=2	0	33.907	50	12	13	12	1	241	27.5	6.6	169	12
P0DOX2	Immunoglobulin alpha-2 heavy chain OS=Homo sapiens OX=9606 PE=1 SV=2	0	33.874	18	7	9	2	1	455	48.9	6.67	167	7
P61326	Protein mago nashi homolog OS=Homo sapiens OX=9606 GN=MAGOH PE=1 SV=1	0	33.785	62	7	10	7	1	146	17.2	6.11	126	7
O94906	Pre-mRNA-processing factor 6 OS=Homo sapiens OX=9606 GN=PRPF6 PE=1 SV=1	0	33.733	8	6	6	6	1	941	106.9	8.25	191	6
O60762	Dolichol-phosphate mannosyltransferase subunit 1 OS=Homo sapiens OX=9606 GN=DPM1 PE=1 SV=1	0	33.708	37	7	8	7	1	260	29.6	9.57	167	7
P16401	Histone H1.5 OS=Homo sapiens OX=9606 GN=HIST1H1B PE=1 SV=3	0	33.7	23	6	9	6	1	226	22.6	10.92	363	6
Q9Y696	Chloride intracellular channel protein 4 OS=Homo sapiens OX=9606 GN=CLIC4 PE=1 SV=4	0	33.656	31	7	8	6	1	253	28.8	5.59	215	7
Q9NVP1	ATP-dependent RNA helicase DDX18 OS=Homo sapiens OX=9606 GN=DDX18 PE=1 SV=2	0	33.61	17	8	9	8	1	670	75.4	9.5	143	8
P42025	Beta-centractin OS=Homo sapiens OX=9606 GN=ACTR1B PE=1 SV=1	0	33.602	29	7	8	1	1	376	42.3	6.4	139	7
P02794	Ferritin heavy chain OS=Homo sapiens OX=9606 GN=FTH1 PE=1 SV=2	0	33.45	33	5	9	5	1	183	21.2	5.55	164	5
Q01085	Nucleolysin TIAR OS=Homo sapiens OX=9606 GN=TIAL1 PE=1 SV=1	0	33.35	19	5	5	5	1	375	41.6	7.74	186	5
P48556	26S proteasome non-ATPase regulatory subunit 8 OS=Homo sapiens OX=9606 GN=PSMD8 PE=1 SV=2	0	33.312	33	8	9	8	1	350	39.6	9.7	126	8
O14744	Protein arginine N-methyltransferase 5 OS=Homo sapiens OX=9606 GN=PRMT5 PE=1 SV=4	0	33.285	16	8	8	8	1	637	72.6	6.29	174	8
O15371	Eukaryotic translation initiation factor 3 subunit D OS=Homo sapiens OX=9606 GN=EIF3D PE=1 SV=1	0	33.126	12	4	4	4	1	548	63.9	6.05	235	4
O14828	Secretory carrier-associated membrane protein 3 OS=Homo sapiens OX=9606 GN=SCAMP3 PE=1 SV=3	0	33.061	19	4	5	4	1	347	38.3	7.64	247	4
O60488	Long-chain-fatty-acid--CoA ligase 4 OS=Homo sapiens OX=9606 GN=ACSL4 PE=1 SV=2	0	33.05	12	7	8	6	1	711	79.1	8.38	242	7
P39019	40S ribosomal protein S19 OS=Homo sapiens OX=9606 GN=RPS19 PE=1 SV=2	0	32.95	48	9	11	9	1	145	16.1	10.32	216	9
Q9UK76	Jupiter microtubule associated homolog 1 OS=Homo sapiens OX=9606 GN=JPT1 PE=1 SV=3	0	32.774	26	2	4	2	1	154	16	5.6	170	2
Q14152	Eukaryotic translation initiation factor 3 subunit A OS=Homo sapiens OX=9606 GN=EIF3A PE=1 SV=1	0	32.751	5	6	8	6	1	1382	166.5	6.79	224	6
Q9UGM3	Deleted in malignant brain tumors 1 protein OS=Homo sapiens OX=9606 GN=DMBT1 PE=1 SV=2	0	32.74	23	7	7	7	1	2413	260.6	5.44	239	7
P00918	Carbonic anhydrase 2 OS=Homo sapiens OX=9606 GN=CA2 PE=1 SV=2	0	32.69	23	5	7	5	1	260	29.2	7.4	194	5
P82979	SAP domain-containing ribonucleoprotein OS=Homo sapiens OX=9606 GN=SARNP PE=1 SV=3	0	32.672	39	7	7	7	1	210	23.7	6.42	220	7
O14974	Protein phosphatase 1 regulatory subunit 12A OS=Homo sapiens OX=9606 GN=PPP1R12A PE=1 SV=1	0	32.638	8	6	7	6	1	1030	115.2	5.4	157	6
Q15005	Signal peptidase complex subunit 2 OS=Homo sapiens OX=9606 GN=SPCS2 PE=1 SV=3	0	32.576	40	8	9	8	1	226	25	8.47	157	8
Q9UHD9	Ubiquilin-2 OS=Homo sapiens OX=9606 GN=UBQLN2 PE=1 SV=2	0	32.57	10	6	8	1	1	624	65.7	5.22	179	6
Q12874	Splicing factor 3A subunit 3 OS=Homo sapiens OX=9606 GN=SF3A3 PE=1 SV=1	0	32.555	19	6	6	6	1	501	58.8	5.38	164	6
P53634	Dipeptidyl peptidase 1 OS=Homo sapiens OX=9606 GN=CTSC PE=1 SV=2	0	32.529	13	4	6	4	1	463	51.8	6.99	141	4
P62249	40S ribosomal protein S16 OS=Homo sapiens OX=9606 GN=RPS16 PE=1 SV=2	0	32.522	48	8	14	8	1	146	16.4	10.21	248	8
Q96S52	GPI transamidase component PIG-S OS=Homo sapiens OX=9606 GN=PIGS PE=1 SV=3	0	32.506	11	4	5	4	1	555	61.6	6.49	186	4
O75477	Erlin-1 OS=Homo sapiens OX=9606 GN=ERLIN1 PE=1 SV=2	0	32.473	24	6	7	3	1	348	39.1	7.87	206	6
P46087	Probable 28S rRNA (cytosine(4447)-C(5))-methyltransferase OS=Homo sapiens OX=9606 GN=NOP2 PE=1 SV=2	0	32.425	10	6	6	6	1	812	89.2	9.23	206	6
Q14254	Flotillin-2 OS=Homo sapiens OX=9606 GN=FLOT2 PE=1 SV=2	0	32.349	19	6	6	6	1	428	47	5.25	208	6
Q13907	Isopentenyl-diphosphate Delta-isomerase 1 OS=Homo sapiens OX=9606 GN=IDI1 PE=1 SV=2	0	32.337	32	5	6	5	1	227	26.3	6.34	177	5
O15460	Prolyl 4-hydroxylase subunit alpha-2 OS=Homo sapiens OX=9606 GN=P4HA2 PE=1 SV=1	0	32.312	13	5	6	5	1	535	60.9	5.71	109	5
Q9HCC0	Methylcrotonoyl-CoA carboxylase beta chain, mitochondrial OS=Homo sapiens OX=9606 GN=MCCC2 PE=1 SV=1	0	32.308	14	6	6	6	1	563	61.3	7.68	179	6
Q92820	Gamma-glutamyl hydrolase OS=Homo sapiens OX=9606 GN=GGH PE=1 SV=2	0	32.301	19	5	7	5	1	318	35.9	7.11	208	5
Q9UKK9	ADP-sugar pyrophosphatase OS=Homo sapiens OX=9606 GN=NUDT5 PE=1 SV=1	0	32.281	37	5	7	5	1	219	24.3	4.94	198	5
Q9ULV4	Coronin-1C OS=Homo sapiens OX=9606 GN=CORO1C PE=1 SV=1	0	32.233	15	7	8	7	1	474	53.2	7.08	215	7
O00422	Histone deacetylase complex subunit SAP18 OS=Homo sapiens OX=9606 GN=SAP18 PE=1 SV=1	0	32.137	45	5	6	5	1	153	17.6	9.35	183	5
P13473	Lysosome-associated membrane glycoprotein 2 OS=Homo sapiens OX=9606 GN=LAMP2 PE=1 SV=2	0	32.097	15	7	8	7	1	410	44.9	5.63	208	7
Q9NR45	Sialic acid synthase OS=Homo sapiens OX=9606 GN=NANS PE=1 SV=2	0	32.063	21	5	6	5	1	359	40.3	6.74	206	5
Q13151	Heterogeneous nuclear ribonucleoprotein A0 OS=Homo sapiens OX=9606 GN=HNRNPA0 PE=1 SV=1	0	32.05	26	6	7	5	1	305	30.8	9.29	204	6
P36542	ATP synthase subunit gamma, mitochondrial OS=Homo sapiens OX=9606 GN=ATP5F1C PE=1 SV=1	0	32.008	21	6	9	6	1	298	33	9.22	200	6
P51149	Ras-related protein Rab-7a OS=Homo sapiens OX=9606 GN=RAB7A PE=1 SV=1	0	31.949	49	8	8	8	1	207	23.5	6.7	136	8
Q9BVK6	Transmembrane emp24 domain-containing protein 9 OS=Homo sapiens OX=9606 GN=TMED9 PE=1 SV=2	0	31.932	16	3	5	2	1	235	27.3	8.02	168	3
Q16527	Cysteine and glycine-rich protein 2 OS=Homo sapiens OX=9606 GN=CSRP2 PE=1 SV=3	0	31.913	38	5	7	5	1	193	20.9	8.62	199	5
Q9Y512	Sorting and assembly machinery component 50 homolog OS=Homo sapiens OX=9606 GN=SAMM50 PE=1 SV=3	0	31.9	21	7	8	7	1	469	51.9	6.9	159	7
Q9UIQ6	Leucyl-cystinyl aminopeptidase OS=Homo sapiens OX=9606 GN=LNPEP PE=1 SV=3	0	31.853	9	6	7	6	1	1025	117.3	5.73	111	6
P01834	Immunoglobulin kappa constant OS=Homo sapiens OX=9606 GN=IGKC PE=1 SV=2	0	31.723	66	4	8	4	1	107	11.8	6.52	252	4
O14602	Eukaryotic translation initiation factor 1A, Y-chromosomal OS=Homo sapiens OX=9606 GN=EIF1AY PE=1 SV=4	0	31.721	41	5	6	5	1	144	16.4	5.24	219	5
Q9UBI6	Guanine nucleotide-binding protein G(I)/G(S)/G(O) subunit gamma-12 OS=Homo sapiens OX=9606 GN=GNG12 PE=1 SV=3	0	31.707	76	5	6	5	1	72	8	8.97	220	5
O43488	Aflatoxin B1 aldehyde reductase member 2 OS=Homo sapiens OX=9606 GN=AKR7A2 PE=1 SV=3	0	31.685	19	5	6	5	1	359	39.6	7.17	237	5
P62191	26S proteasome regulatory subunit 4 OS=Homo sapiens OX=9606 GN=PSMC1 PE=1 SV=1	0	31.677	24	9	9	8	1	440	49.2	6.21	157	9
P43246	DNA mismatch repair protein Msh2 OS=Homo sapiens OX=9606 GN=MSH2 PE=1 SV=1	0	31.632	10	8	8	8	1	934	104.7	5.77	160	8
P61006	Ras-related protein Rab-8A OS=Homo sapiens OX=9606 GN=RAB8A PE=1 SV=1	0	31.63	40	8	9	5	1	207	23.7	9.07	204	8
O43765	Small glutamine-rich tetratricopeptide repeat-containing protein alpha OS=Homo sapiens OX=9606 GN=SGTA PE=1 SV=1	0	31.575	22	6	7	6	1	313	34	4.87	203	6
O76003	Glutaredoxin-3 OS=Homo sapiens OX=9606 GN=GLRX3 PE=1 SV=2	0	31.562	28	7	7	7	1	335	37.4	5.39	154	7
Q9UQE7	Structural maintenance of chromosomes protein 3 OS=Homo sapiens OX=9606 GN=SMC3 PE=1 SV=2	0	31.55	7	7	8	7	1	1217	141.5	7.18	211	7
P51570	Galactokinase OS=Homo sapiens OX=9606 GN=GALK1 PE=1 SV=1	0	31.379	20	4	5	4	1	392	42.2	6.46	143	4
Q16630	Cleavage and polyadenylation specificity factor subunit 6 OS=Homo sapiens OX=9606 GN=CPSF6 PE=1 SV=2	0	31.317	15	6	7	6	1	551	59.2	7.15	141	6
Q13724	Mannosyl-oligosaccharide glucosidase OS=Homo sapiens OX=9606 GN=MOGS PE=1 SV=5	0	31.309	12	5	6	5	1	837	91.9	8.9	143	5
Q9NVH1	DnaJ homolog subfamily C member 11 OS=Homo sapiens OX=9606 GN=DNAJC11 PE=1 SV=2	0	31.29	14	5	6	5	1	559	63.2	8.4	200	5
O60888	Protein CutA OS=Homo sapiens OX=9606 GN=CUTA PE=1 SV=2	0	31.281	33	3	5	3	1	179	19.1	5.5	210	3
Q9UBW8	COP9 signalosome complex subunit 7a OS=Homo sapiens OX=9606 GN=COPS7A PE=1 SV=1	0	31.269	23	5	5	5	1	275	30.3	8.22	218	5
Q9BR76	Coronin-1B OS=Homo sapiens OX=9606 GN=CORO1B PE=1 SV=1	0	31.265	14	6	8	6	1	489	54.2	5.88	123	6
Q9UHQ9	NADH-cytochrome b5 reductase 1 OS=Homo sapiens OX=9606 GN=CYB5R1 PE=1 SV=1	0	31.213	24	6	7	6	1	305	34.1	9.38	136	6
Q96C90	Protein phosphatase 1 regulatory subunit 14B OS=Homo sapiens OX=9606 GN=PPP1R14B PE=1 SV=3	0	31.195	40	4	5	4	1	147	15.9	4.86	126	4
O60884	DnaJ homolog subfamily A member 2 OS=Homo sapiens OX=9606 GN=DNAJA2 PE=1 SV=1	0	31.146	20	7	8	7	1	412	45.7	6.48	182	7
P35268	60S ribosomal protein L22 OS=Homo sapiens OX=9606 GN=RPL22 PE=1 SV=2	0	31.113	40	4	6	4	1	128	14.8	9.19	182	4
O75323	Protein NipSnap homolog 2 OS=Homo sapiens OX=9606 GN=NIPSNAP2 PE=1 SV=1	0	31.073	24	5	6	5	1	286	33.7	9.36	211	5
P51610	Host cell factor 1 OS=Homo sapiens OX=9606 GN=HCFC1 PE=1 SV=2	0	31.029	6	8	8	8	1	2035	208.6	7.46	144	8
P04222	HLA class I histocompatibility antigen, Cw-3 alpha chain OS=Homo sapiens OX=9606 GN=HLA-C PE=1 SV=2	0	30.948	19	6	7	1	1	366	40.8	6.39	210	6
Q14978	Nucleolar and coiled-body phosphoprotein 1 OS=Homo sapiens OX=9606 GN=NOLC1 PE=1 SV=2	0	30.907	12	7	10	7	1	699	73.6	9.47	255	7
O15511	Actin-related protein 2/3 complex subunit 5 OS=Homo sapiens OX=9606 GN=ARPC5 PE=1 SV=3	0	30.871	38	5	7	4	1	151	16.3	5.67	243	5
Q15459	Splicing factor 3A subunit 1 OS=Homo sapiens OX=9606 GN=SF3A1 PE=1 SV=1	0	30.718	11	7	9	7	1	793	88.8	5.22	128	7
Q9Y399	28S ribosomal protein S2, mitochondrial OS=Homo sapiens OX=9606 GN=MRPS2 PE=1 SV=1	0	30.651	18	6	8	6	1	296	33.2	9.26	150	6
Q9P2R7	Succinate--CoA ligase [ADP-forming] subunit beta, mitochondrial OS=Homo sapiens OX=9606 GN=SUCLA2 PE=1 SV=3	0	30.514	22	8	8	8	1	463	50.3	7.42	173	8
P22307	Non-specific lipid-transfer protein OS=Homo sapiens OX=9606 GN=SCP2 PE=1 SV=2	0	30.501	10	5	6	5	1	547	59	6.89	166	5
Q3LXA3	Triokinase/FMN cyclase OS=Homo sapiens OX=9606 GN=TKFC PE=1 SV=2	0	30.483	13	6	7	6	1	575	58.9	7.49	148	6
Q9UQ35	Serine/arginine repetitive matrix protein 2 OS=Homo sapiens OX=9606 GN=SRRM2 PE=1 SV=2	0	30.384	4	8	8	8	1	2752	299.4	12.06	182	8
O75368	SH3 domain-binding glutamic acid-rich-like protein OS=Homo sapiens OX=9606 GN=SH3BGRL PE=1 SV=1	0	30.245	37	4	5	4	1	114	12.8	5.25	164	4
Q96A33	Coiled-coil domain-containing protein 47 OS=Homo sapiens OX=9606 GN=CCDC47 PE=1 SV=1	0	30.154	18	8	8	8	1	483	55.8	4.87	130	8
Q12769	Nuclear pore complex protein Nup160 OS=Homo sapiens OX=9606 GN=NUP160 PE=1 SV=3	0	30.138	6	6	6	6	1	1436	162	5.5	155	6
Q02952	A-kinase anchor protein 12 OS=Homo sapiens OX=9606 GN=AKAP12 PE=1 SV=4	0	30.138	4	6	7	6	1	1782	191.4	4.41	169	6
P53041	Serine/threonine-protein phosphatase 5 OS=Homo sapiens OX=9606 GN=PPP5C PE=1 SV=1	0	30.11	12	4	6	4	1	499	56.8	6.28	244	4
P40429	60S ribosomal protein L13a OS=Homo sapiens OX=9606 GN=RPL13A PE=1 SV=2	0	30.087	42	10	11	10	1	203	23.6	10.93	171	10
P42166	Lamina-associated polypeptide 2, isoform alpha OS=Homo sapiens OX=9606 GN=TMPO PE=1 SV=2	0	30.076	11	5	6	1	1	694	75.4	7.66	156	5
Q9BZZ5	Apoptosis inhibitor 5 OS=Homo sapiens OX=9606 GN=API5 PE=1 SV=3	0	30.054	14	6	7	6	1	524	59	7.34	170	6
P62857	40S ribosomal protein S28 OS=Homo sapiens OX=9606 GN=RPS28 PE=1 SV=1	0	30.005	57	5	6	5	1	69	7.8	10.7	184	5
O95292	Vesicle-associated membrane protein-associated protein B/C OS=Homo sapiens OX=9606 GN=VAPB PE=1 SV=3	0	29.97	29	7	8	6	1	243	27.2	7.3	119	7
P53999	Activated RNA polymerase II transcriptional coactivator p15 OS=Homo sapiens OX=9606 GN=SUB1 PE=1 SV=3	0	29.966	55	7	10	7	1	127	14.4	9.6	199	7
P61970	Nuclear transport factor 2 OS=Homo sapiens OX=9606 GN=NUTF2 PE=1 SV=1	0	29.947	50	4	5	4	1	127	14.5	5.38	131	4
P40261	Nicotinamide N-methyltransferase OS=Homo sapiens OX=9606 GN=NNMT PE=1 SV=1	0	29.866	39	7	8	7	1	264	29.6	5.74	122	7
P14735	Insulin-degrading enzyme OS=Homo sapiens OX=9606 GN=IDE PE=1 SV=4	0	29.836	14	11	11	11	1	1019	117.9	6.61	111	11
P50402	Emerin OS=Homo sapiens OX=9606 GN=EMD PE=1 SV=1	0	29.809	34	5	7	5	1	254	29	5.5	112	5
Q9UHD1	Cysteine and histidine-rich domain-containing protein 1 OS=Homo sapiens OX=9606 GN=CHORDC1 PE=1 SV=2	0	29.772	19	5	6	5	1	332	37.5	7.87	155	5
O15027	Protein transport protein Sec16A OS=Homo sapiens OX=9606 GN=SEC16A PE=1 SV=4	0	29.724	4	6	6	6	1	2357	251.7	5.8	195	6
P61201	COP9 signalosome complex subunit 2 OS=Homo sapiens OX=9606 GN=COPS2 PE=1 SV=1	0	29.718	21	7	7	7	1	443	51.6	5.53	128	7
Q01081	Splicing factor U2AF 35 kDa subunit OS=Homo sapiens OX=9606 GN=U2AF1 PE=1 SV=3	0	29.714	24	4	4	4	1	240	27.9	8.81	197	4
P13796	Plastin-2 OS=Homo sapiens OX=9606 GN=LCP1 PE=1 SV=6	0	29.706	12	7	7	1	1	627	70.2	5.43	191	7
P51452	Dual specificity protein phosphatase 3 OS=Homo sapiens OX=9606 GN=DUSP3 PE=1 SV=1	0	29.663	33	5	6	5	1	185	20.5	7.8	165	5
O95486	Protein transport protein Sec24A OS=Homo sapiens OX=9606 GN=SEC24A PE=1 SV=2	0	29.649	9	8	8	7	1	1093	119.7	7.66	116	8
P51692	Signal transducer and activator of transcription 5B OS=Homo sapiens OX=9606 GN=STAT5B PE=1 SV=2	0	29.594	9	4	5	4	1	787	89.8	6.05	118	4
Q86UE4	Protein LYRIC OS=Homo sapiens OX=9606 GN=MTDH PE=1 SV=2	0	29.562	14	6	8	6	1	582	63.8	9.32	171	6
Q9UNH7	Sorting nexin-6 OS=Homo sapiens OX=9606 GN=SNX6 PE=1 SV=1	0	29.518	19	6	6	5	1	406	46.6	6.16	181	6
P09972	Fructose-bisphosphate aldolase C OS=Homo sapiens OX=9606 GN=ALDOC PE=1 SV=2	0	29.465	27	8	10	3	1	364	39.4	6.87	201	8
P61289	Proteasome activator complex subunit 3 OS=Homo sapiens OX=9606 GN=PSME3 PE=1 SV=1	0	29.457	20	6	9	6	1	254	29.5	5.95	105	6
P49590	Probable histidine--tRNA ligase, mitochondrial OS=Homo sapiens OX=9606 GN=HARS2 PE=1 SV=1	0	29.395	20	8	9	4	1	506	56.9	8.24	159	8
A1L0T0	Acetolactate synthase-like protein OS=Homo sapiens OX=9606 GN=ILVBL PE=1 SV=2	0	29.393	15	5	6	5	1	632	67.8	8.15	208	5
Q02818	Nucleobindin-1 OS=Homo sapiens OX=9606 GN=NUCB1 PE=1 SV=4	0	29.21	17	6	8	6	1	461	53.8	5.25	143	6
P23258	Tubulin gamma-1 chain OS=Homo sapiens OX=9606 GN=TUBG1 PE=1 SV=2	0	29.2	18	4	4	4	1	451	51.1	6.14	180	4
Q9H223	EH domain-containing protein 4 OS=Homo sapiens OX=9606 GN=EHD4 PE=1 SV=1	0	29.181	16	7	8	6	1	541	61.1	6.76	155	7
P15374	Ubiquitin carboxyl-terminal hydrolase isozyme L3 OS=Homo sapiens OX=9606 GN=UCHL3 PE=1 SV=1	0	29.138	20	3	4	3	1	230	26.2	4.92	151	3
O00487	26S proteasome non-ATPase regulatory subunit 14 OS=Homo sapiens OX=9606 GN=PSMD14 PE=1 SV=1	0	29.101	25	4	6	4	1	310	34.6	6.52	177	4
O43598	2'-deoxynucleoside 5'-phosphate N-hydrolase 1 OS=Homo sapiens OX=9606 GN=DNPH1 PE=1 SV=1	0	29.083	31	5	7	5	1	174	19.1	5.05	141	5
P62304	Small nuclear ribonucleoprotein E OS=Homo sapiens OX=9606 GN=SNRPE PE=1 SV=1	0	29.081	54	4	6	4	1	92	10.8	9.44	123	4
Q9NZ01	Very-long-chain enoyl-CoA reductase OS=Homo sapiens OX=9606 GN=TECR PE=1 SV=1	0	29.078	23	7	8	7	1	308	36	9.45	182	7
P63279	SUMO-conjugating enzyme UBC9 OS=Homo sapiens OX=9606 GN=UBE2I PE=1 SV=1	0	29.061	45	7	10	7	1	158	18	8.66	122	7
Q5XKP0	MICOS complex subunit MIC13 OS=Homo sapiens OX=9606 GN=MICOS13 PE=1 SV=1	0	28.943	68	4	5	4	1	118	13.1	9.42	152	4
P62316	Small nuclear ribonucleoprotein Sm D2 OS=Homo sapiens OX=9606 GN=SNRPD2 PE=1 SV=1	0	28.87	50	9	11	9	1	118	13.5	9.91	116	9
P51398	28S ribosomal protein S29, mitochondrial OS=Homo sapiens OX=9606 GN=DAP3 PE=1 SV=1	0	28.864	17	4	4	4	1	398	45.5	8.88	127	4
Q9Y4P3	Transducin beta-like protein 2 OS=Homo sapiens OX=9606 GN=TBL2 PE=1 SV=1	0	28.771	15	4	5	4	1	447	49.8	9.44	187	4
P06493	Cyclin-dependent kinase 1 OS=Homo sapiens OX=9606 GN=CDK1 PE=1 SV=3	0	28.709	18	4	5	3	1	297	34.1	8.4	142	4
P56199	Integrin alpha-1 OS=Homo sapiens OX=9606 GN=ITGA1 PE=1 SV=2	0	28.678	8	6	6	6	1	1179	130.8	6.29	187	6
O43747	AP-1 complex subunit gamma-1 OS=Homo sapiens OX=9606 GN=AP1G1 PE=1 SV=5	0	28.665	9	6	7	6	1	822	91.3	6.8	135	6
Q8NBU5	ATPase family AAA domain-containing protein 1 OS=Homo sapiens OX=9606 GN=ATAD1 PE=1 SV=1	0	28.611	21	7	8	7	1	361	40.7	6.9	113	7
P51116	Fragile X mental retardation syndrome-related protein 2 OS=Homo sapiens OX=9606 GN=FXR2 PE=1 SV=2	0	28.61	12	7	7	6	1	673	74.2	6.23	132	7
P35080	Profilin-2 OS=Homo sapiens OX=9606 GN=PFN2 PE=1 SV=3	0	28.569	44	4	6	4	1	140	15	6.99	139	4
P23786	Carnitine O-palmitoyltransferase 2, mitochondrial OS=Homo sapiens OX=9606 GN=CPT2 PE=1 SV=2	0	28.53	16	7	8	7	1	658	73.7	8.18	165	7
Q9UL25	Ras-related protein Rab-21 OS=Homo sapiens OX=9606 GN=RAB21 PE=1 SV=3	0	28.521	28	6	7	6	1	225	24.3	7.94	232	6
Q9Y4F1	FERM, ARHGEF and pleckstrin domain-containing protein 1 OS=Homo sapiens OX=9606 GN=FARP1 PE=1 SV=1	0	28.481	10	7	7	7	1	1045	118.6	8.15	141	7
P83731	60S ribosomal protein L24 OS=Homo sapiens OX=9606 GN=RPL24 PE=1 SV=1	0	28.479	32	6	7	6	1	157	17.8	11.25	215	6
Q13596	Sorting nexin-1 OS=Homo sapiens OX=9606 GN=SNX1 PE=1 SV=3	0	28.475	16	7	7	6	1	522	59	5.15	123	7
O95881	Thioredoxin domain-containing protein 12 OS=Homo sapiens OX=9606 GN=TXNDC12 PE=1 SV=1	0	28.46	31	4	5	4	1	172	19.2	5.4	165	4
Q15813	Tubulin-specific chaperone E OS=Homo sapiens OX=9606 GN=TBCE PE=1 SV=1	0	28.439	15	5	5	5	1	527	59.3	6.76	157	5
Q96S97	Myeloid-associated differentiation marker OS=Homo sapiens OX=9606 GN=MYADM PE=1 SV=2	0	28.404	16	4	5	4	1	322	35.3	8.15	235	4
P53007	Tricarboxylate transport protein, mitochondrial OS=Homo sapiens OX=9606 GN=SLC25A1 PE=1 SV=2	0	28.398	33	9	9	9	1	311	34	9.89	127	9
Q9H488	GDP-fucose protein O-fucosyltransferase 1 OS=Homo sapiens OX=9606 GN=POFUT1 PE=1 SV=1	0	28.397	26	6	7	6	1	388	43.9	8.53	131	6
P26196	Probable ATP-dependent RNA helicase DDX6 OS=Homo sapiens OX=9606 GN=DDX6 PE=1 SV=2	0	28.366	24	7	8	7	1	483	54.4	8.66	166	7
Q02539	Histone H1.1 OS=Homo sapiens OX=9606 GN=HIST1H1A PE=1 SV=3	0	28.276	19	3	4	2	1	215	21.8	10.99	202	3
Q14376	UDP-glucose 4-epimerase OS=Homo sapiens OX=9606 GN=GALE PE=1 SV=2	0	28.275	27	5	5	5	1	348	38.3	6.73	189	5
P30876	DNA-directed RNA polymerase II subunit RPB2 OS=Homo sapiens OX=9606 GN=POLR2B PE=1 SV=1	0	28.237	8	6	7	6	1	1174	133.8	6.87	107	6
P10619	Lysosomal protective protein OS=Homo sapiens OX=9606 GN=CTSA PE=1 SV=2	0	28.188	16	6	8	6	1	480	54.4	6.61	97	6
E9PAV3	Nascent polypeptide-associated complex subunit alpha, muscle-specific form OS=Homo sapiens OX=9606 GN=NACA PE=1 SV=1	0	28.177	3	5	5	5	1	2078	205.3	9.58	177	5
Q9H3P7	Golgi resident protein GCP60 OS=Homo sapiens OX=9606 GN=ACBD3 PE=1 SV=4	0	28.087	14	4	5	4	1	528	60.6	5.06	151	4
P29144	Tripeptidyl-peptidase 2 OS=Homo sapiens OX=9606 GN=TPP2 PE=1 SV=4	0	28.05	7	5	6	5	1	1249	138.3	6.32	170	5
O76070	Gamma-synuclein OS=Homo sapiens OX=9606 GN=SNCG PE=1 SV=2	0	28.042	53	5	5	5	1	127	13.3	4.86	184	5
Q9ULC4	Malignant T-cell-amplified sequence 1 OS=Homo sapiens OX=9606 GN=MCTS1 PE=1 SV=1	0	28.039	51	6	8	6	1	181	20.5	8.82	150	6
Q9Y3U8	60S ribosomal protein L36 OS=Homo sapiens OX=9606 GN=RPL36 PE=1 SV=3	0	28.023	44	8	9	8	1	105	12.2	11.59	187	8
Q01628	Interferon-induced transmembrane protein 3 OS=Homo sapiens OX=9606 GN=IFITM3 PE=1 SV=2	0	28.014	49	3	4	3	1	133	14.6	7.01	188	3
P05386	60S acidic ribosomal protein P1 OS=Homo sapiens OX=9606 GN=RPLP1 PE=1 SV=1	0	27.95	80	4	6	4	1	114	11.5	4.32	138	4
Q14696	LRP chaperone MESD OS=Homo sapiens OX=9606 GN=MESD PE=1 SV=2	0	27.846	32	6	7	6	1	234	26.1	7.78	157	6
Q6WCQ1	Myosin phosphatase Rho-interacting protein OS=Homo sapiens OX=9606 GN=MPRIP PE=1 SV=3	0	27.844	8	7	7	7	1	1025	116.5	6.21	87	7
P32322	Pyrroline-5-carboxylate reductase 1, mitochondrial OS=Homo sapiens OX=9606 GN=PYCR1 PE=1 SV=2	0	27.686	17	4	4	4	1	319	33.3	7.61	189	4
Q92552	28S ribosomal protein S27, mitochondrial OS=Homo sapiens OX=9606 GN=MRPS27 PE=1 SV=3	0	27.626	18	5	7	5	1	414	47.6	6.18	146	5
Q9NRG7	Epimerase family protein SDR39U1 OS=Homo sapiens OX=9606 GN=SDR39U1 PE=1 SV=3	0	27.604	13	2	3	2	1	293	31.1	9.04	180	2
A6NHR9	Structural maintenance of chromosomes flexible hinge domain-containing protein 1 OS=Homo sapiens OX=9606 GN=SMCHD1 PE=1 SV=2	0	27.601	4	5	5	5	1	2005	226.2	7.3	186	5
P22061	Protein-L-isoaspartate(D-aspartate) O-methyltransferase OS=Homo sapiens OX=9606 GN=PCMT1 PE=1 SV=4	0	27.591	32	6	7	6	1	227	24.6	7.21	304	6
Q9NYL4	Peptidyl-prolyl cis-trans isomerase FKBP11 OS=Homo sapiens OX=9606 GN=FKBP11 PE=1 SV=1	0	27.589	35	4	6	4	1	201	22.2	9.39	133	4
P62266	40S ribosomal protein S23 OS=Homo sapiens OX=9606 GN=RPS23 PE=1 SV=3	0	27.512	49	6	7	6	1	143	15.8	10.49	185	6
P08174	Complement decay-accelerating factor OS=Homo sapiens OX=9606 GN=CD55 PE=1 SV=4	0	27.456	29	8	10	8	1	381	41.4	7.59	164	8
P63000	Ras-related C3 botulinum toxin substrate 1 OS=Homo sapiens OX=9606 GN=RAC1 PE=1 SV=1	0	27.29	42	6	7	6	1	192	21.4	8.5	147	6
Q9UN86	Ras GTPase-activating protein-binding protein 2 OS=Homo sapiens OX=9606 GN=G3BP2 PE=1 SV=2	0	27.259	21	7	8	7	1	482	54.1	5.55	112	7
Q99805	Transmembrane 9 superfamily member 2 OS=Homo sapiens OX=9606 GN=TM9SF2 PE=1 SV=1	0	27.252	8	5	6	4	1	663	75.7	7.44	125	5
Q01780	Exosome component 10 OS=Homo sapiens OX=9606 GN=EXOSC10 PE=1 SV=2	0	27.182	10	7	7	7	1	885	100.8	8.46	135	7
P04062	Lysosomal acid glucosylceramidase OS=Homo sapiens OX=9606 GN=GBA PE=1 SV=3	0	27.171	13	3	5	3	1	536	59.7	7.61	109	3
P15954	Cytochrome c oxidase subunit 7C, mitochondrial OS=Homo sapiens OX=9606 GN=COX7C PE=1 SV=1	0	27.168	41	2	4	2	1	63	7.2	10.27	150	2
Q99720	Sigma non-opioid intracellular receptor 1 OS=Homo sapiens OX=9606 GN=SIGMAR1 PE=1 SV=1	0	27.167	17	3	4	3	1	223	25.1	5.96	173	3
P07711	Cathepsin L1 OS=Homo sapiens OX=9606 GN=CTSL PE=1 SV=2	0	27.166	22	4	5	4	1	333	37.5	5.45	162	4
Q14432	cGMP-inhibited 3',5'-cyclic phosphodiesterase A OS=Homo sapiens OX=9606 GN=PDE3A PE=1 SV=3	0	27.154	4	4	5	4	1	1141	124.9	6	141	4
Q15417	Calponin-3 OS=Homo sapiens OX=9606 GN=CNN3 PE=1 SV=1	0	27.129	36	8	9	7	1	329	36.4	6.05	126	8
P20339	Ras-related protein Rab-5A OS=Homo sapiens OX=9606 GN=RAB5A PE=1 SV=2	0	27.101	40	6	6	4	1	215	23.6	8.15	180	6
Q6NVY1	3-hydroxyisobutyryl-CoA hydrolase, mitochondrial OS=Homo sapiens OX=9606 GN=HIBCH PE=1 SV=2	0	27.052	22	7	7	7	1	386	43.5	8.19	155	7
P43686	26S proteasome regulatory subunit 6B OS=Homo sapiens OX=9606 GN=PSMC4 PE=1 SV=2	0	26.903	25	6	8	6	1	418	47.3	5.21	119	6
Q9BTW9	Tubulin-specific chaperone D OS=Homo sapiens OX=9606 GN=TBCD PE=1 SV=2	0	26.894	7	6	6	6	1	1192	132.5	6.19	149	6
P32456	Guanylate-binding protein 2 OS=Homo sapiens OX=9606 GN=GBP2 PE=1 SV=3	0	26.82	8	4	6	2	1	591	67.2	5.71	126	4
O14975	Very long-chain acyl-CoA synthetase OS=Homo sapiens OX=9606 GN=SLC27A2 PE=1 SV=2	0	26.707	13	5	5	5	1	620	70.3	8.51	126	5
Q15185	Prostaglandin E synthase 3 OS=Homo sapiens OX=9606 GN=PTGES3 PE=1 SV=1	0	26.66	42	6	6	6	1	160	18.7	4.54	155	6
Q92900	Regulator of nonsense transcripts 1 OS=Homo sapiens OX=9606 GN=UPF1 PE=1 SV=2	0	26.546	6	6	6	6	1	1129	124.3	6.61	174	6
P84098	60S ribosomal protein L19 OS=Homo sapiens OX=9606 GN=RPL19 PE=1 SV=1	0	26.534	22	5	8	5	1	196	23.5	11.47	167	5
Q8TEM1	Nuclear pore membrane glycoprotein 210 OS=Homo sapiens OX=9606 GN=NUP210 PE=1 SV=3	0	26.423	4	6	6	6	1	1887	205	6.81	153	6
O95302	Peptidyl-prolyl cis-trans isomerase FKBP9 OS=Homo sapiens OX=9606 GN=FKBP9 PE=1 SV=2	0	26.403	21	9	9	9	1	570	63	5.08	94	9
Q96HY6	DDRGK domain-containing protein 1 OS=Homo sapiens OX=9606 GN=DDRGK1 PE=1 SV=2	0	26.401	16	3	4	3	1	314	35.6	5.12	171	3
Q15286	Ras-related protein Rab-35 OS=Homo sapiens OX=9606 GN=RAB35 PE=1 SV=1	0	26.383	31	5	6	3	1	201	23	8.29	173	5
Q6FI81	Anamorsin OS=Homo sapiens OX=9606 GN=CIAPIN1 PE=1 SV=2	0	26.329	25	5	5	5	1	312	33.6	5.62	105	5
Q9NUJ1	Mycophenolic acid acyl-glucuronide esterase, mitochondrial OS=Homo sapiens OX=9606 GN=ABHD10 PE=1 SV=1	0	26.323	14	4	5	4	1	306	33.9	8.57	152	4
P61758	Prefoldin subunit 3 OS=Homo sapiens OX=9606 GN=VBP1 PE=1 SV=4	0	26.316	42	6	7	6	1	197	22.6	7.11	151	6
P84243	Histone H3.3 OS=Homo sapiens OX=9606 GN=H3F3A PE=1 SV=2	0	26.311	44	6	11	1	1	136	15.3	11.27	224	6
Q96EP5	DAZ-associated protein 1 OS=Homo sapiens OX=9606 GN=DAZAP1 PE=1 SV=1	0	26.243	18	4	4	4	1	407	43.4	8.56	141	4
Q9NZ45	CDGSH iron-sulfur domain-containing protein 1 OS=Homo sapiens OX=9606 GN=CISD1 PE=1 SV=1	0	26.204	44	4	7	4	1	108	12.2	9.09	102	4
O00625	Pirin OS=Homo sapiens OX=9606 GN=PIR PE=1 SV=1	0	26.153	28	6	6	6	1	290	32.1	6.92	165	6
Q9Y2B0	Protein canopy homolog 2 OS=Homo sapiens OX=9606 GN=CNPY2 PE=1 SV=1	0	26.114	27	4	5	4	1	182	20.6	4.92	174	4
O15347	High mobility group protein B3 OS=Homo sapiens OX=9606 GN=HMGB3 PE=1 SV=4	0	26.063	31	6	7	6	1	200	23	8.37	98	6
P33992	DNA replication licensing factor MCM5 OS=Homo sapiens OX=9606 GN=MCM5 PE=1 SV=5	0	25.995	12	7	8	7	1	734	82.2	8.37	179	7
Q14108	Lysosome membrane protein 2 OS=Homo sapiens OX=9606 GN=SCARB2 PE=1 SV=2	0	25.986	14	5	5	5	1	478	54.3	5.14	229	5
Q8NE71	ATP-binding cassette sub-family F member 1 OS=Homo sapiens OX=9606 GN=ABCF1 PE=1 SV=2	0	25.86	8	6	6	6	1	845	95.9	6.8	116	6
P05109	Protein S100-A8 OS=Homo sapiens OX=9606 GN=S100A8 PE=1 SV=1	0	25.802	39	5	7	5	1	93	10.8	7.03	165	5
Q7L2E3	ATP-dependent RNA helicase DHX30 OS=Homo sapiens OX=9606 GN=DHX30 PE=1 SV=1	0	25.758	8	9	9	9	1	1194	133.9	8.78	96	9
O14737	Programmed cell death protein 5 OS=Homo sapiens OX=9606 GN=PDCD5 PE=1 SV=3	0	25.725	46	5	6	5	1	125	14.3	6.04	141	5
P0C0S5	Histone H2A.Z OS=Homo sapiens OX=9606 GN=H2AFZ PE=1 SV=2	0	25.692	31	5	12	3	1	128	13.5	10.58	252	5
P20042	Eukaryotic translation initiation factor 2 subunit 2 OS=Homo sapiens OX=9606 GN=EIF2S2 PE=1 SV=2	0	25.679	21	6	6	6	1	333	38.4	5.8	139	6
P51114	Fragile X mental retardation syndrome-related protein 1 OS=Homo sapiens OX=9606 GN=FXR1 PE=1 SV=3	0	25.673	12	5	5	4	1	621	69.7	6.15	110	5
Q5SSJ5	Heterochromatin protein 1-binding protein 3 OS=Homo sapiens OX=9606 GN=HP1BP3 PE=1 SV=1	0	25.63	15	5	5	5	1	553	61.2	9.67	181	5
Q9BRJ2	39S ribosomal protein L45, mitochondrial OS=Homo sapiens OX=9606 GN=MRPL45 PE=1 SV=2	0	25.603	22	6	6	6	1	306	35.3	9.03	157	6
P46778	60S ribosomal protein L21 OS=Homo sapiens OX=9606 GN=RPL21 PE=1 SV=2	0	25.577	29	5	7	5	1	160	18.6	10.49	171	5
Q15404	Ras suppressor protein 1 OS=Homo sapiens OX=9606 GN=RSU1 PE=1 SV=3	0	25.567	27	4	6	4	1	277	31.5	8.65	102	4
O43447	Peptidyl-prolyl cis-trans isomerase H OS=Homo sapiens OX=9606 GN=PPIH PE=1 SV=1	0	25.565	38	4	5	3	1	177	19.2	8.07	138	4
Q96P70	Importin-9 OS=Homo sapiens OX=9606 GN=IPO9 PE=1 SV=3	0	25.547	7	5	6	5	1	1041	115.9	4.81	152	5
P27338	Amine oxidase [flavin-containing] B OS=Homo sapiens OX=9606 GN=MAOB PE=1 SV=3	0	25.42	16	7	7	4	1	520	58.7	7.5	155	7
O43837	Isocitrate dehydrogenase [NAD] subunit beta, mitochondrial OS=Homo sapiens OX=9606 GN=IDH3B PE=1 SV=2	0	25.353	18	6	7	6	1	385	42.2	8.46	125	6
P23229	Integrin alpha-6 OS=Homo sapiens OX=9606 GN=ITGA6 PE=1 SV=5	0	25.352	8	6	6	6	1	1130	126.5	6.61	121	6
Q99614	Tetratricopeptide repeat protein 1 OS=Homo sapiens OX=9606 GN=TTC1 PE=1 SV=1	0	25.336	21	4	4	4	1	292	33.5	4.84	154	4
Q15031	Probable leucine--tRNA ligase, mitochondrial OS=Homo sapiens OX=9606 GN=LARS2 PE=1 SV=2	0	25.298	9	7	7	7	1	903	101.9	8.22	112	7
Q06124	Tyrosine-protein phosphatase non-receptor type 11 OS=Homo sapiens OX=9606 GN=PTPN11 PE=1 SV=2	0	25.279	10	4	5	4	1	597	68.4	7.3	78	4
P30049	ATP synthase subunit delta, mitochondrial OS=Homo sapiens OX=9606 GN=ATP5F1D PE=1 SV=2	0	25.268	41	5	7	5	1	168	17.5	5.49	117	5
P49591	Serine--tRNA ligase, cytoplasmic OS=Homo sapiens OX=9606 GN=SARS PE=1 SV=3	0	25.263	12	5	5	5	1	514	58.7	6.43	133	5
P05091	Aldehyde dehydrogenase, mitochondrial OS=Homo sapiens OX=9606 GN=ALDH2 PE=1 SV=2	0	25.259	14	7	8	5	1	517	56.3	7.05	164	7
Q5JTV8	Torsin-1A-interacting protein 1 OS=Homo sapiens OX=9606 GN=TOR1AIP1 PE=1 SV=2	0	25.223	11	5	5	5	1	583	66.2	8.18	152	5
P35250	Replication factor C subunit 2 OS=Homo sapiens OX=9606 GN=RFC2 PE=1 SV=3	0	25.173	23	6	6	6	1	354	39.1	6.44	139	6
O15212	Prefoldin subunit 6 OS=Homo sapiens OX=9606 GN=PFDN6 PE=1 SV=1	0	25.085	46	6	6	6	1	129	14.6	8.88	155	6
Q15029	116 kDa U5 small nuclear ribonucleoprotein component OS=Homo sapiens OX=9606 GN=EFTUD2 PE=1 SV=1	0	25.024	8	5	5	4	1	972	109.4	5	143	5
Q96EY8	Corrinoid adenosyltransferase OS=Homo sapiens OX=9606 GN=MMAB PE=1 SV=1	0	25.019	29	5	6	5	1	250	27.4	8.6	136	5
A6NDG6	Glycerol-3-phosphate phosphatase OS=Homo sapiens OX=9606 GN=PGP PE=1 SV=1	0	24.996	17	4	4	4	1	321	34	6.14	171	4
Q12974	Protein tyrosine phosphatase type IVA 2 OS=Homo sapiens OX=9606 GN=PTP4A2 PE=1 SV=1	0	24.98	43	6	7	3	1	167	19.1	8.37	88	6
Q9NP58	ATP-binding cassette sub-family B member 6, mitochondrial OS=Homo sapiens OX=9606 GN=ABCB6 PE=1 SV=1	0	24.955	7	4	5	4	1	842	93.8	8.48	157	4
O96000	NADH dehydrogenase [ubiquinone] 1 beta subcomplex subunit 10 OS=Homo sapiens OX=9606 GN=NDUFB10 PE=1 SV=3	0	24.911	37	6	7	6	1	172	20.8	8.48	155	6
P78346	Ribonuclease P protein subunit p30 OS=Homo sapiens OX=9606 GN=RPP30 PE=1 SV=1	0	24.902	35	7	7	7	1	268	29.3	8.91	81	7
Q96IX5	ATP synthase membrane subunit DAPIT, mitochondrial OS=Homo sapiens OX=9606 GN=ATP5MD PE=1 SV=1	0	24.89	45	3	4	3	1	58	6.5	9.76	165	3
Q99471	Prefoldin subunit 5 OS=Homo sapiens OX=9606 GN=PFDN5 PE=1 SV=2	0	24.867	44	4	4	4	1	154	17.3	6.33	106	4
Q9UBV8	Peflin OS=Homo sapiens OX=9606 GN=PEF1 PE=1 SV=1	0	24.866	10	3	3	3	1	284	30.4	6.54	204	3
Q9Y295	Developmentally-regulated GTP-binding protein 1 OS=Homo sapiens OX=9606 GN=DRG1 PE=1 SV=1	0	24.847	21	5	6	5	1	367	40.5	8.9	161	5
P30533	Alpha-2-macroglobulin receptor-associated protein OS=Homo sapiens OX=9606 GN=LRPAP1 PE=1 SV=1	0	24.806	23	9	9	9	1	357	41.4	8.78	102	9
Q9NZI8	Insulin-like growth factor 2 mRNA-binding protein 1 OS=Homo sapiens OX=9606 GN=IGF2BP1 PE=1 SV=2	0	24.745	11	5	5	4	1	577	63.4	9.2	204	5
Q04760	Lactoylglutathione lyase OS=Homo sapiens OX=9606 GN=GLO1 PE=1 SV=4	0	24.731	40	7	7	7	1	184	20.8	5.31	111	7
Q15370	Elongin-B OS=Homo sapiens OX=9606 GN=ELOB PE=1 SV=1	0	24.665	43	5	7	5	1	118	13.1	4.88	134	5
Q14019	Coactosin-like protein OS=Homo sapiens OX=9606 GN=COTL1 PE=1 SV=3	0	24.633	60	6	6	6	1	142	15.9	5.67	106	6
Q8NCA5	Protein FAM98A OS=Homo sapiens OX=9606 GN=FAM98A PE=1 SV=2	0	24.614	12	4	4	3	1	518	55.2	8.95	121	4
P31151	Protein S100-A7 OS=Homo sapiens OX=9606 GN=S100A7 PE=1 SV=4	0	24.594	54	5	6	5	1	101	11.5	6.77	90	5
Q15437	Protein transport protein Sec23B OS=Homo sapiens OX=9606 GN=SEC23B PE=1 SV=2	0	24.551	10	4	6	3	1	767	86.4	6.89	118	4
P28482	Mitogen-activated protein kinase 1 OS=Homo sapiens OX=9606 GN=MAPK1 PE=1 SV=3	0	24.543	14	3	4	3	1	360	41.4	6.98	105	3
Q9Y2Z0	Protein SGT1 homolog OS=Homo sapiens OX=9606 GN=SUGT1 PE=1 SV=3	0	24.54	25	7	7	7	1	365	41	5.16	133	7
P09496	Clathrin light chain A OS=Homo sapiens OX=9606 GN=CLTA PE=1 SV=1	0	24.53	23	8	9	8	1	248	27.1	4.51	119	8
Q96CS3	FAS-associated factor 2 OS=Homo sapiens OX=9606 GN=FAF2 PE=1 SV=2	0	24.516	17	6	7	6	1	445	52.6	5.62	105	6
Q9Y2Z4	Tyrosine--tRNA ligase, mitochondrial OS=Homo sapiens OX=9606 GN=YARS2 PE=1 SV=2	0	24.509	17	5	5	5	1	477	53.2	8.98	78	5
O15305	Phosphomannomutase 2 OS=Homo sapiens OX=9606 GN=PMM2 PE=1 SV=1	0	24.501	34	5	5	5	1	246	28.1	6.77	114	5
P09110	3-ketoacyl-CoA thiolase, peroxisomal OS=Homo sapiens OX=9606 GN=ACAA1 PE=1 SV=2	0	24.449	19	4	5	4	1	424	44.3	8.44	144	4
P53992	Protein transport protein Sec24C OS=Homo sapiens OX=9606 GN=SEC24C PE=1 SV=3	0	24.42	8	7	8	7	1	1094	118.2	7.06	56	7
O75223	Gamma-glutamylcyclotransferase OS=Homo sapiens OX=9606 GN=GGCT PE=1 SV=1	0	24.407	39	5	6	5	1	188	21	5.14	154	5
P09543	2',3'-cyclic-nucleotide 3'-phosphodiesterase OS=Homo sapiens OX=9606 GN=CNP PE=1 SV=2	0	24.405	17	6	6	5	1	421	47.5	9.07	139	6
Q9H2U1	ATP-dependent DNA/RNA helicase DHX36 OS=Homo sapiens OX=9606 GN=DHX36 PE=1 SV=2	0	24.353	7	5	6	5	1	1008	114.7	7.68	50	5
O00116	Alkyldihydroxyacetonephosphate synthase, peroxisomal OS=Homo sapiens OX=9606 GN=AGPS PE=1 SV=1	0	24.314	12	6	6	6	1	658	72.9	7.34	127	6
Q9HC38	Glyoxalase domain-containing protein 4 OS=Homo sapiens OX=9606 GN=GLOD4 PE=1 SV=1	0	24.236	20	5	5	5	1	313	34.8	5.6	142	5
Q07866	Kinesin light chain 1 OS=Homo sapiens OX=9606 GN=KLC1 PE=1 SV=2	0	24.221	12	6	6	6	1	573	65.3	6.2	96	6
Q14244	Ensconsin OS=Homo sapiens OX=9606 GN=MAP7 PE=1 SV=1	0	24.187	8	5	5	5	1	749	84	9.61	175	5
O75475	PC4 and SFRS1-interacting protein OS=Homo sapiens OX=9606 GN=PSIP1 PE=1 SV=1	0	24.161	10	4	7	4	1	530	60.1	9.13	92	4
Q5T1J5	Putative coiled-coil-helix-coiled-coil-helix domain-containing protein CHCHD2P9, mitochondrial OS=Homo sapiens OX=9606 GN=CHCHD2P9 PE=5 SV=1	0	24.156	27	2	5	2	1	151	15.5	9.89	161	2
P12273	Prolactin-inducible protein OS=Homo sapiens OX=9606 GN=PIP PE=1 SV=1	0	24.148	40	4	4	4	1	146	16.6	8.05	170	4
P37235	Hippocalcin-like protein 1 OS=Homo sapiens OX=9606 GN=HPCAL1 PE=1 SV=3	0	24.106	30	5	5	5	1	193	22.3	5.35	135	5
P68402	Platelet-activating factor acetylhydrolase IB subunit beta OS=Homo sapiens OX=9606 GN=PAFAH1B2 PE=1 SV=1	0	24.062	12	2	3	2	1	229	25.6	5.92	156	2
Q5T6F2	Ubiquitin-associated protein 2 OS=Homo sapiens OX=9606 GN=UBAP2 PE=1 SV=1	0	24.052	7	5	5	5	1	1119	117	7.34	156	5
Q7RTV0	PHD finger-like domain-containing protein 5A OS=Homo sapiens OX=9606 GN=PHF5A PE=1 SV=1	0	23.985	40	3	3	3	1	110	12.4	8.41	141	3
Q9Y5L4	Mitochondrial import inner membrane translocase subunit Tim13 OS=Homo sapiens OX=9606 GN=TIMM13 PE=1 SV=1	0	23.974	53	4	4	4	1	95	10.5	8.18	166	4
P84090	Enhancer of rudimentary homolog OS=Homo sapiens OX=9606 GN=ERH PE=1 SV=1	0	23.956	44	4	5	4	1	104	12.3	5.92	107	4
Q13547	Histone deacetylase 1 OS=Homo sapiens OX=9606 GN=HDAC1 PE=1 SV=1	0	23.934	11	4	5	2	1	482	55.1	5.48	109	4
Q9UM00	Calcium load-activated calcium channel OS=Homo sapiens OX=9606 GN=TMCO1 PE=1 SV=2	0	23.923	12	2	7	2	1	239	27.1	10.26	227	2
Q13155	Aminoacyl tRNA synthase complex-interacting multifunctional protein 2 OS=Homo sapiens OX=9606 GN=AIMP2 PE=1 SV=2	0	23.9	21	5	5	5	1	320	35.3	8.22	138	5
Q9NS69	Mitochondrial import receptor subunit TOM22 homolog OS=Homo sapiens OX=9606 GN=TOMM22 PE=1 SV=3	0	23.857	45	4	7	4	1	142	15.5	4.34	250	4
Q9UBR2	Cathepsin Z OS=Homo sapiens OX=9606 GN=CTSZ PE=1 SV=1	0	23.775	23	6	6	6	1	303	33.8	7.11	185	6
P14854	Cytochrome c oxidase subunit 6B1 OS=Homo sapiens OX=9606 GN=COX6B1 PE=1 SV=2	0	23.741	76	5	6	5	1	86	10.2	7.05	110	5
Q96DI7	U5 small nuclear ribonucleoprotein 40 kDa protein OS=Homo sapiens OX=9606 GN=SNRNP40 PE=1 SV=1	0	23.731	11	3	3	3	1	357	39.3	8.1	163	3
O95817	BAG family molecular chaperone regulator 3 OS=Homo sapiens OX=9606 GN=BAG3 PE=1 SV=3	0	23.727	13	4	5	4	1	575	61.6	6.95	147	4
P08183	ATP-dependent translocase ABCB1 OS=Homo sapiens OX=9606 GN=ABCB1 PE=1 SV=3	0	23.723	6	6	6	6	1	1280	141.4	9	113	6
Q14558	Phosphoribosyl pyrophosphate synthase-associated protein 1 OS=Homo sapiens OX=9606 GN=PRPSAP1 PE=1 SV=2	0	23.703	25	7	7	5	1	356	39.4	7.2	137	7
P30740	Leukocyte elastase inhibitor OS=Homo sapiens OX=9606 GN=SERPINB1 PE=1 SV=1	0	23.667	15	5	6	5	1	379	42.7	6.28	155	5
P55769	NHP2-like protein 1 OS=Homo sapiens OX=9606 GN=SNU13 PE=1 SV=3	0	23.653	31	3	4	3	1	128	14.2	8.46	155	3
P62995	Transformer-2 protein homolog beta OS=Homo sapiens OX=9606 GN=TRA2B PE=1 SV=1	0	23.646	21	4	4	4	1	288	33.6	11.25	159	4
Q9Y6N5	Sulfide:quinone oxidoreductase, mitochondrial OS=Homo sapiens OX=9606 GN=SQOR PE=1 SV=1	0	23.638	19	6	7	6	1	450	49.9	9.11	131	6
P05026	Sodium/potassium-transporting ATPase subunit beta-1 OS=Homo sapiens OX=9606 GN=ATP1B1 PE=1 SV=1	0	23.614	23	5	6	5	1	303	35	8.53	96	5
Q9HC07	Transmembrane protein 165 OS=Homo sapiens OX=9606 GN=TMEM165 PE=1 SV=1	0	23.606	26	5	5	5	1	324	34.9	7.02	130	5
Q9NXG2	THUMP domain-containing protein 1 OS=Homo sapiens OX=9606 GN=THUMPD1 PE=1 SV=2	0	23.595	14	5	5	5	1	353	39.3	7.88	130	5
P26368	Splicing factor U2AF 65 kDa subunit OS=Homo sapiens OX=9606 GN=U2AF2 PE=1 SV=4	0	23.577	12	4	4	4	1	475	53.5	9.09	187	4
Q9BYD6	39S ribosomal protein L1, mitochondrial OS=Homo sapiens OX=9606 GN=MRPL1 PE=1 SV=2	0	23.541	19	4	4	4	1	325	36.9	8.78	105	4
Q16186	Proteasomal ubiquitin receptor ADRM1 OS=Homo sapiens OX=9606 GN=ADRM1 PE=1 SV=2	0	23.491	16	5	7	5	1	407	42.1	5.07	141	5
P36405	ADP-ribosylation factor-like protein 3 OS=Homo sapiens OX=9606 GN=ARL3 PE=1 SV=2	0	23.477	35	7	7	7	1	182	20.4	7.24	141	7
P14678	Small nuclear ribonucleoprotein-associated proteins B and B' OS=Homo sapiens OX=9606 GN=SNRPB PE=1 SV=2	0	23.425	22	6	6	6	1	240	24.6	11.19	171	6
Q15758	Neutral amino acid transporter B(0) OS=Homo sapiens OX=9606 GN=SLC1A5 PE=1 SV=2	0	23.391	13	5	5	5	1	541	56.6	5.48	131	5
P61964	WD repeat-containing protein 5 OS=Homo sapiens OX=9606 GN=WDR5 PE=1 SV=1	0	23.389	25	5	6	5	1	334	36.6	8.27	156	5
Q7Z7H8	39S ribosomal protein L10, mitochondrial OS=Homo sapiens OX=9606 GN=MRPL10 PE=1 SV=3	0	23.359	17	3	4	3	1	261	29.3	9.58	146	3
O94874	E3 UFM1-protein ligase 1 OS=Homo sapiens OX=9606 GN=UFL1 PE=1 SV=2	0	23.336	9	5	5	5	1	794	89.5	6.79	132	5
Q9NYL9	Tropomodulin-3 OS=Homo sapiens OX=9606 GN=TMOD3 PE=1 SV=1	0	23.315	24	7	7	7	1	352	39.6	5.19	133	7
Q12996	Cleavage stimulation factor subunit 3 OS=Homo sapiens OX=9606 GN=CSTF3 PE=1 SV=1	0	23.288	10	4	4	4	1	717	82.9	8.12	155	4
Q86X55	Histone-arginine methyltransferase CARM1 OS=Homo sapiens OX=9606 GN=CARM1 PE=1 SV=3	0	23.283	9	3	4	3	1	608	65.8	6.73	119	3
P37108	Signal recognition particle 14 kDa protein OS=Homo sapiens OX=9606 GN=SRP14 PE=1 SV=2	0	23.256	53	6	6	6	1	136	14.6	10.04	189	6
Q13451	Peptidyl-prolyl cis-trans isomerase FKBP5 OS=Homo sapiens OX=9606 GN=FKBP5 PE=1 SV=2	0	23.25	13	4	4	4	1	457	51.2	5.9	130	4
P55010	Eukaryotic translation initiation factor 5 OS=Homo sapiens OX=9606 GN=EIF5 PE=1 SV=2	0	23.225	15	6	6	6	1	431	49.2	5.58	130	6
Q8NCW5	NAD(P)H-hydrate epimerase OS=Homo sapiens OX=9606 GN=NAXE PE=1 SV=2	0	23.22	28	5	5	5	1	288	31.7	7.66	112	5
Q92890	Ubiquitin recognition factor in ER-associated degradation protein 1 OS=Homo sapiens OX=9606 GN=UFD1 PE=1 SV=3	0	23.22	17	4	5	4	1	307	34.5	6.7	139	4
Q92896	Golgi apparatus protein 1 OS=Homo sapiens OX=9606 GN=GLG1 PE=1 SV=2	0	23.205	5	5	5	5	1	1179	134.5	6.9	94	5
P62899	60S ribosomal protein L31 OS=Homo sapiens OX=9606 GN=RPL31 PE=1 SV=1	0	23.168	38	6	7	6	1	125	14.5	10.54	111	6
P18077	60S ribosomal protein L35a OS=Homo sapiens OX=9606 GN=RPL35A PE=1 SV=2	0	23.152	48	7	9	7	1	110	12.5	11.06	131	7
O15427	Monocarboxylate transporter 4 OS=Homo sapiens OX=9606 GN=SLC16A3 PE=1 SV=1	0	23.082	12	4	4	4	1	465	49.4	7.96	166	4
Q13867	Bleomycin hydrolase OS=Homo sapiens OX=9606 GN=BLMH PE=1 SV=1	0	23.071	12	4	5	4	1	455	52.5	6.27	125	4
Q13217	DnaJ homolog subfamily C member 3 OS=Homo sapiens OX=9606 GN=DNAJC3 PE=1 SV=1	0	23.037	12	4	4	4	1	504	57.5	6.15	124	4
P16949	Stathmin OS=Homo sapiens OX=9606 GN=STMN1 PE=1 SV=3	0	23.026	35	5	6	5	1	149	17.3	5.97	118	5
O75531	Barrier-to-autointegration factor OS=Homo sapiens OX=9606 GN=BANF1 PE=1 SV=1	0	22.994	42	5	9	5	1	89	10.1	6.09	150	5
O75251	NADH dehydrogenase [ubiquinone] iron-sulfur protein 7, mitochondrial OS=Homo sapiens OX=9606 GN=NDUFS7 PE=1 SV=3	0	22.929	31	3	4	3	1	213	23.5	9.99	142	3
Q9H0U3	Magnesium transporter protein 1 OS=Homo sapiens OX=9606 GN=MAGT1 PE=1 SV=1	0	22.915	18	6	7	6	1	335	38	9.63	126	6
P51553	Isocitrate dehydrogenase [NAD] subunit gamma, mitochondrial OS=Homo sapiens OX=9606 GN=IDH3G PE=1 SV=1	0	22.909	13	3	3	3	1	393	42.8	8.5	118	3
Q8IV08	Phospholipase D3 OS=Homo sapiens OX=9606 GN=PLD3 PE=1 SV=1	0	22.907	13	4	4	4	1	490	54.7	6.47	139	4
Q15843	NEDD8 OS=Homo sapiens OX=9606 GN=NEDD8 PE=1 SV=1	0	22.867	35	2	4	2	1	81	9.1	8.43	223	2
P48507	Glutamate--cysteine ligase regulatory subunit OS=Homo sapiens OX=9606 GN=GCLM PE=1 SV=1	0	22.85	15	3	3	3	1	274	30.7	6.02	158	3
P61088	Ubiquitin-conjugating enzyme E2 N OS=Homo sapiens OX=9606 GN=UBE2N PE=1 SV=1	0	22.773	43	6	6	6	1	152	17.1	6.57	118	6
Q15654	Thyroid receptor-interacting protein 6 OS=Homo sapiens OX=9606 GN=TRIP6 PE=1 SV=3	0	22.748	12	4	5	4	1	476	50.3	7.37	104	4
P35659	Protein DEK OS=Homo sapiens OX=9606 GN=DEK PE=1 SV=1	0	22.727	15	5	6	5	1	375	42.6	8.56	105	5
Q16850	Lanosterol 14-alpha demethylase OS=Homo sapiens OX=9606 GN=CYP51A1 PE=1 SV=3	0	22.679	14	3	4	3	1	503	56.8	8.53	79	3
P20340	Ras-related protein Rab-6A OS=Homo sapiens OX=9606 GN=RAB6A PE=1 SV=3	0	22.675	32	6	7	5	1	208	23.6	5.54	145	6
Q7L014	Probable ATP-dependent RNA helicase DDX46 OS=Homo sapiens OX=9606 GN=DDX46 PE=1 SV=2	0	22.674	6	5	5	5	1	1031	117.3	9.29	146	5
P62328	Thymosin beta-4 OS=Homo sapiens OX=9606 GN=TMSB4X PE=1 SV=2	0	22.658	77	4	7	3	1	44	5.1	5.06	113	4
P98179	RNA-binding protein 3 OS=Homo sapiens OX=9606 GN=RBM3 PE=1 SV=1	0	22.634	35	4	5	4	1	157	17.2	8.91	109	4
Q03252	Lamin-B2 OS=Homo sapiens OX=9606 GN=LMNB2 PE=1 SV=4	0	22.633	10	5	5	4	1	620	69.9	5.59	152	5
Q71UM5	40S ribosomal protein S27-like OS=Homo sapiens OX=9606 GN=RPS27L PE=1 SV=3	0	22.598	39	4	5	1	1	84	9.5	9.45	157	4
Q9BQ52	Zinc phosphodiesterase ELAC protein 2 OS=Homo sapiens OX=9606 GN=ELAC2 PE=1 SV=2	0	22.545	9	4	4	4	1	826	92.2	7.9	139	4
P28288	ATP-binding cassette sub-family D member 3 OS=Homo sapiens OX=9606 GN=ABCD3 PE=1 SV=1	0	22.481	8	4	4	4	1	659	75.4	9.36	134	4
O75153	Clustered mitochondria protein homolog OS=Homo sapiens OX=9606 GN=CLUH PE=1 SV=2	0	22.474	5	5	5	5	1	1309	146.6	6.13	113	5
O75844	CAAX prenyl protease 1 homolog OS=Homo sapiens OX=9606 GN=ZMPSTE24 PE=1 SV=2	0	22.455	16	5	5	5	1	475	54.8	7.49	124	5
Q9GZZ1	N-alpha-acetyltransferase 50 OS=Homo sapiens OX=9606 GN=NAA50 PE=1 SV=1	0	22.437	31	4	4	4	1	169	19.4	8.81	148	4
Q5T9L3	Protein wntless homolog OS=Homo sapiens OX=9606 GN=WLS PE=1 SV=2	0	22.437	11	6	7	6	1	541	62.2	7.36	63	6
P29966	Myristoylated alanine-rich C-kinase substrate OS=Homo sapiens OX=9606 GN=MARCKS PE=1 SV=4	0	22.334	18	4	5	4	1	332	31.5	4.45	136	4
Q969Z0	FAST kinase domain-containing protein 4 OS=Homo sapiens OX=9606 GN=TBRG4 PE=1 SV=1	0	22.297	12	5	5	5	1	631	70.7	7.42	88	5
Q9BRA2	Thioredoxin domain-containing protein 17 OS=Homo sapiens OX=9606 GN=TXNDC17 PE=1 SV=1	0	22.295	38	4	4	4	1	123	13.9	5.52	172	4
O60313	Dynamin-like 120 kDa protein, mitochondrial OS=Homo sapiens OX=9606 GN=OPA1 PE=1 SV=3	0	22.287	8	6	7	6	1	960	111.6	7.87	111	6
Q13561	Dynactin subunit 2 OS=Homo sapiens OX=9606 GN=DCTN2 PE=1 SV=4	0	22.282	16	6	6	6	1	401	44.2	5.21	137	6
Q9NZZ3	Charged multivesicular body protein 5 OS=Homo sapiens OX=9606 GN=CHMP5 PE=1 SV=1	0	22.237	17	2	5	2	1	219	24.6	4.83	147	2
Q9NR12	PDZ and LIM domain protein 7 OS=Homo sapiens OX=9606 GN=PDLIM7 PE=1 SV=1	0	22.224	26	8	9	8	1	457	49.8	8.41	135	8
P61077	Ubiquitin-conjugating enzyme E2 D3 OS=Homo sapiens OX=9606 GN=UBE2D3 PE=1 SV=1	0	22.218	17	2	3	1	1	147	16.7	7.8	150	2
O15382	Branched-chain-amino-acid aminotransferase, mitochondrial OS=Homo sapiens OX=9606 GN=BCAT2 PE=1 SV=2	0	22.214	22	5	5	5	1	392	44.3	8.65	121	5
P55327	Tumor protein D52 OS=Homo sapiens OX=9606 GN=TPD52 PE=1 SV=2	0	22.214	12	3	6	3	1	224	24.3	4.83	179	3
Q8TDN6	Ribosome biogenesis protein BRX1 homolog OS=Homo sapiens OX=9606 GN=BRIX1 PE=1 SV=2	0	22.194	19	5	6	5	1	353	41.4	9.92	112	5
Q8NFH5	Nucleoporin NUP35 OS=Homo sapiens OX=9606 GN=NUP35 PE=1 SV=1	0	22.15	21	3	3	3	1	326	34.8	9.09	172	3
O75347	Tubulin-specific chaperone A OS=Homo sapiens OX=9606 GN=TBCA PE=1 SV=3	0	22.143	53	7	8	7	1	108	12.8	5.29	158	7
Q13409	Cytoplasmic dynein 1 intermediate chain 2 OS=Homo sapiens OX=9606 GN=DYNC1I2 PE=1 SV=3	0	22.039	10	3	4	3	1	638	71.4	5.2	131	3
Q13526	Peptidyl-prolyl cis-trans isomerase NIMA-interacting 1 OS=Homo sapiens OX=9606 GN=PIN1 PE=1 SV=1	0	22.022	33	3	3	3	1	163	18.2	8.82	144	3
Q9UI10	Translation initiation factor eIF-2B subunit delta OS=Homo sapiens OX=9606 GN=EIF2B4 PE=1 SV=2	0	22.005	15	5	5	5	1	523	57.5	9.38	128	5
Q70UQ0	Inhibitor of nuclear factor kappa-B kinase-interacting protein OS=Homo sapiens OX=9606 GN=IKBIP PE=1 SV=1	0	22.002	20	5	5	5	1	350	39.3	9.17	78	5
P52888	Thimet oligopeptidase OS=Homo sapiens OX=9606 GN=THOP1 PE=1 SV=2	0	21.993	8	5	6	5	1	689	78.8	6.05	85	5
Q92626	Peroxidasin homolog OS=Homo sapiens OX=9606 GN=PXDN PE=1 SV=2	0	21.981	5	5	5	5	1	1479	165.2	7.17	124	5
Q9P2R3	Rabankyrin-5 OS=Homo sapiens OX=9606 GN=ANKFY1 PE=1 SV=2	0	21.971	5	4	4	4	1	1169	128.3	6.1	109	4
Q01130	Serine/arginine-rich splicing factor 2 OS=Homo sapiens OX=9606 GN=SRSF2 PE=1 SV=4	0	21.964	21	5	7	5	1	221	25.5	11.85	171	5
P06454	Prothymosin alpha OS=Homo sapiens OX=9606 GN=PTMA PE=1 SV=2	0	21.963	34	3	3	3	1	111	12.2	3.78	197	3
P42677	40S ribosomal protein S27 OS=Homo sapiens OX=9606 GN=RPS27 PE=1 SV=3	0	21.951	39	4	5	1	1	84	9.5	9.45	157	4
O43432	Eukaryotic translation initiation factor 4 gamma 3 OS=Homo sapiens OX=9606 GN=EIF4G3 PE=1 SV=2	0	21.934	4	6	6	2	1	1585	176.5	5.38	124	6
Q9BQ69	ADP-ribose glycohydrolase MACROD1 OS=Homo sapiens OX=9606 GN=MACROD1 PE=1 SV=2	0	21.927	15	3	3	3	1	325	35.5	9.51	145	3
Q13085	Acetyl-CoA carboxylase 1 OS=Homo sapiens OX=9606 GN=ACACA PE=1 SV=2	0	21.875	5	9	9	9	1	2346	265.4	6.37	50	9
P13674	Prolyl 4-hydroxylase subunit alpha-1 OS=Homo sapiens OX=9606 GN=P4HA1 PE=1 SV=2	0	21.874	14	5	5	5	1	534	61	6.01	105	5
P00403	Cytochrome c oxidase subunit 2 OS=Homo sapiens OX=9606 GN=MT-CO2 PE=1 SV=1	0	21.848	26	6	7	6	1	227	25.5	4.82	157	6
P68036	Ubiquitin-conjugating enzyme E2 L3 OS=Homo sapiens OX=9606 GN=UBE2L3 PE=1 SV=1	0	21.83	32	4	5	4	1	154	17.9	8.51	90	4
O95861	3'(2'),5'-bisphosphate nucleotidase 1 OS=Homo sapiens OX=9606 GN=BPNT1 PE=1 SV=1	0	21.805	20	5	5	5	1	308	33.4	5.69	144	5
Q8IX12	Cell division cycle and apoptosis regulator protein 1 OS=Homo sapiens OX=9606 GN=CCAR1 PE=1 SV=2	0	21.781	5	5	5	5	1	1150	132.7	5.76	121	5
Q15637	Splicing factor 1 OS=Homo sapiens OX=9606 GN=SF1 PE=1 SV=4	0	21.776	11	6	7	6	1	639	68.3	8.98	90	6
O15372	Eukaryotic translation initiation factor 3 subunit H OS=Homo sapiens OX=9606 GN=EIF3H PE=1 SV=1	0	21.762	19	6	6	6	1	352	39.9	6.54	124	6
P09417	Dihydropteridine reductase OS=Homo sapiens OX=9606 GN=QDPR PE=1 SV=2	0	21.761	31	5	6	5	1	244	25.8	7.37	101	5
Q96HE7	ERO1-like protein alpha OS=Homo sapiens OX=9606 GN=ERO1A PE=1 SV=2	0	21.753	13	5	6	5	1	468	54.4	5.68	101	5
P09234	U1 small nuclear ribonucleoprotein C OS=Homo sapiens OX=9606 GN=SNRPC PE=1 SV=1	0	21.752	17	2	4	2	1	159	17.4	9.67	165	2
Q5T4S7	E3 ubiquitin-protein ligase UBR4 OS=Homo sapiens OX=9606 GN=UBR4 PE=1 SV=1	0	21.708	1	4	6	4	1	5183	573.5	6.04	196	4
Q93009	Ubiquitin carboxyl-terminal hydrolase 7 OS=Homo sapiens OX=9606 GN=USP7 PE=1 SV=2	0	21.657	6	5	6	5	1	1102	128.2	5.55	74	5
Q14258	E3 ubiquitin/ISG15 ligase TRIM25 OS=Homo sapiens OX=9606 GN=TRIM25 PE=1 SV=2	0	21.64	10	5	5	5	1	630	70.9	8.09	147	5
Q9UI30	Multifunctional methyltransferase subunit TRM112-like protein OS=Homo sapiens OX=9606 GN=TRMT112 PE=1 SV=1	0	21.617	38	4	5	4	1	125	14.2	5.26	108	4
Q6P1J9	Parafibromin OS=Homo sapiens OX=9606 GN=CDC73 PE=1 SV=1	0	21.616	12	5	6	5	1	531	60.5	9.61	94	5
Q13618	Cullin-3 OS=Homo sapiens OX=9606 GN=CUL3 PE=1 SV=2	0	21.603	10	6	6	6	1	768	88.9	8.48	46	6
P43487	Ran-specific GTPase-activating protein OS=Homo sapiens OX=9606 GN=RANBP1 PE=1 SV=1	0	21.598	31	4	5	4	1	201	23.3	5.29	121	4
P21281	V-type proton ATPase subunit B, brain isoform OS=Homo sapiens OX=9606 GN=ATP6V1B2 PE=1 SV=3	0	21.569	11	4	5	4	1	511	56.5	5.81	107	4
O75348	V-type proton ATPase subunit G 1 OS=Homo sapiens OX=9606 GN=ATP6V1G1 PE=1 SV=3	0	21.547	31	4	5	4	1	118	13.7	8.79	135	4
P54725	UV excision repair protein RAD23 homolog A OS=Homo sapiens OX=9606 GN=RAD23A PE=1 SV=1	0	21.543	15	4	5	2	1	363	39.6	4.58	208	4
Q6UWP8	Suprabasin OS=Homo sapiens OX=9606 GN=SBSN PE=1 SV=2	0	21.532	9	2	3	2	1	590	60.5	7.01	136	2
Q53GS9	U4/U6.U5 tri-snRNP-associated protein 2 OS=Homo sapiens OX=9606 GN=USP39 PE=1 SV=2	0	21.506	14	5	5	5	1	565	65.3	8.91	122	5
P62837	Ubiquitin-conjugating enzyme E2 D2 OS=Homo sapiens OX=9606 GN=UBE2D2 PE=1 SV=1	0	21.5	17	2	3	1	1	147	16.7	7.83	140	2
O15145	Actin-related protein 2/3 complex subunit 3 OS=Homo sapiens OX=9606 GN=ARPC3 PE=1 SV=3	0	21.484	31	5	6	5	1	178	20.5	8.59	96	5
Q96RQ3	Methylcrotonoyl-CoA carboxylase subunit alpha, mitochondrial OS=Homo sapiens OX=9606 GN=MCCC1 PE=1 SV=3	0	21.461	9	4	4	4	1	725	80.4	7.78	106	4
Q16718	NADH dehydrogenase [ubiquinone] 1 alpha subcomplex subunit 5 OS=Homo sapiens OX=9606 GN=NDUFA5 PE=1 SV=3	0	21.455	30	3	4	3	1	116	13.5	5.99	135	3
P46060	Ran GTPase-activating protein 1 OS=Homo sapiens OX=9606 GN=RANGAP1 PE=1 SV=1	0	21.431	13	5	5	5	1	587	63.5	4.68	112	5
P63151	Serine/threonine-protein phosphatase 2A 55 kDa regulatory subunit B alpha isoform OS=Homo sapiens OX=9606 GN=PPP2R2A PE=1 SV=1	0	21.431	13	4	4	4	1	447	51.7	6.2	113	4
Q15631	Translin OS=Homo sapiens OX=9606 GN=TSN PE=1 SV=1	0	21.421	37	6	7	6	1	228	26.2	6.44	118	6
O15173	Membrane-associated progesterone receptor component 2 OS=Homo sapiens OX=9606 GN=PGRMC2 PE=1 SV=1	0	21.401	19	5	5	3	1	223	23.8	4.88	125	5
Q9UH62	Armadillo repeat-containing X-linked protein 3 OS=Homo sapiens OX=9606 GN=ARMCX3 PE=1 SV=1	0	21.389	17	4	4	4	1	379	42.5	8.37	150	4
Q9BY77	Polymerase delta-interacting protein 3 OS=Homo sapiens OX=9606 GN=POLDIP3 PE=1 SV=2	0	21.374	12	3	3	3	1	421	46.1	9.99	151	3
Q7Z478	ATP-dependent RNA helicase DHX29 OS=Homo sapiens OX=9606 GN=DHX29 PE=1 SV=2	0	21.287	5	5	5	5	1	1369	155.1	8.09	112	5
O43169	Cytochrome b5 type B OS=Homo sapiens OX=9606 GN=CYB5B PE=1 SV=3	0	21.273	33	5	6	5	1	150	16.7	4.97	126	5
O94760	N(G),N(G)-dimethylarginine dimethylaminohydrolase 1 OS=Homo sapiens OX=9606 GN=DDAH1 PE=1 SV=3	0	21.243	19	4	4	4	1	285	31.1	5.81	110	4
P42285	Exosome RNA helicase MTR4 OS=Homo sapiens OX=9606 GN=MTREX PE=1 SV=3	0	21.241	5	4	5	4	1	1042	117.7	6.52	137	4
P11117	Lysosomal acid phosphatase OS=Homo sapiens OX=9606 GN=ACP2 PE=1 SV=3	0	21.225	26	8	9	8	1	423	48.3	6.74	55	8
Q09028	Histone-binding protein RBBP4 OS=Homo sapiens OX=9606 GN=RBBP4 PE=1 SV=3	0	21.2	17	6	7	2	1	425	47.6	4.89	94	6
Q8TEX9	Importin-4 OS=Homo sapiens OX=9606 GN=IPO4 PE=1 SV=2	0	21.126	6	4	6	4	1	1081	118.6	4.96	99	4
P49458	Signal recognition particle 9 kDa protein OS=Homo sapiens OX=9606 GN=SRP9 PE=1 SV=2	0	21.094	48	5	5	5	1	86	10.1	7.97	123	5
Q9UKM9	RNA-binding protein Raly OS=Homo sapiens OX=9606 GN=RALY PE=1 SV=1	0	21.093	21	6	6	6	1	306	32.4	9.17	203	6
O60518	Ran-binding protein 6 OS=Homo sapiens OX=9606 GN=RANBP6 PE=1 SV=2	0	21.011	5	5	5	2	1	1105	124.6	5.01	109	5
Q96BN8	Ubiquitin thioesterase otulin OS=Homo sapiens OX=9606 GN=OTULIN PE=1 SV=3	0	21.008	9	2	3	2	1	352	40.2	5.47	104	2
Q969S9	Ribosome-releasing factor 2, mitochondrial OS=Homo sapiens OX=9606 GN=GFM2 PE=1 SV=1	0	20.985	7	3	4	3	1	779	86.5	6.51	121	3
Q9GZT3	SRA stem-loop-interacting RNA-binding protein, mitochondrial OS=Homo sapiens OX=9606 GN=SLIRP PE=1 SV=1	0	20.943	30	3	4	3	1	109	12.3	10.24	129	3
Q13428	Treacle protein OS=Homo sapiens OX=9606 GN=TCOF1 PE=1 SV=3	0	20.929	4	4	4	4	1	1488	152	9.04	72	4
P54709	Sodium/potassium-transporting ATPase subunit beta-3 OS=Homo sapiens OX=9606 GN=ATP1B3 PE=1 SV=1	0	20.864	20	5	5	5	1	279	31.5	8.35	134	5
Q7Z4I7	LIM and senescent cell antigen-like-containing domain protein 2 OS=Homo sapiens OX=9606 GN=LIMS2 PE=1 SV=1	0	20.836	12	3	3	2	1	341	38.9	8.05	126	3
P46776	60S ribosomal protein L27a OS=Homo sapiens OX=9606 GN=RPL27A PE=1 SV=2	0	20.814	34	6	7	6	1	148	16.6	11	135	6
Q7Z7H5	Transmembrane emp24 domain-containing protein 4 OS=Homo sapiens OX=9606 GN=TMED4 PE=1 SV=1	0	20.681	12	2	3	1	1	227	25.9	8.28	115	2
P54619	5'-AMP-activated protein kinase subunit gamma-1 OS=Homo sapiens OX=9606 GN=PRKAG1 PE=1 SV=1	0	20.668	13	3	4	3	1	331	37.6	6.92	103	3
Q86Y82	Syntaxin-12 OS=Homo sapiens OX=9606 GN=STX12 PE=1 SV=1	0	20.638	17	4	4	4	1	276	31.6	5.59	109	4
P40616	ADP-ribosylation factor-like protein 1 OS=Homo sapiens OX=9606 GN=ARL1 PE=1 SV=1	0	20.572	34	4	5	4	1	181	20.4	5.72	112	4
P16083	Ribosyldihydronicotinamide dehydrogenase [quinone] OS=Homo sapiens OX=9606 GN=NQO2 PE=1 SV=5	0	20.548	23	4	5	4	1	231	25.9	6.29	98	4
P09601	Heme oxygenase 1 OS=Homo sapiens OX=9606 GN=HMOX1 PE=1 SV=1	0	20.522	20	3	4	3	1	288	32.8	8.25	114	3
Q6NUQ4	Transmembrane protein 214 OS=Homo sapiens OX=9606 GN=TMEM214 PE=1 SV=2	0	20.522	10	5	5	5	1	689	77.1	9.14	96	5
P14927	Cytochrome b-c1 complex subunit 7 OS=Homo sapiens OX=9606 GN=UQCRB PE=1 SV=2	0	20.441	41	5	5	5	1	111	13.5	8.78	81	5
Q9Y221	60S ribosome subunit biogenesis protein NIP7 homolog OS=Homo sapiens OX=9606 GN=NIP7 PE=1 SV=1	0	20.42	29	3	4	3	1	180	20.4	8.51	40	3
P40937	Replication factor C subunit 5 OS=Homo sapiens OX=9606 GN=RFC5 PE=1 SV=1	0	20.407	14	3	4	3	1	340	38.5	7.2	78	3
O75306	NADH dehydrogenase [ubiquinone] iron-sulfur protein 2, mitochondrial OS=Homo sapiens OX=9606 GN=NDUFS2 PE=1 SV=2	0	20.358	9	3	5	3	1	463	52.5	7.55	111	3
O00629	Importin subunit alpha-3 OS=Homo sapiens OX=9606 GN=KPNA4 PE=1 SV=1	0	20.333	14	4	6	4	1	521	57.9	4.96	58	4
P07686	Beta-hexosaminidase subunit beta OS=Homo sapiens OX=9606 GN=HEXB PE=1 SV=3	0	20.332	13	7	7	6	1	556	63.1	6.76	114	7
Q9BZK7	F-box-like/WD repeat-containing protein TBL1XR1 OS=Homo sapiens OX=9606 GN=TBL1XR1 PE=1 SV=1	0	20.33	16	5	6	5	1	514	55.6	5.55	79	5
O43324	Eukaryotic translation elongation factor 1 epsilon-1 OS=Homo sapiens OX=9606 GN=EEF1E1 PE=1 SV=1	0	20.297	26	3	3	3	1	174	19.8	8.54	155	3
Q9BZE4	Nucleolar GTP-binding protein 1 OS=Homo sapiens OX=9606 GN=GTPBP4 PE=1 SV=3	0	20.276	8	4	4	4	1	634	73.9	9.5	120	4
P54105	Methylosome subunit pICln OS=Homo sapiens OX=9606 GN=CLNS1A PE=1 SV=1	0	20.209	19	2	2	2	1	237	26.2	4.11	148	2
P51649	Succinate-semialdehyde dehydrogenase, mitochondrial OS=Homo sapiens OX=9606 GN=ALDH5A1 PE=1 SV=2	0	20.194	9	3	3	3	1	535	57.2	8.28	132	3
Q14571	Inositol 1,4,5-trisphosphate receptor type 2 OS=Homo sapiens OX=9606 GN=ITPR2 PE=1 SV=2	0	20.192	2	5	6	2	1	2701	307.9	6.43	71	5
Q9BQB6	Vitamin K epoxide reductase complex subunit 1 OS=Homo sapiens OX=9606 GN=VKORC1 PE=1 SV=1	0	20.17	19	2	3	2	1	163	18.2	9.36	224	2
O95602	DNA-directed RNA polymerase I subunit RPA1 OS=Homo sapiens OX=9606 GN=POLR1A PE=1 SV=2	0	20.155	5	5	5	5	1	1720	194.7	7.03	79	5
Q9Y333	U6 snRNA-associated Sm-like protein LSm2 OS=Homo sapiens OX=9606 GN=LSM2 PE=1 SV=1	0	20.15	48	3	3	3	1	95	10.8	6.52	117	3
Q9BTZ2	Dehydrogenase/reductase SDR family member 4 OS=Homo sapiens OX=9606 GN=DHRS4 PE=1 SV=3	0	20.115	18	4	4	4	1	278	29.5	8.56	168	4
O75608	Acyl-protein thioesterase 1 OS=Homo sapiens OX=9606 GN=LYPLA1 PE=1 SV=1	0	20.064	21	3	3	3	1	230	24.7	6.77	166	3
Q92769	Histone deacetylase 2 OS=Homo sapiens OX=9606 GN=HDAC2 PE=1 SV=2	0	20.05	7	3	4	1	1	488	55.3	5.91	127	3
P16278	Beta-galactosidase OS=Homo sapiens OX=9606 GN=GLB1 PE=1 SV=2	0	20.049	8	4	4	4	1	677	76	6.57	94	4
Q9NP81	Serine--tRNA ligase, mitochondrial OS=Homo sapiens OX=9606 GN=SARS2 PE=1 SV=1	0	19.968	11	4	5	4	1	518	58.2	8.13	130	4
O00264	Membrane-associated progesterone receptor component 1 OS=Homo sapiens OX=9606 GN=PGRMC1 PE=1 SV=3	0	19.867	21	5	5	3	1	195	21.7	4.7	116	5
Q8N5M9	Protein jagunal homolog 1 OS=Homo sapiens OX=9606 GN=JAGN1 PE=1 SV=1	0	19.864	13	2	3	2	1	183	21.1	9.73	186	2
Q9Y4W6	AFG3-like protein 2 OS=Homo sapiens OX=9606 GN=AFG3L2 PE=1 SV=2	0	19.816	9	7	7	7	1	797	88.5	8.66	122	7
O96005	Cleft lip and palate transmembrane protein 1 OS=Homo sapiens OX=9606 GN=CLPTM1 PE=1 SV=1	0	19.776	12	5	5	5	1	669	76	6.3	157	5
P35914	Hydroxymethylglutaryl-CoA lyase, mitochondrial OS=Homo sapiens OX=9606 GN=HMGCL PE=1 SV=2	0	19.741	22	6	6	6	1	325	34.3	8.54	92	6
Q15836	Vesicle-associated membrane protein 3 OS=Homo sapiens OX=9606 GN=VAMP3 PE=1 SV=3	0	19.733	37	4	4	2	1	100	11.3	8.79	115	4
Q96FJ2	Dynein light chain 2, cytoplasmic OS=Homo sapiens OX=9606 GN=DYNLL2 PE=1 SV=1	0	19.729	35	4	6	4	1	89	10.3	7.37	70	4
Q8NEZ5	F-box only protein 22 OS=Homo sapiens OX=9606 GN=FBXO22 PE=1 SV=1	0	19.728	16	4	4	4	1	403	44.5	7.03	106	4
Q9UBE0	SUMO-activating enzyme subunit 1 OS=Homo sapiens OX=9606 GN=SAE1 PE=1 SV=1	0	19.722	21	5	5	5	1	346	38.4	5.3	85	5
P67812	Signal peptidase complex catalytic subunit SEC11A OS=Homo sapiens OX=9606 GN=SEC11A PE=1 SV=1	0	19.719	35	6	6	6	1	179	20.6	9.48	129	6
P22531	Small proline-rich protein 2E OS=Homo sapiens OX=9606 GN=SPRR2E PE=2 SV=2	0	19.7	79	4	6	4	1	72	7.9	8.31	112	4
P10909	Clusterin OS=Homo sapiens OX=9606 GN=CLU PE=1 SV=1	0	19.694	15	5	5	5	1	449	52.5	6.27	128	5
Q14C86	GTPase-activating protein and VPS9 domain-containing protein 1 OS=Homo sapiens OX=9606 GN=GAPVD1 PE=1 SV=2	0	19.616	4	4	4	4	1	1478	164.9	5.22	140	4
Q96C86	m7GpppX diphosphatase OS=Homo sapiens OX=9606 GN=DCPS PE=1 SV=2	0	19.615	14	4	4	4	1	337	38.6	6.38	112	4
Q14573	Inositol 1,4,5-trisphosphate receptor type 3 OS=Homo sapiens OX=9606 GN=ITPR3 PE=1 SV=2	0	19.608	2	4	5	1	1	2671	303.9	6.48	86	4
Q9NP74	Palmdelphin OS=Homo sapiens OX=9606 GN=PALMD PE=1 SV=1	0	19.444	13	5	6	5	1	551	62.7	5.44	54	5
Q13418	Integrin-linked protein kinase OS=Homo sapiens OX=9606 GN=ILK PE=1 SV=2	0	19.434	17	5	5	5	1	452	51.4	8.07	82	5
P52948	Nuclear pore complex protein Nup98-Nup96 OS=Homo sapiens OX=9606 GN=NUP98 PE=1 SV=4	0	19.406	2	3	3	3	1	1817	197.5	6.4	152	3
O60869	Endothelial differentiation-related factor 1 OS=Homo sapiens OX=9606 GN=EDF1 PE=1 SV=1	0	19.394	28	4	6	4	1	148	16.4	9.95	126	4
Q9Y320	Thioredoxin-related transmembrane protein 2 OS=Homo sapiens OX=9606 GN=TMX2 PE=1 SV=1	0	19.371	14	3	5	3	1	296	34	8.69	120	3
Q9H9J2	39S ribosomal protein L44, mitochondrial OS=Homo sapiens OX=9606 GN=MRPL44 PE=1 SV=1	0	19.327	14	5	5	5	1	332	37.5	8.4	86	5
Q86U42	Polyadenylate-binding protein 2 OS=Homo sapiens OX=9606 GN=PABPN1 PE=1 SV=3	0	19.31	18	3	3	3	1	306	32.7	5.06	137	3
Q8TCS8	Polyribonucleotide nucleotidyltransferase 1, mitochondrial OS=Homo sapiens OX=9606 GN=PNPT1 PE=1 SV=2	0	19.303	8	5	6	5	1	783	85.9	7.77	96	5
Q68E01	Integrator complex subunit 3 OS=Homo sapiens OX=9606 GN=INTS3 PE=1 SV=1	0	19.283	4	2	2	2	1	1043	118	5.8	143	2
Q9NXV6	CDKN2A-interacting protein OS=Homo sapiens OX=9606 GN=CDKN2AIP PE=1 SV=3	0	19.275	9	3	3	3	1	580	61.1	9.01	152	3
P61020	Ras-related protein Rab-5B OS=Homo sapiens OX=9606 GN=RAB5B PE=1 SV=1	0	19.236	24	4	4	2	1	215	23.7	8.13	106	4
O95487	Protein transport protein Sec24B OS=Homo sapiens OX=9606 GN=SEC24B PE=1 SV=2	0	19.141	4	4	4	3	1	1268	137.3	6.67	109	4
Q9C0B1	Alpha-ketoglutarate-dependent dioxygenase FTO OS=Homo sapiens OX=9606 GN=FTO PE=1 SV=3	0	19.14	6	2	3	2	1	505	58.2	5.22	132	2
P62877	E3 ubiquitin-protein ligase RBX1 OS=Homo sapiens OX=9606 GN=RBX1 PE=1 SV=1	0	19.13	18	2	3	2	1	108	12.3	6.96	108	2
Q14232	Translation initiation factor eIF-2B subunit alpha OS=Homo sapiens OX=9606 GN=EIF2B1 PE=1 SV=1	0	19.122	23	6	6	6	1	305	33.7	7.33	88	6
Q9HAV4	Exportin-5 OS=Homo sapiens OX=9606 GN=XPO5 PE=1 SV=1	0	19.023	3	3	4	3	1	1204	136.2	5.8	101	3
P57088	Transmembrane protein 33 OS=Homo sapiens OX=9606 GN=TMEM33 PE=1 SV=2	0	19.012	20	6	6	6	1	247	28	9.7	107	6
P26006	Integrin alpha-3 OS=Homo sapiens OX=9606 GN=ITGA3 PE=1 SV=5	0	18.978	4	4	4	4	1	1051	116.5	6.77	116	4
O43237	Cytoplasmic dynein 1 light intermediate chain 2 OS=Homo sapiens OX=9606 GN=DYNC1LI2 PE=1 SV=1	0	18.97	14	5	5	4	1	492	54.1	6.38	111	5
Q96EY1	DnaJ homolog subfamily A member 3, mitochondrial OS=Homo sapiens OX=9606 GN=DNAJA3 PE=1 SV=2	0	18.927	14	4	4	4	1	480	52.5	9.26	88	4
P56134	ATP synthase subunit f, mitochondrial OS=Homo sapiens OX=9606 GN=ATP5MF PE=1 SV=3	0	18.926	39	3	4	3	1	94	10.9	9.67	94	3
Q13177	Serine/threonine-protein kinase PAK 2 OS=Homo sapiens OX=9606 GN=PAK2 PE=1 SV=3	0	18.898	17	5	5	5	1	524	58	5.96	110	5
Q9UDY4	DnaJ homolog subfamily B member 4 OS=Homo sapiens OX=9606 GN=DNAJB4 PE=1 SV=1	0	18.894	14	4	4	3	1	337	37.8	8.5	136	4
Q9Y6C9	Mitochondrial carrier homolog 2 OS=Homo sapiens OX=9606 GN=MTCH2 PE=1 SV=1	0	18.873	26	6	6	6	1	303	33.3	7.97	89	6
Q9NUQ9	Protein FAM49B OS=Homo sapiens OX=9606 GN=FAM49B PE=1 SV=1	0	18.833	15	4	4	4	1	324	36.7	6.06	96	4
Q8IWB7	WD repeat and FYVE domain-containing protein 1 OS=Homo sapiens OX=9606 GN=WDFY1 PE=1 SV=1	0	18.824	17	4	5	4	1	410	46.3	7.33	92	4
P35222	Catenin beta-1 OS=Homo sapiens OX=9606 GN=CTNNB1 PE=1 SV=1	0	18.765	6	4	4	1	1	781	85.4	5.86	134	4
Q15785	Mitochondrial import receptor subunit TOM34 OS=Homo sapiens OX=9606 GN=TOMM34 PE=1 SV=2	0	18.742	17	4	4	4	1	309	34.5	8.98	87	4
O95336	6-phosphogluconolactonase OS=Homo sapiens OX=9606 GN=PGLS PE=1 SV=2	0	18.736	16	3	3	3	1	258	27.5	6.05	120	3
Q9Y3Y2	Chromatin target of PRMT1 protein OS=Homo sapiens OX=9606 GN=CHTOP PE=1 SV=2	0	18.642	20	4	4	4	1	248	26.4	12.23	122	4
Q9Y2V2	Calcium-regulated heat-stable protein 1 OS=Homo sapiens OX=9606 GN=CARHSP1 PE=1 SV=2	0	18.632	11	1	3	1	1	147	15.9	8.21	178	1
P06730	Eukaryotic translation initiation factor 4E OS=Homo sapiens OX=9606 GN=EIF4E PE=1 SV=2	0	18.622	34	5	5	5	1	217	25.1	6.15	94	5
Q9NZL4	Hsp70-binding protein 1 OS=Homo sapiens OX=9606 GN=HSPBP1 PE=1 SV=2	0	18.599	18	4	4	4	1	359	39.3	5.21	114	4
O15294	UDP-N-acetylglucosamine--peptide N-acetylglucosaminyltransferase 110 kDa subunit OS=Homo sapiens OX=9606 GN=OGT PE=1 SV=3	0	18.593	4	3	3	3	1	1046	116.9	6.7	97	3
Q9UHA4	Ragulator complex protein LAMTOR3 OS=Homo sapiens OX=9606 GN=LAMTOR3 PE=1 SV=1	0	18.576	40	3	3	3	1	124	13.6	7.34	134	3
Q08554	Desmocollin-1 OS=Homo sapiens OX=9606 GN=DSC1 PE=1 SV=2	0	18.554	6	4	4	4	1	894	99.9	5.43	108	4
P05089	Arginase-1 OS=Homo sapiens OX=9606 GN=ARG1 PE=1 SV=2	0	18.5	9	2	3	2	1	322	34.7	7.21	87	2
P0DOX5	Immunoglobulin gamma-1 heavy chain OS=Homo sapiens OX=9606 PE=1 SV=2	0	18.497	10	3	3	3	1	449	49.3	8.72	98	3
P61916	NPC intracellular cholesterol transporter 2 OS=Homo sapiens OX=9606 GN=NPC2 PE=1 SV=1	0	18.484	38	4	6	4	1	151	16.6	7.65	105	4
Q9UHY7	Enolase-phosphatase E1 OS=Homo sapiens OX=9606 GN=ENOPH1 PE=1 SV=1	0	18.478	17	3	3	3	1	261	28.9	4.78	144	3
P78344	Eukaryotic translation initiation factor 4 gamma 2 OS=Homo sapiens OX=9606 GN=EIF4G2 PE=1 SV=1	0	18.477	8	7	7	7	1	907	102.3	7.14	120	7
Q9H078	Caseinolytic peptidase B protein homolog OS=Homo sapiens OX=9606 GN=CLPB PE=1 SV=1	0	18.464	8	4	4	4	1	707	78.7	9.01	94	4
Q16795	NADH dehydrogenase [ubiquinone] 1 alpha subcomplex subunit 9, mitochondrial OS=Homo sapiens OX=9606 GN=NDUFA9 PE=1 SV=2	0	18.461	14	4	4	4	1	377	42.5	9.8	107	4
P68400	Casein kinase II subunit alpha OS=Homo sapiens OX=9606 GN=CSNK2A1 PE=1 SV=1	0	18.45	9	2	4	2	1	391	45.1	7.74	72	2
Q99757	Thioredoxin, mitochondrial OS=Homo sapiens OX=9606 GN=TXN2 PE=1 SV=2	0	18.432	22	2	3	2	1	166	18.4	8.29	82	2
Q9H444	Charged multivesicular body protein 4b OS=Homo sapiens OX=9606 GN=CHMP4B PE=1 SV=1	0	18.403	15	3	4	3	1	224	24.9	4.82	117	3
P43155	Carnitine O-acetyltransferase OS=Homo sapiens OX=9606 GN=CRAT PE=1 SV=5	0	18.372	7	3	3	3	1	626	70.8	8.44	137	3
P53004	Biliverdin reductase A OS=Homo sapiens OX=9606 GN=BLVRA PE=1 SV=2	0	18.357	14	4	4	4	1	296	33.4	6.44	64	4
Q6UW78	Ubiquinol-cytochrome-c reductase complex assembly factor 3 OS=Homo sapiens OX=9606 GN=UQCC3 PE=1 SV=2	0	18.331	25	2	2	2	1	93	10.1	9.41	119	2
Q96FQ6	Protein S100-A16 OS=Homo sapiens OX=9606 GN=S100A16 PE=1 SV=1	0	18.262	53	4	5	4	1	103	11.8	6.79	89	4
Q6P587	Acylpyruvase FAHD1, mitochondrial OS=Homo sapiens OX=9606 GN=FAHD1 PE=1 SV=2	0	18.233	25	4	5	4	1	224	24.8	7.39	103	4
Q9NQG5	Regulation of nuclear pre-mRNA domain-containing protein 1B OS=Homo sapiens OX=9606 GN=RPRD1B PE=1 SV=1	0	18.205	21	4	4	4	1	326	36.9	5.97	28	4
Q9UHX1	Poly(U)-binding-splicing factor PUF60 OS=Homo sapiens OX=9606 GN=PUF60 PE=1 SV=1	0	18.195	10	4	4	4	1	559	59.8	5.29	63	4
Q96M27	Protein PRRC1 OS=Homo sapiens OX=9606 GN=PRRC1 PE=1 SV=1	0	18.194	12	4	4	4	1	445	46.7	5.83	128	4
Q15067	Peroxisomal acyl-coenzyme A oxidase 1 OS=Homo sapiens OX=9606 GN=ACOX1 PE=1 SV=3	0	18.167	11	5	5	5	1	660	74.4	8.16	111	5
P11172	Uridine 5'-monophosphate synthase OS=Homo sapiens OX=9606 GN=UMPS PE=1 SV=1	0	18.151	12	4	4	4	1	480	52.2	7.24	89	4
O14617	AP-3 complex subunit delta-1 OS=Homo sapiens OX=9606 GN=AP3D1 PE=1 SV=1	0	18.087	5	4	4	4	1	1153	130.1	8.48	80	4
P78406	mRNA export factor OS=Homo sapiens OX=9606 GN=RAE1 PE=1 SV=1	0	18.029	23	5	5	5	1	368	40.9	7.83	59	5
O43809	Cleavage and polyadenylation specificity factor subunit 5 OS=Homo sapiens OX=9606 GN=NUDT21 PE=1 SV=1	0	18.015	29	4	5	4	1	227	26.2	8.82	97	4
Q53EL6	Programmed cell death protein 4 OS=Homo sapiens OX=9606 GN=PDCD4 PE=1 SV=2	0	18.002	14	5	5	5	1	469	51.7	5.21	133	5
O75832	26S proteasome non-ATPase regulatory subunit 10 OS=Homo sapiens OX=9606 GN=PSMD10 PE=1 SV=1	0	17.982	42	7	7	7	1	226	24.4	6.1	78	7
Q8TAT6	Nuclear protein localization protein 4 homolog OS=Homo sapiens OX=9606 GN=NPLOC4 PE=1 SV=3	0	17.98	7	3	4	3	1	608	68.1	6.38	135	3
P08240	Signal recognition particle receptor subunit alpha OS=Homo sapiens OX=9606 GN=SRPRA PE=1 SV=2	0	17.946	9	4	4	4	1	638	69.8	8.95	107	4
O75494	Serine/arginine-rich splicing factor 10 OS=Homo sapiens OX=9606 GN=SRSF10 PE=1 SV=1	0	17.91	15	3	3	3	1	262	31.3	11.27	101	3
O95456	Proteasome assembly chaperone 1 OS=Homo sapiens OX=9606 GN=PSMG1 PE=1 SV=1	0	17.898	18	5	5	5	1	288	32.8	7.17	99	5
P53990	IST1 homolog OS=Homo sapiens OX=9606 GN=IST1 PE=1 SV=1	0	17.888	15	5	6	5	1	364	39.7	5.35	97	5
Q9Y3Z3	Deoxynucleoside triphosphate triphosphohydrolase SAMHD1 OS=Homo sapiens OX=9606 GN=SAMHD1 PE=1 SV=2	0	17.882	5	2	3	2	1	626	72.2	7.14	105	2
Q5JRX3	Presequence protease, mitochondrial OS=Homo sapiens OX=9606 GN=PITRM1 PE=1 SV=3	0	17.867	9	5	5	5	1	1037	117.3	6.92	59	5
P56537	Eukaryotic translation initiation factor 6 OS=Homo sapiens OX=9606 GN=EIF6 PE=1 SV=1	0	17.831	17	3	3	3	1	245	26.6	4.68	131	3
Q9Y6E0	Serine/threonine-protein kinase 24 OS=Homo sapiens OX=9606 GN=STK24 PE=1 SV=1	0	17.791	9	3	4	1	1	443	49.3	5.69	115	3
P46926	Glucosamine-6-phosphate isomerase 1 OS=Homo sapiens OX=9606 GN=GNPDA1 PE=1 SV=1	0	17.777	19	3	4	3	1	289	32.6	6.92	83	3
Q96P63	Serpin B12 OS=Homo sapiens OX=9606 GN=SERPINB12 PE=1 SV=1	0	17.771	13	4	4	4	1	405	46.2	5.53	105	4
O94776	Metastasis-associated protein MTA2 OS=Homo sapiens OX=9606 GN=MTA2 PE=1 SV=1	0	17.763	8	4	4	3	1	668	75	9.66	86	4
Q14699	Raftlin OS=Homo sapiens OX=9606 GN=RFTN1 PE=1 SV=4	0	17.722	16	4	4	4	1	578	63.1	5.67	59	4
P13073	Cytochrome c oxidase subunit 4 isoform 1, mitochondrial OS=Homo sapiens OX=9606 GN=COX4I1 PE=1 SV=1	0	17.69	25	4	5	4	1	169	19.6	9.51	69	4
Q8WWI1	LIM domain only protein 7 OS=Homo sapiens OX=9606 GN=LMO7 PE=1 SV=3	0	17.686	3	4	4	4	1	1683	192.6	8.09	114	4
P18887	DNA repair protein XRCC1 OS=Homo sapiens OX=9606 GN=XRCC1 PE=1 SV=2	0	17.648	4	2	3	2	1	633	69.4	6.39	139	2
P52756	RNA-binding protein 5 OS=Homo sapiens OX=9606 GN=RBM5 PE=1 SV=2	0	17.645	8	3	3	3	1	815	92.1	6.28	72	3
Q9BZE1	39S ribosomal protein L37, mitochondrial OS=Homo sapiens OX=9606 GN=MRPL37 PE=1 SV=2	0	17.589	15	4	4	4	1	423	48.1	8.59	139	4
Q9H4M9	EH domain-containing protein 1 OS=Homo sapiens OX=9606 GN=EHD1 PE=1 SV=2	0	17.579	12	6	6	5	1	534	60.6	6.83	86	6
Q16222	UDP-N-acetylhexosamine pyrophosphorylase OS=Homo sapiens OX=9606 GN=UAP1 PE=1 SV=3	0	17.56	11	4	5	4	1	522	58.7	6.33	125	4
O95758	Polypyrimidine tract-binding protein 3 OS=Homo sapiens OX=9606 GN=PTBP3 PE=1 SV=2	0	17.518	9	5	5	1	1	552	59.7	9.04	122	5
Q9UIA9	Exportin-7 OS=Homo sapiens OX=9606 GN=XPO7 PE=1 SV=3	0	17.494	4	4	4	4	1	1087	123.8	6.32	87	4
Q63ZY3	KN motif and ankyrin repeat domain-containing protein 2 OS=Homo sapiens OX=9606 GN=KANK2 PE=1 SV=1	0	17.474	6	4	4	4	1	851	91.1	5.63	133	4
O43172	U4/U6 small nuclear ribonucleoprotein Prp4 OS=Homo sapiens OX=9606 GN=PRPF4 PE=1 SV=2	0	17.464	11	5	5	5	1	522	58.4	7.42	59	5
Q5T750	Skin-specific protein 32 OS=Homo sapiens OX=9606 GN=XP32 PE=1 SV=1	0	17.436	22	5	5	5	1	250	26.2	7.97	77	5
Q93062	RNA-binding protein with multiple splicing OS=Homo sapiens OX=9606 GN=RBPMS PE=1 SV=1	0	17.435	21	3	3	3	1	196	21.8	8.07	108	3
Q14839	Chromodomain-helicase-DNA-binding protein 4 OS=Homo sapiens OX=9606 GN=CHD4 PE=1 SV=2	0	17.427	4	6	6	6	1	1912	217.9	5.86	86	6
Q8NI36	WD repeat-containing protein 36 OS=Homo sapiens OX=9606 GN=WDR36 PE=1 SV=1	0	17.403	8	4	4	4	1	951	105.3	7.53	86	4
Q8N335	Glycerol-3-phosphate dehydrogenase 1-like protein OS=Homo sapiens OX=9606 GN=GPD1L PE=1 SV=1	0	17.399	19	4	4	4	1	351	38.4	7.02	80	4
Q9Y6G9	Cytoplasmic dynein 1 light intermediate chain 1 OS=Homo sapiens OX=9606 GN=DYNC1LI1 PE=1 SV=3	0	17.395	15	5	5	4	1	523	56.5	6.42	95	5
Q7L576	Cytoplasmic FMR1-interacting protein 1 OS=Homo sapiens OX=9606 GN=CYFIP1 PE=1 SV=1	0	17.394	4	5	5	2	1	1253	145.1	6.9	89	5
Q9NNW7	Thioredoxin reductase 2, mitochondrial OS=Homo sapiens OX=9606 GN=TXNRD2 PE=1 SV=3	0	17.381	6	2	2	1	1	524	56.5	7.5	143	2
O43290	U4/U6.U5 tri-snRNP-associated protein 1 OS=Homo sapiens OX=9606 GN=SART1 PE=1 SV=1	0	17.377	6	3	4	3	1	800	90.2	6.13	144	3
Q9BRQ8	Apoptosis-inducing factor 2 OS=Homo sapiens OX=9606 GN=AIFM2 PE=1 SV=1	0	17.348	18	3	3	3	1	373	40.5	9.11	100	3
P51809	Vesicle-associated membrane protein 7 OS=Homo sapiens OX=9606 GN=VAMP7 PE=1 SV=3	0	17.309	26	4	4	4	1	220	24.9	8.6	80	4
P45973	Chromobox protein homolog 5 OS=Homo sapiens OX=9606 GN=CBX5 PE=1 SV=1	0	17.258	19	3	3	2	1	191	22.2	5.86	119	3
P07203	Glutathione peroxidase 1 OS=Homo sapiens OX=9606 GN=GPX1 PE=1 SV=4	0	17.25	30	4	4	4	1	203	22.1	6.55	54	4
Q08209	Serine/threonine-protein phosphatase 2B catalytic subunit alpha isoform OS=Homo sapiens OX=9606 GN=PPP3CA PE=1 SV=1	0	17.244	10	5	6	4	1	521	58.7	5.86	84	5
Q96EN8	Molybdenum cofactor sulfurase OS=Homo sapiens OX=9606 GN=MOCOS PE=1 SV=2	0	17.224	7	4	4	4	1	888	98.1	6.7	103	4
P06132	Uroporphyrinogen decarboxylase OS=Homo sapiens OX=9606 GN=UROD PE=1 SV=2	0	17.207	13	3	3	3	1	367	40.8	6.14	81	3
Q9Y241	HIG1 domain family member 1A, mitochondrial OS=Homo sapiens OX=9606 GN=HIGD1A PE=1 SV=1	0	17.193	32	2	3	2	1	93	10.1	9.79	113	2
Q3ZCQ8	Mitochondrial import inner membrane translocase subunit TIM50 OS=Homo sapiens OX=9606 GN=TIMM50 PE=1 SV=2	0	17.115	22	6	6	6	1	353	39.6	8.37	80	6
Q9Y2T2	AP-3 complex subunit mu-1 OS=Homo sapiens OX=9606 GN=AP3M1 PE=1 SV=1	0	17.093	18	4	4	4	1	418	46.9	6.93	72	4
P28799	Progranulin OS=Homo sapiens OX=9606 GN=GRN PE=1 SV=2	0	17.091	7	3	5	3	1	593	63.5	6.83	109	3
Q14011	Cold-inducible RNA-binding protein OS=Homo sapiens OX=9606 GN=CIRBP PE=1 SV=1	0	16.911	24	3	3	3	1	172	18.6	9.51	104	3
Q15363	Transmembrane emp24 domain-containing protein 2 OS=Homo sapiens OX=9606 GN=TMED2 PE=1 SV=1	0	16.903	17	3	3	3	1	201	22.7	5.17	111	3
Q9HC84	Mucin-5B OS=Homo sapiens OX=9606 GN=MUC5B PE=1 SV=3	0	16.899	1	3	4	3	1	5762	596	6.64	155	3
Q8NBJ7	Inactive C-alpha-formylglycine-generating enzyme 2 OS=Homo sapiens OX=9606 GN=SUMF2 PE=1 SV=2	0	16.868	8	2	3	2	1	301	33.8	8	142	2
O43847	Nardilysin OS=Homo sapiens OX=9606 GN=NRDC PE=1 SV=3	0	16.862	5	5	5	5	1	1151	131.6	4.98	53	5
P11182	Lipoamide acyltransferase component of branched-chain alpha-keto acid dehydrogenase complex, mitochondrial OS=Homo sapiens OX=9606 GN=DBT PE=1 SV=3	0	16.861	11	4	4	4	1	482	53.5	8.51	65	4
Q9UJX3	Anaphase-promoting complex subunit 7 OS=Homo sapiens OX=9606 GN=ANAPC7 PE=1 SV=4	0	16.852	12	4	4	4	1	599	66.8	5.64	48	4
P25311	Zinc-alpha-2-glycoprotein OS=Homo sapiens OX=9606 GN=AZGP1 PE=1 SV=2	0	16.841	18	4	4	4	1	298	34.2	6.05	71	4
Q9UMY4	Sorting nexin-12 OS=Homo sapiens OX=9606 GN=SNX12 PE=1 SV=3	0	16.819	42	5	7	5	1	172	19.7	7.87	69	5
Q9UIG0	Tyrosine-protein kinase BAZ1B OS=Homo sapiens OX=9606 GN=BAZ1B PE=1 SV=2	0	16.718	3	4	4	4	1	1483	170.8	8.48	107	4
Q15428	Splicing factor 3A subunit 2 OS=Homo sapiens OX=9606 GN=SF3A2 PE=1 SV=2	0	16.693	8	3	3	3	1	464	49.2	9.64	88	3
O95202	Mitochondrial proton/calcium exchanger protein OS=Homo sapiens OX=9606 GN=LETM1 PE=1 SV=1	0	16.643	6	3	3	3	1	739	83.3	6.7	65	3
P18031	Tyrosine-protein phosphatase non-receptor type 1 OS=Homo sapiens OX=9606 GN=PTPN1 PE=1 SV=1	0	16.627	15	4	4	4	1	435	49.9	6.27	27	4
Q9BXS5	AP-1 complex subunit mu-1 OS=Homo sapiens OX=9606 GN=AP1M1 PE=1 SV=3	0	16.607	13	4	4	4	1	423	48.6	7.3	106	4
Q8N5K1	CDGSH iron-sulfur domain-containing protein 2 OS=Homo sapiens OX=9606 GN=CISD2 PE=1 SV=1	0	16.568	26	4	4	4	1	135	15.3	9.61	93	4
Q93096	Protein tyrosine phosphatase type IVA 1 OS=Homo sapiens OX=9606 GN=PTP4A1 PE=1 SV=2	0	16.567	25	4	4	1	1	173	19.8	8.97	103	4
Q13131	5'-AMP-activated protein kinase catalytic subunit alpha-1 OS=Homo sapiens OX=9606 GN=PRKAA1 PE=1 SV=4	0	16.546	8	3	3	3	1	559	64	8.12	111	3
P48739	Phosphatidylinositol transfer protein beta isoform OS=Homo sapiens OX=9606 GN=PITPNB PE=1 SV=2	0	16.524	16	4	6	4	1	271	31.5	6.87	70	4
Q9UKY7	Protein CDV3 homolog OS=Homo sapiens OX=9606 GN=CDV3 PE=1 SV=1	0	16.522	31	3	5	3	1	258	27.3	6.4	169	3
O75937	DnaJ homolog subfamily C member 8 OS=Homo sapiens OX=9606 GN=DNAJC8 PE=1 SV=2	0	16.521	26	5	5	5	1	253	29.8	9.06	104	5
P60468	Protein transport protein Sec61 subunit beta OS=Homo sapiens OX=9606 GN=SEC61B PE=1 SV=2	0	16.482	38	3	5	3	1	96	10	11.56	138	3
P23588	Eukaryotic translation initiation factor 4B OS=Homo sapiens OX=9606 GN=EIF4B PE=1 SV=2	0	16.449	10	6	6	6	1	611	69.1	5.73	86	6
P15529	Membrane cofactor protein OS=Homo sapiens OX=9606 GN=CD46 PE=1 SV=3	0	16.446	13	5	5	5	1	392	43.7	6.74	100	5
Q99584	Protein S100-A13 OS=Homo sapiens OX=9606 GN=S100A13 PE=1 SV=1	0	16.416	54	6	6	6	1	98	11.5	6.16	73	6
Q92599	Septin-8 OS=Homo sapiens OX=9606 GN=SEPTIN8 PE=1 SV=4	0	16.409	9	4	6	1	1	483	55.7	6.28	98	4
P56556	NADH dehydrogenase [ubiquinone] 1 alpha subcomplex subunit 6 OS=Homo sapiens OX=9606 GN=NDUFA6 PE=1 SV=4	0	16.406	27	3	4	3	1	128	15.1	9.98	60	3
Q01814	Plasma membrane calcium-transporting ATPase 2 OS=Homo sapiens OX=9606 GN=ATP2B2 PE=1 SV=2	0	16.395	3	4	4	4	1	1243	136.8	5.91	135	4
Q16775	Hydroxyacylglutathione hydrolase, mitochondrial OS=Homo sapiens OX=9606 GN=HAGH PE=1 SV=2	0	16.352	16	3	3	3	1	308	33.8	8.12	90	3
Q96GG9	DCN1-like protein 1 OS=Homo sapiens OX=9606 GN=DCUN1D1 PE=1 SV=1	0	16.334	18	4	4	4	1	259	30.1	5.34	60	4
O96019	Actin-like protein 6A OS=Homo sapiens OX=9606 GN=ACTL6A PE=1 SV=1	0	16.312	16	3	3	3	1	429	47.4	5.6	100	3
Q6UXV4	MICOS complex subunit MIC27 OS=Homo sapiens OX=9606 GN=APOOL PE=1 SV=1	0	16.299	20	3	4	3	1	268	29.1	9.52	86	3
P61081	NEDD8-conjugating enzyme Ubc12 OS=Homo sapiens OX=9606 GN=UBE2M PE=1 SV=1	0	16.281	29	5	5	5	1	183	20.9	7.69	69	5
Q16610	Extracellular matrix protein 1 OS=Homo sapiens OX=9606 GN=ECM1 PE=1 SV=2	0	16.281	8	2	2	2	1	540	60.6	6.71	109	2
O43396	Thioredoxin-like protein 1 OS=Homo sapiens OX=9606 GN=TXNL1 PE=1 SV=3	0	16.223	21	4	4	4	1	289	32.2	4.96	103	4
Q92466	DNA damage-binding protein 2 OS=Homo sapiens OX=9606 GN=DDB2 PE=1 SV=1	0	16.197	16	5	5	5	1	427	47.8	9.47	31	5
P34949	Mannose-6-phosphate isomerase OS=Homo sapiens OX=9606 GN=MPI PE=1 SV=2	0	16.194	18	4	4	4	1	423	46.6	5.95	78	4
Q96AT9	Ribulose-phosphate 3-epimerase OS=Homo sapiens OX=9606 GN=RPE PE=1 SV=1	0	16.166	28	3	3	3	1	228	24.9	5.58	63	3
P49406	39S ribosomal protein L19, mitochondrial OS=Homo sapiens OX=9606 GN=MRPL19 PE=1 SV=2	0	16.164	15	4	5	4	1	292	33.5	9.5	149	4
P48059	LIM and senescent cell antigen-like-containing domain protein 1 OS=Homo sapiens OX=9606 GN=LIMS1 PE=1 SV=4	0	16.154	12	3	3	2	1	325	37.2	8.05	99	3
O00273	DNA fragmentation factor subunit alpha OS=Homo sapiens OX=9606 GN=DFFA PE=1 SV=1	0	16.115	10	3	3	3	1	331	36.5	4.79	126	3
Q9UKV3	Apoptotic chromatin condensation inducer in the nucleus OS=Homo sapiens OX=9606 GN=ACIN1 PE=1 SV=2	0	16.108	5	4	4	4	1	1341	151.8	6.43	28	4
Q9Y5K5	Ubiquitin carboxyl-terminal hydrolase isozyme L5 OS=Homo sapiens OX=9606 GN=UCHL5 PE=1 SV=3	0	16.107	16	3	3	3	1	329	37.6	5.33	101	3
P52788	Spermine synthase OS=Homo sapiens OX=9606 GN=SMS PE=1 SV=2	0	16.089	16	3	3	3	1	366	41.2	5.02	55	3
Q03154	Aminoacylase-1 OS=Homo sapiens OX=9606 GN=ACY1 PE=1 SV=1	0	16.071	20	4	5	4	1	408	45.9	6.18	60	4
Q9HCN8	Stromal cell-derived factor 2-like protein 1 OS=Homo sapiens OX=9606 GN=SDF2L1 PE=1 SV=2	0	16.02	21	2	2	2	1	221	23.6	7.03	110	2
Q5JTH9	RRP12-like protein OS=Homo sapiens OX=9606 GN=RRP12 PE=1 SV=2	0	16	6	5	5	5	1	1297	143.6	8.75	51	5
Q8WU90	Zinc finger CCCH domain-containing protein 15 OS=Homo sapiens OX=9606 GN=ZC3H15 PE=1 SV=1	0	15.989	8	3	3	3	1	426	48.6	5.31	94	3
Q9BRG1	Vacuolar protein-sorting-associated protein 25 OS=Homo sapiens OX=9606 GN=VPS25 PE=1 SV=1	0	15.98	34	5	5	5	1	176	20.7	6.34	51	5
O60256	Phosphoribosyl pyrophosphate synthase-associated protein 2 OS=Homo sapiens OX=9606 GN=PRPSAP2 PE=1 SV=1	0	15.968	13	4	4	2	1	369	40.9	7.44	104	4
O14964	Hepatocyte growth factor-regulated tyrosine kinase substrate OS=Homo sapiens OX=9606 GN=HGS PE=1 SV=1	0	15.953	5	3	3	3	1	777	86.1	6.16	82	3
Q08752	Peptidyl-prolyl cis-trans isomerase D OS=Homo sapiens OX=9606 GN=PPID PE=1 SV=3	0	15.952	9	3	4	2	1	370	40.7	7.21	120	3
P61923	Coatomer subunit zeta-1 OS=Homo sapiens OX=9606 GN=COPZ1 PE=1 SV=1	0	15.952	22	3	3	3	1	177	20.2	4.81	73	3
Q9Y3D6	Mitochondrial fission 1 protein OS=Homo sapiens OX=9606 GN=FIS1 PE=1 SV=2	0	15.944	28	4	4	4	1	152	16.9	8.79	128	4
Q8IUE6	Histone H2A type 2-B OS=Homo sapiens OX=9606 GN=HIST2H2AB PE=1 SV=3	0	15.933	35	3	7	2	1	130	14	10.89	159	3
O95299	NADH dehydrogenase [ubiquinone] 1 alpha subcomplex subunit 10, mitochondrial OS=Homo sapiens OX=9606 GN=NDUFA10 PE=1 SV=1	0	15.924	14	3	3	3	1	355	40.7	8.48	86	3
P62851	40S ribosomal protein S25 OS=Homo sapiens OX=9606 GN=RPS25 PE=1 SV=1	0	15.823	30	5	6	5	1	125	13.7	10.11	162	5
Q9BY32	Inosine triphosphate pyrophosphatase OS=Homo sapiens OX=9606 GN=ITPA PE=1 SV=2	0	15.823	30	4	5	4	1	194	21.4	5.66	143	4
Q86Y56	Dynein assembly factor 5, axonemal OS=Homo sapiens OX=9606 GN=DNAAF5 PE=1 SV=4	0	15.767	6	4	4	4	1	855	93.5	6.42	59	4
Q15427	Splicing factor 3B subunit 4 OS=Homo sapiens OX=9606 GN=SF3B4 PE=1 SV=1	0	15.746	7	2	2	2	1	424	44.4	8.56	137	2
Q9UQ16	Dynamin-3 OS=Homo sapiens OX=9606 GN=DNM3 PE=1 SV=4	0	15.721	6	3	4	1	1	869	97.7	8.35	53	3
P28340	DNA polymerase delta catalytic subunit OS=Homo sapiens OX=9606 GN=POLD1 PE=1 SV=2	0	15.696	6	5	6	5	1	1107	123.6	7.03	85	5
Q92688	Acidic leucine-rich nuclear phosphoprotein 32 family member B OS=Homo sapiens OX=9606 GN=ANP32B PE=1 SV=1	0	15.68	20	4	4	2	1	251	28.8	4.06	55	4
P30520	Adenylosuccinate synthetase isozyme 2 OS=Homo sapiens OX=9606 GN=ADSS PE=1 SV=3	0	15.644	8	3	4	3	1	456	50.1	6.55	127	3
P30519	Heme oxygenase 2 OS=Homo sapiens OX=9606 GN=HMOX2 PE=1 SV=2	0	15.626	13	2	2	2	1	316	36	5.41	144	2
Q8WUK0	Phosphatidylglycerophosphatase and protein-tyrosine phosphatase 1 OS=Homo sapiens OX=9606 GN=PTPMT1 PE=1 SV=1	0	15.625	27	4	4	4	1	201	22.8	9.77	86	4
Q8N163	Cell cycle and apoptosis regulator protein 2 OS=Homo sapiens OX=9606 GN=CCAR2 PE=1 SV=2	0	15.612	6	4	4	4	1	923	102.8	5.22	122	4
A0FGR8	Extended synaptotagmin-2 OS=Homo sapiens OX=9606 GN=ESYT2 PE=1 SV=1	0	15.605	7	5	5	5	1	921	102.3	9.26	64	5
O75351	Vacuolar protein sorting-associated protein 4B OS=Homo sapiens OX=9606 GN=VPS4B PE=1 SV=2	0	15.553	12	3	3	3	1	444	49.3	7.23	90	3
O14908	PDZ domain-containing protein GIPC1 OS=Homo sapiens OX=9606 GN=GIPC1 PE=1 SV=2	0	15.547	17	4	4	4	1	333	36	6.28	93	4
O95747	Serine/threonine-protein kinase OSR1 OS=Homo sapiens OX=9606 GN=OXSR1 PE=1 SV=1	0	15.533	9	4	4	4	1	527	58	6.43	86	4
O75569	Interferon-inducible double-stranded RNA-dependent protein kinase activator A OS=Homo sapiens OX=9606 GN=PRKRA PE=1 SV=1	0	15.512	24	4	4	4	1	313	34.4	8.41	81	4
P06703	Protein S100-A6 OS=Homo sapiens OX=9606 GN=S100A6 PE=1 SV=1	0	15.486	27	4	8	4	1	90	10.2	5.48	116	4
Q96EL3	39S ribosomal protein L53, mitochondrial OS=Homo sapiens OX=9606 GN=MRPL53 PE=1 SV=1	0	15.479	16	1	2	1	1	112	12.1	8.76	68	1
Q16774	Guanylate kinase OS=Homo sapiens OX=9606 GN=GUK1 PE=1 SV=2	0	15.47	17	2	2	2	1	197	21.7	6.55	101	2
P53985	Monocarboxylate transporter 1 OS=Homo sapiens OX=9606 GN=SLC16A1 PE=1 SV=3	0	15.463	7	2	3	2	1	500	53.9	8.66	105	2
P41223	Protein BUD31 homolog OS=Homo sapiens OX=9606 GN=BUD31 PE=1 SV=2	0	15.413	28	4	4	4	1	144	17	8.82	89	4
Q9H299	SH3 domain-binding glutamic acid-rich-like protein 3 OS=Homo sapiens OX=9606 GN=SH3BGRL3 PE=1 SV=1	0	15.399	67	3	3	3	1	93	10.4	4.93	68	3
Q86SF2	N-acetylgalactosaminyltransferase 7 OS=Homo sapiens OX=9606 GN=GALNT7 PE=1 SV=1	0	15.393	8	4	4	4	1	657	75.3	7.11	72	4
Q9HDC9	Adipocyte plasma membrane-associated protein OS=Homo sapiens OX=9606 GN=APMAP PE=1 SV=2	0	15.383	21	6	6	6	1	416	46.5	6.16	36	6
Q9H254	Spectrin beta chain, non-erythrocytic 4 OS=Homo sapiens OX=9606 GN=SPTBN4 PE=1 SV=2	0	15.357	1	3	4	1	1	2564	288.8	6.01	108	3
Q9NWM8	Peptidyl-prolyl cis-trans isomerase FKBP14 OS=Homo sapiens OX=9606 GN=FKBP14 PE=1 SV=1	0	15.291	18	3	3	3	1	211	24.2	6.07	69	3
Q9P0V3	SH3 domain-binding protein 4 OS=Homo sapiens OX=9606 GN=SH3BP4 PE=1 SV=1	0	15.281	6	4	4	4	1	963	107.4	7.71	51	4
Q7Z5L9	Interferon regulatory factor 2-binding protein 2 OS=Homo sapiens OX=9606 GN=IRF2BP2 PE=1 SV=2	0	15.28	9	3	3	3	1	587	61	8.69	117	3
Q12788	Transducin beta-like protein 3 OS=Homo sapiens OX=9606 GN=TBL3 PE=1 SV=2	0	15.275	6	3	3	3	1	808	89	6.9	76	3
Q9BQA1	Methylosome protein 50 OS=Homo sapiens OX=9606 GN=WDR77 PE=1 SV=1	0	15.275	12	3	3	3	1	342	36.7	5.17	91	3
O43772	Mitochondrial carnitine/acylcarnitine carrier protein OS=Homo sapiens OX=9606 GN=SLC25A20 PE=1 SV=1	0	15.266	17	4	4	4	1	301	32.9	9.41	88	4
Q92600	CCR4-NOT transcription complex subunit 9 OS=Homo sapiens OX=9606 GN=CNOT9 PE=1 SV=1	0	15.26	10	2	3	2	1	299	33.6	8.03	100	2
Q5SNT2	Transmembrane protein 201 OS=Homo sapiens OX=9606 GN=TMEM201 PE=1 SV=1	0	15.257	9	4	5	4	1	666	72.2	9.22	66	4
Q9UKX7	Nuclear pore complex protein Nup50 OS=Homo sapiens OX=9606 GN=NUP50 PE=1 SV=2	0	15.252	7	2	3	2	1	468	50.1	7.06	128	2
Q92879	CUGBP Elav-like family member 1 OS=Homo sapiens OX=9606 GN=CELF1 PE=1 SV=2	0	15.215	13	3	3	3	1	486	52	8.46	67	3
Q9NPJ3	Acyl-coenzyme A thioesterase 13 OS=Homo sapiens OX=9606 GN=ACOT13 PE=1 SV=1	0	15.21	29	3	3	3	1	140	15	9.14	88	3
O95295	SNARE-associated protein Snapin OS=Homo sapiens OX=9606 GN=SNAPIN PE=1 SV=1	0	15.208	26	2	2	2	1	136	14.9	9.31	132	2
P04080	Cystatin-B OS=Homo sapiens OX=9606 GN=CSTB PE=1 SV=2	0	15.195	46	3	4	3	1	98	11.1	7.56	80	3
Q6UXN9	WD repeat-containing protein 82 OS=Homo sapiens OX=9606 GN=WDR82 PE=1 SV=1	0	15.186	14	4	4	4	1	313	35.1	7.69	106	4
Q8NF37	Lysophosphatidylcholine acyltransferase 1 OS=Homo sapiens OX=9606 GN=LPCAT1 PE=1 SV=2	0	15.183	7	3	3	3	1	534	59.1	6.02	111	3
Q8IXI1	Mitochondrial Rho GTPase 2 OS=Homo sapiens OX=9606 GN=RHOT2 PE=1 SV=2	0	15.166	7	4	4	3	1	618	68.1	5.86	80	4
Q9BUL8	Programmed cell death protein 10 OS=Homo sapiens OX=9606 GN=PDCD10 PE=1 SV=1	0	15.151	17	3	3	3	1	212	24.7	8.19	94	3
Q9NP92	39S ribosomal protein S30, mitochondrial OS=Homo sapiens OX=9606 GN=MRPS30 PE=1 SV=2	0	15.127	4	1	2	1	1	439	50.3	7.97	77	1
Q8WVY7	Ubiquitin-like domain-containing CTD phosphatase 1 OS=Homo sapiens OX=9606 GN=UBLCP1 PE=1 SV=2	0	15.089	12	3	3	3	1	318	36.8	6.46	54	3
P41567	Eukaryotic translation initiation factor 1 OS=Homo sapiens OX=9606 GN=EIF1 PE=1 SV=1	0	15.088	34	2	3	1	1	113	12.7	7.44	73	2
Q9BTV4	Transmembrane protein 43 OS=Homo sapiens OX=9606 GN=TMEM43 PE=1 SV=1	0	15.088	13	4	4	4	1	400	44.8	8.13	59	4
Q9Y3E0	Vesicle transport protein GOT1B OS=Homo sapiens OX=9606 GN=GOLT1B PE=1 SV=1	0	15.079	11	2	2	2	1	138	15.4	10.36	132	2
Q9Y3B8	Oligoribonuclease, mitochondrial OS=Homo sapiens OX=9606 GN=REXO2 PE=1 SV=3	0	15.074	12	2	3	2	1	237	26.8	6.87	74	2
Q96F07	Cytoplasmic FMR1-interacting protein 2 OS=Homo sapiens OX=9606 GN=CYFIP2 PE=1 SV=2	0	15.074	3	4	4	1	1	1278	148.3	7.31	73	4
Q9Y5J7	Mitochondrial import inner membrane translocase subunit Tim9 OS=Homo sapiens OX=9606 GN=TIMM9 PE=1 SV=1	0	15.068	29	2	2	2	1	89	10.4	7.21	113	2
P61086	Ubiquitin-conjugating enzyme E2 K OS=Homo sapiens OX=9606 GN=UBE2K PE=1 SV=3	0	15.058	28	4	4	4	1	200	22.4	5.44	68	4
Q13362	Serine/threonine-protein phosphatase 2A 56 kDa regulatory subunit gamma isoform OS=Homo sapiens OX=9606 GN=PPP2R5C PE=1 SV=3	0	15.037	9	3	3	1	1	524	61	6.87	51	3
P63027	Vesicle-associated membrane protein 2 OS=Homo sapiens OX=9606 GN=VAMP2 PE=1 SV=3	0	15.025	35	3	3	1	1	116	12.7	8.13	69	3
P52815	39S ribosomal protein L12, mitochondrial OS=Homo sapiens OX=9606 GN=MRPL12 PE=1 SV=2	0	15.024	20	4	4	4	1	198	21.3	8.87	122	4
Q9Y6M9	NADH dehydrogenase [ubiquinone] 1 beta subcomplex subunit 9 OS=Homo sapiens OX=9606 GN=NDUFB9 PE=1 SV=3	0	15.019	25	3	3	3	1	179	21.8	8.38	49	3
Q16540	39S ribosomal protein L23, mitochondrial OS=Homo sapiens OX=9606 GN=MRPL23 PE=1 SV=1	0	14.97	29	3	3	3	1	153	17.8	9.69	81	3
Q13247	Serine/arginine-rich splicing factor 6 OS=Homo sapiens OX=9606 GN=SRSF6 PE=1 SV=2	0	14.95	16	7	7	6	1	344	39.6	11.43	96	7
Q96DA0	Zymogen granule protein 16 homolog B OS=Homo sapiens OX=9606 GN=ZG16B PE=1 SV=3	0	14.949	26	5	5	5	1	208	22.7	7.39	104	5
O43678	NADH dehydrogenase [ubiquinone] 1 alpha subcomplex subunit 2 OS=Homo sapiens OX=9606 GN=NDUFA2 PE=1 SV=3	0	14.917	44	3	4	3	1	99	10.9	9.57	151	3
Q8WUM0	Nuclear pore complex protein Nup133 OS=Homo sapiens OX=9606 GN=NUP133 PE=1 SV=2	0	14.909	4	3	4	3	1	1156	128.9	5.1	129	3
O43854	EGF-like repeat and discoidin I-like domain-containing protein 3 OS=Homo sapiens OX=9606 GN=EDIL3 PE=1 SV=1	0	14.87	13	4	4	4	1	480	53.7	7.28	45	4
O75521	Enoyl-CoA delta isomerase 2, mitochondrial OS=Homo sapiens OX=9606 GN=ECI2 PE=1 SV=4	0	14.849	8	2	2	2	1	394	43.6	9	94	2
Q8N4V1	Membrane magnesium transporter 1 OS=Homo sapiens OX=9606 GN=MMGT1 PE=1 SV=1	0	14.817	27	2	2	2	1	131	14.7	9.16	84	2
Q13643	Four and a half LIM domains protein 3 OS=Homo sapiens OX=9606 GN=FHL3 PE=1 SV=4	0	14.815	18	4	5	4	1	280	31.2	6.2	74	4
P46108	Adapter molecule crk OS=Homo sapiens OX=9606 GN=CRK PE=1 SV=2	0	14.787	22	5	5	5	1	304	33.8	5.55	70	5
Q9NP55	BPI fold-containing family A member 1 OS=Homo sapiens OX=9606 GN=BPIFA1 PE=1 SV=1	0	14.773	13	2	3	2	1	256	26.7	5.76	133	2
Q9UHV9	Prefoldin subunit 2 OS=Homo sapiens OX=9606 GN=PFDN2 PE=1 SV=1	0	14.765	23	3	3	3	1	154	16.6	6.58	104	3
P61956	Small ubiquitin-related modifier 2 OS=Homo sapiens OX=9606 GN=SUMO2 PE=1 SV=3	0	14.747	23	2	3	2	1	95	10.9	5.5	87	2
P51572	B-cell receptor-associated protein 31 OS=Homo sapiens OX=9606 GN=BCAP31 PE=1 SV=3	0	14.726	18	5	5	5	1	246	28	8.44	62	5
Q29RF7	Sister chromatid cohesion protein PDS5 homolog A OS=Homo sapiens OX=9606 GN=PDS5A PE=1 SV=1	0	14.721	3	3	3	2	1	1337	150.7	7.91	101	3
Q99615	DnaJ homolog subfamily C member 7 OS=Homo sapiens OX=9606 GN=DNAJC7 PE=1 SV=2	0	14.676	10	4	6	4	1	494	56.4	6.96	55	4
O14562	Ubiquitin domain-containing protein UBFD1 OS=Homo sapiens OX=9606 GN=UBFD1 PE=1 SV=2	0	14.665	12	3	3	3	1	309	33.4	5.77	94	3
P62330	ADP-ribosylation factor 6 OS=Homo sapiens OX=9606 GN=ARF6 PE=1 SV=2	0	14.665	33	5	5	3	1	175	20.1	8.95	105	5
Q10472	Polypeptide N-acetylgalactosaminyltransferase 1 OS=Homo sapiens OX=9606 GN=GALNT1 PE=1 SV=1	0	14.653	10	4	4	4	1	559	64.2	7.72	60	4
Q10589	Bone marrow stromal antigen 2 OS=Homo sapiens OX=9606 GN=BST2 PE=1 SV=1	0	14.621	18	3	3	3	1	180	19.8	5.6	112	3
P51648	Aldehyde dehydrogenase family 3 member A2 OS=Homo sapiens OX=9606 GN=ALDH3A2 PE=1 SV=1	0	14.617	10	4	4	4	1	485	54.8	7.88	99	4
Q9Y520	Protein PRRC2C OS=Homo sapiens OX=9606 GN=PRRC2C PE=1 SV=4	0	14.605	3	4	4	4	1	2896	316.7	9.13	50	4
Q9H2H8	Peptidyl-prolyl cis-trans isomerase-like 3 OS=Homo sapiens OX=9606 GN=PPIL3 PE=1 SV=1	0	14.587	27	2	2	2	1	161	18.1	6.79	78	2
P56385	ATP synthase subunit e, mitochondrial OS=Homo sapiens OX=9606 GN=ATP5ME PE=1 SV=2	0	14.559	35	2	4	2	1	69	7.9	9.35	132	2
Q13641	Trophoblast glycoprotein OS=Homo sapiens OX=9606 GN=TPBG PE=1 SV=1	0	14.54	8	2	3	2	1	420	46	6.83	112	2
Q06136	3-ketodihydrosphingosine reductase OS=Homo sapiens OX=9606 GN=KDSR PE=1 SV=1	0	14.519	12	3	3	3	1	332	36.2	7.12	89	3
P22735	Protein-glutamine gamma-glutamyltransferase K OS=Homo sapiens OX=9606 GN=TGM1 PE=1 SV=4	0	14.484	6	4	4	4	1	817	89.7	6.04	69	4
Q8WW12	PEST proteolytic signal-containing nuclear protein OS=Homo sapiens OX=9606 GN=PCNP PE=1 SV=2	0	14.469	16	3	4	3	1	178	18.9	7.49	38	3
Q8WXI7	Mucin-16 OS=Homo sapiens OX=9606 GN=MUC16 PE=1 SV=3	0	14.457	0	3	3	3	1	14507	1518.2	5.26	70	3
P16930	Fumarylacetoacetase OS=Homo sapiens OX=9606 GN=FAH PE=1 SV=2	0	14.457	7	2	3	2	1	419	46.3	6.95	95	2
Q9BSD7	Cancer-related nucleoside-triphosphatase OS=Homo sapiens OX=9606 GN=NTPCR PE=1 SV=1	0	14.437	26	3	3	3	1	190	20.7	9.54	117	3
Q13232	Nucleoside diphosphate kinase 3 OS=Homo sapiens OX=9606 GN=NME3 PE=1 SV=2	0	14.412	31	4	4	4	1	169	19	7.84	106	4
Q96CN7	Isochorismatase domain-containing protein 1 OS=Homo sapiens OX=9606 GN=ISOC1 PE=1 SV=3	0	14.388	24	4	4	4	1	298	32.2	7.39	47	4
Q9P000	COMM domain-containing protein 9 OS=Homo sapiens OX=9606 GN=COMMD9 PE=1 SV=2	0	14.364	26	3	3	3	1	198	21.8	5.88	54	3
P51532	Transcription activator BRG1 OS=Homo sapiens OX=9606 GN=SMARCA4 PE=1 SV=2	0	14.354	2	2	2	2	1	1647	184.5	7.88	96	2
P06865	Beta-hexosaminidase subunit alpha OS=Homo sapiens OX=9606 GN=HEXA PE=1 SV=2	0	14.317	9	4	5	3	1	529	60.7	5.16	91	4
Q9Y3D7	Mitochondrial import inner membrane translocase subunit TIM16 OS=Homo sapiens OX=9606 GN=PAM16 PE=1 SV=2	0	14.312	21	2	3	2	1	125	13.8	9.7	97	2
O95777	U6 snRNA-associated Sm-like protein LSm8 OS=Homo sapiens OX=9606 GN=LSM8 PE=1 SV=3	0	14.309	20	1	1	1	1	96	10.4	4.48	133	1
Q96D46	60S ribosomal export protein NMD3 OS=Homo sapiens OX=9606 GN=NMD3 PE=1 SV=1	0	14.303	6	2	2	2	1	503	57.6	7.14	95	2
P11387	DNA topoisomerase 1 OS=Homo sapiens OX=9606 GN=TOP1 PE=1 SV=2	0	14.287	5	4	4	4	1	765	90.7	9.31	74	4
Q9NVI1	Fanconi anemia group I protein OS=Homo sapiens OX=9606 GN=FANCI PE=1 SV=4	0	14.242	2	3	3	2	1	1328	149.2	6.74	102	3
Q96KA5	Cleft lip and palate transmembrane protein 1-like protein OS=Homo sapiens OX=9606 GN=CLPTM1L PE=1 SV=1	0	14.23	6	2	2	2	1	538	62.2	8.56	80	2
P62273	40S ribosomal protein S29 OS=Homo sapiens OX=9606 GN=RPS29 PE=1 SV=2	0	14.209	20	1	3	1	1	56	6.7	10.13	95	1
P40121	Macrophage-capping protein OS=Homo sapiens OX=9606 GN=CAPG PE=1 SV=2	0	14.207	14	3	3	3	1	348	38.5	6.19	77	3
Q9P035	Very-long-chain (3R)-3-hydroxyacyl-CoA dehydratase 3 OS=Homo sapiens OX=9606 GN=HACD3 PE=1 SV=2	0	14.197	10	3	3	3	1	362	43.1	8.94	69	3
P18859	ATP synthase-coupling factor 6, mitochondrial OS=Homo sapiens OX=9606 GN=ATP5PF PE=1 SV=1	0	14.154	35	2	2	2	1	108	12.6	9.52	95	2
Q969H8	Myeloid-derived growth factor OS=Homo sapiens OX=9606 GN=MYDGF PE=1 SV=1	0	14.138	13	2	3	2	1	173	18.8	6.68	112	2
Q99622	Protein C10 OS=Homo sapiens OX=9606 GN=C12orf57 PE=1 SV=1	0	14.124	41	3	4	3	1	126	13.2	5.14	67	3
P61421	V-type proton ATPase subunit d 1 OS=Homo sapiens OX=9606 GN=ATP6V0D1 PE=1 SV=1	0	14.117	13	4	4	4	1	351	40.3	5	97	4
P27144	Adenylate kinase 4, mitochondrial OS=Homo sapiens OX=9606 GN=AK4 PE=1 SV=1	0	14.112	17	3	3	3	1	223	25.3	8.4	80	3
P42766	60S ribosomal protein L35 OS=Homo sapiens OX=9606 GN=RPL35 PE=1 SV=2	0	14.11	26	4	6	4	1	123	14.5	11.05	94	4
Q8NFQ8	Torsin-1A-interacting protein 2 OS=Homo sapiens OX=9606 GN=TOR1AIP2 PE=1 SV=1	0	14.052	9	2	2	2	1	470	51.2	4.96	64	2
Q8N3V7	Synaptopodin OS=Homo sapiens OX=9606 GN=SYNPO PE=1 SV=2	0	14.05	5	3	3	3	1	929	99.4	8.72	80	3
Q9BUT1	3-hydroxybutyrate dehydrogenase type 2 OS=Homo sapiens OX=9606 GN=BDH2 PE=1 SV=2	0	14.01	15	2	2	2	1	245	26.7	7.65	66	2
Q9P0V9	Septin-10 OS=Homo sapiens OX=9606 GN=SEPTIN10 PE=1 SV=2	0	13.98	17	5	5	4	1	454	52.6	6.8	49	5
Q9NR31	GTP-binding protein SAR1a OS=Homo sapiens OX=9606 GN=SAR1A PE=1 SV=1	0	13.966	22	2	2	2	1	198	22.4	6.68	74	2
P12694	2-oxoisovalerate dehydrogenase subunit alpha, mitochondrial OS=Homo sapiens OX=9606 GN=BCKDHA PE=1 SV=2	0	13.957	12	3	3	3	1	445	50.4	8.27	52	3
Q9Y276	Mitochondrial chaperone BCS1 OS=Homo sapiens OX=9606 GN=BCS1L PE=1 SV=1	0	13.919	15	4	4	4	1	419	47.5	8.5	53	4
Q92538	Golgi-specific brefeldin A-resistance guanine nucleotide exchange factor 1 OS=Homo sapiens OX=9606 GN=GBF1 PE=1 SV=2	0	13.894	2	4	5	3	1	1859	206.3	5.73	57	4
Q92791	Endoplasmic reticulum protein SC65 OS=Homo sapiens OX=9606 GN=P3H4 PE=1 SV=1	0	13.865	9	3	3	3	1	437	50.3	4.77	88	3
Q9UNX4	WD repeat-containing protein 3 OS=Homo sapiens OX=9606 GN=WDR3 PE=1 SV=1	0	13.838	4	3	4	3	1	943	106	6.64	88	3
P33527	Multidrug resistance-associated protein 1 OS=Homo sapiens OX=9606 GN=ABCC1 PE=1 SV=3	0	13.837	3	4	4	4	1	1531	171.5	7.11	53	4
Q9UI09	NADH dehydrogenase [ubiquinone] 1 alpha subcomplex subunit 12 OS=Homo sapiens OX=9606 GN=NDUFA12 PE=1 SV=1	0	13.833	18	3	3	3	1	145	17.1	9.63	92	3
Q9BT22	Chitobiosyldiphosphodolichol beta-mannosyltransferase OS=Homo sapiens OX=9606 GN=ALG1 PE=1 SV=2	0	13.796	7	2	2	2	1	464	52.5	7.23	86	2
Q6IAA8	Ragulator complex protein LAMTOR1 OS=Homo sapiens OX=9606 GN=LAMTOR1 PE=1 SV=2	0	13.742	23	3	3	3	1	161	17.7	5.15	100	3
O14949	Cytochrome b-c1 complex subunit 8 OS=Homo sapiens OX=9606 GN=UQCRQ PE=1 SV=4	0	13.732	49	4	5	4	1	82	9.9	10.08	73	4
P42771	Cyclin-dependent kinase inhibitor 2A OS=Homo sapiens OX=9606 GN=CDKN2A PE=1 SV=2	0	13.693	25	2	2	2	1	156	16.5	5.81	84	2
A3KMH1	von Willebrand factor A domain-containing protein 8 OS=Homo sapiens OX=9606 GN=VWA8 PE=1 SV=2	0	13.652	2	3	3	3	1	1905	214.7	7.4	79	3
Q9Y3B4	Splicing factor 3B subunit 6 OS=Homo sapiens OX=9606 GN=SF3B6 PE=1 SV=1	0	13.629	21	2	2	2	1	125	14.6	9.38	93	2
O60443	Gasdermin-E OS=Homo sapiens OX=9606 GN=GSDME PE=1 SV=2	0	13.618	9	4	4	4	1	496	54.5	5.17	46	4
Q9P253	Vacuolar protein sorting-associated protein 18 homolog OS=Homo sapiens OX=9606 GN=VPS18 PE=1 SV=2	0	13.616	2	2	3	2	1	973	110.1	6.07	50	2
Q7Z460	CLIP-associating protein 1 OS=Homo sapiens OX=9606 GN=CLASP1 PE=1 SV=1	0	13.614	2	2	2	2	1	1538	169.3	9.03	102	2
P39687	Acidic leucine-rich nuclear phosphoprotein 32 family member A OS=Homo sapiens OX=9606 GN=ANP32A PE=1 SV=1	0	13.584	19	4	5	2	1	249	28.6	4.09	83	4
Q56VL3	OCIA domain-containing protein 2 OS=Homo sapiens OX=9606 GN=OCIAD2 PE=1 SV=1	0	13.516	21	3	3	3	1	154	16.9	9.03	85	3
P0DP24	Calmodulin-2 OS=Homo sapiens OX=9606 GN=CALM2 PE=1 SV=1	0	13.489	19	3	4	3	1	149	16.8	4.22	51	3
Q9BW72	HIG1 domain family member 2A, mitochondrial OS=Homo sapiens OX=9606 GN=HIGD2A PE=1 SV=1	0	13.446	51	2	3	2	1	106	11.5	10.2	71	2
O15498	Synaptobrevin homolog YKT6 OS=Homo sapiens OX=9606 GN=YKT6 PE=1 SV=1	0	13.443	19	3	4	3	1	198	22.4	6.92	121	3
P06756	Integrin alpha-V OS=Homo sapiens OX=9606 GN=ITGAV PE=1 SV=2	0	13.432	4	4	4	4	1	1048	116	5.68	68	4
Q8WWM7	Ataxin-2-like protein OS=Homo sapiens OX=9606 GN=ATXN2L PE=1 SV=2	0	13.417	7	5	5	5	1	1075	113.3	8.59	73	5
Q9BT17	Mitochondrial ribosome-associated GTPase 1 OS=Homo sapiens OX=9606 GN=MTG1 PE=1 SV=2	0	13.409	10	2	2	2	1	334	37.2	9.47	58	2
P08621	U1 small nuclear ribonucleoprotein 70 kDa OS=Homo sapiens OX=9606 GN=SNRNP70 PE=1 SV=2	0	13.408	10	6	6	6	1	437	51.5	9.94	75	6
P52298	Nuclear cap-binding protein subunit 2 OS=Homo sapiens OX=9606 GN=NCBP2 PE=1 SV=1	0	13.396	15	2	2	2	1	156	18	8.21	91	2
O60493	Sorting nexin-3 OS=Homo sapiens OX=9606 GN=SNX3 PE=1 SV=3	0	13.39	16	3	4	3	1	162	18.8	8.66	86	3
Q13617	Cullin-2 OS=Homo sapiens OX=9606 GN=CUL2 PE=1 SV=2	0	13.372	7	4	4	3	1	745	86.9	6.92	64	4
Q13595	Transformer-2 protein homolog alpha OS=Homo sapiens OX=9606 GN=TRA2A PE=1 SV=1	0	13.36	9	3	3	3	1	282	32.7	11.27	98	3
O75964	ATP synthase subunit g, mitochondrial OS=Homo sapiens OX=9606 GN=ATP5MG PE=1 SV=3	0	13.332	32	3	3	3	1	103	11.4	9.64	99	3
Q9NTX5	Ethylmalonyl-CoA decarboxylase OS=Homo sapiens OX=9606 GN=ECHDC1 PE=1 SV=2	0	13.327	19	4	4	4	1	307	33.7	8.21	71	4
Q9P0K7	Ankycorbin OS=Homo sapiens OX=9606 GN=RAI14 PE=1 SV=2	0	13.315	5	3	3	3	1	980	110	6.21	54	3
Q86XP3	ATP-dependent RNA helicase DDX42 OS=Homo sapiens OX=9606 GN=DDX42 PE=1 SV=1	0	13.313	6	2	2	2	1	938	102.9	7.02	54	2
O75431	Metaxin-2 OS=Homo sapiens OX=9606 GN=MTX2 PE=1 SV=1	0	13.293	23	3	3	3	1	263	29.7	6.29	40	3
P57740	Nuclear pore complex protein Nup107 OS=Homo sapiens OX=9606 GN=NUP107 PE=1 SV=1	0	13.229	4	4	4	4	1	925	106.3	5.43	77	4
P01112	GTPase HRas OS=Homo sapiens OX=9606 GN=HRAS PE=1 SV=1	0	13.228	20	3	3	1	1	189	21.3	5.31	74	3
Q86TX2	Acyl-coenzyme A thioesterase 1 OS=Homo sapiens OX=9606 GN=ACOT1 PE=1 SV=1	0	13.215	10	4	4	4	1	421	46.2	7.34	80	4
P22830	Ferrochelatase, mitochondrial OS=Homo sapiens OX=9606 GN=FECH PE=1 SV=2	0	13.21	7	3	3	3	1	423	47.8	8.73	113	3
Q9UG63	ATP-binding cassette sub-family F member 2 OS=Homo sapiens OX=9606 GN=ABCF2 PE=1 SV=2	0	13.205	7	4	4	4	1	623	71.2	7.37	68	4
Q96E11	Ribosome-recycling factor, mitochondrial OS=Homo sapiens OX=9606 GN=MRRF PE=1 SV=1	0	13.177	15	3	4	3	1	262	29.3	9.79	51	3
Q9HCE1	Helicase MOV-10 OS=Homo sapiens OX=9606 GN=MOV10 PE=1 SV=2	0	13.175	5	4	4	4	1	1003	113.6	8.82	113	4
Q969Q0	60S ribosomal protein L36a-like OS=Homo sapiens OX=9606 GN=RPL36AL PE=1 SV=3	0	13.173	27	4	5	4	1	106	12.5	10.65	68	4
Q8WWC4	m-AAA protease-interacting protein 1, mitochondrial OS=Homo sapiens OX=9606 GN=MAIP1 PE=1 SV=1	0	13.135	11	3	3	3	1	291	32.5	9.17	61	3
Q9Y6W5	Wiskott-Aldrich syndrome protein family member 2 OS=Homo sapiens OX=9606 GN=WASF2 PE=1 SV=3	0	13.111	4	1	2	1	1	498	54.3	5.53	60	1
Q15050	Ribosome biogenesis regulatory protein homolog OS=Homo sapiens OX=9606 GN=RRS1 PE=1 SV=2	0	13.104	10	2	2	2	1	365	41.2	10.7	88	2
P48147	Prolyl endopeptidase OS=Homo sapiens OX=9606 GN=PREP PE=1 SV=2	0	13.034	4	2	2	2	1	710	80.6	5.86	96	2
Q9Y2S7	Polymerase delta-interacting protein 2 OS=Homo sapiens OX=9606 GN=POLDIP2 PE=1 SV=1	0	13.031	16	4	4	4	1	368	42	8.63	82	4
Q14694	Ubiquitin carboxyl-terminal hydrolase 10 OS=Homo sapiens OX=9606 GN=USP10 PE=1 SV=2	0	13.028	5	3	3	3	1	798	87.1	5.31	49	3
Q9UBF2	Coatomer subunit gamma-2 OS=Homo sapiens OX=9606 GN=COPG2 PE=1 SV=1	0	12.998	4	3	3	1	1	871	97.6	5.81	104	3
Q9H074	Polyadenylate-binding protein-interacting protein 1 OS=Homo sapiens OX=9606 GN=PAIP1 PE=1 SV=1	0	12.998	6	2	2	2	1	479	53.5	4.81	108	2
Q9BWJ5	Splicing factor 3B subunit 5 OS=Homo sapiens OX=9606 GN=SF3B5 PE=1 SV=1	0	12.99	59	3	3	3	1	86	10.1	6.35	50	3
O00151	PDZ and LIM domain protein 1 OS=Homo sapiens OX=9606 GN=PDLIM1 PE=1 SV=4	0	12.957	18	3	3	3	1	329	36	7.02	50	3
O14735	CDP-diacylglycerol--inositol 3-phosphatidyltransferase OS=Homo sapiens OX=9606 GN=CDIPT PE=1 SV=1	0	12.957	17	3	4	3	1	213	23.5	8.03	86	3
Q15125	3-beta-hydroxysteroid-Delta(8),Delta(7)-isomerase OS=Homo sapiens OX=9606 GN=EBP PE=1 SV=3	0	12.954	7	1	2	1	1	230	26.3	7.9	65	1
Q12849	G-rich sequence factor 1 OS=Homo sapiens OX=9606 GN=GRSF1 PE=1 SV=3	0	12.93	7	3	3	3	1	480	53.1	6.19	73	3
Q9UKM7	Endoplasmic reticulum mannosyl-oligosaccharide 1,2-alpha-mannosidase OS=Homo sapiens OX=9606 GN=MAN1B1 PE=1 SV=2	0	12.929	5	3	3	3	1	699	79.5	7.72	74	3
Q9BQE5	Apolipoprotein L2 OS=Homo sapiens OX=9606 GN=APOL2 PE=1 SV=1	0	12.908	11	2	3	2	1	337	37.1	6.74	120	2
Q9BRR6	ADP-dependent glucokinase OS=Homo sapiens OX=9606 GN=ADPGK PE=1 SV=1	0	12.869	8	2	3	2	1	497	54.1	6.2	114	2
P26447	Protein S100-A4 OS=Homo sapiens OX=9606 GN=S100A4 PE=1 SV=1	0	12.866	28	3	5	3	1	101	11.7	6.11	84	3
O15400	Syntaxin-7 OS=Homo sapiens OX=9606 GN=STX7 PE=1 SV=4	0	12.854	17	3	4	3	1	261	29.8	5.55	74	3
Q9H479	Fructosamine-3-kinase OS=Homo sapiens OX=9606 GN=FN3K PE=1 SV=1	0	12.824	13	3	3	3	1	309	35.1	7.55	56	3
O43819	Protein SCO2 homolog, mitochondrial OS=Homo sapiens OX=9606 GN=SCO2 PE=1 SV=3	0	12.807	10	2	2	2	1	266	29.8	8.85	88	2
Q06265	Exosome complex component RRP45 OS=Homo sapiens OX=9606 GN=EXOSC9 PE=1 SV=3	0	12.8	12	4	5	4	1	439	48.9	5.29	59	4
Q14165	Malectin OS=Homo sapiens OX=9606 GN=MLEC PE=1 SV=1	0	12.797	14	4	4	4	1	292	32.2	5.41	67	4
Q96ER9	Coiled-coil domain-containing protein 51 OS=Homo sapiens OX=9606 GN=CCDC51 PE=1 SV=2	0	12.774	8	2	2	2	1	411	45.8	8.19	67	2
Q8NEW0	Zinc transporter 7 OS=Homo sapiens OX=9606 GN=SLC30A7 PE=2 SV=1	0	12.72	4	1	2	1	1	376	41.6	6.95	54	1
Q3SY84	Keratin, type II cytoskeletal 71 OS=Homo sapiens OX=9606 GN=KRT71 PE=1 SV=3	0	12.704	9	6	10	1	1	523	57.3	6.61	77	6
O60739	Eukaryotic translation initiation factor 1b OS=Homo sapiens OX=9606 GN=EIF1B PE=1 SV=2	0	12.696	34	2	2	1	1	113	12.8	7.37	74	2
P52701	DNA mismatch repair protein Msh6 OS=Homo sapiens OX=9606 GN=MSH6 PE=1 SV=2	0	12.689	3	4	4	4	1	1360	152.7	6.9	74	4
O15254	Peroxisomal acyl-coenzyme A oxidase 3 OS=Homo sapiens OX=9606 GN=ACOX3 PE=1 SV=2	0	12.688	7	4	5	4	1	700	77.6	7.25	68	4
Q9NR56	Muscleblind-like protein 1 OS=Homo sapiens OX=9606 GN=MBNL1 PE=1 SV=2	0	12.658	9	4	4	4	1	388	41.8	8.9	82	4
P62308	Small nuclear ribonucleoprotein G OS=Homo sapiens OX=9606 GN=SNRPG PE=1 SV=1	0	12.654	67	3	4	3	1	76	8.5	8.88	63	3
P04216	Thy-1 membrane glycoprotein OS=Homo sapiens OX=9606 GN=THY1 PE=1 SV=2	0	12.647	9	1	2	1	1	161	17.9	8.73	64	1
O15355	Protein phosphatase 1G OS=Homo sapiens OX=9606 GN=PPM1G PE=1 SV=1	0	12.633	6	3	4	3	1	546	59.2	4.36	128	3
Q13564	NEDD8-activating enzyme E1 regulatory subunit OS=Homo sapiens OX=9606 GN=NAE1 PE=1 SV=1	0	12.627	7	3	3	3	1	534	60.2	5.4	83	3
Q92542	Nicastrin OS=Homo sapiens OX=9606 GN=NCSTN PE=1 SV=2	0	12.625	11	6	6	6	1	709	78.4	5.99	32	6
Q8IVF2	Protein AHNAK2 OS=Homo sapiens OX=9606 GN=AHNAK2 PE=1 SV=2	0	12.62	4	3	3	3	1	5795	616.2	5.36	74	3
Q13404	Ubiquitin-conjugating enzyme E2 variant 1 OS=Homo sapiens OX=9606 GN=UBE2V1 PE=1 SV=2	0	12.585	29	5	6	3	1	147	16.5	7.93	94	5
P29992	Guanine nucleotide-binding protein subunit alpha-11 OS=Homo sapiens OX=9606 GN=GNA11 PE=1 SV=2	0	12.58	10	2	2	2	1	359	42.1	5.69	62	2
Q12965	Unconventional myosin-Ie OS=Homo sapiens OX=9606 GN=MYO1E PE=1 SV=2	0	12.557	3	2	2	2	1	1108	127	8.92	101	2
Q6H8Q1	Actin-binding LIM protein 2 OS=Homo sapiens OX=9606 GN=ABLIM2 PE=1 SV=2	0	12.555	7	3	3	3	1	611	67.8	7.94	29	3
O43159	Ribosomal RNA-processing protein 8 OS=Homo sapiens OX=9606 GN=RRP8 PE=1 SV=2	0	12.552	9	3	3	3	1	456	50.7	9.42	91	3
O60306	RNA helicase aquarius OS=Homo sapiens OX=9606 GN=AQR PE=1 SV=4	0	12.52	4	3	3	3	1	1485	171.2	6.37	42	3
P19404	NADH dehydrogenase [ubiquinone] flavoprotein 2, mitochondrial OS=Homo sapiens OX=9606 GN=NDUFV2 PE=1 SV=2	0	12.519	11	2	2	2	1	249	27.4	8.06	107	2
Q5TFE4	5'-nucleotidase domain-containing protein 1 OS=Homo sapiens OX=9606 GN=NT5DC1 PE=1 SV=1	0	12.514	11	3	3	3	1	455	51.8	6.35	58	3
Q96GA7	Serine dehydratase-like OS=Homo sapiens OX=9606 GN=SDSL PE=1 SV=1	0	12.509	9	2	2	2	1	329	34.7	6.89	103	2
Q9BPX3	Condensin complex subunit 3 OS=Homo sapiens OX=9606 GN=NCAPG PE=1 SV=1	0	12.492	2	1	1	1	1	1015	114.3	5.59	90	1
Q9NY12	H/ACA ribonucleoprotein complex subunit 1 OS=Homo sapiens OX=9606 GN=GAR1 PE=1 SV=1	0	12.444	28	6	7	6	1	217	22.3	10.92	42	6
Q96QC0	Serine/threonine-protein phosphatase 1 regulatory subunit 10 OS=Homo sapiens OX=9606 GN=PPP1R10 PE=1 SV=1	0	12.444	3	2	2	2	1	940	99	9.17	97	2
P55145	Mesencephalic astrocyte-derived neurotrophic factor OS=Homo sapiens OX=9606 GN=MANF PE=1 SV=3	0	12.402	20	3	3	3	1	182	20.7	8.69	59	3
P00533	Epidermal growth factor receptor OS=Homo sapiens OX=9606 GN=EGFR PE=1 SV=2	0	12.382	3	3	3	3	1	1210	134.2	6.68	56	3
Q96G03	Phosphoglucomutase-2 OS=Homo sapiens OX=9606 GN=PGM2 PE=1 SV=4	0	12.325	6	4	4	3	1	612	68.2	6.73	100	4
Q9P287	BRCA2 and CDKN1A-interacting protein OS=Homo sapiens OX=9606 GN=BCCIP PE=1 SV=1	0	12.323	21	5	5	5	1	314	36	4.61	53	5
O43592	Exportin-T OS=Homo sapiens OX=9606 GN=XPOT PE=1 SV=2	0	12.318	5	4	4	4	1	962	109.9	5.39	58	4
Q9H936	Mitochondrial glutamate carrier 1 OS=Homo sapiens OX=9606 GN=SLC25A22 PE=1 SV=1	0	12.312	18	2	2	2	1	323	34.4	9.29	89	2
Q9UKS6	Protein kinase C and casein kinase substrate in neurons protein 3 OS=Homo sapiens OX=9606 GN=PACSIN3 PE=1 SV=2	0	12.301	7	2	2	2	1	424	48.5	6.18	93	2
Q14160	Protein scribble homolog OS=Homo sapiens OX=9606 GN=SCRIB PE=1 SV=4	0	12.288	2	2	2	2	1	1630	174.8	5.07	67	2
Q8TBC4	NEDD8-activating enzyme E1 catalytic subunit OS=Homo sapiens OX=9606 GN=UBA3 PE=1 SV=2	0	12.285	11	3	3	3	1	463	51.8	5.45	55	3
Q9HB40	Retinoid-inducible serine carboxypeptidase OS=Homo sapiens OX=9606 GN=SCPEP1 PE=1 SV=1	0	12.237	8	3	3	3	1	452	50.8	5.81	63	3
Q08188	Protein-glutamine gamma-glutamyltransferase E OS=Homo sapiens OX=9606 GN=TGM3 PE=1 SV=4	0	12.218	8	4	4	4	1	693	76.6	5.86	88	4
Q96KG9	N-terminal kinase-like protein OS=Homo sapiens OX=9606 GN=SCYL1 PE=1 SV=1	0	12.214	5	4	4	4	1	808	89.6	6.3	82	4
Q8WVJ2	NudC domain-containing protein 2 OS=Homo sapiens OX=9606 GN=NUDCD2 PE=1 SV=1	0	12.21	18	2	2	2	1	157	17.7	5.07	74	2
Q6P2E9	Enhancer of mRNA-decapping protein 4 OS=Homo sapiens OX=9606 GN=EDC4 PE=1 SV=1	0	12.179	4	3	3	3	1	1401	151.6	5.86	58	3
O95466	Formin-like protein 1 OS=Homo sapiens OX=9606 GN=FMNL1 PE=1 SV=3	0	12.166	2	2	3	2	1	1100	121.8	5.72	53	2
O43504	Ragulator complex protein LAMTOR5 OS=Homo sapiens OX=9606 GN=LAMTOR5 PE=1 SV=1	0	12.139	22	1	1	1	1	91	9.6	4.87	106	1
Q9NP97	Dynein light chain roadblock-type 1 OS=Homo sapiens OX=9606 GN=DYNLRB1 PE=1 SV=3	0	12.129	29	2	2	2	1	96	10.9	7.25	111	2
O75822	Eukaryotic translation initiation factor 3 subunit J OS=Homo sapiens OX=9606 GN=EIF3J PE=1 SV=2	0	12.096	10	2	3	2	1	258	29	4.83	99	2
Q8N3C0	Activating signal cointegrator 1 complex subunit 3 OS=Homo sapiens OX=9606 GN=ASCC3 PE=1 SV=3	0	12.091	2	3	3	3	1	2202	251.3	7.09	79	3
O00483	Cytochrome c oxidase subunit NDUFA4 OS=Homo sapiens OX=9606 GN=NDUFA4 PE=1 SV=1	0	12.085	46	4	4	4	1	81	9.4	9.38	73	4
O95155	Ubiquitin conjugation factor E4 B OS=Homo sapiens OX=9606 GN=UBE4B PE=1 SV=1	0	12.08	3	2	2	2	1	1302	146.1	6.55	74	2
Q02880	DNA topoisomerase 2-beta OS=Homo sapiens OX=9606 GN=TOP2B PE=1 SV=3	0	12.043	3	4	4	3	1	1626	183.2	8	63	4
Q9BRJ7	Tudor-interacting repair regulator protein OS=Homo sapiens OX=9606 GN=NUDT16L1 PE=1 SV=1	0	12.039	17	3	3	3	1	211	23.3	8.91	78	3
P55210	Caspase-7 OS=Homo sapiens OX=9606 GN=CASP7 PE=1 SV=1	0	12.027	16	4	4	4	1	303	34.3	6.07	63	4
Q9H3K6	BolA-like protein 2 OS=Homo sapiens OX=9606 GN=BOLA2 PE=1 SV=1	0	12.021	51	4	4	4	1	86	10.1	6.52	58	4
Q05048	Cleavage stimulation factor subunit 1 OS=Homo sapiens OX=9606 GN=CSTF1 PE=1 SV=1	0	11.986	6	2	2	2	1	431	48.3	6.58	93	2
P56937	3-keto-steroid reductase OS=Homo sapiens OX=9606 GN=HSD17B7 PE=1 SV=1	0	11.977	6	1	1	1	1	341	38.2	8.1	82	1
Q9Y2A7	Nck-associated protein 1 OS=Homo sapiens OX=9606 GN=NCKAP1 PE=1 SV=1	0	11.974	3	3	3	3	1	1128	128.7	6.62	57	3
O95232	Luc7-like protein 3 OS=Homo sapiens OX=9606 GN=LUC7L3 PE=1 SV=2	0	11.964	8	2	2	2	1	432	51.4	9.79	80	2
Q14739	Delta(14)-sterol reductase LBR OS=Homo sapiens OX=9606 GN=LBR PE=1 SV=2	0	11.95	7	3	3	3	1	615	70.7	9.36	22	3
Q96IR7	4-hydroxyphenylpyruvate dioxygenase-like protein OS=Homo sapiens OX=9606 GN=HPDL PE=1 SV=1	0	11.944	8	3	3	3	1	371	39.4	7.03	44	3
P08572	Collagen alpha-2(IV) chain OS=Homo sapiens OX=9606 GN=COL4A2 PE=1 SV=4	0	11.912	2	2	2	2	1	1712	167.4	8.66	86	2
Q9Y570	Protein phosphatase methylesterase 1 OS=Homo sapiens OX=9606 GN=PPME1 PE=1 SV=3	0	11.893	11	5	5	5	1	386	42.3	5.97	84	5
P29353	SHC-transforming protein 1 OS=Homo sapiens OX=9606 GN=SHC1 PE=1 SV=4	0	11.889	7	2	2	2	1	583	62.8	6.44	89	2
Q9BRP8	Partner of Y14 and mago OS=Homo sapiens OX=9606 GN=PYM1 PE=1 SV=1	0	11.882	20	3	3	3	1	204	22.6	9.45	58	3
Q8IYB3	Serine/arginine repetitive matrix protein 1 OS=Homo sapiens OX=9606 GN=SRRM1 PE=1 SV=2	0	11.878	4	3	3	3	1	904	102.3	11.84	97	3
Q9GZT8	NIF3-like protein 1 OS=Homo sapiens OX=9606 GN=NIF3L1 PE=1 SV=2	0	11.877	14	3	4	3	1	377	41.9	6.65	66	3
Q0VGL1	Ragulator complex protein LAMTOR4 OS=Homo sapiens OX=9606 GN=LAMTOR4 PE=1 SV=1	0	11.866	28	2	2	2	1	99	10.7	6.54	80	2
Q9NR46	Endophilin-B2 OS=Homo sapiens OX=9606 GN=SH3GLB2 PE=1 SV=1	0	11.865	12	4	4	3	1	395	43.9	5.99	25	4
Q96L92	Sorting nexin-27 OS=Homo sapiens OX=9606 GN=SNX27 PE=1 SV=2	0	11.851	7	2	2	2	1	541	61.2	6.49	65	2
Q96EE3	Nucleoporin SEH1 OS=Homo sapiens OX=9606 GN=SEH1L PE=1 SV=3	0	11.833	12	3	3	3	1	360	39.6	8.09	50	3
Q93050	V-type proton ATPase 116 kDa subunit a isoform 1 OS=Homo sapiens OX=9606 GN=ATP6V0A1 PE=1 SV=3	0	11.789	5	3	3	3	1	837	96.4	6.43	43	3
Q9P0J0	NADH dehydrogenase [ubiquinone] 1 alpha subcomplex subunit 13 OS=Homo sapiens OX=9606 GN=NDUFA13 PE=1 SV=3	0	11.778	30	3	4	3	1	144	16.7	8.43	43	3
Q9H8H3	Methyltransferase-like protein 7A OS=Homo sapiens OX=9606 GN=METTL7A PE=1 SV=1	0	11.741	11	2	2	2	1	244	28.3	8.38	83	2
Q9P032	NADH dehydrogenase [ubiquinone] 1 alpha subcomplex assembly factor 4 OS=Homo sapiens OX=9606 GN=NDUFAF4 PE=1 SV=1	0	11.728	17	3	3	3	1	175	20.3	8.82	88	3
P02462	Collagen alpha-1(IV) chain OS=Homo sapiens OX=9606 GN=COL4A1 PE=1 SV=4	0	11.713	2	2	2	2	1	1669	160.5	8.28	97	2
Q9Y5L0	Transportin-3 OS=Homo sapiens OX=9606 GN=TNPO3 PE=1 SV=3	0	11.695	4	2	2	2	1	923	104.1	5.57	108	2
Q5VTR2	E3 ubiquitin-protein ligase BRE1A OS=Homo sapiens OX=9606 GN=RNF20 PE=1 SV=2	0	11.679	4	3	3	3	1	975	113.6	5.94	43	3
Q9Y6A9	Signal peptidase complex subunit 1 OS=Homo sapiens OX=9606 GN=SPCS1 PE=1 SV=4	0	11.677	31	2	2	2	1	102	11.8	9.31	57	2
Q99959	Plakophilin-2 OS=Homo sapiens OX=9606 GN=PKP2 PE=1 SV=2	0	11.649	4	2	2	2	1	881	97.4	9.33	39	2
Q9NPD3	Exosome complex component RRP41 OS=Homo sapiens OX=9606 GN=EXOSC4 PE=1 SV=3	0	11.624	11	2	2	2	1	245	26.4	6.52	63	2
P47895	Aldehyde dehydrogenase family 1 member A3 OS=Homo sapiens OX=9606 GN=ALDH1A3 PE=1 SV=2	0	11.621	4	3	3	1	1	512	56.1	7.25	96	3
Q53GQ0	Very-long-chain 3-oxoacyl-CoA reductase OS=Homo sapiens OX=9606 GN=HSD17B12 PE=1 SV=2	0	11.607	18	4	4	4	1	312	34.3	9.32	71	4
Q7Z3Y8	Keratin, type I cytoskeletal 27 OS=Homo sapiens OX=9606 GN=KRT27 PE=1 SV=2	0	11.606	7	3	5	1	1	459	49.8	5.05	113	3
O95347	Structural maintenance of chromosomes protein 2 OS=Homo sapiens OX=9606 GN=SMC2 PE=1 SV=2	0	11.596	3	3	3	3	1	1197	135.6	8.43	61	3
Q13330	Metastasis-associated protein MTA1 OS=Homo sapiens OX=9606 GN=MTA1 PE=1 SV=2	0	11.559	6	3	3	2	1	715	80.7	9.26	88	3
P14384	Carboxypeptidase M OS=Homo sapiens OX=9606 GN=CPM PE=1 SV=2	0	11.552	6	2	2	2	1	443	50.5	7.36	45	2
Q8TCT8	Signal peptide peptidase-like 2A OS=Homo sapiens OX=9606 GN=SPPL2A PE=1 SV=2	0	11.542	4	2	3	2	1	520	58.1	8.32	47	2
Q96FJ0	AMSH-like protease OS=Homo sapiens OX=9606 GN=STAMBPL1 PE=1 SV=2	0	11.522	5	1	2	1	1	436	49.8	7.23	79	1
Q9NQW7	Xaa-Pro aminopeptidase 1 OS=Homo sapiens OX=9606 GN=XPNPEP1 PE=1 SV=3	0	11.521	7	4	4	4	1	623	69.9	5.67	36	4
P11166	Solute carrier family 2, facilitated glucose transporter member 1 OS=Homo sapiens OX=9606 GN=SLC2A1 PE=1 SV=2	0	11.477	5	4	6	4	1	492	54	8.72	129	4
Q8NI27	THO complex subunit 2 OS=Homo sapiens OX=9606 GN=THOC2 PE=1 SV=2	0	11.467	3	4	4	4	1	1593	182.7	8.44	102	4
Q9BV20	Methylthioribose-1-phosphate isomerase OS=Homo sapiens OX=9606 GN=MRI1 PE=1 SV=1	0	11.445	11	2	2	2	1	369	39.1	6.3	60	2
P55036	26S proteasome non-ATPase regulatory subunit 4 OS=Homo sapiens OX=9606 GN=PSMD4 PE=1 SV=1	0	11.427	8	2	2	2	1	377	40.7	4.79	61	2
Q96C01	Protein FAM136A OS=Homo sapiens OX=9606 GN=FAM136A PE=1 SV=1	0	11.414	22	3	3	3	1	138	15.6	7.61	70	3
L0R6Q1	SLC35A4 upstream open reading frame protein OS=Homo sapiens OX=9606 GN=SLC35A4 PE=3 SV=1	0	11.401	32	2	3	2	1	103	11.1	8.1	99	2
Q15121	Astrocytic phosphoprotein PEA-15 OS=Homo sapiens OX=9606 GN=PEA15 PE=1 SV=2	0	11.399	24	2	2	2	1	130	15	5.02	62	2
P41227	N-alpha-acetyltransferase 10 OS=Homo sapiens OX=9606 GN=NAA10 PE=1 SV=1	0	11.342	23	4	4	4	1	235	26.4	5.64	25	4
Q9H910	Jupiter microtubule associated homolog 2 OS=Homo sapiens OX=9606 GN=JPT2 PE=1 SV=1	0	11.339	15	2	3	2	1	190	20.1	9.26	85	2
P82650	28S ribosomal protein S22, mitochondrial OS=Homo sapiens OX=9606 GN=MRPS22 PE=1 SV=1	0	11.337	8	2	2	2	1	360	41.3	7.9	54	2
Q14683	Structural maintenance of chromosomes protein 1A OS=Homo sapiens OX=9606 GN=SMC1A PE=1 SV=2	0	11.317	3	3	3	3	1	1233	143.1	7.64	73	3
P47914	60S ribosomal protein L29 OS=Homo sapiens OX=9606 GN=RPL29 PE=1 SV=2	0	11.289	15	3	5	3	1	159	17.7	11.66	95	3
Q96A26	Protein FAM162A OS=Homo sapiens OX=9606 GN=FAM162A PE=1 SV=2	0	11.289	19	4	4	4	1	154	17.3	9.77	48	4
Q9NR28	Diablo homolog, mitochondrial OS=Homo sapiens OX=9606 GN=DIABLO PE=1 SV=1	0	11.273	18	2	2	2	1	239	27.1	5.9	68	2
Q9H330	Transmembrane protein 245 OS=Homo sapiens OX=9606 GN=TMEM245 PE=1 SV=3	0	11.258	4	3	3	3	1	879	97.3	8.91	82	3
Q96E17	Ras-related protein Rab-3C OS=Homo sapiens OX=9606 GN=RAB3C PE=1 SV=1	0	11.248	18	4	5	2	1	227	25.9	5.24	83	4
Q8NFH4	Nucleoporin Nup37 OS=Homo sapiens OX=9606 GN=NUP37 PE=1 SV=1	0	11.246	9	2	2	2	1	326	36.7	5.92	82	2
Q96BS2	Calcineurin B homologous protein 3 OS=Homo sapiens OX=9606 GN=TESC PE=1 SV=3	0	11.211	17	3	3	3	1	214	24.7	4.93	64	3
Q99933	BAG family molecular chaperone regulator 1 OS=Homo sapiens OX=9606 GN=BAG1 PE=1 SV=4	0	11.182	8	2	2	2	1	345	38.8	7.81	56	2
P16455	Methylated-DNA--protein-cysteine methyltransferase OS=Homo sapiens OX=9606 GN=MGMT PE=1 SV=1	0	11.157	15	2	2	2	1	207	21.6	8.1	122	2
P08648	Integrin alpha-5 OS=Homo sapiens OX=9606 GN=ITGA5 PE=1 SV=2	0	11.153	3	3	3	3	1	1049	114.5	5.77	80	3
Q9NYF8	Bcl-2-associated transcription factor 1 OS=Homo sapiens OX=9606 GN=BCLAF1 PE=1 SV=2	0	11.147	5	4	4	4	1	920	106.1	9.98	48	4
P01111	GTPase NRas OS=Homo sapiens OX=9606 GN=NRAS PE=1 SV=1	0	11.13	20	3	3	1	1	189	21.2	5.17	55	3
Q9C005	Protein dpy-30 homolog OS=Homo sapiens OX=9606 GN=DPY30 PE=1 SV=1	0	11.13	16	1	3	1	1	99	11.2	4.88	64	1
Q5JVF3	PCI domain-containing protein 2 OS=Homo sapiens OX=9606 GN=PCID2 PE=1 SV=2	0	11.098	8	3	3	3	1	399	46	8.53	75	3
P62861	40S ribosomal protein S30 OS=Homo sapiens OX=9606 GN=FAU PE=1 SV=1	0	11.089	20	3	4	3	1	59	6.6	12.15	98	3
Q86X76	Deaminated glutathione amidase OS=Homo sapiens OX=9606 GN=NIT1 PE=1 SV=2	0	11.087	11	3	3	3	1	327	35.9	7.74	72	3
O00330	Pyruvate dehydrogenase protein X component, mitochondrial OS=Homo sapiens OX=9606 GN=PDHX PE=1 SV=3	0	11.085	6	2	2	2	1	501	54.1	8.66	62	2
Q9Y5J9	Mitochondrial import inner membrane translocase subunit Tim8 B OS=Homo sapiens OX=9606 GN=TIMM8B PE=1 SV=1	0	11.068	27	2	2	2	1	83	9.3	5.12	101	2
Q86VX2	COMM domain-containing protein 7 OS=Homo sapiens OX=9606 GN=COMMD7 PE=1 SV=2	0	11.032	10	1	1	1	1	200	22.5	5.92	109	1
P78357	Contactin-associated protein 1 OS=Homo sapiens OX=9606 GN=CNTNAP1 PE=1 SV=1	0	11.013	2	2	2	2	1	1384	156.2	7.05	65	2
Q9NP79	Vacuolar protein sorting-associated protein VTA1 homolog OS=Homo sapiens OX=9606 GN=VTA1 PE=1 SV=1	0	10.994	10	3	3	3	1	307	33.9	6.29	64	3
Q5RI15	Cytochrome c oxidase assembly protein COX20, mitochondrial OS=Homo sapiens OX=9606 GN=COX20 PE=1 SV=2	0	10.989	37	2	3	2	1	118	13.3	8.76	89	2
Q92878	DNA repair protein RAD50 OS=Homo sapiens OX=9606 GN=RAD50 PE=1 SV=1	0	10.953	2	1	2	1	1	1312	153.8	6.89	85	1
Q9UBM7	7-dehydrocholesterol reductase OS=Homo sapiens OX=9606 GN=DHCR7 PE=1 SV=1	0	10.952	7	2	2	2	1	475	54.5	8.7	61	2
P48651	Phosphatidylserine synthase 1 OS=Homo sapiens OX=9606 GN=PTDSS1 PE=1 SV=1	0	10.941	5	2	2	2	1	473	55.5	8.43	58	2
Q5ZPR3	CD276 antigen OS=Homo sapiens OX=9606 GN=CD276 PE=1 SV=1	0	10.933	5	2	3	2	1	534	57.2	4.91	89	2
O94992	Protein HEXIM1 OS=Homo sapiens OX=9606 GN=HEXIM1 PE=1 SV=1	0	10.92	5	1	1	1	1	359	40.6	4.89	91	1
P53582	Methionine aminopeptidase 1 OS=Homo sapiens OX=9606 GN=METAP1 PE=1 SV=2	0	10.911	9	3	3	3	1	386	43.2	7.17	58	3
P22033	Methylmalonyl-CoA mutase, mitochondrial OS=Homo sapiens OX=9606 GN=MMUT PE=1 SV=4	0	10.883	4	2	3	2	1	750	83.1	6.93	45	2
Q13505	Metaxin-1 OS=Homo sapiens OX=9606 GN=MTX1 PE=1 SV=3	0	10.876	6	2	2	2	1	466	51.4	9.79	80	2
P82909	28S ribosomal protein S36, mitochondrial OS=Homo sapiens OX=9606 GN=MRPS36 PE=1 SV=2	0	10.866	28	2	3	2	1	103	11.5	9.99	62	2
P41236	Protein phosphatase inhibitor 2 OS=Homo sapiens OX=9606 GN=PPP1R2 PE=1 SV=2	0	10.862	13	2	3	2	1	205	23	4.74	60	2
O00506	Serine/threonine-protein kinase 25 OS=Homo sapiens OX=9606 GN=STK25 PE=1 SV=1	0	10.838	9	3	3	1	1	426	48.1	6.74	105	3
Q99627	COP9 signalosome complex subunit 8 OS=Homo sapiens OX=9606 GN=COPS8 PE=1 SV=1	0	10.833	17	2	2	2	1	209	23.2	5.38	86	2
P23919	Thymidylate kinase OS=Homo sapiens OX=9606 GN=DTYMK PE=1 SV=4	0	10.811	27	5	5	5	1	212	23.8	8.27	35	5
Q6UW63	Protein O-glucosyltransferase 2 OS=Homo sapiens OX=9606 GN=POGLUT2 PE=1 SV=1	0	10.805	6	2	2	2	1	502	58	7.71	83	2
Q9H061	Transmembrane protein 126A OS=Homo sapiens OX=9606 GN=TMEM126A PE=1 SV=1	0	10.783	10	1	2	1	1	195	21.5	9.26	55	1
O00217	NADH dehydrogenase [ubiquinone] iron-sulfur protein 8, mitochondrial OS=Homo sapiens OX=9606 GN=NDUFS8 PE=1 SV=1	0	10.777	15	2	2	2	1	210	23.7	6.34	75	2
Q9Y282	Endoplasmic reticulum-Golgi intermediate compartment protein 3 OS=Homo sapiens OX=9606 GN=ERGIC3 PE=1 SV=1	0	10.772	9	2	3	2	1	383	43.2	6.06	60	2
O95197	Reticulon-3 OS=Homo sapiens OX=9606 GN=RTN3 PE=1 SV=2	0	10.768	2	2	3	2	1	1032	112.5	4.96	66	2
Q6ZXV5	Protein O-mannosyl-transferase TMTC3 OS=Homo sapiens OX=9606 GN=TMTC3 PE=1 SV=2	0	10.753	3	2	2	2	1	915	103.9	8.87	64	2
Q15418	Ribosomal protein S6 kinase alpha-1 OS=Homo sapiens OX=9606 GN=RPS6KA1 PE=1 SV=2	0	10.753	4	3	3	1	1	735	82.7	7.83	63	3
Q96QR8	Transcriptional activator protein Pur-beta OS=Homo sapiens OX=9606 GN=PURB PE=1 SV=3	0	10.743	17	4	5	4	1	312	33.2	5.43	61	4
P62745	Rho-related GTP-binding protein RhoB OS=Homo sapiens OX=9606 GN=RHOB PE=1 SV=1	0	10.716	24	3	3	2	1	196	22.1	5.24	73	3
Q13740	CD166 antigen OS=Homo sapiens OX=9606 GN=ALCAM PE=1 SV=2	0	10.713	8	3	3	3	1	583	65.1	6.25	68	3
O60220	Mitochondrial import inner membrane translocase subunit Tim8 A OS=Homo sapiens OX=9606 GN=TIMM8A PE=1 SV=1	0	10.709	29	2	2	2	1	97	11	5.16	59	2
O00743	Serine/threonine-protein phosphatase 6 catalytic subunit OS=Homo sapiens OX=9606 GN=PPP6C PE=1 SV=1	0	10.673	9	2	2	2	1	305	35.1	5.69	39	2
Q53H12	Acylglycerol kinase, mitochondrial OS=Homo sapiens OX=9606 GN=AGK PE=1 SV=2	0	10.649	8	2	2	2	1	422	47.1	8.09	44	2
P50851	Lipopolysaccharide-responsive and beige-like anchor protein OS=Homo sapiens OX=9606 GN=LRBA PE=1 SV=4	0	10.643	1	2	3	2	1	2863	318.9	5.6	131	2
O95159	Zinc finger protein-like 1 OS=Homo sapiens OX=9606 GN=ZFPL1 PE=1 SV=2	0	10.629	14	3	3	3	1	310	34.1	8.07	51	3
P30260	Cell division cycle protein 27 homolog OS=Homo sapiens OX=9606 GN=CDC27 PE=1 SV=2	0	10.627	6	3	3	3	1	824	91.8	7.02	26	3
Q8N8S7	Protein enabled homolog OS=Homo sapiens OX=9606 GN=ENAH PE=1 SV=2	0	10.627	5	2	2	2	1	591	66.5	6.93	82	2
Q9NQT4	Exosome complex component RRP46 OS=Homo sapiens OX=9606 GN=EXOSC5 PE=1 SV=1	0	10.608	15	2	2	2	1	235	25.2	7.59	77	2
Q9NTI5	Sister chromatid cohesion protein PDS5 homolog B OS=Homo sapiens OX=9606 GN=PDS5B PE=1 SV=1	0	10.606	2	3	3	2	1	1447	164.6	8.47	81	3
P49674	Casein kinase I isoform epsilon OS=Homo sapiens OX=9606 GN=CSNK1E PE=1 SV=1	0	10.595	6	2	2	2	1	416	47.3	9.66	64	2
Q9NQ88	Fructose-2,6-bisphosphatase TIGAR OS=Homo sapiens OX=9606 GN=TIGAR PE=1 SV=1	0	10.573	10	2	2	2	1	270	30	7.69	59	2
Q96BQ5	Coiled-coil domain-containing protein 127 OS=Homo sapiens OX=9606 GN=CCDC127 PE=1 SV=1	0	10.565	12	3	3	3	1	260	30.8	9.2	52	3
Q4VC31	Coiled-coil domain-containing protein 58 OS=Homo sapiens OX=9606 GN=CCDC58 PE=1 SV=1	0	10.548	15	2	2	2	1	144	16.6	7.81	73	2
P07305	Histone H1.0 OS=Homo sapiens OX=9606 GN=H1F0 PE=1 SV=3	0	10.541	13	2	2	2	1	194	20.9	10.84	84	2
Q6DKJ4	Nucleoredoxin OS=Homo sapiens OX=9606 GN=NXN PE=1 SV=2	0	10.535	9	3	3	3	1	435	48.4	4.97	48	3
Q9H4G0	Band 4.1-like protein 1 OS=Homo sapiens OX=9606 GN=EPB41L1 PE=1 SV=2	0	10.533	5	3	3	3	1	881	98.4	5.62	70	3
Q9NP61	ADP-ribosylation factor GTPase-activating protein 3 OS=Homo sapiens OX=9606 GN=ARFGAP3 PE=1 SV=1	0	10.491	9	3	3	3	1	516	56.9	7.36	57	3
Q96Q11	CCA tRNA nucleotidyltransferase 1, mitochondrial OS=Homo sapiens OX=9606 GN=TRNT1 PE=1 SV=2	0	10.481	6	2	2	2	1	434	50.1	8.1	65	2
Q9H2P0	Activity-dependent neuroprotector homeobox protein OS=Homo sapiens OX=9606 GN=ADNP PE=1 SV=1	0	10.471	4	3	3	3	1	1102	123.5	7.34	56	3
Q9NZT2	Opioid growth factor receptor OS=Homo sapiens OX=9606 GN=OGFR PE=1 SV=3	0	10.433	4	2	2	2	1	677	73.3	4.84	66	2
Q6PIU2	Neutral cholesterol ester hydrolase 1 OS=Homo sapiens OX=9606 GN=NCEH1 PE=1 SV=3	0	10.411	7	2	2	2	1	408	45.8	7.23	70	2
Q13425	Beta-2-syntrophin OS=Homo sapiens OX=9606 GN=SNTB2 PE=1 SV=1	0	10.407	4	2	2	2	1	540	57.9	8.82	84	2
P57105	Synaptojanin-2-binding protein OS=Homo sapiens OX=9606 GN=SYNJ2BP PE=1 SV=2	0	10.401	29	4	4	4	1	145	15.9	6.3	53	4
P07919	Cytochrome b-c1 complex subunit 6, mitochondrial OS=Homo sapiens OX=9606 GN=UQCRH PE=1 SV=2	0	10.396	30	2	2	2	1	91	10.7	4.44	54	2
Q9Y6N1	Cytochrome c oxidase assembly protein COX11, mitochondrial OS=Homo sapiens OX=9606 GN=COX11 PE=1 SV=3	0	10.39	5	1	1	1	1	276	31.4	9.06	104	1
O00161	Synaptosomal-associated protein 23 OS=Homo sapiens OX=9606 GN=SNAP23 PE=1 SV=1	0	10.37	13	2	2	2	1	211	23.3	5.01	91	2
P13984	General transcription factor IIF subunit 2 OS=Homo sapiens OX=9606 GN=GTF2F2 PE=1 SV=2	0	10.367	13	2	2	2	1	249	28.4	9.23	56	2
Q9Y248	DNA replication complex GINS protein PSF2 OS=Homo sapiens OX=9606 GN=GINS2 PE=1 SV=1	0	10.356	14	1	1	1	1	185	21.4	5.44	60	1
Q13573	SNW domain-containing protein 1 OS=Homo sapiens OX=9606 GN=SNW1 PE=1 SV=1	0	10.355	7	3	5	3	1	536	61.5	9.52	107	3
P07858	Cathepsin B OS=Homo sapiens OX=9606 GN=CTSB PE=1 SV=3	0	10.348	5	1	1	1	1	339	37.8	6.3	91	1
P14174	Macrophage migration inhibitory factor OS=Homo sapiens OX=9606 GN=MIF PE=1 SV=4	0	10.344	40	3	5	3	1	115	12.5	7.88	117	3
Q92506	Estradiol 17-beta-dehydrogenase 8 OS=Homo sapiens OX=9606 GN=HSD17B8 PE=1 SV=2	0	10.337	11	2	2	2	1	261	27	6.54	79	2
O95406	Protein cornichon homolog 1 OS=Homo sapiens OX=9606 GN=CNIH1 PE=1 SV=1	0	10.323	20	1	2	1	1	144	16.7	5.71	93	1
Q9BV44	THUMP domain-containing protein 3 OS=Homo sapiens OX=9606 GN=THUMPD3 PE=1 SV=1	0	10.303	7	3	4	3	1	507	57	6.37	52	3
Q96PZ0	Pseudouridylate synthase 7 homolog OS=Homo sapiens OX=9606 GN=PUS7 PE=1 SV=2	0	10.296	3	1	1	1	1	661	75	6.37	79	1
Q8NE86	Calcium uniporter protein, mitochondrial OS=Homo sapiens OX=9606 GN=MCU PE=1 SV=1	0	10.261	5	1	1	1	1	351	39.8	8.65	67	1
Q9Y2Q5	Ragulator complex protein LAMTOR2 OS=Homo sapiens OX=9606 GN=LAMTOR2 PE=1 SV=1	0	10.247	17	2	3	2	1	125	13.5	5.4	98	2
Q9NX24	H/ACA ribonucleoprotein complex subunit 2 OS=Homo sapiens OX=9606 GN=NHP2 PE=1 SV=1	0	10.241	12	1	2	1	1	153	17.2	8.22	120	1
Q8WXI9	Transcriptional repressor p66-beta OS=Homo sapiens OX=9606 GN=GATAD2B PE=1 SV=1	0	10.225	6	2	2	2	1	593	65.2	9.7	66	2
Q8TCT9	Minor histocompatibility antigen H13 OS=Homo sapiens OX=9606 GN=HM13 PE=1 SV=1	0	10.219	5	2	3	2	1	377	41.5	6.43	48	2
P04150	Glucocorticoid receptor OS=Homo sapiens OX=9606 GN=NR3C1 PE=1 SV=1	0	10.206	5	3	3	3	1	777	85.6	6.38	46	3
Q9Y6B6	GTP-binding protein SAR1b OS=Homo sapiens OX=9606 GN=SAR1B PE=1 SV=1	0	10.203	18	2	2	2	1	198	22.4	6.11	52	2
Q9NVS9	Pyridoxine-5'-phosphate oxidase OS=Homo sapiens OX=9606 GN=PNPO PE=1 SV=1	0	10.199	16	2	2	2	1	261	30	7.06	48	2
O43708	Maleylacetoacetate isomerase OS=Homo sapiens OX=9606 GN=GSTZ1 PE=1 SV=3	0	10.193	9	1	1	1	1	216	24.2	8.54	76	1
Q9NRX1	RNA-binding protein PNO1 OS=Homo sapiens OX=9606 GN=PNO1 PE=1 SV=1	0	10.169	12	2	2	2	1	252	27.9	9.73	40	2
Q7Z4V5	Hepatoma-derived growth factor-related protein 2 OS=Homo sapiens OX=9606 GN=HDGFL2 PE=1 SV=1	0	10.154	3	1	2	1	1	671	74.3	7.49	84	1
Q5VT66	Mitochondrial amidoxime-reducing component 1 OS=Homo sapiens OX=9606 GN=MARC1 PE=1 SV=1	0	10.153	7	2	2	2	1	337	37.5	8.88	64	2
O43660	Pleiotropic regulator 1 OS=Homo sapiens OX=9606 GN=PLRG1 PE=1 SV=1	0	10.15	6	2	2	2	1	514	57.2	9.17	64	2
Q99848	Probable rRNA-processing protein EBP2 OS=Homo sapiens OX=9606 GN=EBNA1BP2 PE=1 SV=2	0	10.136	11	3	3	3	1	306	34.8	10.1	67	3
Q7Z2T5	TRMT1-like protein OS=Homo sapiens OX=9606 GN=TRMT1L PE=1 SV=2	0	10.128	6	2	2	2	1	733	81.7	7.88	78	2
P08243	Asparagine synthetase [glutamine-hydrolyzing] OS=Homo sapiens OX=9606 GN=ASNS PE=1 SV=4	0	10.101	6	2	2	2	1	561	64.3	6.86	87	2
Q9UKD2	mRNA turnover protein 4 homolog OS=Homo sapiens OX=9606 GN=MRTO4 PE=1 SV=2	0	10.089	13	3	3	3	1	239	27.5	8.29	84	3
Q8TED0	U3 small nucleolar RNA-associated protein 15 homolog OS=Homo sapiens OX=9606 GN=UTP15 PE=1 SV=3	0	10.076	8	3	3	3	1	518	58.4	9.11	68	3
Q92508	Piezo-type mechanosensitive ion channel component 1 OS=Homo sapiens OX=9606 GN=PIEZO1 PE=1 SV=4	0	10.073	2	4	4	4	1	2521	286.6	7.47	39	4
Q13868	Exosome complex component RRP4 OS=Homo sapiens OX=9606 GN=EXOSC2 PE=1 SV=2	0	10.012	14	3	3	3	1	293	32.8	7.5	23	3
Q9BQ67	Glutamate-rich WD repeat-containing protein 1 OS=Homo sapiens OX=9606 GN=GRWD1 PE=1 SV=1	0	10.01	9	2	2	2	1	446	49.4	4.92	76	2
Q9Y3B7	39S ribosomal protein L11, mitochondrial OS=Homo sapiens OX=9606 GN=MRPL11 PE=1 SV=1	0	10.005	19	3	3	3	1	192	20.7	9.91	77	3
Q16822	Phosphoenolpyruvate carboxykinase [GTP], mitochondrial OS=Homo sapiens OX=9606 GN=PCK2 PE=1 SV=4	0	10.003	6	2	2	2	1	640	70.7	7.62	67	2
Q16543	Hsp90 co-chaperone Cdc37 OS=Homo sapiens OX=9606 GN=CDC37 PE=1 SV=1	0	9.997	8	3	3	3	1	378	44.4	5.25	88	3
Q9H1K1	Iron-sulfur cluster assembly enzyme ISCU, mitochondrial OS=Homo sapiens OX=9606 GN=ISCU PE=1 SV=2	0	9.969	22	2	2	2	1	167	18	9.48	69	2
O00541	Pescadillo homolog OS=Homo sapiens OX=9606 GN=PES1 PE=1 SV=1	0	9.968	3	1	3	1	1	588	68	7.33	54	1
Q5R3I4	Tetratricopeptide repeat protein 38 OS=Homo sapiens OX=9606 GN=TTC38 PE=1 SV=1	0	9.957	13	3	3	3	1	469	52.8	5.99	41	3
O75629	Protein CREG1 OS=Homo sapiens OX=9606 GN=CREG1 PE=1 SV=1	0	9.93	10	1	1	1	1	220	24.1	7.59	37	1
P49354	Protein farnesyltransferase/geranylgeranyltransferase type-1 subunit alpha OS=Homo sapiens OX=9606 GN=FNTA PE=1 SV=1	0	9.914	10	2	2	2	1	379	44.4	5.08	63	2
Q6I9Y2	THO complex subunit 7 homolog OS=Homo sapiens OX=9606 GN=THOC7 PE=1 SV=3	0	9.908	8	1	1	1	1	204	23.7	5.67	71	1
Q96BW9	Phosphatidate cytidylyltransferase, mitochondrial OS=Homo sapiens OX=9606 GN=TAMM41 PE=1 SV=2	0	9.9	7	2	2	2	1	452	51	7.94	82	2
Q92504	Zinc transporter SLC39A7 OS=Homo sapiens OX=9606 GN=SLC39A7 PE=1 SV=2	0	9.898	6	1	1	1	1	469	50.1	6.87	74	1
P61960	Ubiquitin-fold modifier 1 OS=Homo sapiens OX=9606 GN=UFM1 PE=1 SV=1	0	9.881	59	2	2	2	1	85	9.1	9.31	55	2
Q96GK7	Fumarylacetoacetate hydrolase domain-containing protein 2A OS=Homo sapiens OX=9606 GN=FAHD2A PE=1 SV=1	0	9.86	9	2	2	2	1	314	34.6	8.24	26	2
Q9UBU9	Nuclear RNA export factor 1 OS=Homo sapiens OX=9606 GN=NXF1 PE=1 SV=1	0	9.857	8	3	4	3	1	619	70.1	8.51	55	3
Q13630	GDP-L-fucose synthase OS=Homo sapiens OX=9606 GN=TSTA3 PE=1 SV=1	0	9.817	15	4	4	4	1	321	35.9	6.6	58	4
Q96T76	MMS19 nucleotide excision repair protein homolog OS=Homo sapiens OX=9606 GN=MMS19 PE=1 SV=2	0	9.807	4	3	3	3	1	1030	113.2	6.35	84	3
Q9H4X1	Regulator of cell cycle RGCC OS=Homo sapiens OX=9606 GN=RGCC PE=1 SV=1	0	9.801	15	1	1	1	1	137	14.6	4.75	74	1
Q9H6Z4	Ran-binding protein 3 OS=Homo sapiens OX=9606 GN=RANBP3 PE=1 SV=1	0	9.797	7	3	3	3	1	567	60.2	4.78	65	3
Q92522	Histone H1x OS=Homo sapiens OX=9606 GN=H1FX PE=1 SV=1	0	9.785	15	3	4	3	1	213	22.5	10.76	61	3
Q8IU85	Calcium/calmodulin-dependent protein kinase type 1D OS=Homo sapiens OX=9606 GN=CAMK1D PE=1 SV=1	0	9.779	5	2	2	2	1	385	42.9	7.21	86	2
P10646	Tissue factor pathway inhibitor OS=Homo sapiens OX=9606 GN=TFPI PE=1 SV=1	0	9.765	11	2	2	2	1	304	35	8.25	38	2
Q2TAL8	Glutamine-rich protein 1 OS=Homo sapiens OX=9606 GN=QRICH1 PE=1 SV=1	0	9.733	5	3	3	3	1	776	86.4	5.87	43	3
Q03169	Tumor necrosis factor alpha-induced protein 2 OS=Homo sapiens OX=9606 GN=TNFAIP2 PE=2 SV=2	0	9.725	7	3	3	3	1	654	72.6	6.46	51	3
Q86UV5	Ubiquitin carboxyl-terminal hydrolase 48 OS=Homo sapiens OX=9606 GN=USP48 PE=1 SV=1	0	9.719	3	2	2	2	1	1035	119	6.05	60	2
Q9BWF3	RNA-binding protein 4 OS=Homo sapiens OX=9606 GN=RBM4 PE=1 SV=1	0	9.705	4	1	1	1	1	364	40.3	7.08	88	1
P82663	28S ribosomal protein S25, mitochondrial OS=Homo sapiens OX=9606 GN=MRPS25 PE=1 SV=1	0	9.7	14	2	2	2	1	173	20.1	8.82	45	2
O14976	Cyclin-G-associated kinase OS=Homo sapiens OX=9606 GN=GAK PE=1 SV=2	0	9.683	1	1	1	1	1	1311	143.1	5.73	63	1
Q99459	Cell division cycle 5-like protein OS=Homo sapiens OX=9606 GN=CDC5L PE=1 SV=2	0	9.682	4	3	3	3	1	802	92.2	8.18	68	3
Q9BTE1	Dynactin subunit 5 OS=Homo sapiens OX=9606 GN=DCTN5 PE=1 SV=1	0	9.681	14	2	2	2	1	182	20.1	8.02	68	2
Q15599	Na(+)/H(+) exchange regulatory cofactor NHE-RF2 OS=Homo sapiens OX=9606 GN=SLC9A3R2 PE=1 SV=2	0	9.666	8	2	2	2	1	337	37.4	7.93	78	2
Q7Z4W1	L-xylulose reductase OS=Homo sapiens OX=9606 GN=DCXR PE=1 SV=2	0	9.658	8	2	2	2	1	244	25.9	8.1	64	2
Q9BTY7	Protein HGH1 homolog OS=Homo sapiens OX=9606 GN=HGH1 PE=1 SV=1	0	9.653	6	1	1	1	1	390	42.1	4.81	65	1
P56211	cAMP-regulated phosphoprotein 19 OS=Homo sapiens OX=9606 GN=ARPP19 PE=1 SV=2	0	9.623	23	2	2	2	1	112	12.3	9.09	41	2
O60547	GDP-mannose 4,6 dehydratase OS=Homo sapiens OX=9606 GN=GMDS PE=1 SV=1	0	9.609	13	3	3	3	1	372	41.9	7.31	35	3
Q92544	Transmembrane 9 superfamily member 4 OS=Homo sapiens OX=9606 GN=TM9SF4 PE=1 SV=2	0	9.581	7	3	4	2	1	642	74.5	6.54	72	3
O14817	Tetraspanin-4 OS=Homo sapiens OX=9606 GN=TSPAN4 PE=1 SV=1	0	9.564	11	1	1	1	1	238	26.1	6.47	70	1
Q6DKI1	60S ribosomal protein L7-like 1 OS=Homo sapiens OX=9606 GN=RPL7L1 PE=1 SV=2	0	9.557	11	2	2	2	1	255	29.7	10.52	15	2
O00170	AH receptor-interacting protein OS=Homo sapiens OX=9606 GN=AIP PE=1 SV=2	0	9.551	11	3	3	3	1	330	37.6	6.29	52	3
[truncated: 1,300 more rows]

## Sheet: i-FASP-2-pro
Accession	Description	Exp. q-value: Combined	Sum PEP Score	Coverage [%]	# Peptides	# PSMs	# Unique Peptides	# Protein Groups	# AAs	MW [kDa]	calc. pI	Score Mascot: Mascot	# Peptides (by Search Engine): Mascot
Q15149	Plectin OS=Homo sapiens OX=9606 GN=PLEC PE=1 SV=3	0	1124.82	49	215	272	204	1	4684	531.5	5.96	5844	215
P21333	Filamin-A OS=Homo sapiens OX=9606 GN=FLNA PE=1 SV=4	0	1048.14	63	140	237	128	1	2647	280.6	6.06	6682	140
P35579	Myosin-9 OS=Homo sapiens OX=9606 GN=MYH9 PE=1 SV=4	0	670.957	55	102	150	86	1	1960	226.4	5.6	3733	102
Q00610	Clathrin heavy chain 1 OS=Homo sapiens OX=9606 GN=CLTC PE=1 SV=5	0	645.861	59	85	133	85	1	1675	191.5	5.69	3768	85
P78527	DNA-dependent protein kinase catalytic subunit OS=Homo sapiens OX=9606 GN=PRKDC PE=1 SV=3	0	591.26	34	119	134	119	1	4128	468.8	7.12	3041	119
Q9Y490	Talin-1 OS=Homo sapiens OX=9606 GN=TLN1 PE=1 SV=3	0	575.645	47	90	114	77	1	2541	269.6	6.07	3428	90
O75369	Filamin-B OS=Homo sapiens OX=9606 GN=FLNB PE=1 SV=2	0	571.678	50	96	130	84	1	2602	278	5.73	3057	96
P58107	Epiplakin OS=Homo sapiens OX=9606 GN=EPPK1 PE=1 SV=3	0	559.366	53	75	111	65	1	5088	555.3	5.62	3024	75
P49327	Fatty acid synthase OS=Homo sapiens OX=9606 GN=FASN PE=1 SV=3	0	540.31	53	93	110	93	1	2511	273.3	6.44	2976	93
P31327	Carbamoyl-phosphate synthase [ammonia], mitochondrial OS=Homo sapiens OX=9606 GN=CPS1 PE=1 SV=2	0	532.855	62	80	130	78	1	1500	164.8	6.74	3229	80
P05787	Keratin, type II cytoskeletal 8 OS=Homo sapiens OX=9606 GN=KRT8 PE=1 SV=7	0	516.012	82	52	174	41	1	483	53.7	5.59	4443	52
P04264	Keratin, type II cytoskeletal 1 OS=Homo sapiens OX=9606 GN=KRT1 PE=1 SV=6	0	510.662	66	57	241	48	1	644	66	8.12	12139	57
Q13813	Spectrin alpha chain, non-erythrocytic 1 OS=Homo sapiens OX=9606 GN=SPTAN1 PE=1 SV=3	0	506.105	39	79	105	79	1	2472	284.4	5.35	2531	79
O43707	Alpha-actinin-4 OS=Homo sapiens OX=9606 GN=ACTN4 PE=1 SV=2	0	501.953	71	63	131	42	1	911	104.8	5.44	3360	63
P14618	Pyruvate kinase PKM OS=Homo sapiens OX=9606 GN=PKM PE=1 SV=4	0	477.995	76	40	119	40	1	531	57.9	7.84	3620	40
P29401	Transketolase OS=Homo sapiens OX=9606 GN=TKT PE=1 SV=3	0	476.232	82	43	113	43	1	623	67.8	7.66	3209	43
P10809	60 kDa heat shock protein, mitochondrial OS=Homo sapiens OX=9606 GN=HSPD1 PE=1 SV=2	0	470.42	74	46	107	46	1	573	61	5.87	3926	46
P04406	Glyceraldehyde-3-phosphate dehydrogenase OS=Homo sapiens OX=9606 GN=GAPDH PE=1 SV=3	0	437.331	79	23	119	23	1	335	36	8.46	3720	23
P05783	Keratin, type I cytoskeletal 18 OS=Homo sapiens OX=9606 GN=KRT18 PE=1 SV=2	0	426.038	83	47	122	45	1	430	48	5.45	3436	47
P60709	Actin, cytoplasmic 1 OS=Homo sapiens OX=9606 GN=ACTB PE=1 SV=1	0	426.014	87	30	156	2	1	375	41.7	5.48	4811	30
P63261	Actin, cytoplasmic 2 OS=Homo sapiens OX=9606 GN=ACTG1 PE=1 SV=1	0	422.781	87	29	154	1	1	375	41.8	5.48	4763	29
P35908	Keratin, type II cytoskeletal 2 epidermal OS=Homo sapiens OX=9606 GN=KRT2 PE=1 SV=2	0	415.162	85	52	114	40	1	639	65.4	8	4001	52
Q14204	Cytoplasmic dynein 1 heavy chain 1 OS=Homo sapiens OX=9606 GN=DYNC1H1 PE=1 SV=5	0	390.153	23	82	93	82	1	4646	532.1	6.4	1707	82
P46940	Ras GTPase-activating-like protein IQGAP1 OS=Homo sapiens OX=9606 GN=IQGAP1 PE=1 SV=1	0	387.033	51	70	82	70	1	1657	189.1	6.48	2383	70
Q01082	Spectrin beta chain, non-erythrocytic 1 OS=Homo sapiens OX=9606 GN=SPTBN1 PE=1 SV=2	0	371.477	35	68	80	63	1	2364	274.4	5.57	2109	68
P07437	Tubulin beta chain OS=Homo sapiens OX=9606 GN=TUBB PE=1 SV=2	0	368.317	76	32	102	4	1	444	49.6	4.89	2833	32
P68371	Tubulin beta-4B chain OS=Homo sapiens OX=9606 GN=TUBB4B PE=1 SV=1	0	361.75	82	33	103	1	1	445	49.8	4.89	2656	33
P55072	Transitional endoplasmic reticulum ATPase OS=Homo sapiens OX=9606 GN=VCP PE=1 SV=4	0	357.244	60	47	87	47	1	806	89.3	5.26	2306	47
Q04695	Keratin, type I cytoskeletal 17 OS=Homo sapiens OX=9606 GN=KRT17 PE=1 SV=2	0	355.854	89	47	109	26	1	432	48.1	5.02	2954	47
P35527	Keratin, type I cytoskeletal 9 OS=Homo sapiens OX=9606 GN=KRT9 PE=1 SV=3	0	350.743	78	38	104	37	1	623	62	5.24	4253	38
P13639	Elongation factor 2 OS=Homo sapiens OX=9606 GN=EEF2 PE=1 SV=4	0	348.777	67	53	83	52	1	858	95.3	6.83	1991	53
P06733	Alpha-enolase OS=Homo sapiens OX=9606 GN=ENO1 PE=1 SV=2	0	347.379	77	31	146	27	1	434	47.1	7.39	5311	31
Q71U36	Tubulin alpha-1A chain OS=Homo sapiens OX=9606 GN=TUBA1A PE=1 SV=1	0	346.996	81	34	81	1	1	451	50.1	5.06	2609	34
P11142	Heat shock cognate 71 kDa protein OS=Homo sapiens OX=9606 GN=HSPA8 PE=1 SV=1	0	341.142	61	38	94	25	1	646	70.9	5.52	2585	38
P02545	Prelamin-A/C OS=Homo sapiens OX=9606 GN=LMNA PE=1 SV=1	0	335.134	66	48	84	48	1	664	74.1	7.02	2407	48
P08670	Vimentin OS=Homo sapiens OX=9606 GN=VIM PE=1 SV=4	0	331.515	80	51	94	45	1	466	53.6	5.12	2108	51
P11021	Endoplasmic reticulum chaperone BiP OS=Homo sapiens OX=9606 GN=HSPA5 PE=1 SV=2	0	330.567	55	40	95	38	1	654	72.3	5.16	2699	40
Q9BQE3	Tubulin alpha-1C chain OS=Homo sapiens OX=9606 GN=TUBA1C PE=1 SV=1	0	328.804	81	34	79	2	1	449	49.9	5.1	2469	34
P07814	Bifunctional glutamate/proline--tRNA ligase OS=Homo sapiens OX=9606 GN=EPRS PE=1 SV=5	0	326.194	49	57	67	56	1	1512	170.5	7.33	1766	57
P13645	Keratin, type I cytoskeletal 10 OS=Homo sapiens OX=9606 GN=KRT10 PE=1 SV=6	0	323.354	59	32	96	28	1	584	58.8	5.21	4222	32
P12814	Alpha-actinin-1 OS=Homo sapiens OX=9606 GN=ACTN1 PE=1 SV=2	0	311.804	56	43	79	22	1	892	103	5.41	1931	43
P08238	Heat shock protein HSP 90-beta OS=Homo sapiens OX=9606 GN=HSP90AB1 PE=1 SV=4	0	309.627	54	41	81	25	1	724	83.2	5.03	1979	41
Q9BVA1	Tubulin beta-2B chain OS=Homo sapiens OX=9606 GN=TUBB2B PE=1 SV=1	0	303.543	66	28	86	2	1	445	49.9	4.89	2320	28
P04350	Tubulin beta-4A chain OS=Homo sapiens OX=9606 GN=TUBB4A PE=1 SV=2	0	303.433	75	28	88	2	1	444	49.6	4.88	2273	28
P22626	Heterogeneous nuclear ribonucleoproteins A2/B1 OS=Homo sapiens OX=9606 GN=HNRNPA2B1 PE=1 SV=2	0	301.365	72	30	74	27	1	353	37.4	8.95	2244	30
P07900	Heat shock protein HSP 90-alpha OS=Homo sapiens OX=9606 GN=HSP90AA1 PE=1 SV=5	0	298.621	53	42	88	26	1	732	84.6	5.02	1814	42
Q09666	Neuroblast differentiation-associated protein AHNAK OS=Homo sapiens OX=9606 GN=AHNAK PE=1 SV=2	0	296.893	31	76	90	76	1	5890	628.7	6.15	1283	76
P04075	Fructose-bisphosphate aldolase A OS=Homo sapiens OX=9606 GN=ALDOA PE=1 SV=2	0	288.999	83	30	75	26	1	364	39.4	8.09	1887	30
P38646	Stress-70 protein, mitochondrial OS=Homo sapiens OX=9606 GN=HSPA9 PE=1 SV=2	0	288.551	57	45	77	44	1	679	73.6	6.16	2474	45
P42704	Leucine-rich PPR motif-containing protein, mitochondrial OS=Homo sapiens OX=9606 GN=LRPPRC PE=1 SV=3	0	285.345	43	50	59	50	1	1394	157.8	6.13	1502	50
P53396	ATP-citrate synthase OS=Homo sapiens OX=9606 GN=ACLY PE=1 SV=3	0	284.662	52	46	69	46	1	1101	120.8	7.33	1770	46
P06744	Glucose-6-phosphate isomerase OS=Homo sapiens OX=9606 GN=GPI PE=1 SV=4	0	276.829	62	27	71	26	1	558	63.1	8.32	1799	27
P25705	ATP synthase subunit alpha, mitochondrial OS=Homo sapiens OX=9606 GN=ATP5F1A PE=1 SV=1	0	273.168	64	36	70	36	1	553	59.7	9.13	2087	36
P68366	Tubulin alpha-4A chain OS=Homo sapiens OX=9606 GN=TUBA4A PE=1 SV=1	0	273.074	70	28	67	6	1	448	49.9	5.06	2020	28
P06576	ATP synthase subunit beta, mitochondrial OS=Homo sapiens OX=9606 GN=ATP5F1B PE=1 SV=3	0	271.573	68	25	70	25	1	529	56.5	5.4	2044	25
P68104	Elongation factor 1-alpha 1 OS=Homo sapiens OX=9606 GN=EEF1A1 PE=1 SV=1	0	260.926	67	22	102	12	1	462	50.1	9.01	2696	22
P07355	Annexin A2 OS=Homo sapiens OX=9606 GN=ANXA2 PE=1 SV=2	0	258.75	81	32	67	32	1	339	38.6	7.75	1815	32
P08729	Keratin, type II cytoskeletal 7 OS=Homo sapiens OX=9606 GN=KRT7 PE=1 SV=5	0	258.522	72	41	98	32	1	469	51.4	5.48	2396	41
P09651	Heterogeneous nuclear ribonucleoprotein A1 OS=Homo sapiens OX=9606 GN=HNRNPA1 PE=1 SV=5	0	254.178	53	26	55	23	1	372	38.7	9.13	1342	26
P26038	Moesin OS=Homo sapiens OX=9606 GN=MSN PE=1 SV=3	0	252.075	56	43	64	30	1	577	67.8	6.4	1357	43
P0DMV9	Heat shock 70 kDa protein 1B OS=Homo sapiens OX=9606 GN=HSPA1B PE=1 SV=1	0	251.232	68	35	56	30	1	641	70	5.66	1576	35
P22314	Ubiquitin-like modifier-activating enzyme 1 OS=Homo sapiens OX=9606 GN=UBA1 PE=1 SV=3	0	242.445	54	41	53	41	1	1058	117.8	5.76	1312	41
P02533	Keratin, type I cytoskeletal 14 OS=Homo sapiens OX=9606 GN=KRT14 PE=1 SV=4	0	240.961	70	39	77	9	1	472	51.5	5.16	1854	39
Q08211	ATP-dependent RNA helicase A OS=Homo sapiens OX=9606 GN=DHX9 PE=1 SV=4	0	240.594	40	41	53	41	1	1270	140.9	6.84	1458	41
P18206	Vinculin OS=Homo sapiens OX=9606 GN=VCL PE=1 SV=4	0	237.092	44	44	59	44	1	1134	123.7	5.66	1275	44
P08779	Keratin, type I cytoskeletal 16 OS=Homo sapiens OX=9606 GN=KRT16 PE=1 SV=4	0	236.774	74	37	61	18	1	473	51.2	5.05	1564	37
P02538	Keratin, type II cytoskeletal 6A OS=Homo sapiens OX=9606 GN=KRT6A PE=1 SV=3	0	236.255	60	44	78	4	1	564	60	8	1675	44
Q14697	Neutral alpha-glucosidase AB OS=Homo sapiens OX=9606 GN=GANAB PE=1 SV=3	0	232.083	51	36	58	36	1	944	106.8	6.14	1143	36
P30101	Protein disulfide-isomerase A3 OS=Homo sapiens OX=9606 GN=PDIA3 PE=1 SV=4	0	226.609	66	33	58	33	1	505	56.7	6.35	1408	33
P04259	Keratin, type II cytoskeletal 6B OS=Homo sapiens OX=9606 GN=KRT6B PE=1 SV=5	0	225.428	57	41	74	2	1	564	60	8	1626	41
P12956	X-ray repair cross-complementing protein 6 OS=Homo sapiens OX=9606 GN=XRCC6 PE=1 SV=2	0	222.585	51	34	50	34	1	609	69.8	6.64	1161	34
P11498	Pyruvate carboxylase, mitochondrial OS=Homo sapiens OX=9606 GN=PC PE=1 SV=2	0	219.116	42	37	47	37	1	1178	129.6	6.84	1316	37
P11586	C-1-tetrahydrofolate synthase, cytoplasmic OS=Homo sapiens OX=9606 GN=MTHFD1 PE=1 SV=3	0	217.389	57	43	49	43	1	935	101.5	7.3	1048	43
P00558	Phosphoglycerate kinase 1 OS=Homo sapiens OX=9606 GN=PGK1 PE=1 SV=3	0	217.216	75	26	52	26	1	417	44.6	8.1	1503	26
Q13509	Tubulin beta-3 chain OS=Homo sapiens OX=9606 GN=TUBB3 PE=1 SV=2	0	216.285	37	19	57	1	1	450	50.4	4.93	1498	19
Q16881	Thioredoxin reductase 1, cytoplasmic OS=Homo sapiens OX=9606 GN=TXNRD1 PE=1 SV=3	0	214.248	45	25	39	24	1	649	70.9	7.39	1418	25
P13647	Keratin, type II cytoskeletal 5 OS=Homo sapiens OX=9606 GN=KRT5 PE=1 SV=3	0	212.503	50	41	77	22	1	590	62.3	7.74	1380	41
P13010	X-ray repair cross-complementing protein 5 OS=Homo sapiens OX=9606 GN=XRCC5 PE=1 SV=3	0	207.598	58	35	45	34	1	732	82.7	5.81	970	35
P78371	T-complex protein 1 subunit beta OS=Homo sapiens OX=9606 GN=CCT2 PE=1 SV=4	0	207.111	73	27	38	27	1	535	57.5	6.46	1167	27
P00338	L-lactate dehydrogenase A chain OS=Homo sapiens OX=9606 GN=LDHA PE=1 SV=2	0	204.683	82	26	72	23	1	332	36.7	8.27	1842	26
P08195	4F2 cell-surface antigen heavy chain OS=Homo sapiens OX=9606 GN=SLC3A2 PE=1 SV=3	0	202.763	49	26	46	26	1	630	68	5.01	1259	26
P07237	Protein disulfide-isomerase OS=Homo sapiens OX=9606 GN=P4HB PE=1 SV=3	0	202.418	67	37	57	37	1	508	57.1	4.87	1161	37
Q06830	Peroxiredoxin-1 OS=Homo sapiens OX=9606 GN=PRDX1 PE=1 SV=1	0	201.316	89	19	57	16	1	199	22.1	8.13	1159	19
P23921	Ribonucleoside-diphosphate reductase large subunit OS=Homo sapiens OX=9606 GN=RRM1 PE=1 SV=1	0	198.313	53	30	41	30	1	792	90	7.15	961	30
P55060	Exportin-2 OS=Homo sapiens OX=9606 GN=CSE1L PE=1 SV=3	0	197.947	44	32	39	32	1	971	110.3	5.77	1182	32
P07195	L-lactate dehydrogenase B chain OS=Homo sapiens OX=9606 GN=LDHB PE=1 SV=2	0	197.434	66	21	73	18	1	334	36.6	6.05	1853	21
P49748	Very long-chain specific acyl-CoA dehydrogenase, mitochondrial OS=Homo sapiens OX=9606 GN=ACADVL PE=1 SV=1	0	196.458	58	31	48	31	1	655	70.3	8.75	1306	31
P61978	Heterogeneous nuclear ribonucleoprotein K OS=Homo sapiens OX=9606 GN=HNRNPK PE=1 SV=1	0	196.035	58	26	50	26	1	463	50.9	5.54	1216	26
P60842	Eukaryotic initiation factor 4A-I OS=Homo sapiens OX=9606 GN=EIF4A1 PE=1 SV=1	0	195.742	72	26	53	14	1	406	46.1	5.48	1689	26
P50395	Rab GDP dissociation inhibitor beta OS=Homo sapiens OX=9606 GN=GDI2 PE=1 SV=2	0	190.935	64	24	34	18	1	445	50.6	6.47	1040	24
O00410	Importin-5 OS=Homo sapiens OX=9606 GN=IPO5 PE=1 SV=4	0	186.462	39	28	37	25	1	1097	123.6	4.94	1052	28
P15311	Ezrin OS=Homo sapiens OX=9606 GN=EZR PE=1 SV=4	0	185.774	48	34	49	20	1	586	69.4	6.27	798	34
P11413	Glucose-6-phosphate 1-dehydrogenase OS=Homo sapiens OX=9606 GN=G6PD PE=1 SV=4	0	184.886	61	30	48	30	1	515	59.2	6.84	764	30
P36578	60S ribosomal protein L4 OS=Homo sapiens OX=9606 GN=RPL4 PE=1 SV=5	0	182.355	48	24	42	24	1	427	47.7	11.06	1033	24
P04843	Dolichyl-diphosphooligosaccharide--protein glycosyltransferase subunit 1 OS=Homo sapiens OX=9606 GN=RPN1 PE=1 SV=1	0	181.204	55	28	38	28	1	607	68.5	6.38	1036	28
P60174	Triosephosphate isomerase OS=Homo sapiens OX=9606 GN=TPI1 PE=1 SV=3	0	178.85	74	20	42	20	1	286	30.8	5.92	1231	20
P35241	Radixin OS=Homo sapiens OX=9606 GN=RDX PE=1 SV=1	0	178.431	46	29	46	13	1	583	68.5	6.37	856	29
P51659	Peroxisomal multifunctional enzyme type 2 OS=Homo sapiens OX=9606 GN=HSD17B4 PE=1 SV=3	0	175.755	47	26	33	26	1	736	79.6	8.84	1137	26
P52272	Heterogeneous nuclear ribonucleoprotein M OS=Homo sapiens OX=9606 GN=HNRNPM PE=1 SV=3	0	175.589	51	32	47	32	1	730	77.5	8.7	1051	32
Q7KZF4	Staphylococcal nuclease domain-containing protein 1 OS=Homo sapiens OX=9606 GN=SND1 PE=1 SV=1	0	174.039	42	29	37	29	1	910	101.9	7.17	911	29
P17987	T-complex protein 1 subunit alpha OS=Homo sapiens OX=9606 GN=TCP1 PE=1 SV=1	0	172.721	66	28	38	28	1	556	60.3	6.11	1048	28
P13929	Beta-enolase OS=Homo sapiens OX=9606 GN=ENO3 PE=1 SV=5	0	171.168	66	24	78	16	1	434	47	7.71	2425	24
P43243	Matrin-3 OS=Homo sapiens OX=9606 GN=MATR3 PE=1 SV=2	0	171.087	31	20	34	20	1	847	94.6	6.25	1030	20
P21796	Voltage-dependent anion-selective channel protein 1 OS=Homo sapiens OX=9606 GN=VDAC1 PE=1 SV=2	0	170.448	82	18	33	17	1	283	30.8	8.54	1421	18
Q92616	eIF-2-alpha kinase activator GCN1 OS=Homo sapiens OX=9606 GN=GCN1 PE=1 SV=6	0	170.135	20	41	44	41	1	2671	292.6	7.47	799	41
P37802	Transgelin-2 OS=Homo sapiens OX=9606 GN=TAGLN2 PE=1 SV=3	0	169.655	91	21	47	21	1	199	22.4	8.25	1335	21
P26641	Elongation factor 1-gamma OS=Homo sapiens OX=9606 GN=EEF1G PE=1 SV=3	0	168.645	69	27	44	27	1	437	50.1	6.67	1104	27
P18669	Phosphoglycerate mutase 1 OS=Homo sapiens OX=9606 GN=PGAM1 PE=1 SV=2	0	167.256	76	16	33	16	1	254	28.8	7.18	825	16
P26639	Threonine--tRNA ligase, cytoplasmic OS=Homo sapiens OX=9606 GN=TARS PE=1 SV=3	0	164.801	48	33	42	33	1	723	83.4	6.67	865	33
P40939	Trifunctional enzyme subunit alpha, mitochondrial OS=Homo sapiens OX=9606 GN=HADHA PE=1 SV=2	0	163.709	51	29	37	29	1	763	82.9	9.04	886	29
P48643	T-complex protein 1 subunit epsilon OS=Homo sapiens OX=9606 GN=CCT5 PE=1 SV=1	0	163.203	55	27	41	26	1	541	59.6	5.66	831	27
P11940	Polyadenylate-binding protein 1 OS=Homo sapiens OX=9606 GN=PABPC1 PE=1 SV=2	0	162.325	43	24	37	17	1	636	70.6	9.5	876	24
P50990	T-complex protein 1 subunit theta OS=Homo sapiens OX=9606 GN=CCT8 PE=1 SV=4	0	162.111	55	29	37	29	1	548	59.6	5.6	883	29
P53621	Coatomer subunit alpha OS=Homo sapiens OX=9606 GN=COPA PE=1 SV=2	0	162.077	33	32	35	32	1	1224	138.3	7.66	737	32
O75083	WD repeat-containing protein 1 OS=Homo sapiens OX=9606 GN=WDR1 PE=1 SV=4	0	161.993	57	22	31	22	1	606	66.2	6.65	819	22
Q14980	Nuclear mitotic apparatus protein 1 OS=Homo sapiens OX=9606 GN=NUMA1 PE=1 SV=2	0	161.359	20	31	34	31	1	2115	238.1	5.78	894	31
P04083	Annexin A1 OS=Homo sapiens OX=9606 GN=ANXA1 PE=1 SV=2	0	158.614	61	19	32	19	1	346	38.7	7.02	981	19
Q96TA1	Protein Niban 2 OS=Homo sapiens OX=9606 GN=NIBAN2 PE=1 SV=3	0	158.592	39	23	32	23	1	746	84.1	6.19	639	23
P13797	Plastin-3 OS=Homo sapiens OX=9606 GN=PLS3 PE=1 SV=4	0	158.354	57	26	35	26	1	630	70.8	5.6	858	26
P50454	Serpin H1 OS=Homo sapiens OX=9606 GN=SERPINH1 PE=1 SV=2	0	157.291	56	18	33	18	1	418	46.4	8.69	1007	18
Q02218	2-oxoglutarate dehydrogenase, mitochondrial OS=Homo sapiens OX=9606 GN=OGDH PE=1 SV=3	0	156.635	32	28	38	28	1	1023	115.9	6.86	705	28
P14625	Endoplasmin OS=Homo sapiens OX=9606 GN=HSP90B1 PE=1 SV=1	0	155.708	41	31	39	30	1	803	92.4	4.84	806	31
Q15233	Non-POU domain-containing octamer-binding protein OS=Homo sapiens OX=9606 GN=NONO PE=1 SV=4	0	155.501	49	25	36	23	1	471	54.2	8.95	881	25
P20700	Lamin-B1 OS=Homo sapiens OX=9606 GN=LMNB1 PE=1 SV=2	0	155.371	57	31	35	29	1	586	66.4	5.16	837	31
P15559	NAD(P)H dehydrogenase [quinone] 1 OS=Homo sapiens OX=9606 GN=NQO1 PE=1 SV=1	0	152.603	66	20	35	20	1	274	30.8	8.88	899	20
Q00839	Heterogeneous nuclear ribonucleoprotein U OS=Homo sapiens OX=9606 GN=HNRNPU PE=1 SV=6	0	148.772	35	26	36	25	1	825	90.5	6	866	26
Q14974	Importin subunit beta-1 OS=Homo sapiens OX=9606 GN=KPNB1 PE=1 SV=2	0	148.424	37	22	27	22	1	876	97.1	4.78	764	22
Q99714	3-hydroxyacyl-CoA dehydrogenase type-2 OS=Homo sapiens OX=9606 GN=HSD17B10 PE=1 SV=3	0	148.402	84	15	25	15	1	261	26.9	7.78	994	15
P52209	6-phosphogluconate dehydrogenase, decarboxylating OS=Homo sapiens OX=9606 GN=PGD PE=1 SV=3	0	147.599	64	24	32	24	1	483	53.1	7.23	804	24
P31939	Bifunctional purine biosynthesis protein PURH OS=Homo sapiens OX=9606 GN=ATIC PE=1 SV=3	0	147.307	61	29	35	29	1	592	64.6	6.71	675	29
Q01813	ATP-dependent 6-phosphofructokinase, platelet type OS=Homo sapiens OX=9606 GN=PFKP PE=1 SV=2	0	146.576	37	22	31	19	1	784	85.5	7.55	1000	22
P49411	Elongation factor Tu, mitochondrial OS=Homo sapiens OX=9606 GN=TUFM PE=1 SV=2	0	146.485	57	25	37	25	1	452	49.5	7.61	697	25
Q13228	Methanethiol oxidase OS=Homo sapiens OX=9606 GN=SELENBP1 PE=1 SV=2	0	146.125	67	23	31	23	1	472	52.4	6.37	911	23
P23246	Splicing factor, proline- and glutamine-rich OS=Homo sapiens OX=9606 GN=SFPQ PE=1 SV=2	0	145.531	40	24	39	23	1	707	76.1	9.44	891	24
Q86YZ3	Hornerin OS=Homo sapiens OX=9606 GN=HRNR PE=1 SV=2	0	144.762	14	13	21	13	1	2850	282.2	10.04	1085	13
Q9BUF5	Tubulin beta-6 chain OS=Homo sapiens OX=9606 GN=TUBB6 PE=1 SV=1	0	144.601	46	17	47	6	1	446	49.8	4.88	1048	17
Q10471	Polypeptide N-acetylgalactosaminyltransferase 2 OS=Homo sapiens OX=9606 GN=GALNT2 PE=1 SV=1	0	142.459	52	25	31	25	1	571	64.7	8.35	799	25
P62805	Histone H4 OS=Homo sapiens OX=9606 GN=HIST1H4A PE=1 SV=2	0	140.839	59	15	44	15	1	103	11.4	11.36	1171	15
P42330	Aldo-keto reductase family 1 member C3 OS=Homo sapiens OX=9606 GN=AKR1C3 PE=1 SV=4	0	140.507	62	16	26	13	1	323	36.8	7.94	947	16
P35580	Myosin-10 OS=Homo sapiens OX=9606 GN=MYH10 PE=1 SV=3	0	139.998	13	23	32	7	1	1976	228.9	5.54	618	23
P31943	Heterogeneous nuclear ribonucleoprotein H OS=Homo sapiens OX=9606 GN=HNRNPH1 PE=1 SV=4	0	139.05	52	20	32	11	1	449	49.2	6.3	846	20
P08758	Annexin A5 OS=Homo sapiens OX=9606 GN=ANXA5 PE=1 SV=2	0	138.843	64	26	36	24	1	320	35.9	5.05	792	26
P62937	Peptidyl-prolyl cis-trans isomerase A OS=Homo sapiens OX=9606 GN=PPIA PE=1 SV=2	0	138.747	74	12	40	11	1	165	18	7.81	1289	12
P07737	Profilin-1 OS=Homo sapiens OX=9606 GN=PFN1 PE=1 SV=2	0	138.539	94	13	35	13	1	140	15	8.27	956	13
P22695	Cytochrome b-c1 complex subunit 2, mitochondrial OS=Homo sapiens OX=9606 GN=UQCRC2 PE=1 SV=3	0	138.087	48	17	28	17	1	453	48.4	8.63	886	17
P15924	Desmoplakin OS=Homo sapiens OX=9606 GN=DSP PE=1 SV=3	0	137.269	15	33	33	33	1	2871	331.6	6.81	637	33
P62258	14-3-3 protein epsilon OS=Homo sapiens OX=9606 GN=YWHAE PE=1 SV=1	0	137.102	81	22	42	19	1	255	29.2	4.74	1134	22
P55786	Puromycin-sensitive aminopeptidase OS=Homo sapiens OX=9606 GN=NPEPPS PE=1 SV=2	0	136.739	31	25	34	25	1	919	103.2	5.72	713	25
P55809	Succinyl-CoA:3-ketoacid coenzyme A transferase 1, mitochondrial OS=Homo sapiens OX=9606 GN=OXCT1 PE=1 SV=1	0	136.643	45	18	28	18	1	520	56.1	7.46	828	18
P00505	Aspartate aminotransferase, mitochondrial OS=Homo sapiens OX=9606 GN=GOT2 PE=1 SV=3	0	136.295	56	19	30	19	1	430	47.5	9.01	768	19
P80723	Brain acid soluble protein 1 OS=Homo sapiens OX=9606 GN=BASP1 PE=1 SV=2	0	136.248	84	17	33	17	1	227	22.7	4.63	1124	17
P61247	40S ribosomal protein S3a OS=Homo sapiens OX=9606 GN=RPS3A PE=1 SV=2	0	135.874	66	22	33	22	1	264	29.9	9.73	791	22
P05186	Alkaline phosphatase, tissue-nonspecific isozyme OS=Homo sapiens OX=9606 GN=ALPL PE=1 SV=4	0	135.274	45	19	31	19	1	524	57.3	6.67	952	19
P31040	Succinate dehydrogenase [ubiquinone] flavoprotein subunit, mitochondrial OS=Homo sapiens OX=9606 GN=SDHA PE=1 SV=2	0	135.214	49	21	28	21	1	664	72.6	7.39	800	21
Q13423	NAD(P) transhydrogenase, mitochondrial OS=Homo sapiens OX=9606 GN=NNT PE=1 SV=3	0	133.887	23	20	28	20	1	1086	113.8	8.09	874	20
P34897	Serine hydroxymethyltransferase, mitochondrial OS=Homo sapiens OX=9606 GN=SHMT2 PE=1 SV=3	0	133.512	52	23	32	22	1	504	56	8.53	708	23
P62826	GTP-binding nuclear protein Ran OS=Homo sapiens OX=9606 GN=RAN PE=1 SV=3	0	133.505	57	15	33	15	1	216	24.4	7.49	829	15
P30041	Peroxiredoxin-6 OS=Homo sapiens OX=9606 GN=PRDX6 PE=1 SV=3	0	133.252	76	18	28	18	1	224	25	6.38	755	18
P23528	Cofilin-1 OS=Homo sapiens OX=9606 GN=CFL1 PE=1 SV=3	0	133.246	87	20	32	14	1	166	18.5	8.09	817	20
P13804	Electron transfer flavoprotein subunit alpha, mitochondrial OS=Homo sapiens OX=9606 GN=ETFA PE=1 SV=1	0	133.173	63	15	25	15	1	333	35.1	8.38	919	15
P47897	Glutamine--tRNA ligase OS=Homo sapiens OX=9606 GN=QARS PE=1 SV=1	0	133.05	47	29	32	28	1	775	87.7	7.15	530	29
P49368	T-complex protein 1 subunit gamma OS=Homo sapiens OX=9606 GN=CCT3 PE=1 SV=4	0	132.464	49	24	30	24	1	545	60.5	6.49	651	24
P14866	Heterogeneous nuclear ribonucleoprotein L OS=Homo sapiens OX=9606 GN=HNRNPL PE=1 SV=2	0	132.036	55	22	30	22	1	589	64.1	8.22	797	22
Q15365	Poly(rC)-binding protein 1 OS=Homo sapiens OX=9606 GN=PCBP1 PE=1 SV=2	0	131.5	69	15	22	10	1	356	37.5	7.09	826	15
P62424	60S ribosomal protein L7a OS=Homo sapiens OX=9606 GN=RPL7A PE=1 SV=2	0	130.913	56	20	34	20	1	266	30	10.61	977	20
Q12906	Interleukin enhancer-binding factor 3 OS=Homo sapiens OX=9606 GN=ILF3 PE=1 SV=3	0	130.278	39	26	29	26	1	894	95.3	8.76	660	26
P17844	Probable ATP-dependent RNA helicase DDX5 OS=Homo sapiens OX=9606 GN=DDX5 PE=1 SV=1	0	129.408	47	24	30	17	1	614	69.1	8.92	702	24
O43143	Pre-mRNA-splicing factor ATP-dependent RNA helicase DHX15 OS=Homo sapiens OX=9606 GN=DHX15 PE=1 SV=2	0	128.744	31	21	32	21	1	795	90.9	7.46	825	21
P12236	ADP/ATP translocase 3 OS=Homo sapiens OX=9606 GN=SLC25A6 PE=1 SV=4	0	128.498	63	22	38	4	1	298	32.8	9.74	940	22
P23284	Peptidyl-prolyl cis-trans isomerase B OS=Homo sapiens OX=9606 GN=PPIB PE=1 SV=2	0	128.452	61	18	42	18	1	216	23.7	9.41	934	18
P12235	ADP/ATP translocase 1 OS=Homo sapiens OX=9606 GN=SLC25A4 PE=1 SV=4	0	128.133	58	19	36	3	1	298	33	9.76	1040	19
P20810	Calpastatin OS=Homo sapiens OX=9606 GN=CAST PE=1 SV=4	0	127.702	36	16	29	16	1	708	76.5	5.07	889	16
P63104	14-3-3 protein zeta/delta OS=Homo sapiens OX=9606 GN=YWHAZ PE=1 SV=1	0	126.73	71	19	39	13	1	245	27.7	4.79	1059	19
P35232	Prohibitin OS=Homo sapiens OX=9606 GN=PHB PE=1 SV=1	0	126.339	70	16	25	16	1	272	29.8	5.76	797	16
P62736	Actin, aortic smooth muscle OS=Homo sapiens OX=9606 GN=ACTA2 PE=1 SV=1	0	125.16	45	15	64	4	1	377	42	5.39	1287	15
P53618	Coatomer subunit beta OS=Homo sapiens OX=9606 GN=COPB1 PE=1 SV=3	0	124.942	29	22	24	22	1	953	107.1	6.05	697	22
P24752	Acetyl-CoA acetyltransferase, mitochondrial OS=Homo sapiens OX=9606 GN=ACAT1 PE=1 SV=1	0	124.79	60	16	23	16	1	427	45.2	8.85	966	16
Q01518	Adenylyl cyclase-associated protein 1 OS=Homo sapiens OX=9606 GN=CAP1 PE=1 SV=5	0	124.589	51	20	32	19	1	475	51.9	8.06	799	20
P15121	Aldo-keto reductase family 1 member B1 OS=Homo sapiens OX=9606 GN=AKR1B1 PE=1 SV=3	0	123.276	60	17	27	16	1	316	35.8	6.98	592	17
P21399	Cytoplasmic aconitate hydratase OS=Homo sapiens OX=9606 GN=ACO1 PE=1 SV=3	0	123.249	37	27	32	27	1	889	98.3	6.68	701	27
P08865	40S ribosomal protein SA OS=Homo sapiens OX=9606 GN=RPSA PE=1 SV=4	0	123.2	54	13	23	13	1	295	32.8	4.87	756	13
Q96AY3	Peptidyl-prolyl cis-trans isomerase FKBP10 OS=Homo sapiens OX=9606 GN=FKBP10 PE=1 SV=1	0	121.786	46	23	29	23	1	582	64.2	5.62	548	23
P31948	Stress-induced-phosphoprotein 1 OS=Homo sapiens OX=9606 GN=STIP1 PE=1 SV=1	0	121.516	49	30	39	30	1	543	62.6	6.8	577	30
Q16891	MICOS complex subunit MIC60 OS=Homo sapiens OX=9606 GN=IMMT PE=1 SV=1	0	121.023	39	22	28	22	1	758	83.6	6.48	583	22
P22234	Multifunctional protein ADE2 OS=Homo sapiens OX=9606 GN=PAICS PE=1 SV=3	0	120.604	56	19	25	19	1	425	47	7.23	634	19
P40926	Malate dehydrogenase, mitochondrial OS=Homo sapiens OX=9606 GN=MDH2 PE=1 SV=3	0	120.555	61	17	35	17	1	338	35.5	8.68	943	17
P04040	Catalase OS=Homo sapiens OX=9606 GN=CAT PE=1 SV=3	0	120.346	47	21	28	21	1	527	59.7	7.39	490	21
P21291	Cysteine and glycine-rich protein 1 OS=Homo sapiens OX=9606 GN=CSRP1 PE=1 SV=3	0	120.29	68	14	24	14	1	193	20.6	8.57	781	14
Q9UQ80	Proliferation-associated protein 2G4 OS=Homo sapiens OX=9606 GN=PA2G4 PE=1 SV=3	0	119.348	54	19	26	19	1	394	43.8	6.55	572	19
P32119	Peroxiredoxin-2 OS=Homo sapiens OX=9606 GN=PRDX2 PE=1 SV=5	0	119.045	84	17	34	16	1	198	21.9	5.97	718	17
Q86UP2	Kinectin OS=Homo sapiens OX=9606 GN=KTN1 PE=1 SV=1	0	118.645	23	25	27	25	1	1357	156.2	5.64	549	25
P26599	Polypyrimidine tract-binding protein 1 OS=Homo sapiens OX=9606 GN=PTBP1 PE=1 SV=1	0	118.635	49	16	27	16	1	531	57.2	9.17	836	16
P40227	T-complex protein 1 subunit zeta OS=Homo sapiens OX=9606 GN=CCT6A PE=1 SV=3	0	118.585	44	21	28	21	1	531	58	6.68	629	21
P46063	ATP-dependent DNA helicase Q1 OS=Homo sapiens OX=9606 GN=RECQL PE=1 SV=3	0	118.229	37	18	24	18	1	649	73.4	7.88	559	18
P54819	Adenylate kinase 2, mitochondrial OS=Homo sapiens OX=9606 GN=AK2 PE=1 SV=2	0	117.559	67	16	22	16	1	239	26.5	7.81	659	16
P08133	Annexin A6 OS=Homo sapiens OX=9606 GN=ANXA6 PE=1 SV=3	0	117.163	42	26	33	26	1	673	75.8	5.6	416	26
Q9NZM1	Myoferlin OS=Homo sapiens OX=9606 GN=MYOF PE=1 SV=1	0	116.999	18	27	36	27	1	2061	234.6	6.18	551	27
O14980	Exportin-1 OS=Homo sapiens OX=9606 GN=XPO1 PE=1 SV=1	0	116.332	28	23	25	23	1	1071	123.3	6.06	514	23
Q96HC4	PDZ and LIM domain protein 5 OS=Homo sapiens OX=9606 GN=PDLIM5 PE=1 SV=5	0	115.637	43	18	24	18	1	596	63.9	8.21	550	18
P62917	60S ribosomal protein L8 OS=Homo sapiens OX=9606 GN=RPL8 PE=1 SV=2	0	114.83	63	19	30	19	1	257	28	11.03	606	19
P34932	Heat shock 70 kDa protein 4 OS=Homo sapiens OX=9606 GN=HSPA4 PE=1 SV=4	0	114.824	34	23	28	20	1	840	94.3	5.19	583	23
P05141	ADP/ATP translocase 2 OS=Homo sapiens OX=9606 GN=SLC25A5 PE=1 SV=7	0	114.578	55	21	36	8	1	298	32.8	9.69	938	21
Q9H9B4	Sideroflexin-1 OS=Homo sapiens OX=9606 GN=SFXN1 PE=1 SV=4	0	114.537	61	17	24	15	1	322	35.6	9.07	623	17
P39023	60S ribosomal protein L3 OS=Homo sapiens OX=9606 GN=RPL3 PE=1 SV=2	0	114.517	47	20	30	20	1	403	46.1	10.18	579	20
P19338	Nucleolin OS=Homo sapiens OX=9606 GN=NCL PE=1 SV=3	0	113.998	31	21	26	21	1	710	76.6	4.7	674	21
P15880	40S ribosomal protein S2 OS=Homo sapiens OX=9606 GN=RPS2 PE=1 SV=2	0	113.731	55	17	30	17	1	293	31.3	10.24	774	17
P42765	3-ketoacyl-CoA thiolase, mitochondrial OS=Homo sapiens OX=9606 GN=ACAA2 PE=1 SV=2	0	113.392	73	18	23	18	1	397	41.9	8.09	567	18
P31946	14-3-3 protein beta/alpha OS=Homo sapiens OX=9606 GN=YWHAB PE=1 SV=3	0	113.04	60	16	35	8	1	246	28.1	4.83	937	16
O43175	D-3-phosphoglycerate dehydrogenase OS=Homo sapiens OX=9606 GN=PHGDH PE=1 SV=4	0	112.872	51	20	25	20	1	533	56.6	6.71	644	20
Q92841	Probable ATP-dependent RNA helicase DDX17 OS=Homo sapiens OX=9606 GN=DDX17 PE=1 SV=2	0	112.791	39	24	33	17	1	729	80.2	8.27	816	24
P06748	Nucleophosmin OS=Homo sapiens OX=9606 GN=NPM1 PE=1 SV=2	0	112.397	46	12	26	12	1	294	32.6	4.78	914	12
P14923	Junction plakoglobin OS=Homo sapiens OX=9606 GN=JUP PE=1 SV=3	0	112.319	30	15	19	14	1	745	81.7	6.14	646	15
Q02978	Mitochondrial 2-oxoglutarate/malate carrier protein OS=Homo sapiens OX=9606 GN=SLC25A11 PE=1 SV=3	0	112.282	63	17	24	17	1	314	34	9.91	624	17
P45880	Voltage-dependent anion-selective channel protein 2 OS=Homo sapiens OX=9606 GN=VDAC2 PE=1 SV=2	0	112.068	67	14	26	14	1	294	31.5	7.56	872	14
Q9BQG0	Myb-binding protein 1A OS=Homo sapiens OX=9606 GN=MYBBP1A PE=1 SV=2	0	111.817	23	23	27	23	1	1328	148.8	9.28	477	23
P63244	Receptor of activated protein C kinase 1 OS=Homo sapiens OX=9606 GN=RACK1 PE=1 SV=3	0	111.777	79	19	23	19	1	317	35.1	7.69	633	19
P02786	Transferrin receptor protein 1 OS=Homo sapiens OX=9606 GN=TFRC PE=1 SV=2	0	111.512	28	16	25	16	1	760	84.8	6.61	595	16
Q92945	Far upstream element-binding protein 2 OS=Homo sapiens OX=9606 GN=KHSRP PE=1 SV=4	0	111.457	40	23	26	20	1	711	73.1	7.3	629	23
Q99497	Protein/nucleic acid deglycase DJ-1 OS=Homo sapiens OX=9606 GN=PARK7 PE=1 SV=2	0	111.148	86	15	37	15	1	189	19.9	6.79	1035	15
P62701	40S ribosomal protein S4, X isoform OS=Homo sapiens OX=9606 GN=RPS4X PE=1 SV=2	0	111.072	69	19	38	19	1	263	29.6	10.15	773	19
Q13200	26S proteasome non-ATPase regulatory subunit 2 OS=Homo sapiens OX=9606 GN=PSMD2 PE=1 SV=3	0	110.886	29	16	21	16	1	908	100.1	5.2	627	16
O95831	Apoptosis-inducing factor 1, mitochondrial OS=Homo sapiens OX=9606 GN=AIFM1 PE=1 SV=1	0	109.573	36	15	21	15	1	613	66.9	8.95	621	15
Q9Y263	Phospholipase A-2-activating protein OS=Homo sapiens OX=9606 GN=PLAA PE=1 SV=2	0	109.479	36	18	21	18	1	795	87.1	6.37	664	18
O14818	Proteasome subunit alpha type-7 OS=Homo sapiens OX=9606 GN=PSMA7 PE=1 SV=1	0	109.473	54	11	18	11	1	248	27.9	8.46	609	11
Q02790	Peptidyl-prolyl cis-trans isomerase FKBP4 OS=Homo sapiens OX=9606 GN=FKBP4 PE=1 SV=3	0	109.4	53	19	24	19	1	459	51.8	5.43	513	19
P63241	Eukaryotic translation initiation factor 5A-1 OS=Homo sapiens OX=9606 GN=EIF5A PE=1 SV=2	0	109.107	69	12	22	12	1	154	16.8	5.24	673	12
P22102	Trifunctional purine biosynthetic protein adenosine-3 OS=Homo sapiens OX=9606 GN=GART PE=1 SV=1	0	109.036	26	17	22	17	1	1010	107.7	6.7	542	17
P35221	Catenin alpha-1 OS=Homo sapiens OX=9606 GN=CTNNA1 PE=1 SV=1	0	108.625	28	20	21	20	1	906	100	6.29	553	20
Q9Y2T3	Guanine deaminase OS=Homo sapiens OX=9606 GN=GDA PE=1 SV=1	0	108.563	51	17	22	17	1	454	51	5.68	601	17
Q16658	Fascin OS=Homo sapiens OX=9606 GN=FSCN1 PE=1 SV=3	0	107.838	46	20	26	20	1	493	54.5	7.24	476	20
Q08J23	tRNA (cytosine(34)-C(5))-methyltransferase OS=Homo sapiens OX=9606 GN=NSUN2 PE=1 SV=2	0	107.8	34	22	27	22	1	767	86.4	6.77	475	22
O75874	Isocitrate dehydrogenase [NADP] cytoplasmic OS=Homo sapiens OX=9606 GN=IDH1 PE=1 SV=2	0	107.663	56	20	24	19	1	414	46.6	7.01	648	20
Q9UBB4	Ataxin-10 OS=Homo sapiens OX=9606 GN=ATXN10 PE=1 SV=1	0	107.28	50	19	25	18	1	475	53.5	5.25	630	19
O00571	ATP-dependent RNA helicase DDX3X OS=Homo sapiens OX=9606 GN=DDX3X PE=1 SV=3	0	107.235	37	20	24	19	1	662	73.2	7.18	627	20
P36871	Phosphoglucomutase-1 OS=Homo sapiens OX=9606 GN=PGM1 PE=1 SV=3	0	107.23	52	21	28	21	1	562	61.4	6.76	597	21
O43790	Keratin, type II cuticular Hb6 OS=Homo sapiens OX=9606 GN=KRT86 PE=1 SV=1	0	106.453	48	22	29	3	1	486	53.5	5.66	534	22
O94979	Protein transport protein Sec31A OS=Homo sapiens OX=9606 GN=SEC31A PE=1 SV=3	0	106.447	23	20	23	20	1	1220	132.9	6.89	540	20
P05556	Integrin beta-1 OS=Homo sapiens OX=9606 GN=ITGB1 PE=1 SV=2	0	105.299	30	18	23	18	1	798	88.4	5.39	570	18
P30084	Enoyl-CoA hydratase, mitochondrial OS=Homo sapiens OX=9606 GN=ECHS1 PE=1 SV=4	0	105.162	64	12	18	12	1	290	31.4	8.07	606	12
P33176	Kinesin-1 heavy chain OS=Homo sapiens OX=9606 GN=KIF5B PE=1 SV=1	0	104.907	28	23	23	23	1	963	109.6	6.51	560	23
P62140	Serine/threonine-protein phosphatase PP1-beta catalytic subunit OS=Homo sapiens OX=9606 GN=PPP1CB PE=1 SV=3	0	104.882	56	16	21	6	1	327	37.2	6.19	627	16
O43390	Heterogeneous nuclear ribonucleoprotein R OS=Homo sapiens OX=9606 GN=HNRNPR PE=1 SV=1	0	103.981	39	22	28	15	1	633	70.9	8.13	697	22
P41252	Isoleucine--tRNA ligase, cytoplasmic OS=Homo sapiens OX=9606 GN=IARS PE=1 SV=2	0	103.876	21	22	26	22	1	1262	144.4	6.15	518	22
P12277	Creatine kinase B-type OS=Homo sapiens OX=9606 GN=CKB PE=1 SV=1	0	103.809	47	14	19	14	1	381	42.6	5.59	694	14
Q12931	Heat shock protein 75 kDa, mitochondrial OS=Homo sapiens OX=9606 GN=TRAP1 PE=1 SV=3	0	103.772	32	19	26	18	1	704	80.1	8.21	659	19
Q05639	Elongation factor 1-alpha 2 OS=Homo sapiens OX=9606 GN=EEF1A2 PE=1 SV=1	0	103.557	32	14	64	4	1	463	50.4	9.03	1627	14
Q15366	Poly(rC)-binding protein 2 OS=Homo sapiens OX=9606 GN=PCBP2 PE=1 SV=1	0	103.397	54	14	18	9	1	365	38.6	6.79	667	14
Q14643	Inositol 1,4,5-trisphosphate receptor type 1 OS=Homo sapiens OX=9606 GN=ITPR1 PE=1 SV=3	0	103.181	12	25	28	21	1	2758	313.7	6.04	537	25
Q9P2J5	Leucine--tRNA ligase, cytoplasmic OS=Homo sapiens OX=9606 GN=LARS PE=1 SV=2	0	103.112	26	24	27	24	1	1176	134.4	7.3	437	24
P25787	Proteasome subunit alpha type-2 OS=Homo sapiens OX=9606 GN=PSMA2 PE=1 SV=2	0	103.079	51	10	19	10	1	234	25.9	7.43	716	10
P09211	Glutathione S-transferase P OS=Homo sapiens OX=9606 GN=GSTP1 PE=1 SV=2	0	102.792	71	11	21	11	1	210	23.3	5.64	800	11
Q13283	Ras GTPase-activating protein-binding protein 1 OS=Homo sapiens OX=9606 GN=G3BP1 PE=1 SV=1	0	102.786	51	18	25	17	1	466	52.1	5.52	433	18
P47712	Cytosolic phospholipase A2 OS=Homo sapiens OX=9606 GN=PLA2G4A PE=1 SV=2	0	102.778	25	14	23	14	1	749	85.2	5.38	481	14
P21266	Glutathione S-transferase Mu 3 OS=Homo sapiens OX=9606 GN=GSTM3 PE=1 SV=3	0	102.057	75	16	24	16	1	225	26.5	5.54	652	16
Q07065	Cytoskeleton-associated protein 4 OS=Homo sapiens OX=9606 GN=CKAP4 PE=1 SV=2	0	101.699	34	17	22	17	1	602	66	5.92	601	17
P55084	Trifunctional enzyme subunit beta, mitochondrial OS=Homo sapiens OX=9606 GN=HADHB PE=1 SV=3	0	101.527	46	19	24	19	1	474	51.3	9.41	669	19
Q9Y678	Coatomer subunit gamma-1 OS=Homo sapiens OX=9606 GN=COPG1 PE=1 SV=1	0	101.374	27	16	20	14	1	874	97.7	5.47	541	16
P09622	Dihydrolipoyl dehydrogenase, mitochondrial OS=Homo sapiens OX=9606 GN=DLD PE=1 SV=2	0	101.119	38	17	25	17	1	509	54.1	7.85	637	17
P20618	Proteasome subunit beta type-1 OS=Homo sapiens OX=9606 GN=PSMB1 PE=1 SV=2	0	101.086	47	9	18	9	1	241	26.5	8.13	647	9
O60506	Heterogeneous nuclear ribonucleoprotein Q OS=Homo sapiens OX=9606 GN=SYNCRIP PE=1 SV=2	0	101.073	38	20	27	13	1	623	69.6	8.59	598	20
P61981	14-3-3 protein gamma OS=Homo sapiens OX=9606 GN=YWHAG PE=1 SV=2	0	100.996	72	17	28	10	1	247	28.3	4.89	522	17
P54136	Arginine--tRNA ligase, cytoplasmic OS=Homo sapiens OX=9606 GN=RARS PE=1 SV=2	0	100.725	40	19	23	19	1	660	75.3	6.68	486	19
Q96AE4	Far upstream element-binding protein 1 OS=Homo sapiens OX=9606 GN=FUBP1 PE=1 SV=3	0	100.692	40	22	26	17	1	644	67.5	7.61	768	22
Q99798	Aconitate hydratase, mitochondrial OS=Homo sapiens OX=9606 GN=ACO2 PE=1 SV=2	0	100.567	31	19	21	19	1	780	85.4	7.61	571	19
P50991	T-complex protein 1 subunit delta OS=Homo sapiens OX=9606 GN=CCT4 PE=1 SV=4	0	100.457	37	19	23	18	1	539	57.9	7.83	531	19
O75746	Calcium-binding mitochondrial carrier protein Aralar1 OS=Homo sapiens OX=9606 GN=SLC25A12 PE=1 SV=2	0	100.181	36	16	19	12	1	678	74.7	8.38	507	16
Q15436	Protein transport protein Sec23A OS=Homo sapiens OX=9606 GN=SEC23A PE=1 SV=2	0	100.174	33	16	19	14	1	765	86.1	7.08	594	16
Q14914	Prostaglandin reductase 1 OS=Homo sapiens OX=9606 GN=PTGR1 PE=1 SV=2	0	99.65	50	11	18	11	1	329	35.8	8.29	675	11
P62241	40S ribosomal protein S8 OS=Homo sapiens OX=9606 GN=RPS8 PE=1 SV=2	0	99.42	62	14	25	14	1	208	24.2	10.32	686	14
P30044	Peroxiredoxin-5, mitochondrial OS=Homo sapiens OX=9606 GN=PRDX5 PE=1 SV=4	0	99.267	66	14	23	14	1	214	22.1	8.7	875	14
P33993	DNA replication licensing factor MCM7 OS=Homo sapiens OX=9606 GN=MCM7 PE=1 SV=4	0	99.047	32	18	22	18	1	719	81.3	6.46	497	18
P84077	ADP-ribosylation factor 1 OS=Homo sapiens OX=9606 GN=ARF1 PE=1 SV=2	0	99.016	89	14	27	3	1	181	20.7	6.8	540	14
Q96QK1	Vacuolar protein sorting-associated protein 35 OS=Homo sapiens OX=9606 GN=VPS35 PE=1 SV=2	0	98.935	25	15	19	15	1	796	91.6	5.49	537	15
Q92499	ATP-dependent RNA helicase DDX1 OS=Homo sapiens OX=9606 GN=DDX1 PE=1 SV=2	0	98.777	29	16	22	16	1	740	82.4	7.23	454	16
P36952	Serpin B5 OS=Homo sapiens OX=9606 GN=SERPINB5 PE=1 SV=2	0	98.715	58	17	20	17	1	375	42.1	6.05	459	17
O75643	U5 small nuclear ribonucleoprotein 200 kDa helicase OS=Homo sapiens OX=9606 GN=SNRNP200 PE=1 SV=2	0	98.436	12	19	22	19	1	2136	244.4	6.06	447	19
P13798	Acylamino-acid-releasing enzyme OS=Homo sapiens OX=9606 GN=APEH PE=1 SV=4	0	98.362	32	15	17	15	1	732	81.2	5.48	512	15
P25398	40S ribosomal protein S12 OS=Homo sapiens OX=9606 GN=RPS12 PE=1 SV=3	0	98.257	72	10	18	10	1	132	14.5	7.21	603	10
Q99623	Prohibitin-2 OS=Homo sapiens OX=9606 GN=PHB2 PE=1 SV=2	0	98.128	51	13	20	13	1	299	33.3	9.83	597	13
P29692	Elongation factor 1-delta OS=Homo sapiens OX=9606 GN=EEF1D PE=1 SV=5	0	98.044	59	15	21	14	1	281	31.1	5.01	692	15
P48047	ATP synthase subunit O, mitochondrial OS=Homo sapiens OX=9606 GN=ATP5PO PE=1 SV=1	0	97.687	68	12	22	12	1	213	23.3	9.96	742	12
P49588	Alanine--tRNA ligase, cytoplasmic OS=Homo sapiens OX=9606 GN=AARS PE=1 SV=2	0	97.558	25	18	20	18	1	968	106.7	5.53	485	18
Q13263	Transcription intermediary factor 1-beta OS=Homo sapiens OX=9606 GN=TRIM28 PE=1 SV=5	0	97.48	30	19	25	19	1	835	88.5	5.77	576	19
P00491	Purine nucleoside phosphorylase OS=Homo sapiens OX=9606 GN=PNP PE=1 SV=2	0	97.466	70	15	21	15	1	289	32.1	6.95	609	15
P41091	Eukaryotic translation initiation factor 2 subunit 3 OS=Homo sapiens OX=9606 GN=EIF2S3 PE=1 SV=3	0	97.35	43	13	23	13	1	472	51.1	8.4	652	13
P11717	Cation-independent mannose-6-phosphate receptor OS=Homo sapiens OX=9606 GN=IGF2R PE=1 SV=3	0	97.162	12	22	26	22	1	2491	274.2	5.94	402	22
P00367	Glutamate dehydrogenase 1, mitochondrial OS=Homo sapiens OX=9606 GN=GLUD1 PE=1 SV=2	0	96.943	46	18	23	18	1	558	61.4	7.8	494	18
Q99832	T-complex protein 1 subunit eta OS=Homo sapiens OX=9606 GN=CCT7 PE=1 SV=2	0	96.741	43	17	19	17	1	543	59.3	7.65	532	17
O15067	Phosphoribosylformylglycinamidine synthase OS=Homo sapiens OX=9606 GN=PFAS PE=1 SV=4	0	96.593	23	20	22	20	1	1338	144.6	5.76	514	20
P09960	Leukotriene A-4 hydrolase OS=Homo sapiens OX=9606 GN=LTA4H PE=1 SV=2	0	96.396	34	16	19	16	1	611	69.2	6.18	580	16
P07954	Fumarate hydratase, mitochondrial OS=Homo sapiens OX=9606 GN=FH PE=1 SV=3	0	96.246	42	17	24	17	1	510	54.6	8.76	564	17
P08727	Keratin, type I cytoskeletal 19 OS=Homo sapiens OX=9606 GN=KRT19 PE=1 SV=4	0	96.245	61	22	37	12	1	400	44.1	5.14	700	22
P23396	40S ribosomal protein S3 OS=Homo sapiens OX=9606 GN=RPS3 PE=1 SV=2	0	96.116	77	23	30	23	1	243	26.7	9.66	597	23
Q8WUM4	Programmed cell death 6-interacting protein OS=Homo sapiens OX=9606 GN=PDCD6IP PE=1 SV=1	0	96.069	26	18	20	18	1	868	96	6.52	413	18
P30837	Aldehyde dehydrogenase X, mitochondrial OS=Homo sapiens OX=9606 GN=ALDH1B1 PE=1 SV=3	0	95.943	30	11	18	10	1	517	57.2	6.8	562	11
P26640	Valine--tRNA ligase OS=Homo sapiens OX=9606 GN=VARS PE=1 SV=4	0	95.739	22	19	22	19	1	1264	140.4	7.59	509	19
P33991	DNA replication licensing factor MCM4 OS=Homo sapiens OX=9606 GN=MCM4 PE=1 SV=5	0	95.393	31	20	21	20	1	863	96.5	6.74	443	20
P52597	Heterogeneous nuclear ribonucleoprotein F OS=Homo sapiens OX=9606 GN=HNRNPF PE=1 SV=3	0	95.138	46	11	18	9	1	415	45.6	5.58	590	11
O43813	Glutathione S-transferase LANCL1 OS=Homo sapiens OX=9606 GN=LANCL1 PE=1 SV=1	0	95.089	50	15	17	15	1	399	45.3	7.75	424	15
P61204	ADP-ribosylation factor 3 OS=Homo sapiens OX=9606 GN=ARF3 PE=1 SV=2	0	95.066	82	12	24	1	1	181	20.6	7.43	562	12
O95782	AP-2 complex subunit alpha-1 OS=Homo sapiens OX=9606 GN=AP2A1 PE=1 SV=3	0	94.932	25	17	20	11	1	977	107.5	7.03	383	17
Q13838	Spliceosome RNA helicase DDX39B OS=Homo sapiens OX=9606 GN=DDX39B PE=1 SV=1	0	94.462	44	19	24	9	1	428	49	5.67	487	19
Q15181	Inorganic pyrophosphatase OS=Homo sapiens OX=9606 GN=PPA1 PE=1 SV=2	0	94.281	58	13	21	12	1	289	32.6	5.86	512	13
P31930	Cytochrome b-c1 complex subunit 1, mitochondrial OS=Homo sapiens OX=9606 GN=UQCRC1 PE=1 SV=3	0	93.92	46	17	21	16	1	480	52.6	6.37	491	17
P05023	Sodium/potassium-transporting ATPase subunit alpha-1 OS=Homo sapiens OX=9606 GN=ATP1A1 PE=1 SV=1	0	93.522	22	22	23	22	1	1023	112.8	5.49	530	22
Q9UPQ0	LIM and calponin homology domains-containing protein 1 OS=Homo sapiens OX=9606 GN=LIMCH1 PE=1 SV=4	0	93.423	22	17	18	17	1	1083	121.8	6.47	563	17
P61160	Actin-related protein 2 OS=Homo sapiens OX=9606 GN=ACTR2 PE=1 SV=1	0	93.33	39	13	18	13	1	394	44.7	6.74	605	13
P18085	ADP-ribosylation factor 4 OS=Homo sapiens OX=9606 GN=ARF4 PE=1 SV=3	0	92.822	84	12	22	7	1	180	20.5	7.14	611	12
Q6P2Q9	Pre-mRNA-processing-splicing factor 8 OS=Homo sapiens OX=9606 GN=PRPF8 PE=1 SV=2	0	92.657	11	23	25	23	1	2335	273.4	8.84	335	23
P42224	Signal transducer and activator of transcription 1-alpha/beta OS=Homo sapiens OX=9606 GN=STAT1 PE=1 SV=2	0	92.638	29	16	18	16	1	750	87.3	6.05	505	16
P62906	60S ribosomal protein L10a OS=Homo sapiens OX=9606 GN=RPL10A PE=1 SV=2	0	92.469	57	14	23	14	1	217	24.8	9.94	578	14
P55884	Eukaryotic translation initiation factor 3 subunit B OS=Homo sapiens OX=9606 GN=EIF3B PE=1 SV=3	0	92.439	24	13	20	13	1	814	92.4	5	594	13
P09429	High mobility group protein B1 OS=Homo sapiens OX=9606 GN=HMGB1 PE=1 SV=3	0	92.249	52	13	23	10	1	215	24.9	5.74	456	13
P28074	Proteasome subunit beta type-5 OS=Homo sapiens OX=9606 GN=PSMB5 PE=1 SV=3	0	92.176	60	14	17	14	1	263	28.5	6.92	582	14
P41250	Glycine--tRNA ligase OS=Homo sapiens OX=9606 GN=GARS PE=1 SV=3	0	92.034	30	17	21	17	1	739	83.1	7.03	369	17
Q8NBS9	Thioredoxin domain-containing protein 5 OS=Homo sapiens OX=9606 GN=TXNDC5 PE=1 SV=2	0	91.817	35	13	17	13	1	432	47.6	5.97	482	13
P18124	60S ribosomal protein L7 OS=Homo sapiens OX=9606 GN=RPL7 PE=1 SV=1	0	91.655	48	15	23	15	1	248	29.2	10.65	484	15
P49721	Proteasome subunit beta type-2 OS=Homo sapiens OX=9606 GN=PSMB2 PE=1 SV=1	0	91.597	78	13	17	12	1	201	22.8	7.02	482	13
P07951	Tropomyosin beta chain OS=Homo sapiens OX=9606 GN=TPM2 PE=1 SV=1	0	91.418	40	18	27	4	1	284	32.8	4.7	480	18
P09874	Poly [ADP-ribose] polymerase 1 OS=Homo sapiens OX=9606 GN=PARP1 PE=1 SV=4	0	91.169	22	20	22	20	1	1014	113	8.88	481	20
P25786	Proteasome subunit alpha type-1 OS=Homo sapiens OX=9606 GN=PSMA1 PE=1 SV=1	0	91.128	65	14	18	14	1	263	29.5	6.61	569	14
P46777	60S ribosomal protein L5 OS=Homo sapiens OX=9606 GN=RPL5 PE=1 SV=3	0	90.534	47	13	22	13	1	297	34.3	9.72	650	13
Q9Y3I0	tRNA-splicing ligase RtcB homolog OS=Homo sapiens OX=9606 GN=RTCB PE=1 SV=1	0	89.972	44	18	19	18	1	505	55.2	7.23	491	18
Q04637	Eukaryotic translation initiation factor 4 gamma 1 OS=Homo sapiens OX=9606 GN=EIF4G1 PE=1 SV=4	0	89.697	17	18	22	15	1	1599	175.4	5.33	409	18
P23526	Adenosylhomocysteinase OS=Homo sapiens OX=9606 GN=AHCY PE=1 SV=4	0	89.65	47	20	25	18	1	432	47.7	6.34	474	20
P19367	Hexokinase-1 OS=Homo sapiens OX=9606 GN=HK1 PE=1 SV=3	0	89.359	24	18	20	15	1	917	102.4	6.8	437	18
P16615	Sarcoplasmic/endoplasmic reticulum calcium ATPase 2 OS=Homo sapiens OX=9606 GN=ATP2A2 PE=1 SV=1	0	88.915	24	20	23	20	1	1042	114.7	5.34	376	20
P54652	Heat shock-related 70 kDa protein 2 OS=Homo sapiens OX=9606 GN=HSPA2 PE=1 SV=1	0	88.791	23	14	25	1	1	639	70	5.74	662	14
P60981	Destrin OS=Homo sapiens OX=9606 GN=DSTN PE=1 SV=3	0	88.466	72	14	22	13	1	165	18.5	7.85	517	14
P55795	Heterogeneous nuclear ribonucleoprotein H2 OS=Homo sapiens OX=9606 GN=HNRNPH2 PE=1 SV=1	0	88.161	44	15	23	7	1	449	49.2	6.3	486	15
P15531	Nucleoside diphosphate kinase A OS=Homo sapiens OX=9606 GN=NME1 PE=1 SV=1	0	88.089	70	10	21	5	1	152	17.1	6.19	660	10
P25789	Proteasome subunit alpha type-4 OS=Homo sapiens OX=9606 GN=PSMA4 PE=1 SV=1	0	87.96	59	9	16	9	1	261	29.5	7.72	562	9
P04844	Dolichyl-diphosphooligosaccharide--protein glycosyltransferase subunit 2 OS=Homo sapiens OX=9606 GN=RPN2 PE=1 SV=3	0	87.642	46	15	15	15	1	631	69.2	5.69	449	15
O95573	Long-chain-fatty-acid--CoA ligase 3 OS=Homo sapiens OX=9606 GN=ACSL3 PE=1 SV=3	0	87.615	40	19	20	18	1	720	80.4	8.38	341	19
P05455	Lupus La protein OS=Homo sapiens OX=9606 GN=SSB PE=1 SV=2	0	87.501	45	18	20	18	1	408	46.8	7.12	402	18
P40925	Malate dehydrogenase, cytoplasmic OS=Homo sapiens OX=9606 GN=MDH1 PE=1 SV=4	0	87.181	42	12	20	12	1	334	36.4	7.36	681	12
P38606	V-type proton ATPase catalytic subunit A OS=Homo sapiens OX=9606 GN=ATP6V1A PE=1 SV=2	0	87.078	34	13	16	13	1	617	68.3	5.52	480	13
P31689	DnaJ homolog subfamily A member 1 OS=Homo sapiens OX=9606 GN=DNAJA1 PE=1 SV=2	0	86.976	44	14	18	13	1	397	44.8	7.08	456	14
P62829	60S ribosomal protein L23 OS=Homo sapiens OX=9606 GN=RPL23 PE=1 SV=1	0	86.934	48	9	16	9	1	140	14.9	10.51	589	9
P22392	Nucleoside diphosphate kinase B OS=Homo sapiens OX=9606 GN=NME2 PE=1 SV=1	0	86.603	66	9	25	4	1	152	17.3	8.41	812	9
P50995	Annexin A11 OS=Homo sapiens OX=9606 GN=ANXA11 PE=1 SV=1	0	86.194	30	13	17	13	1	505	54.4	7.65	541	13
P32969	60S ribosomal protein L9 OS=Homo sapiens OX=9606 GN=RPL9 PE=1 SV=1	0	86.156	52	11	17	11	1	192	21.9	9.95	446	11
P27348	14-3-3 protein theta OS=Homo sapiens OX=9606 GN=YWHAQ PE=1 SV=1	0	86.06	73	17	26	11	1	245	27.7	4.78	504	17
P62136	Serine/threonine-protein phosphatase PP1-alpha catalytic subunit OS=Homo sapiens OX=9606 GN=PPP1CA PE=1 SV=1	0	86.038	48	14	17	4	1	330	37.5	6.33	477	14
Q15293	Reticulocalbin-1 OS=Homo sapiens OX=9606 GN=RCN1 PE=1 SV=1	0	85.508	47	14	19	14	1	331	38.9	5	420	14
Q9UJZ1	Stomatin-like protein 2, mitochondrial OS=Homo sapiens OX=9606 GN=STOML2 PE=1 SV=1	0	85.358	48	12	16	12	1	356	38.5	7.39	578	12
Q92973	Transportin-1 OS=Homo sapiens OX=9606 GN=TNPO1 PE=1 SV=2	0	85.327	24	17	19	12	1	898	102.3	4.98	345	17
Q7Z6Z7	E3 ubiquitin-protein ligase HUWE1 OS=Homo sapiens OX=9606 GN=HUWE1 PE=1 SV=3	0	85.253	6	17	21	17	1	4374	481.6	5.22	531	17
O75390	Citrate synthase, mitochondrial OS=Homo sapiens OX=9606 GN=CS PE=1 SV=2	0	84.791	44	15	23	15	1	466	51.7	8.32	469	15
Q13011	Delta(3,5)-Delta(2,4)-dienoyl-CoA isomerase, mitochondrial OS=Homo sapiens OX=9606 GN=ECH1 PE=1 SV=2	0	84.784	56	14	17	14	1	328	35.8	8	520	14
P51991	Heterogeneous nuclear ribonucleoprotein A3 OS=Homo sapiens OX=9606 GN=HNRNPA3 PE=1 SV=2	0	84.601	43	15	25	13	1	378	39.6	9.01	393	15
P61604	10 kDa heat shock protein, mitochondrial OS=Homo sapiens OX=9606 GN=HSPE1 PE=1 SV=2	0	84.593	92	19	32	19	1	102	10.9	8.92	436	19
Q9Y4L1	Hypoxia up-regulated protein 1 OS=Homo sapiens OX=9606 GN=HYOU1 PE=1 SV=1	0	84.349	23	18	21	18	1	999	111.3	5.22	421	18
P46782	40S ribosomal protein S5 OS=Homo sapiens OX=9606 GN=RPS5 PE=1 SV=4	0	84.322	47	12	21	12	1	204	22.9	9.72	588	12
P04792	Heat shock protein beta-1 OS=Homo sapiens OX=9606 GN=HSPB1 PE=1 SV=2	0	84.294	81	14	23	14	1	205	22.8	6.4	542	14
P54577	Tyrosine--tRNA ligase, cytoplasmic OS=Homo sapiens OX=9606 GN=YARS PE=1 SV=4	0	84.05	41	21	21	21	1	528	59.1	7.05	399	21
P09493	Tropomyosin alpha-1 chain OS=Homo sapiens OX=9606 GN=TPM1 PE=1 SV=2	0	84.003	42	18	26	3	1	284	32.7	4.74	428	18
P38919	Eukaryotic initiation factor 4A-III OS=Homo sapiens OX=9606 GN=EIF4A3 PE=1 SV=4	0	83.723	37	15	19	13	1	411	46.8	6.73	548	15
O75533	Splicing factor 3B subunit 1 OS=Homo sapiens OX=9606 GN=SF3B1 PE=1 SV=3	0	83.589	15	14	18	14	1	1304	145.7	7.09	397	14
P31150	Rab GDP dissociation inhibitor alpha OS=Homo sapiens OX=9606 GN=GDI1 PE=1 SV=2	0	83.336	33	12	15	6	1	447	50.6	5.14	479	12
O75955	Flotillin-1 OS=Homo sapiens OX=9606 GN=FLOT1 PE=1 SV=3	0	83.164	40	15	18	15	1	427	47.3	7.49	410	15
Q06210	Glutamine--fructose-6-phosphate aminotransferase [isomerizing] 1 OS=Homo sapiens OX=9606 GN=GFPT1 PE=1 SV=3	0	82.86	27	12	15	12	1	699	78.8	7.11	343	12
P54886	Delta-1-pyrroline-5-carboxylate synthase OS=Homo sapiens OX=9606 GN=ALDH18A1 PE=1 SV=2	0	82.828	30	18	21	18	1	795	87.2	7.12	459	18
Q9NVI7	ATPase family AAA domain-containing protein 3A OS=Homo sapiens OX=9606 GN=ATAD3A PE=1 SV=2	0	82.587	33	20	22	9	1	634	71.3	8.98	416	20
P49792	E3 SUMO-protein ligase RanBP2 OS=Homo sapiens OX=9606 GN=RANBP2 PE=1 SV=2	0	82.385	8	17	20	16	1	3224	358	6.2	434	17
Q14533	Keratin, type II cuticular Hb1 OS=Homo sapiens OX=9606 GN=KRT81 PE=1 SV=3	0	82.267	37	19	25	1	1	505	54.9	5.47	378	19
Q02878	60S ribosomal protein L6 OS=Homo sapiens OX=9606 GN=RPL6 PE=1 SV=3	0	82.192	50	18	27	18	1	288	32.7	10.58	657	18
P17174	Aspartate aminotransferase, cytoplasmic OS=Homo sapiens OX=9606 GN=GOT1 PE=1 SV=3	0	82.111	56	17	19	17	1	413	46.2	7.01	478	17
P47756	F-actin-capping protein subunit beta OS=Homo sapiens OX=9606 GN=CAPZB PE=1 SV=4	0	81.944	53	13	21	13	1	277	31.3	5.59	496	13
Q14525	Keratin, type I cuticular Ha3-II OS=Homo sapiens OX=9606 GN=KRT33B PE=1 SV=3	0	81.722	38	14	22	3	1	404	46.2	4.84	479	14
P25205	DNA replication licensing factor MCM3 OS=Homo sapiens OX=9606 GN=MCM3 PE=1 SV=3	0	81.712	28	20	22	20	1	808	90.9	5.77	439	20
O76094	Signal recognition particle subunit SRP72 OS=Homo sapiens OX=9606 GN=SRP72 PE=1 SV=3	0	81.626	27	16	18	16	1	671	74.6	9.26	427	16
P24539	ATP synthase F(0) complex subunit B1, mitochondrial OS=Homo sapiens OX=9606 GN=ATP5PB PE=1 SV=2	0	81.497	43	10	19	10	1	256	28.9	9.36	464	10
P16152	Carbonyl reductase [NADPH] 1 OS=Homo sapiens OX=9606 GN=CBR1 PE=1 SV=3	0	81.445	78	16	20	13	1	277	30.4	8.32	523	16
Q15323	Keratin, type I cuticular Ha1 OS=Homo sapiens OX=9606 GN=KRT31 PE=1 SV=3	0	81.437	37	14	21	5	1	416	47.2	4.88	491	14
O14880	Microsomal glutathione S-transferase 3 OS=Homo sapiens OX=9606 GN=MGST3 PE=1 SV=1	0	80.921	51	6	14	6	1	152	16.5	9.38	469	6
Q13619	Cullin-4A OS=Homo sapiens OX=9606 GN=CUL4A PE=1 SV=3	0	80.883	25	16	20	11	1	759	87.6	8.13	315	16
Q7L1Q6	Basic leucine zipper and W2 domain-containing protein 1 OS=Homo sapiens OX=9606 GN=BZW1 PE=1 SV=1	0	80.875	56	17	23	15	1	419	48	5.92	502	17
P09382	Galectin-1 OS=Homo sapiens OX=9606 GN=LGALS1 PE=1 SV=2	0	80.804	87	9	23	9	1	135	14.7	5.5	697	9
Q9BWM7	Sideroflexin-3 OS=Homo sapiens OX=9606 GN=SFXN3 PE=1 SV=3	0	80.75	36	8	12	6	1	321	35.5	9.1	517	8
P13489	Ribonuclease inhibitor OS=Homo sapiens OX=9606 GN=RNH1 PE=1 SV=2	0	80.106	55	14	14	14	1	461	49.9	4.82	465	14
P20290	Transcription factor BTF3 OS=Homo sapiens OX=9606 GN=BTF3 PE=1 SV=1	0	79.964	41	7	12	6	1	206	22.2	9.38	469	7
P05387	60S acidic ribosomal protein P2 OS=Homo sapiens OX=9606 GN=RPLP2 PE=1 SV=1	0	79.83	71	5	10	5	1	115	11.7	4.54	473	5
P08237	ATP-dependent 6-phosphofructokinase, muscle type OS=Homo sapiens OX=9606 GN=PFKM PE=1 SV=2	0	79.554	25	14	18	12	1	780	85.1	7.99	495	14
P12270	Nucleoprotein TPR OS=Homo sapiens OX=9606 GN=TPR PE=1 SV=3	0	79.373	8	15	18	15	1	2363	267.1	5.02	489	15
P06737	Glycogen phosphorylase, liver form OS=Homo sapiens OX=9606 GN=PYGL PE=1 SV=4	0	79.328	27	18	18	13	1	847	97.1	7.17	284	18
P45974	Ubiquitin carboxyl-terminal hydrolase 5 OS=Homo sapiens OX=9606 GN=USP5 PE=1 SV=2	0	79.215	20	12	15	11	1	858	95.7	5.03	427	12
O75396	Vesicle-trafficking protein SEC22b OS=Homo sapiens OX=9606 GN=SEC22B PE=1 SV=4	0	79.191	44	13	24	13	1	215	24.6	6.92	515	13
P67936	Tropomyosin alpha-4 chain OS=Homo sapiens OX=9606 GN=TPM4 PE=1 SV=3	0	79.116	60	19	28	8	1	248	28.5	4.69	466	19
P84085	ADP-ribosylation factor 5 OS=Homo sapiens OX=9606 GN=ARF5 PE=1 SV=2	0	79.087	70	10	18	4	1	180	20.5	6.79	498	10
Q96PK6	RNA-binding protein 14 OS=Homo sapiens OX=9606 GN=RBM14 PE=1 SV=2	0	79.051	34	16	21	16	1	669	69.4	9.67	441	16
P63010	AP-2 complex subunit beta OS=Homo sapiens OX=9606 GN=AP2B1 PE=1 SV=1	0	79.025	22	18	18	10	1	937	104.5	5.38	443	18
P43490	Nicotinamide phosphoribosyltransferase OS=Homo sapiens OX=9606 GN=NAMPT PE=1 SV=1	0	78.812	42	14	17	14	1	491	55.5	7.15	529	14
P62879	Guanine nucleotide-binding protein G(I)/G(S)/G(T) subunit beta-2 OS=Homo sapiens OX=9606 GN=GNB2 PE=1 SV=3	0	78.494	56	12	15	5	1	340	37.3	6	504	12
Q12905	Interleukin enhancer-binding factor 2 OS=Homo sapiens OX=9606 GN=ILF2 PE=1 SV=2	0	78.119	52	14	17	14	1	390	43	5.26	418	14
P01891	HLA class I histocompatibility antigen, A-68 alpha chain OS=Homo sapiens OX=9606 GN=HLA-A PE=1 SV=4	0	77.979	44	13	15	10	1	365	40.9	6.7	450	13
P49736	DNA replication licensing factor MCM2 OS=Homo sapiens OX=9606 GN=MCM2 PE=1 SV=4	0	77.829	19	13	17	13	1	904	101.8	5.52	476	13
Q15393	Splicing factor 3B subunit 3 OS=Homo sapiens OX=9606 GN=SF3B3 PE=1 SV=4	0	77.654	17	13	17	13	1	1217	135.5	5.26	411	13
P13667	Protein disulfide-isomerase A4 OS=Homo sapiens OX=9606 GN=PDIA4 PE=1 SV=2	0	77.618	29	16	21	15	1	645	72.9	5.07	487	16
P49773	Histidine triad nucleotide-binding protein 1 OS=Homo sapiens OX=9606 GN=HINT1 PE=1 SV=2	0	77.211	79	8	14	8	1	126	13.8	6.95	390	8
P17812	CTP synthase 1 OS=Homo sapiens OX=9606 GN=CTPS1 PE=1 SV=2	0	76.995	25	12	16	10	1	591	66.6	6.46	392	12
Q9BWD1	Acetyl-CoA acetyltransferase, cytosolic OS=Homo sapiens OX=9606 GN=ACAT2 PE=1 SV=2	0	76.733	43	11	18	11	1	397	41.3	6.92	413	11
Q14240	Eukaryotic initiation factor 4A-II OS=Homo sapiens OX=9606 GN=EIF4A2 PE=1 SV=2	0	76.724	45	17	22	5	1	407	46.4	5.48	441	17
P38159	RNA-binding motif protein, X chromosome OS=Homo sapiens OX=9606 GN=RBMX PE=1 SV=3	0	76.541	39	17	22	17	1	391	42.3	10.05	382	17
P14868	Aspartate--tRNA ligase, cytoplasmic OS=Homo sapiens OX=9606 GN=DARS PE=1 SV=2	0	76.313	38	17	22	17	1	501	57.1	6.55	462	17
Q9UJS0	Calcium-binding mitochondrial carrier protein Aralar2 OS=Homo sapiens OX=9606 GN=SLC25A13 PE=1 SV=2	0	76.182	32	15	16	11	1	675	74.1	8.62	322	15
Q15084	Protein disulfide-isomerase A6 OS=Homo sapiens OX=9606 GN=PDIA6 PE=1 SV=1	0	76.083	40	14	17	14	1	440	48.1	5.08	364	14
P49189	4-trimethylaminobutyraldehyde dehydrogenase OS=Homo sapiens OX=9606 GN=ALDH9A1 PE=1 SV=3	0	76.058	37	13	16	13	1	494	53.8	5.87	448	13
Q9H0U4	Ras-related protein Rab-1B OS=Homo sapiens OX=9606 GN=RAB1B PE=1 SV=1	0	75.843	61	11	15	3	1	201	22.2	5.73	532	11
Q00341	Vigilin OS=Homo sapiens OX=9606 GN=HDLBP PE=1 SV=2	0	75.832	17	17	18	17	1	1268	141.4	6.87	350	17
P17980	26S proteasome regulatory subunit 6A OS=Homo sapiens OX=9606 GN=PSMC3 PE=1 SV=3	0	75.802	37	11	16	11	1	439	49.2	5.24	391	11
Q9UHB9	Signal recognition particle subunit SRP68 OS=Homo sapiens OX=9606 GN=SRP68 PE=1 SV=2	0	75.577	27	12	15	12	1	627	70.7	8.56	627	12
Q15691	Microtubule-associated protein RP/EB family member 1 OS=Homo sapiens OX=9606 GN=MAPRE1 PE=1 SV=3	0	75.058	51	12	17	12	1	268	30	5.14	357	12
Q9UHG3	Prenylcysteine oxidase 1 OS=Homo sapiens OX=9606 GN=PCYOX1 PE=1 SV=3	0	75.051	35	13	17	13	1	505	56.6	6.18	323	13
O75367	Core histone macro-H2A.1 OS=Homo sapiens OX=9606 GN=H2AFY PE=1 SV=4	0	74.991	48	13	18	13	1	372	39.6	9.79	482	13
P62263	40S ribosomal protein S14 OS=Homo sapiens OX=9606 GN=RPS14 PE=1 SV=3	0	74.922	66	8	19	8	1	151	16.3	10.05	495	8
Q9P2E9	Ribosome-binding protein 1 OS=Homo sapiens OX=9606 GN=RRBP1 PE=1 SV=5	0	74.845	24	15	19	15	1	1410	152.4	8.6	457	15
P07602	Prosaposin OS=Homo sapiens OX=9606 GN=PSAP PE=1 SV=2	0	74.789	31	15	17	15	1	524	58.1	5.17	349	15
Q15165	Serum paraoxonase/arylesterase 2 OS=Homo sapiens OX=9606 GN=PON2 PE=1 SV=4	0	74.625	52	9	14	9	1	354	39.4	5.6	439	9
P37837	Transaldolase OS=Homo sapiens OX=9606 GN=TALDO1 PE=1 SV=2	0	74.215	43	17	19	17	1	337	37.5	6.81	409	17
Q9UL46	Proteasome activator complex subunit 2 OS=Homo sapiens OX=9606 GN=PSME2 PE=1 SV=4	0	74.108	58	12	14	12	1	239	27.4	5.73	410	12
P52895	Aldo-keto reductase family 1 member C2 OS=Homo sapiens OX=9606 GN=AKR1C2 PE=1 SV=3	0	73.92	47	12	16	9	1	323	36.7	7.49	456	12
Q9H4A4	Aminopeptidase B OS=Homo sapiens OX=9606 GN=RNPEP PE=1 SV=2	0	73.45	30	13	15	13	1	650	72.5	5.74	351	13
O14579	Coatomer subunit epsilon OS=Homo sapiens OX=9606 GN=COPE PE=1 SV=3	0	73.334	46	9	12	9	1	308	34.5	5.12	435	9
P15170	Eukaryotic peptide chain release factor GTP-binding subunit ERF3A OS=Homo sapiens OX=9606 GN=GSPT1 PE=1 SV=1	0	73.246	29	11	14	11	1	499	55.7	5.62	376	11
Q9Y5B9	FACT complex subunit SPT16 OS=Homo sapiens OX=9606 GN=SUPT16H PE=1 SV=1	0	73.16	20	17	19	17	1	1047	119.8	5.66	302	17
O00159	Unconventional myosin-Ic OS=Homo sapiens OX=9606 GN=MYO1C PE=1 SV=4	0	73.014	19	16	17	16	1	1063	121.6	9.41	439	16
P49257	Protein ERGIC-53 OS=Homo sapiens OX=9606 GN=LMAN1 PE=1 SV=2	0	72.883	28	12	17	12	1	510	57.5	6.77	341	12
Q9UMS4	Pre-mRNA-processing factor 19 OS=Homo sapiens OX=9606 GN=PRPF19 PE=1 SV=1	0	72.879	32	9	12	9	1	504	55.1	6.61	310	9
O15143	Actin-related protein 2/3 complex subunit 1B OS=Homo sapiens OX=9606 GN=ARPC1B PE=1 SV=3	0	72.81	48	13	14	12	1	372	40.9	8.35	378	13
Q16531	DNA damage-binding protein 1 OS=Homo sapiens OX=9606 GN=DDB1 PE=1 SV=1	0	72.638	17	17	19	17	1	1140	126.9	5.26	358	17
P43304	Glycerol-3-phosphate dehydrogenase, mitochondrial OS=Homo sapiens OX=9606 GN=GPD2 PE=1 SV=3	0	72.616	28	15	15	15	1	727	80.8	7.69	359	15
P78386	Keratin, type II cuticular Hb5 OS=Homo sapiens OX=9606 GN=KRT85 PE=1 SV=1	0	72.516	34	20	25	7	1	507	55.8	6.55	289	20
O96008	Mitochondrial import receptor subunit TOM40 homolog OS=Homo sapiens OX=9606 GN=TOMM40 PE=1 SV=1	0	72.383	39	10	17	10	1	361	37.9	7.25	519	10
Q9UBQ7	Glyoxylate reductase/hydroxypyruvate reductase OS=Homo sapiens OX=9606 GN=GRHPR PE=1 SV=1	0	72.276	50	13	15	13	1	328	35.6	7.39	313	13
Q92598	Heat shock protein 105 kDa OS=Homo sapiens OX=9606 GN=HSPH1 PE=1 SV=1	0	72.072	22	14	14	11	1	858	96.8	5.39	337	14
P18621	60S ribosomal protein L17 OS=Homo sapiens OX=9606 GN=RPL17 PE=1 SV=3	0	72.027	48	9	16	9	1	184	21.4	10.17	309	9
Q9Y230	RuvB-like 2 OS=Homo sapiens OX=9606 GN=RUVBL2 PE=1 SV=3	0	71.996	33	12	16	12	1	463	51.1	5.64	367	12
Q6DD88	Atlastin-3 OS=Homo sapiens OX=9606 GN=ATL3 PE=1 SV=1	0	71.954	39	11	15	11	1	541	60.5	5.66	401	11
P62244	40S ribosomal protein S15a OS=Homo sapiens OX=9606 GN=RPS15A PE=1 SV=2	0	71.796	73	12	19	12	1	130	14.8	10.13	477	12
P30626	Sorcin OS=Homo sapiens OX=9606 GN=SRI PE=1 SV=1	0	71.743	56	12	18	12	1	198	21.7	5.59	404	12
P78347	General transcription factor II-I OS=Homo sapiens OX=9606 GN=GTF2I PE=1 SV=2	0	71.725	20	19	20	19	1	998	112.3	6.39	326	19
P11177	Pyruvate dehydrogenase E1 component subunit beta, mitochondrial OS=Homo sapiens OX=9606 GN=PDHB PE=1 SV=3	0	71.625	45	11	14	11	1	359	39.2	6.65	387	11
P62820	Ras-related protein Rab-1A OS=Homo sapiens OX=9606 GN=RAB1A PE=1 SV=3	0	71.516	78	15	16	7	1	205	22.7	6.21	477	15
Q9BPW8	Protein NipSnap homolog 1 OS=Homo sapiens OX=9606 GN=NIPSNAP1 PE=1 SV=1	0	71.262	49	11	14	10	1	284	33.3	9.31	340	11
Q99439	Calponin-2 OS=Homo sapiens OX=9606 GN=CNN2 PE=1 SV=4	0	71.219	51	10	16	9	1	309	33.7	7.33	514	10
P27824	Calnexin OS=Homo sapiens OX=9606 GN=CANX PE=1 SV=2	0	71.201	22	13	19	13	1	592	67.5	4.6	411	13
P30086	Phosphatidylethanolamine-binding protein 1 OS=Homo sapiens OX=9606 GN=PEBP1 PE=1 SV=3	0	70.907	55	11	16	11	1	187	21	7.53	377	11
Q86VP6	Cullin-associated NEDD8-dissociated protein 1 OS=Homo sapiens OX=9606 GN=CAND1 PE=1 SV=2	0	70.591	18	17	19	17	1	1230	136.3	5.78	352	17
P39748	Flap endonuclease 1 OS=Homo sapiens OX=9606 GN=FEN1 PE=1 SV=1	0	70.498	37	12	16	12	1	380	42.6	8.62	407	12
P38117	Electron transfer flavoprotein subunit beta OS=Homo sapiens OX=9606 GN=ETFB PE=1 SV=3	0	70.363	42	12	18	12	1	255	27.8	8.1	451	12
Q01995	Transgelin OS=Homo sapiens OX=9606 GN=TAGLN PE=1 SV=4	0	70.329	79	17	24	17	1	201	22.6	8.84	427	17
P30153	Serine/threonine-protein phosphatase 2A 65 kDa regulatory subunit A alpha isoform OS=Homo sapiens OX=9606 GN=PPP2R1A PE=1 SV=4	0	70.295	32	13	14	13	1	589	65.3	5.11	330	13
O94875	Sorbin and SH3 domain-containing protein 2 OS=Homo sapiens OX=9606 GN=SORBS2 PE=1 SV=3	0	70.114	20	15	21	15	1	1100	124	8.31	371	15
P35637	RNA-binding protein FUS OS=Homo sapiens OX=9606 GN=FUS PE=1 SV=1	0	70.055	15	6	11	5	1	526	53.4	9.36	439	6
P60660	Myosin light polypeptide 6 OS=Homo sapiens OX=9606 GN=MYL6 PE=1 SV=2	0	69.983	68	10	18	10	1	151	16.9	4.65	533	10
P00387	NADH-cytochrome b5 reductase 3 OS=Homo sapiens OX=9606 GN=CYB5R3 PE=1 SV=3	0	69.92	43	11	14	11	1	301	34.2	7.59	455	11
P52907	F-actin-capping protein subunit alpha-1 OS=Homo sapiens OX=9606 GN=CAPZA1 PE=1 SV=3	0	69.813	48	9	13	7	1	286	32.9	5.69	323	9
Q08380	Galectin-3-binding protein OS=Homo sapiens OX=9606 GN=LGALS3BP PE=1 SV=1	0	69.747	35	14	15	14	1	585	65.3	5.27	310	14
Q9UNM6	26S proteasome non-ATPase regulatory subunit 13 OS=Homo sapiens OX=9606 GN=PSMD13 PE=1 SV=2	0	69.631	42	13	18	13	1	376	42.9	5.81	384	13
Q14247	Src substrate cortactin OS=Homo sapiens OX=9606 GN=CTTN PE=1 SV=2	0	69.187	31	15	19	15	1	550	61.5	5.4	290	15
Q00796	Sorbitol dehydrogenase OS=Homo sapiens OX=9606 GN=SORD PE=1 SV=4	0	69.158	53	14	16	14	1	357	38.3	7.97	364	14
O00148	ATP-dependent RNA helicase DDX39A OS=Homo sapiens OX=9606 GN=DDX39A PE=1 SV=2	0	69.111	37	17	20	7	1	427	49.1	5.68	355	17
P99999	Cytochrome c OS=Homo sapiens OX=9606 GN=CYCS PE=1 SV=2	0	69.1	62	9	16	9	1	105	11.7	9.57	483	9
P78385	Keratin, type II cuticular Hb3 OS=Homo sapiens OX=9606 GN=KRT83 PE=1 SV=2	0	68.748	30	17	22	1	1	493	54.2	5.64	312	17
P11310	Medium-chain specific acyl-CoA dehydrogenase, mitochondrial OS=Homo sapiens OX=9606 GN=ACADM PE=1 SV=1	0	68.234	34	11	13	11	1	421	46.6	8.37	393	11
Q99829	Copine-1 OS=Homo sapiens OX=9606 GN=CPNE1 PE=1 SV=1	0	68.231	27	9	13	9	1	537	59	5.83	354	9
P67809	Nuclease-sensitive element-binding protein 1 OS=Homo sapiens OX=9606 GN=YBX1 PE=1 SV=3	0	68.129	44	12	14	7	1	324	35.9	9.88	456	12
Q02413	Desmoglein-1 OS=Homo sapiens OX=9606 GN=DSG1 PE=1 SV=2	0	68.052	16	11	16	11	1	1049	113.7	5.03	292	11
P31947	14-3-3 protein sigma OS=Homo sapiens OX=9606 GN=SFN PE=1 SV=1	0	67.975	53	14	23	9	1	248	27.8	4.74	408	14
O76011	Keratin, type I cuticular Ha4 OS=Homo sapiens OX=9606 GN=KRT34 PE=1 SV=2	0	67.915	32	13	17	5	1	436	49.4	5.06	312	13
P48444	Coatomer subunit delta OS=Homo sapiens OX=9606 GN=ARCN1 PE=1 SV=1	0	67.891	37	15	18	15	1	511	57.2	6.21	298	15
Q9NSD9	Phenylalanine--tRNA ligase beta subunit OS=Homo sapiens OX=9606 GN=FARSB PE=1 SV=3	0	67.808	30	16	21	16	1	589	66.1	6.84	331	16
Q14498	RNA-binding protein 39 OS=Homo sapiens OX=9606 GN=RBM39 PE=1 SV=2	0	67.414	23	8	11	8	1	530	59.3	10.1	353	8
P04899	Guanine nucleotide-binding protein G(i) subunit alpha-2 OS=Homo sapiens OX=9606 GN=GNAI2 PE=1 SV=3	0	67.267	44	12	14	6	1	355	40.4	5.54	359	12
P09104	Gamma-enolase OS=Homo sapiens OX=9606 GN=ENO2 PE=1 SV=3	0	67.173	26	9	50	2	1	434	47.2	5.03	1672	9
P27816	Microtubule-associated protein 4 OS=Homo sapiens OX=9606 GN=MAP4 PE=1 SV=3	0	67.01	18	17	22	17	1	1152	120.9	5.43	335	17
Q13310	Polyadenylate-binding protein 4 OS=Homo sapiens OX=9606 GN=PABPC4 PE=1 SV=1	0	66.967	21	13	15	6	1	644	70.7	9.26	378	13
P14314	Glucosidase 2 subunit beta OS=Homo sapiens OX=9606 GN=PRKCSH PE=1 SV=2	0	66.689	26	12	16	12	1	528	59.4	4.41	342	12
Q00325	Phosphate carrier protein, mitochondrial OS=Homo sapiens OX=9606 GN=SLC25A3 PE=1 SV=2	0	66.444	36	14	17	14	1	362	40.1	9.38	398	14
Q6YN16	Hydroxysteroid dehydrogenase-like protein 2 OS=Homo sapiens OX=9606 GN=HSDL2 PE=1 SV=1	0	66.247	38	11	16	11	1	418	45.4	7.99	369	11
P21980	Protein-glutamine gamma-glutamyltransferase 2 OS=Homo sapiens OX=9606 GN=TGM2 PE=1 SV=2	0	66.095	22	14	15	14	1	687	77.3	5.22	354	14
Q15942	Zyxin OS=Homo sapiens OX=9606 GN=ZYX PE=1 SV=1	0	66.07	31	12	17	12	1	572	61.2	6.67	384	12
Q96AC1	Fermitin family homolog 2 OS=Homo sapiens OX=9606 GN=FERMT2 PE=1 SV=1	0	65.907	19	10	14	10	1	680	77.8	6.7	465	10
P50897	Palmitoyl-protein thioesterase 1 OS=Homo sapiens OX=9606 GN=PPT1 PE=1 SV=1	0	65.717	30	8	11	8	1	306	34.2	6.52	422	8
P07910	Heterogeneous nuclear ribonucleoproteins C1/C2 OS=Homo sapiens OX=9606 GN=HNRNPC PE=1 SV=4	0	65.409	35	13	22	13	1	306	33.7	5.08	424	13
P62913	60S ribosomal protein L11 OS=Homo sapiens OX=9606 GN=RPL11 PE=1 SV=2	0	65.262	58	11	15	11	1	178	20.2	9.6	339	11
P61224	Ras-related protein Rap-1b OS=Homo sapiens OX=9606 GN=RAP1B PE=1 SV=1	0	64.984	64	10	14	2	1	184	20.8	5.78	384	10
O43399	Tumor protein D54 OS=Homo sapiens OX=9606 GN=TPD52L2 PE=1 SV=2	0	64.856	53	12	14	12	1	206	22.2	5.36	359	12
P49915	GMP synthase [glutamine-hydrolyzing] OS=Homo sapiens OX=9606 GN=GMPS PE=1 SV=1	0	64.818	25	12	13	12	1	693	76.7	6.87	354	12
O95757	Heat shock 70 kDa protein 4L OS=Homo sapiens OX=9606 GN=HSPA4L PE=1 SV=3	0	64.569	25	16	16	12	1	839	94.5	5.88	323	16
Q9P258	Protein RCC2 OS=Homo sapiens OX=9606 GN=RCC2 PE=1 SV=2	0	64.457	24	10	12	10	1	522	56	8.78	350	10
P30048	Thioredoxin-dependent peroxide reductase, mitochondrial OS=Homo sapiens OX=9606 GN=PRDX3 PE=1 SV=3	0	64.455	43	9	14	9	1	256	27.7	7.78	403	9
P61106	Ras-related protein Rab-14 OS=Homo sapiens OX=9606 GN=RAB14 PE=1 SV=4	0	64.195	69	10	13	9	1	215	23.9	6.21	329	10
O00231	26S proteasome non-ATPase regulatory subunit 11 OS=Homo sapiens OX=9606 GN=PSMD11 PE=1 SV=3	0	64.126	35	13	14	13	1	422	47.4	6.48	298	13
Q05682	Caldesmon OS=Homo sapiens OX=9606 GN=CALD1 PE=1 SV=3	0	64.058	20	13	17	13	1	793	93.2	5.66	336	13
O00429	Dynamin-1-like protein OS=Homo sapiens OX=9606 GN=DNM1L PE=1 SV=2	0	63.781	23	12	16	12	1	736	81.8	6.81	367	12
P12004	Proliferating cell nuclear antigen OS=Homo sapiens OX=9606 GN=PCNA PE=1 SV=1	0	63.707	53	11	15	11	1	261	28.8	4.69	423	11
Q8N766	ER membrane protein complex subunit 1 OS=Homo sapiens OX=9606 GN=EMC1 PE=1 SV=1	0	63.58	17	12	12	12	1	993	111.7	7.66	321	12
P12268	Inosine-5'-monophosphate dehydrogenase 2 OS=Homo sapiens OX=9606 GN=IMPDH2 PE=1 SV=2	0	63.544	28	10	11	10	1	514	55.8	6.9	373	10
P61158	Actin-related protein 3 OS=Homo sapiens OX=9606 GN=ACTR3 PE=1 SV=3	0	63.504	34	13	13	13	1	418	47.3	5.88	334	13
Q9Y266	Nuclear migration protein nudC OS=Homo sapiens OX=9606 GN=NUDC PE=1 SV=1	0	63.436	31	9	16	9	1	331	38.2	5.38	410	9
Q9NR30	Nucleolar RNA helicase 2 OS=Homo sapiens OX=9606 GN=DDX21 PE=1 SV=5	0	63.29	21	12	13	12	1	783	87.3	9.28	273	12
P62873	Guanine nucleotide-binding protein G(I)/G(S)/G(T) subunit beta-1 OS=Homo sapiens OX=9606 GN=GNB1 PE=1 SV=3	0	63.194	34	9	12	3	1	340	37.4	6	413	9
P39656	Dolichyl-diphosphooligosaccharide--protein glycosyltransferase 48 kDa subunit OS=Homo sapiens OX=9606 GN=DDOST PE=1 SV=4	0	63.127	36	12	14	12	1	456	50.8	6.55	346	12
P27695	DNA-(apurinic or apyrimidinic site) lyase OS=Homo sapiens OX=9606 GN=APEX1 PE=1 SV=2	0	63.058	46	12	15	12	1	318	35.5	8.12	302	12
P05388	60S acidic ribosomal protein P0 OS=Homo sapiens OX=9606 GN=RPLP0 PE=1 SV=1	0	63.054	54	13	14	13	1	317	34.3	5.97	397	13
O95373	Importin-7 OS=Homo sapiens OX=9606 GN=IPO7 PE=1 SV=1	0	63.046	19	13	15	13	1	1038	119.4	4.82	203	13
P04179	Superoxide dismutase [Mn], mitochondrial OS=Homo sapiens OX=9606 GN=SOD2 PE=1 SV=3	0	63.021	61	7	11	7	1	222	24.7	8.25	375	7
Q8WX93	Palladin OS=Homo sapiens OX=9606 GN=PALLD PE=1 SV=3	0	62.959	12	10	11	10	1	1383	150.5	7.09	337	10
Q12904	Aminoacyl tRNA synthase complex-interacting multifunctional protein 1 OS=Homo sapiens OX=9606 GN=AIMP1 PE=1 SV=2	0	62.942	45	10	13	10	1	312	34.3	8.43	389	10
Q14103	Heterogeneous nuclear ribonucleoprotein D0 OS=Homo sapiens OX=9606 GN=HNRNPD PE=1 SV=1	0	62.772	34	12	15	9	1	355	38.4	7.81	331	12
Q9Y277	Voltage-dependent anion-selective channel protein 3 OS=Homo sapiens OX=9606 GN=VDAC3 PE=1 SV=1	0	62.754	55	12	14	11	1	283	30.6	8.66	449	12
Q9UGI8	Testin OS=Homo sapiens OX=9606 GN=TES PE=1 SV=1	0	62.623	37	13	17	13	1	421	48	7.68	336	13
P47755	F-actin-capping protein subunit alpha-2 OS=Homo sapiens OX=9606 GN=CAPZA2 PE=1 SV=3	0	62.604	44	8	11	6	1	286	32.9	5.85	351	8
Q15008	26S proteasome non-ATPase regulatory subunit 6 OS=Homo sapiens OX=9606 GN=PSMD6 PE=1 SV=1	0	62.589	39	12	15	12	1	389	45.5	5.62	324	12
P23786	Carnitine O-palmitoyltransferase 2, mitochondrial OS=Homo sapiens OX=9606 GN=CPT2 PE=1 SV=2	0	62.46	26	12	14	12	1	658	73.7	8.18	288	12
P13987	CD59 glycoprotein OS=Homo sapiens OX=9606 GN=CD59 PE=1 SV=1	0	62.371	41	7	18	7	1	128	14.2	6.48	504	7
P42167	Lamina-associated polypeptide 2, isoforms beta/gamma OS=Homo sapiens OX=9606 GN=TMPO PE=1 SV=2	0	62.107	26	9	13	3	1	454	50.6	9.38	337	9
P60891	Ribose-phosphate pyrophosphokinase 1 OS=Homo sapiens OX=9606 GN=PRPS1 PE=1 SV=2	0	61.672	42	13	18	6	1	318	34.8	6.98	306	13
P24844	Myosin regulatory light polypeptide 9 OS=Homo sapiens OX=9606 GN=MYL9 PE=1 SV=4	0	61.656	56	9	12	3	1	172	19.8	4.92	405	9
P25788	Proteasome subunit alpha type-3 OS=Homo sapiens OX=9606 GN=PSMA3 PE=1 SV=2	0	61.649	49	14	16	14	1	255	28.4	5.33	310	14
P27708	CAD protein OS=Homo sapiens OX=9606 GN=CAD PE=1 SV=3	0	61.618	8	15	17	13	1	2225	242.8	6.46	316	15
Q9Y262	Eukaryotic translation initiation factor 3 subunit L OS=Homo sapiens OX=9606 GN=EIF3L PE=1 SV=1	0	61.552	28	12	12	12	1	564	66.7	6.34	340	12
P08708	40S ribosomal protein S17 OS=Homo sapiens OX=9606 GN=RPS17 PE=1 SV=2	0	61.492	56	6	11	6	1	135	15.5	9.85	362	6
P56192	Methionine--tRNA ligase, cytoplasmic OS=Homo sapiens OX=9606 GN=MARS PE=1 SV=2	0	61.268	19	12	12	12	1	900	101.1	6.16	328	12
P68431	Histone H3.1 OS=Homo sapiens OX=9606 GN=HIST1H3A PE=1 SV=2	0	61.252	49	7	24	1	1	136	15.4	11.12	603	7
Q9H2U2	Inorganic pyrophosphatase 2, mitochondrial OS=Homo sapiens OX=9606 GN=PPA2 PE=1 SV=2	0	61.164	36	10	15	9	1	334	37.9	7.39	348	10
Q9Y4G6	Talin-2 OS=Homo sapiens OX=9606 GN=TLN2 PE=1 SV=4	0	61.156	7	15	16	2	1	2542	271.4	5.57	348	15
P42166	Lamina-associated polypeptide 2, isoform alpha OS=Homo sapiens OX=9606 GN=TMPO PE=1 SV=2	0	61.132	15	9	13	3	1	694	75.4	7.66	294	9
P62888	60S ribosomal protein L30 OS=Homo sapiens OX=9606 GN=RPL30 PE=1 SV=2	0	61.07	71	9	13	8	1	115	12.8	9.63	421	9
Q16181	Septin-7 OS=Homo sapiens OX=9606 GN=SEPTIN7 PE=1 SV=2	0	60.829	29	10	12	8	1	437	50.6	8.63	344	10
P62318	Small nuclear ribonucleoprotein Sm D3 OS=Homo sapiens OX=9606 GN=SNRPD3 PE=1 SV=1	0	60.762	53	7	10	7	1	126	13.9	10.32	338	7
Q8TCJ2	Dolichyl-diphosphooligosaccharide--protein glycosyltransferase subunit STT3B OS=Homo sapiens OX=9606 GN=STT3B PE=1 SV=1	0	60.737	16	12	15	10	1	826	93.6	8.91	278	12
P00441	Superoxide dismutase [Cu-Zn] OS=Homo sapiens OX=9606 GN=SOD1 PE=1 SV=2	0	60.646	60	5	10	5	1	154	15.9	6.13	394	5
Q29963	HLA class I histocompatibility antigen, Cw-6 alpha chain OS=Homo sapiens OX=9606 GN=HLA-C PE=1 SV=2	0	60.537	27	8	11	1	1	366	40.9	6	404	8
Q5JPE7	Nodal modulator 2 OS=Homo sapiens OX=9606 GN=NOMO2 PE=1 SV=1	0	60.449	12	10	13	1	1	1267	139.4	5.76	256	10
Q02809	Procollagen-lysine,2-oxoglutarate 5-dioxygenase 1 OS=Homo sapiens OX=9606 GN=PLOD1 PE=1 SV=2	0	60.27	23	13	13	13	1	727	83.5	6.95	291	13
P22087	rRNA 2'-O-methyltransferase fibrillarin OS=Homo sapiens OX=9606 GN=FBL PE=1 SV=2	0	60.192	39	11	16	11	1	321	33.8	10.18	335	11
Q16836	Hydroxyacyl-coenzyme A dehydrogenase, mitochondrial OS=Homo sapiens OX=9606 GN=HADH PE=1 SV=3	0	60.158	54	10	12	10	1	314	34.3	8.85	313	10
Q96CW1	AP-2 complex subunit mu OS=Homo sapiens OX=9606 GN=AP2M1 PE=1 SV=2	0	60.117	31	11	14	11	1	435	49.6	9.54	316	11
P62834	Ras-related protein Rap-1A OS=Homo sapiens OX=9606 GN=RAP1A PE=1 SV=1	0	60.096	55	9	13	1	1	184	21	6.67	368	9
O00567	Nucleolar protein 56 OS=Homo sapiens OX=9606 GN=NOP56 PE=1 SV=4	0	60.058	26	13	16	13	1	594	66	9.19	319	13
P19623	Spermidine synthase OS=Homo sapiens OX=9606 GN=SRM PE=1 SV=1	0	59.906	37	8	15	8	1	302	33.8	5.49	319	8
Q15155	Nodal modulator 1 OS=Homo sapiens OX=9606 GN=NOMO1 PE=1 SV=5	0	59.882	11	10	13	1	1	1222	134.2	5.81	272	10
Q15738	Sterol-4-alpha-carboxylate 3-dehydrogenase, decarboxylating OS=Homo sapiens OX=9606 GN=NSDHL PE=1 SV=2	0	59.759	43	11	13	11	1	373	41.9	8.06	272	11
Q12792	Twinfilin-1 OS=Homo sapiens OX=9606 GN=TWF1 PE=1 SV=3	0	59.673	44	10	11	9	1	350	40.3	6.96	347	10
P31942	Heterogeneous nuclear ribonucleoprotein H3 OS=Homo sapiens OX=9606 GN=HNRNPH3 PE=1 SV=2	0	59.564	35	9	14	7	1	346	36.9	6.87	427	9
P50502	Hsc70-interacting protein OS=Homo sapiens OX=9606 GN=ST13 PE=1 SV=2	0	59.508	28	9	12	9	1	369	41.3	5.27	308	9
O00469	Procollagen-lysine,2-oxoglutarate 5-dioxygenase 2 OS=Homo sapiens OX=9606 GN=PLOD2 PE=1 SV=2	0	59.479	21	13	15	13	1	737	84.6	6.71	373	13
Q9UIJ7	GTP:AMP phosphotransferase AK3, mitochondrial OS=Homo sapiens OX=9606 GN=AK3 PE=1 SV=4	0	59.443	56	11	16	11	1	227	25.6	9.16	339	11
Q7Z2W4	Zinc finger CCCH-type antiviral protein 1 OS=Homo sapiens OX=9606 GN=ZC3HAV1 PE=1 SV=3	0	59.392	16	12	12	12	1	902	101.4	8.4	360	12
P54920	Alpha-soluble NSF attachment protein OS=Homo sapiens OX=9606 GN=NAPA PE=1 SV=3	0	59.336	41	10	11	10	1	295	33.2	5.36	326	10
P32455	Guanylate-binding protein 1 OS=Homo sapiens OX=9606 GN=GBP1 PE=1 SV=2	0	59.319	25	13	15	11	1	592	67.9	6.32	263	13
O60814	Histone H2B type 1-K OS=Homo sapiens OX=9606 GN=HIST1H2BK PE=1 SV=3	0	59.313	47	7	22	4	1	126	13.9	10.32	734	7
Q9BUJ2	Heterogeneous nuclear ribonucleoprotein U-like protein 1 OS=Homo sapiens OX=9606 GN=HNRNPUL1 PE=1 SV=2	0	59.235	21	14	15	13	1	856	95.7	6.92	243	14
P55735	Protein SEC13 homolog OS=Homo sapiens OX=9606 GN=SEC13 PE=1 SV=3	0	59.198	46	8	9	8	1	322	35.5	5.48	360	8
P35573	Glycogen debranching enzyme OS=Homo sapiens OX=9606 GN=AGL PE=1 SV=3	0	59.186	14	15	17	15	1	1532	174.7	6.76	308	15
Q15717	ELAV-like protein 1 OS=Homo sapiens OX=9606 GN=ELAVL1 PE=1 SV=2	0	58.917	45	12	14	12	1	326	36.1	9.17	303	12
O60832	H/ACA ribonucleoprotein complex subunit DKC1 OS=Homo sapiens OX=9606 GN=DKC1 PE=1 SV=3	0	58.889	27	9	12	9	1	514	57.6	9.42	278	9
Q92621	Nuclear pore complex protein Nup205 OS=Homo sapiens OX=9606 GN=NUP205 PE=1 SV=3	0	58.855	8	12	12	12	1	2012	227.8	6.19	273	12
O75694	Nuclear pore complex protein Nup155 OS=Homo sapiens OX=9606 GN=NUP155 PE=1 SV=1	0	58.441	13	13	14	13	1	1391	155.1	6.16	345	13
O43242	26S proteasome non-ATPase regulatory subunit 3 OS=Homo sapiens OX=9606 GN=PSMD3 PE=1 SV=2	0	58.374	20	10	14	10	1	534	60.9	8.44	353	10
Q99460	26S proteasome non-ATPase regulatory subunit 1 OS=Homo sapiens OX=9606 GN=PSMD1 PE=1 SV=2	0	58.2	17	10	10	10	1	953	105.8	5.39	358	10
O43852	Calumenin OS=Homo sapiens OX=9606 GN=CALU PE=1 SV=2	0	58.091	44	13	17	13	1	315	37.1	4.64	207	13
P01023	Alpha-2-macroglobulin OS=Homo sapiens OX=9606 GN=A2M PE=1 SV=3	0	57.796	12	14	14	14	1	1474	163.2	6.46	305	14
Q52LJ0	Protein FAM98B OS=Homo sapiens OX=9606 GN=FAM98B PE=1 SV=2	0	57.76	25	8	10	7	1	433	45.5	8.69	357	8
P30479	HLA class I histocompatibility antigen, B-41 alpha chain OS=Homo sapiens OX=9606 GN=HLA-B PE=1 SV=1	0	57.71	24	8	12	0	1	362	40.5	6.54	424	8
P62841	40S ribosomal protein S15 OS=Homo sapiens OX=9606 GN=RPS15 PE=1 SV=2	0	57.591	58	5	10	5	1	145	17	10.39	250	5
P62277	40S ribosomal protein S13 OS=Homo sapiens OX=9606 GN=RPS13 PE=1 SV=2	0	57.561	40	9	16	9	1	151	17.2	10.54	351	9
P14550	Aldo-keto reductase family 1 member A1 OS=Homo sapiens OX=9606 GN=AKR1A1 PE=1 SV=3	0	57.365	54	12	16	11	1	325	36.6	6.79	265	12
P51148	Ras-related protein Rab-5C OS=Homo sapiens OX=9606 GN=RAB5C PE=1 SV=2	0	57.212	43	7	11	5	1	216	23.5	8.41	469	7
Q8N257	Histone H2B type 3-B OS=Homo sapiens OX=9606 GN=HIST3H2BB PE=1 SV=3	0	57.187	41	6	18	3	1	126	13.9	10.32	695	6
Q13162	Peroxiredoxin-4 OS=Homo sapiens OX=9606 GN=PRDX4 PE=1 SV=1	0	57.146	48	10	15	8	1	271	30.5	6.29	362	10
O76021	Ribosomal L1 domain-containing protein 1 OS=Homo sapiens OX=9606 GN=RSL1D1 PE=1 SV=3	0	57.116	27	13	13	13	1	490	54.9	10.13	284	13
P08754	Guanine nucleotide-binding protein G(i) subunit alpha OS=Homo sapiens OX=9606 GN=GNAI3 PE=1 SV=3	0	57.078	31	9	11	4	1	354	40.5	5.69	346	9
P61586	Transforming protein RhoA OS=Homo sapiens OX=9606 GN=RHOA PE=1 SV=1	0	56.822	58	10	12	3	1	193	21.8	6.1	262	10
P26373	60S ribosomal protein L13 OS=Homo sapiens OX=9606 GN=RPL13 PE=1 SV=4	0	56.657	49	12	20	12	1	211	24.2	11.65	293	12
P49755	Transmembrane emp24 domain-containing protein 10 OS=Homo sapiens OX=9606 GN=TMED10 PE=1 SV=2	0	56.621	33	6	9	6	1	219	25	7.44	345	6
P23381	Tryptophan--tRNA ligase, cytoplasmic OS=Homo sapiens OX=9606 GN=WARS PE=1 SV=2	0	56.617	36	11	12	11	1	471	53.1	6.23	268	11
P30085	UMP-CMP kinase OS=Homo sapiens OX=9606 GN=CMPK1 PE=1 SV=3	0	56.603	51	10	12	10	1	196	22.2	5.57	251	10
P62081	40S ribosomal protein S7 OS=Homo sapiens OX=9606 GN=RPS7 PE=1 SV=1	0	56.445	55	10	11	10	1	194	22.1	10.1	320	10
P0CG39	POTE ankyrin domain family member J OS=Homo sapiens OX=9606 GN=POTEJ PE=3 SV=1	0	56.298	8	6	26	2	1	1038	117.3	5.97	701	6
P31937	3-hydroxyisobutyrate dehydrogenase, mitochondrial OS=Homo sapiens OX=9606 GN=HIBADH PE=1 SV=2	0	56.284	37	7	12	7	1	336	35.3	8.13	385	7
P30040	Endoplasmic reticulum resident protein 29 OS=Homo sapiens OX=9606 GN=ERP29 PE=1 SV=4	0	56.278	50	10	14	10	1	261	29	7.31	426	10
Q07021	Complement component 1 Q subcomponent-binding protein, mitochondrial OS=Homo sapiens OX=9606 GN=C1QBP PE=1 SV=1	0	56.199	22	6	10	6	1	282	31.3	4.84	372	6
P46781	40S ribosomal protein S9 OS=Homo sapiens OX=9606 GN=RPS9 PE=1 SV=3	0	56.139	50	17	22	17	1	194	22.6	10.65	245	17
O95817	BAG family molecular chaperone regulator 3 OS=Homo sapiens OX=9606 GN=BAG3 PE=1 SV=3	0	55.989	25	8	11	8	1	575	61.6	6.95	275	8
P27105	Erythrocyte band 7 integral membrane protein OS=Homo sapiens OX=9606 GN=STOM PE=1 SV=3	0	55.777	53	10	14	10	1	288	31.7	7.88	361	10
P63096	Guanine nucleotide-binding protein G(i) subunit alpha-1 OS=Homo sapiens OX=9606 GN=GNAI1 PE=1 SV=2	0	55.768	32	9	11	3	1	354	40.3	5.97	329	9
P62979	Ubiquitin-40S ribosomal protein S27a OS=Homo sapiens OX=9606 GN=RPS27A PE=1 SV=2	0	55.715	62	9	16	9	1	156	18	9.64	320	9
P50213	Isocitrate dehydrogenase [NAD] subunit alpha, mitochondrial OS=Homo sapiens OX=9606 GN=IDH3A PE=1 SV=1	0	55.708	34	12	17	12	1	366	39.6	6.92	254	12
P28838	Cytosol aminopeptidase OS=Homo sapiens OX=9606 GN=LAP3 PE=1 SV=3	0	55.384	32	11	12	11	1	519	56.1	7.93	298	11
P43686	26S proteasome regulatory subunit 6B OS=Homo sapiens OX=9606 GN=PSMC4 PE=1 SV=2	0	55.318	39	13	15	12	1	418	47.3	5.21	276	13
Q9H845	Acyl-CoA dehydrogenase family member 9, mitochondrial OS=Homo sapiens OX=9606 GN=ACAD9 PE=1 SV=1	0	55.262	17	8	10	8	1	621	68.7	7.96	405	8
P54578	Ubiquitin carboxyl-terminal hydrolase 14 OS=Homo sapiens OX=9606 GN=USP14 PE=1 SV=3	0	55.18	32	11	11	11	1	494	56	5.3	306	11
Q16555	Dihydropyrimidinase-related protein 2 OS=Homo sapiens OX=9606 GN=DPYSL2 PE=1 SV=1	0	55.16	31	12	12	10	1	572	62.3	6.38	301	12
P26583	High mobility group protein B2 OS=Homo sapiens OX=9606 GN=HMGB2 PE=1 SV=2	0	54.95	41	9	14	6	1	209	24	7.81	242	9
O15144	Actin-related protein 2/3 complex subunit 2 OS=Homo sapiens OX=9606 GN=ARPC2 PE=1 SV=1	0	54.83	39	10	14	10	1	300	34.3	7.36	379	10
Q13347	Eukaryotic translation initiation factor 3 subunit I OS=Homo sapiens OX=9606 GN=EIF3I PE=1 SV=1	0	54.782	54	13	14	13	1	325	36.5	5.64	219	13
Q07020	60S ribosomal protein L18 OS=Homo sapiens OX=9606 GN=RPL18 PE=1 SV=2	0	54.559	48	9	13	9	1	188	21.6	11.72	353	9
P10768	S-formylglutathione hydrolase OS=Homo sapiens OX=9606 GN=ESD PE=1 SV=2	0	54.533	45	9	12	9	1	282	31.4	7.02	252	9
Q08945	FACT complex subunit SSRP1 OS=Homo sapiens OX=9606 GN=SSRP1 PE=1 SV=1	0	54.306	24	14	14	14	1	709	81	6.87	170	14
P00568	Adenylate kinase isoenzyme 1 OS=Homo sapiens OX=9606 GN=AK1 PE=1 SV=3	0	54.171	57	10	12	10	1	194	21.6	8.63	315	10
O60701	UDP-glucose 6-dehydrogenase OS=Homo sapiens OX=9606 GN=UGDH PE=1 SV=1	0	54.146	34	12	12	12	1	494	55	7.12	298	12
O60664	Perilipin-3 OS=Homo sapiens OX=9606 GN=PLIN3 PE=1 SV=3	0	54.065	26	8	10	8	1	434	47	5.44	347	8
P51610	Host cell factor 1 OS=Homo sapiens OX=9606 GN=HCFC1 PE=1 SV=2	0	54.035	9	13	13	13	1	2035	208.6	7.46	236	13
P62195	26S proteasome regulatory subunit 8 OS=Homo sapiens OX=9606 GN=PSMC5 PE=1 SV=1	0	53.895	31	12	15	10	1	406	45.6	7.55	228	12
P35754	Glutaredoxin-1 OS=Homo sapiens OX=9606 GN=GLRX PE=1 SV=2	0	53.827	71	5	8	5	1	106	11.8	8.09	346	5
P55265	Double-stranded RNA-specific adenosine deaminase OS=Homo sapiens OX=9606 GN=ADAR PE=1 SV=4	0	53.798	11	9	10	9	1	1226	136	8.65	304	9
P61313	60S ribosomal protein L15 OS=Homo sapiens OX=9606 GN=RPL15 PE=1 SV=2	0	53.779	46	10	16	10	1	204	24.1	11.62	326	10
Q14192	Four and a half LIM domains protein 2 OS=Homo sapiens OX=9606 GN=FHL2 PE=1 SV=3	0	53.741	42	11	13	11	1	279	32.2	7.55	302	11
Q9Y3F4	Serine-threonine kinase receptor-associated protein OS=Homo sapiens OX=9606 GN=STRAP PE=1 SV=1	0	53.705	39	9	12	9	1	350	38.4	5.12	254	9
Q9Y265	RuvB-like 1 OS=Homo sapiens OX=9606 GN=RUVBL1 PE=1 SV=1	0	53.701	30	12	12	12	1	456	50.2	6.42	279	12
P52292	Importin subunit alpha-1 OS=Homo sapiens OX=9606 GN=KPNA2 PE=1 SV=1	0	53.633	28	12	13	12	1	529	57.8	5.4	307	12
O60568	Multifunctional procollagen lysine hydroxylase and glycosyltransferase LH3 OS=Homo sapiens OX=9606 GN=PLOD3 PE=1 SV=1	0	53.585	18	10	14	10	1	738	84.7	6.05	276	10
Q9NSE4	Isoleucine--tRNA ligase, mitochondrial OS=Homo sapiens OX=9606 GN=IARS2 PE=1 SV=2	0	53.583	13	10	12	10	1	1012	113.7	7.2	214	10
Q8NC51	Plasminogen activator inhibitor 1 RNA-binding protein OS=Homo sapiens OX=9606 GN=SERBP1 PE=1 SV=2	0	53.488	23	9	12	9	1	408	44.9	8.65	287	9
Q9UHD8	Septin-9 OS=Homo sapiens OX=9606 GN=SEPTIN9 PE=1 SV=2	0	53.416	32	14	14	14	1	586	65.4	8.97	239	14
Q13642	Four and a half LIM domains protein 1 OS=Homo sapiens OX=9606 GN=FHL1 PE=1 SV=4	0	53.324	38	9	11	9	1	323	36.2	8.97	240	9
P15328	Folate receptor alpha OS=Homo sapiens OX=9606 GN=FOLR1 PE=1 SV=3	0	53.295	34	7	12	7	1	257	29.8	7.97	373	7
P48735	Isocitrate dehydrogenase [NADP], mitochondrial OS=Homo sapiens OX=9606 GN=IDH2 PE=1 SV=2	0	53.292	27	11	13	10	1	452	50.9	8.69	239	11
Q15056	Eukaryotic translation initiation factor 4H OS=Homo sapiens OX=9606 GN=EIF4H PE=1 SV=5	0	53.275	49	9	12	9	1	248	27.4	7.23	191	9
Q9Y224	RNA transcription, translation and transport factor protein OS=Homo sapiens OX=9606 GN=RTRAF PE=1 SV=1	0	53.094	39	7	10	7	1	244	28.1	6.65	301	7
P11908	Ribose-phosphate pyrophosphokinase 2 OS=Homo sapiens OX=9606 GN=PRPS2 PE=1 SV=2	0	53.011	36	9	14	2	1	318	34.7	6.61	292	9
O95816	BAG family molecular chaperone regulator 2 OS=Homo sapiens OX=9606 GN=BAG2 PE=1 SV=1	0	52.865	62	11	14	11	1	211	23.8	6.7	222	11
Q92734	Protein TFG OS=Homo sapiens OX=9606 GN=TFG PE=1 SV=2	0	52.752	22	7	12	7	1	400	43.4	5.1	264	7
P16070	CD44 antigen OS=Homo sapiens OX=9606 GN=CD44 PE=1 SV=3	0	52.67	10	7	13	7	1	742	81.5	5.33	322	7
P06753	Tropomyosin alpha-3 chain OS=Homo sapiens OX=9606 GN=TPM3 PE=1 SV=2	0	52.58	41	15	20	3	1	285	32.9	4.72	230	15
Q8N1F7	Nuclear pore complex protein Nup93 OS=Homo sapiens OX=9606 GN=NUP93 PE=1 SV=2	0	52.5	20	12	13	12	1	819	93.4	5.72	250	12
O14929	Histone acetyltransferase type B catalytic subunit OS=Homo sapiens OX=9606 GN=HAT1 PE=1 SV=1	0	52.484	36	10	12	10	1	419	49.5	5.69	282	10
P59998	Actin-related protein 2/3 complex subunit 4 OS=Homo sapiens OX=9606 GN=ARPC4 PE=1 SV=3	0	52.414	51	10	14	10	1	168	19.7	8.43	317	10
P30838	Aldehyde dehydrogenase, dimeric NADP-preferring OS=Homo sapiens OX=9606 GN=ALDH3A1 PE=1 SV=3	0	52.278	30	11	12	10	1	453	50.4	6.54	207	11
Q15459	Splicing factor 3A subunit 1 OS=Homo sapiens OX=9606 GN=SF3A1 PE=1 SV=1	0	52.248	15	9	11	9	1	793	88.8	5.22	263	9
Q1KMD3	Heterogeneous nuclear ribonucleoprotein U-like protein 2 OS=Homo sapiens OX=9606 GN=HNRNPUL2 PE=1 SV=1	0	52.247	12	8	10	8	1	747	85.1	4.91	338	8
Q9H3U1	Protein unc-45 homolog A OS=Homo sapiens OX=9606 GN=UNC45A PE=1 SV=1	0	52.135	15	11	12	11	1	944	103	6.07	291	11
P30043	Flavin reductase (NADPH) OS=Homo sapiens OX=9606 GN=BLVRB PE=1 SV=3	0	52.086	52	8	10	8	1	206	22.1	7.65	415	8
P00966	Argininosuccinate synthase OS=Homo sapiens OX=9606 GN=ASS1 PE=1 SV=2	0	51.881	33	11	12	11	1	412	46.5	8.02	247	11
Q9BSJ8	Extended synaptotagmin-1 OS=Homo sapiens OX=9606 GN=ESYT1 PE=1 SV=1	0	51.682	17	13	15	13	1	1104	122.8	5.83	250	13
P07741	Adenine phosphoribosyltransferase OS=Homo sapiens OX=9606 GN=APRT PE=1 SV=2	0	51.641	52	7	10	7	1	180	19.6	6.02	326	7
P13861	cAMP-dependent protein kinase type II-alpha regulatory subunit OS=Homo sapiens OX=9606 GN=PRKAR2A PE=1 SV=2	0	51.609	35	11	14	11	1	404	45.5	5.07	276	11
Q16401	26S proteasome non-ATPase regulatory subunit 5 OS=Homo sapiens OX=9606 GN=PSMD5 PE=1 SV=3	0	51.595	31	11	11	11	1	504	56.2	5.48	270	11
P27797	Calreticulin OS=Homo sapiens OX=9606 GN=CALR PE=1 SV=1	0	51.593	22	8	13	8	1	417	48.1	4.44	243	8
P09488	Glutathione S-transferase Mu 1 OS=Homo sapiens OX=9606 GN=GSTM1 PE=1 SV=3	0	51.546	55	10	13	5	1	218	25.7	6.7	295	10
P36776	Lon protease homolog, mitochondrial OS=Homo sapiens OX=9606 GN=LONP1 PE=1 SV=2	0	51.456	12	11	12	11	1	959	106.4	6.39	277	11
P42126	Enoyl-CoA delta isomerase 1, mitochondrial OS=Homo sapiens OX=9606 GN=ECI1 PE=1 SV=1	0	51.295	40	8	11	8	1	302	32.8	8.54	289	8
Q10713	Mitochondrial-processing peptidase subunit alpha OS=Homo sapiens OX=9606 GN=PMPCA PE=1 SV=2	0	51.127	27	10	11	10	1	525	58.2	6.92	192	10
Q9NZN4	EH domain-containing protein 2 OS=Homo sapiens OX=9606 GN=EHD2 PE=1 SV=2	0	51.126	25	12	13	11	1	543	61.1	6.46	279	12
P10620	Microsomal glutathione S-transferase 1 OS=Homo sapiens OX=9606 GN=MGST1 PE=1 SV=1	0	51.067	41	6	13	6	1	155	17.6	9.39	384	6
O14950	Myosin regulatory light chain 12B OS=Homo sapiens OX=9606 GN=MYL12B PE=1 SV=2	0	51.032	45	8	10	2	1	172	19.8	4.84	327	8
P62280	40S ribosomal protein S11 OS=Homo sapiens OX=9606 GN=RPS11 PE=1 SV=3	0	50.978	61	12	19	12	1	158	18.4	10.3	292	12
Q2TAY7	WD40 repeat-containing protein SMU1 OS=Homo sapiens OX=9606 GN=SMU1 PE=1 SV=2	0	50.772	29	11	11	11	1	513	57.5	7.18	242	11
O60763	General vesicular transport factor p115 OS=Homo sapiens OX=9606 GN=USO1 PE=1 SV=2	0	50.698	14	9	9	9	1	962	107.8	4.91	362	9
O00303	Eukaryotic translation initiation factor 3 subunit F OS=Homo sapiens OX=9606 GN=EIF3F PE=1 SV=1	0	50.467	27	8	10	8	1	357	37.5	5.45	294	8
O60437	Periplakin OS=Homo sapiens OX=9606 GN=PPL PE=1 SV=4	0	50.286	9	13	13	13	1	1756	204.6	5.6	195	13
Q9P0L0	Vesicle-associated membrane protein-associated protein A OS=Homo sapiens OX=9606 GN=VAPA PE=1 SV=3	0	50.25	38	8	13	7	1	249	27.9	8.62	284	8
P00390	Glutathione reductase, mitochondrial OS=Homo sapiens OX=9606 GN=GSR PE=1 SV=2	0	50.204	27	10	13	10	1	522	56.2	8.5	175	10
Q9Y2Q3	Glutathione S-transferase kappa 1 OS=Homo sapiens OX=9606 GN=GSTK1 PE=1 SV=3	0	50.182	60	10	13	10	1	226	25.5	8.41	302	10
P30566	Adenylosuccinate lyase OS=Homo sapiens OX=9606 GN=ADSL PE=1 SV=2	0	50.007	26	9	12	9	1	484	54.9	7.11	235	9
P62495	Eukaryotic peptide chain release factor subunit 1 OS=Homo sapiens OX=9606 GN=ETF1 PE=1 SV=3	0	49.937	30	9	10	9	1	437	49	5.71	265	9
P13693	Translationally-controlled tumor protein OS=Homo sapiens OX=9606 GN=TPT1 PE=1 SV=1	0	49.896	54	8	11	8	1	172	19.6	4.93	221	8
P61163	Alpha-centractin OS=Homo sapiens OX=9606 GN=ACTR1A PE=1 SV=1	0	49.82	28	9	10	2	1	376	42.6	6.64	336	9
P08559	Pyruvate dehydrogenase E1 component subunit alpha, somatic form, mitochondrial OS=Homo sapiens OX=9606 GN=PDHA1 PE=1 SV=3	0	49.699	42	12	13	12	1	390	43.3	8.06	314	12
Q10567	AP-1 complex subunit beta-1 OS=Homo sapiens OX=9606 GN=AP1B1 PE=1 SV=2	0	49.429	14	10	10	2	1	949	104.6	5.06	294	10
Q14157	Ubiquitin-associated protein 2-like OS=Homo sapiens OX=9606 GN=UBAP2L PE=1 SV=2	0	49.418	15	10	10	10	1	1087	114.5	7.11	236	10
Q86V81	THO complex subunit 4 OS=Homo sapiens OX=9606 GN=ALYREF PE=1 SV=3	0	49.379	33	5	8	5	1	257	26.9	11.15	273	5
P50416	Carnitine O-palmitoyltransferase 1, liver isoform OS=Homo sapiens OX=9606 GN=CPT1A PE=1 SV=2	0	49.303	14	10	12	10	1	773	88.3	8.65	313	10
Q6XQN6	Nicotinate phosphoribosyltransferase OS=Homo sapiens OX=9606 GN=NAPRT PE=1 SV=2	0	49.247	20	7	8	7	1	538	57.5	5.68	345	7
Q01650	Large neutral amino acids transporter small subunit 1 OS=Homo sapiens OX=9606 GN=SLC7A5 PE=1 SV=2	0	49.244	19	7	11	7	1	507	55	7.72	346	7
Q9HB71	Calcyclin-binding protein OS=Homo sapiens OX=9606 GN=CACYBP PE=1 SV=2	0	49.209	40	9	11	9	1	228	26.2	8.25	213	9
Q13126	S-methyl-5'-thioadenosine phosphorylase OS=Homo sapiens OX=9606 GN=MTAP PE=1 SV=2	0	49.176	40	7	10	7	1	283	31.2	7.18	251	7
P07339	Cathepsin D OS=Homo sapiens OX=9606 GN=CTSD PE=1 SV=1	0	49.065	27	8	10	8	1	412	44.5	6.54	279	8
Q9Y617	Phosphoserine aminotransferase OS=Homo sapiens OX=9606 GN=PSAT1 PE=1 SV=2	0	49.017	37	11	11	11	1	370	40.4	7.66	289	11
O75534	Cold shock domain-containing protein E1 OS=Homo sapiens OX=9606 GN=CSDE1 PE=1 SV=2	0	48.876	18	10	11	10	1	798	88.8	6.25	238	10
P18463	HLA class I histocompatibility antigen, B-37 alpha chain OS=Homo sapiens OX=9606 GN=HLA-B PE=1 SV=1	0	48.638	21	7	9	0	1	362	40.4	6.15	323	7
P62314	Small nuclear ribonucleoprotein Sm D1 OS=Homo sapiens OX=9606 GN=SNRPD1 PE=1 SV=1	0	48.54	55	4	10	4	1	119	13.3	11.56	207	4
Q8TDN6	Ribosome biogenesis protein BRX1 homolog OS=Homo sapiens OX=9606 GN=BRIX1 PE=1 SV=2	0	48.355	35	8	9	8	1	353	41.4	9.92	200	8
Q6NUK1	Calcium-binding mitochondrial carrier protein SCaMC-1 OS=Homo sapiens OX=9606 GN=SLC25A24 PE=1 SV=2	0	48.117	26	11	14	11	1	477	53.3	6.33	197	11
P63000	Ras-related C3 botulinum toxin substrate 1 OS=Homo sapiens OX=9606 GN=RAC1 PE=1 SV=1	0	48.026	55	9	14	8	1	192	21.4	8.5	288	9
P33240	Cleavage stimulation factor subunit 2 OS=Homo sapiens OX=9606 GN=CSTF2 PE=1 SV=1	0	47.992	20	7	8	7	1	577	60.9	6.83	273	7
Q16719	Kynureninase OS=Homo sapiens OX=9606 GN=KYNU PE=1 SV=1	0	47.969	26	7	9	7	1	465	52.3	7.03	257	7
P46926	Glucosamine-6-phosphate isomerase 1 OS=Homo sapiens OX=9606 GN=GNPDA1 PE=1 SV=1	0	47.95	42	8	10	8	1	289	32.6	6.92	286	8
P46459	Vesicle-fusing ATPase OS=Homo sapiens OX=9606 GN=NSF PE=1 SV=3	0	47.842	22	12	14	12	1	744	82.5	6.95	237	12
Q09161	Nuclear cap-binding protein subunit 1 OS=Homo sapiens OX=9606 GN=NCBP1 PE=1 SV=1	0	47.747	17	10	10	10	1	790	91.8	6.43	311	10
P30050	60S ribosomal protein L12 OS=Homo sapiens OX=9606 GN=RPL12 PE=1 SV=1	0	47.695	67	9	13	9	1	165	17.8	9.42	463	9
Q8WVM8	Sec1 family domain-containing protein 1 OS=Homo sapiens OX=9606 GN=SCFD1 PE=1 SV=4	0	47.645	26	10	10	10	1	642	72.3	6.27	225	10
Q04917	14-3-3 protein eta OS=Homo sapiens OX=9606 GN=YWHAH PE=1 SV=4	0	47.529	51	12	18	7	1	246	28.2	4.84	307	12
P53597	Succinate--CoA ligase [ADP/GDP-forming] subunit alpha, mitochondrial OS=Homo sapiens OX=9606 GN=SUCLG1 PE=1 SV=4	0	47.433	31	6	11	6	1	346	36.2	8.79	312	6
O15145	Actin-related protein 2/3 complex subunit 3 OS=Homo sapiens OX=9606 GN=ARPC3 PE=1 SV=3	0	47.411	49	9	12	9	1	178	20.5	8.59	140	9
Q9NUU7	ATP-dependent RNA helicase DDX19A OS=Homo sapiens OX=9606 GN=DDX19A PE=1 SV=1	0	47.363	31	10	11	10	1	478	53.9	6.58	234	10
P62269	40S ribosomal protein S18 OS=Homo sapiens OX=9606 GN=RPS18 PE=1 SV=3	0	47.305	53	12	16	12	1	152	17.7	10.99	402	12
Q9NYU2	UDP-glucose:glycoprotein glucosyltransferase 1 OS=Homo sapiens OX=9606 GN=UGGT1 PE=1 SV=3	0	47.281	10	13	13	12	1	1555	177.1	5.63	198	13
P11766	Alcohol dehydrogenase class-3 OS=Homo sapiens OX=9606 GN=ADH5 PE=1 SV=4	0	47.194	43	11	13	11	1	374	39.7	7.49	265	11
Q9BT78	COP9 signalosome complex subunit 4 OS=Homo sapiens OX=9606 GN=COPS4 PE=1 SV=1	0	47.101	35	10	11	10	1	406	46.2	5.83	212	10
Q16629	Serine/arginine-rich splicing factor 7 OS=Homo sapiens OX=9606 GN=SRSF7 PE=1 SV=1	0	47.097	29	7	11	7	1	238	27.4	11.82	192	7
P18754	Regulator of chromosome condensation OS=Homo sapiens OX=9606 GN=RCC1 PE=1 SV=1	0	47.069	28	7	10	7	1	421	44.9	7.52	213	7
P17612	cAMP-dependent protein kinase catalytic subunit alpha OS=Homo sapiens OX=9606 GN=PRKACA PE=1 SV=2	0	47.027	30	9	11	2	1	351	40.6	8.79	190	9
Q13620	Cullin-4B OS=Homo sapiens OX=9606 GN=CUL4B PE=1 SV=4	0	47.003	13	9	11	4	1	913	103.9	7.37	216	9
Q96AG4	Leucine-rich repeat-containing protein 59 OS=Homo sapiens OX=9606 GN=LRRC59 PE=1 SV=1	0	46.838	38	9	13	9	1	307	34.9	9.57	303	9
Q9Y2W1	Thyroid hormone receptor-associated protein 3 OS=Homo sapiens OX=9606 GN=THRAP3 PE=1 SV=2	0	46.689	13	11	13	11	1	955	108.6	10.15	221	11
Q96I24	Far upstream element-binding protein 3 OS=Homo sapiens OX=9606 GN=FUBP3 PE=1 SV=2	0	46.649	22	13	14	9	1	572	61.6	8.38	243	13
P60900	Proteasome subunit alpha type-6 OS=Homo sapiens OX=9606 GN=PSMA6 PE=1 SV=1	0	46.61	57	10	12	10	1	246	27.4	6.76	277	10
Q9UMX0	Ubiquilin-1 OS=Homo sapiens OX=9606 GN=UBQLN1 PE=1 SV=2	0	46.606	13	7	11	2	1	589	62.5	5.11	275	7
P60228	Eukaryotic translation initiation factor 3 subunit E OS=Homo sapiens OX=9606 GN=EIF3E PE=1 SV=1	0	46.566	30	10	11	10	1	445	52.2	6.04	324	10
Q14203	Dynactin subunit 1 OS=Homo sapiens OX=9606 GN=DCTN1 PE=1 SV=3	0	46.51	11	11	11	10	1	1278	141.6	5.81	239	11
P08134	Rho-related GTP-binding protein RhoC OS=Homo sapiens OX=9606 GN=RHOC PE=1 SV=1	0	46.495	47	8	9	1	1	193	22	6.58	220	8
P12429	Annexin A3 OS=Homo sapiens OX=9606 GN=ANXA3 PE=1 SV=3	0	46.465	40	12	12	12	1	323	36.4	5.92	294	12
P07099	Epoxide hydrolase 1 OS=Homo sapiens OX=9606 GN=EPHX1 PE=1 SV=1	0	46.265	31	12	14	12	1	455	52.9	7.25	222	12
O00425	Insulin-like growth factor 2 mRNA-binding protein 3 OS=Homo sapiens OX=9606 GN=IGF2BP3 PE=1 SV=2	0	46.243	21	9	10	9	1	579	63.7	8.87	381	9
P27694	Replication protein A 70 kDa DNA-binding subunit OS=Homo sapiens OX=9606 GN=RPA1 PE=1 SV=2	0	46.212	18	9	11	9	1	616	68.1	7.21	297	9
Q5T749	Keratinocyte proline-rich protein OS=Homo sapiens OX=9606 GN=KPRP PE=1 SV=1	0	46.167	15	8	13	8	1	579	64.1	8.27	243	8
Q969X5	Endoplasmic reticulum-Golgi intermediate compartment protein 1 OS=Homo sapiens OX=9606 GN=ERGIC1 PE=1 SV=1	0	46.136	44	10	13	10	1	290	32.6	7.06	225	10
P32754	4-hydroxyphenylpyruvate dioxygenase OS=Homo sapiens OX=9606 GN=HPD PE=1 SV=2	0	46.029	23	6	8	6	1	393	44.9	7.01	246	6
P35998	26S proteasome regulatory subunit 7 OS=Homo sapiens OX=9606 GN=PSMC2 PE=1 SV=3	0	45.946	31	13	13	13	1	433	48.6	5.95	304	13
P17858	ATP-dependent 6-phosphofructokinase, liver type OS=Homo sapiens OX=9606 GN=PFKL PE=1 SV=6	0	45.934	16	8	11	5	1	780	85	7.5	267	8
P62753	40S ribosomal protein S6 OS=Homo sapiens OX=9606 GN=RPS6 PE=1 SV=1	0	45.628	41	11	17	11	1	249	28.7	10.84	371	11
Q9Y295	Developmentally-regulated GTP-binding protein 1 OS=Homo sapiens OX=9606 GN=DRG1 PE=1 SV=1	0	45.43	36	10	10	10	1	367	40.5	8.9	264	10
Q9UBX3	Mitochondrial dicarboxylate carrier OS=Homo sapiens OX=9606 GN=SLC25A10 PE=1 SV=2	0	45.402	50	10	11	10	1	287	31.3	9.54	160	10
P16401	Histone H1.5 OS=Homo sapiens OX=9606 GN=HIST1H1B PE=1 SV=3	0	45.388	29	9	15	8	1	226	22.6	10.92	425	9
P12081	Histidine--tRNA ligase, cytoplasmic OS=Homo sapiens OX=9606 GN=HARS PE=1 SV=2	0	45.245	28	15	15	12	1	509	57.4	5.88	203	15
Q9H4A6	Golgi phosphoprotein 3 OS=Homo sapiens OX=9606 GN=GOLPH3 PE=1 SV=1	0	45.222	40	8	11	8	1	298	33.8	6.44	253	8
O75340	Programmed cell death protein 6 OS=Homo sapiens OX=9606 GN=PDCD6 PE=1 SV=1	0	45.158	67	8	9	8	1	191	21.9	5.4	305	8
Q9Y3U8	60S ribosomal protein L36 OS=Homo sapiens OX=9606 GN=RPL36 PE=1 SV=3	0	45.09	45	9	12	8	1	105	12.2	11.59	244	9
P21964	Catechol O-methyltransferase OS=Homo sapiens OX=9606 GN=COMT PE=1 SV=2	0	44.929	42	6	7	6	1	271	30	5.47	263	6
P22694	cAMP-dependent protein kinase catalytic subunit beta OS=Homo sapiens OX=9606 GN=PRKACB PE=1 SV=2	0	44.926	28	8	10	1	1	351	40.6	8.78	206	8
P28066	Proteasome subunit alpha type-5 OS=Homo sapiens OX=9606 GN=PSMA5 PE=1 SV=3	0	44.802	33	6	7	6	1	241	26.4	4.79	307	6
P31949	Protein S100-A11 OS=Homo sapiens OX=9606 GN=S100A11 PE=1 SV=2	0	44.711	80	7	13	7	1	105	11.7	7.12	326	7
Q13098	COP9 signalosome complex subunit 1 OS=Homo sapiens OX=9606 GN=GPS1 PE=1 SV=4	0	44.559	18	8	10	8	1	491	55.5	6.74	275	8
O75439	Mitochondrial-processing peptidase subunit beta OS=Homo sapiens OX=9606 GN=PMPCB PE=1 SV=2	0	44.51	23	10	11	9	1	489	54.3	6.83	273	10
Q14847	LIM and SH3 domain protein 1 OS=Homo sapiens OX=9606 GN=LASP1 PE=1 SV=2	0	44.448	47	10	13	10	1	261	29.7	7.05	209	10
P10644	cAMP-dependent protein kinase type I-alpha regulatory subunit OS=Homo sapiens OX=9606 GN=PRKAR1A PE=1 SV=1	0	44.352	39	12	15	12	1	381	43	5.35	173	12
O75477	Erlin-1 OS=Homo sapiens OX=9606 GN=ERLIN1 PE=1 SV=2	0	44.293	37	8	8	6	1	348	39.1	7.87	267	8
P07384	Calpain-1 catalytic subunit OS=Homo sapiens OX=9606 GN=CAPN1 PE=1 SV=1	0	44.284	15	10	13	10	1	714	81.8	5.67	277	10
Q96DG6	Carboxymethylenebutenolidase homolog OS=Homo sapiens OX=9606 GN=CMBL PE=1 SV=1	0	44.278	43	8	11	8	1	245	28	7.18	257	8
P30405	Peptidyl-prolyl cis-trans isomerase F, mitochondrial OS=Homo sapiens OX=9606 GN=PPIF PE=1 SV=1	0	44.221	36	7	11	6	1	207	22	9.38	292	7
Q6P996	Pyridoxal-dependent decarboxylase domain-containing protein 1 OS=Homo sapiens OX=9606 GN=PDXDC1 PE=1 SV=2	0	44.175	17	8	9	8	1	788	86.7	5.38	218	8
P55209	Nucleosome assembly protein 1-like 1 OS=Homo sapiens OX=9606 GN=NAP1L1 PE=1 SV=1	0	44.078	19	4	7	4	1	391	45.3	4.46	295	4
P24666	Low molecular weight phosphotyrosine protein phosphatase OS=Homo sapiens OX=9606 GN=ACP1 PE=1 SV=3	0	44.015	47	7	9	7	1	158	18	6.74	313	7
Q71DI3	Histone H3.2 OS=Homo sapiens OX=9606 GN=HIST2H3A PE=1 SV=3	0	44.007	49	7	20	1	1	136	15.4	11.27	382	7
P61254	60S ribosomal protein L26 OS=Homo sapiens OX=9606 GN=RPL26 PE=1 SV=1	0	43.98	52	8	13	2	1	145	17.2	10.55	302	8
Q96I99	Succinate--CoA ligase [GDP-forming] subunit beta, mitochondrial OS=Homo sapiens OX=9606 GN=SUCLG2 PE=1 SV=2	0	43.874	31	11	12	11	1	432	46.5	6.39	251	11
O43252	Bifunctional 3'-phosphoadenosine 5'-phosphosulfate synthase 1 OS=Homo sapiens OX=9606 GN=PAPSS1 PE=1 SV=2	0	43.823	20	9	9	8	1	624	70.8	6.86	245	9
P40763	Signal transducer and activator of transcription 3 OS=Homo sapiens OX=9606 GN=STAT3 PE=1 SV=2	0	43.76	19	10	10	10	1	770	88	6.3	179	10
P22307	Non-specific lipid-transfer protein OS=Homo sapiens OX=9606 GN=SCP2 PE=1 SV=2	0	43.672	11	7	9	7	1	547	59	6.89	202	7
Q9UBQ0	Vacuolar protein sorting-associated protein 29 OS=Homo sapiens OX=9606 GN=VPS29 PE=1 SV=1	0	43.646	32	4	7	4	1	182	20.5	6.79	244	4
Q5T9A4	ATPase family AAA domain-containing protein 3B OS=Homo sapiens OX=9606 GN=ATAD3B PE=1 SV=1	0	43.57	21	14	14	3	1	648	72.5	9.2	199	14
P04908	Histone H2A type 1-B/E OS=Homo sapiens OX=9606 GN=HIST1H2AB PE=1 SV=2	0	43.434	36	6	19	4	1	130	14.1	11.05	439	6
P17931	Galectin-3 OS=Homo sapiens OX=9606 GN=LGALS3 PE=1 SV=5	0	43.419	31	7	11	7	1	250	26.1	8.56	238	7
Q5D862	Filaggrin-2 OS=Homo sapiens OX=9606 GN=FLG2 PE=1 SV=1	0	43.39	6	7	9	7	1	2391	247.9	8.31	312	7
Q9UBQ5	Eukaryotic translation initiation factor 3 subunit K OS=Homo sapiens OX=9606 GN=EIF3K PE=1 SV=1	0	43.359	35	6	8	6	1	218	25	4.93	192	6
Q6IBS0	Twinfilin-2 OS=Homo sapiens OX=9606 GN=TWF2 PE=1 SV=2	0	43.314	27	6	9	5	1	349	39.5	6.84	205	6
P07108	Acyl-CoA-binding protein OS=Homo sapiens OX=9606 GN=DBI PE=1 SV=2	0	43.308	75	6	11	6	1	87	10	6.57	263	6
O00232	26S proteasome non-ATPase regulatory subunit 12 OS=Homo sapiens OX=9606 GN=PSMD12 PE=1 SV=3	0	43.17	27	12	12	12	1	456	52.9	7.65	169	12
Q5VYK3	Proteasome adapter and scaffold protein ECM29 OS=Homo sapiens OX=9606 GN=ECPAS PE=1 SV=2	0	43.091	6	7	8	7	1	1845	204.2	7.12	191	7
Q15645	Pachytene checkpoint protein 2 homolog OS=Homo sapiens OX=9606 GN=TRIP13 PE=1 SV=2	0	43.041	22	8	10	8	1	432	48.5	6.09	187	8
O94826	Mitochondrial import receptor subunit TOM70 OS=Homo sapiens OX=9606 GN=TOMM70 PE=1 SV=1	0	42.865	16	8	10	8	1	608	67.4	7.12	289	8
Q9NTK5	Obg-like ATPase 1 OS=Homo sapiens OX=9606 GN=OLA1 PE=1 SV=2	0	42.843	27	8	10	8	1	396	44.7	7.81	219	8
Q03013	Glutathione S-transferase Mu 4 OS=Homo sapiens OX=9606 GN=GSTM4 PE=1 SV=3	0	42.717	46	7	10	2	1	218	25.5	5.9	312	7
Q9NRX4	14 kDa phosphohistidine phosphatase OS=Homo sapiens OX=9606 GN=PHPT1 PE=1 SV=1	0	42.652	64	6	9	6	1	125	13.8	6.07	258	6
Q9H7Z7	Prostaglandin E synthase 2 OS=Homo sapiens OX=9606 GN=PTGES2 PE=1 SV=1	0	42.525	37	11	13	11	1	377	41.9	9.16	138	11
P06858	Lipoprotein lipase OS=Homo sapiens OX=9606 GN=LPL PE=1 SV=1	0	42.515	19	7	9	7	1	475	53.1	8.15	202	7
P00492	Hypoxanthine-guanine phosphoribosyltransferase OS=Homo sapiens OX=9606 GN=HPRT1 PE=1 SV=2	0	42.21	44	8	9	8	1	218	24.6	6.68	235	8
Q7L2H7	Eukaryotic translation initiation factor 3 subunit M OS=Homo sapiens OX=9606 GN=EIF3M PE=1 SV=1	0	42.158	30	8	8	8	1	374	42.5	5.63	229	8
Q6KB66	Keratin, type II cytoskeletal 80 OS=Homo sapiens OX=9606 GN=KRT80 PE=1 SV=2	0	42.141	21	10	36	8	1	452	50.5	5.67	867	10
Q15046	Lysine--tRNA ligase OS=Homo sapiens OX=9606 GN=KARS PE=1 SV=3	0	42.058	22	10	10	10	1	597	68	6.35	207	10
P61764	Syntaxin-binding protein 1 OS=Homo sapiens OX=9606 GN=STXBP1 PE=1 SV=1	0	42.055	21	9	11	9	1	594	67.5	6.96	254	9
P84103	Serine/arginine-rich splicing factor 3 OS=Homo sapiens OX=9606 GN=SRSF3 PE=1 SV=1	0	41.923	46	8	13	8	1	164	19.3	11.65	238	8
P51149	Ras-related protein Rab-7a OS=Homo sapiens OX=9606 GN=RAB7A PE=1 SV=1	0	41.916	49	9	11	9	1	207	23.5	6.7	203	9
Q14558	Phosphoribosyl pyrophosphate synthase-associated protein 1 OS=Homo sapiens OX=9606 GN=PRPSAP1 PE=1 SV=2	0	41.9	32	8	9	6	1	356	39.4	7.2	234	8
Q6UB35	Monofunctional C1-tetrahydrofolate synthase, mitochondrial OS=Homo sapiens OX=9606 GN=MTHFD1L PE=1 SV=1	0	41.869	10	7	9	7	1	978	105.7	8.06	245	7
P21281	V-type proton ATPase subunit B, brain isoform OS=Homo sapiens OX=9606 GN=ATP6V1B2 PE=1 SV=3	0	41.857	25	8	10	8	1	511	56.5	5.81	224	8
Q6NZI2	Caveolae-associated protein 1 OS=Homo sapiens OX=9606 GN=CAVIN1 PE=1 SV=1	0	41.721	28	9	10	9	1	390	43.5	5.6	274	9
Q9NX40	OCIA domain-containing protein 1 OS=Homo sapiens OX=9606 GN=OCIAD1 PE=1 SV=1	0	41.691	36	8	10	8	1	245	27.6	7.49	202	8
Q9Y281	Cofilin-2 OS=Homo sapiens OX=9606 GN=CFL2 PE=1 SV=1	0	41.671	40	8	11	2	1	166	18.7	7.88	284	8
O95433	Activator of 90 kDa heat shock protein ATPase homolog 1 OS=Homo sapiens OX=9606 GN=AHSA1 PE=1 SV=1	0	41.616	32	10	11	10	1	338	38.3	5.53	235	10
P61026	Ras-related protein Rab-10 OS=Homo sapiens OX=9606 GN=RAB10 PE=1 SV=1	0	41.593	49	9	10	7	1	200	22.5	8.38	214	9
Q13148	TAR DNA-binding protein 43 OS=Homo sapiens OX=9606 GN=TARDBP PE=1 SV=1	0	41.582	27	7	7	7	1	414	44.7	6.19	271	7
P60866	40S ribosomal protein S20 OS=Homo sapiens OX=9606 GN=RPS20 PE=1 SV=1	0	41.486	43	7	11	7	1	119	13.4	9.94	281	7
P04222	HLA class I histocompatibility antigen, Cw-3 alpha chain OS=Homo sapiens OX=9606 GN=HLA-C PE=1 SV=2	0	41.464	18	5	8	1	1	366	40.8	6.39	310	5
Q9NSB2	Keratin, type II cuticular Hb4 OS=Homo sapiens OX=9606 GN=KRT84 PE=2 SV=2	0	41.46	16	10	16	4	1	600	64.8	7.56	213	10
Q15369	Elongin-C OS=Homo sapiens OX=9606 GN=ELOC PE=1 SV=1	0	41.343	66	7	9	7	1	112	12.5	4.78	259	7
P53999	Activated RNA polymerase II transcriptional coactivator p15 OS=Homo sapiens OX=9606 GN=SUB1 PE=1 SV=3	0	41.23	54	9	13	9	1	127	14.4	9.6	245	9
Q12907	Vesicular integral-membrane protein VIP36 OS=Homo sapiens OX=9606 GN=LMAN2 PE=1 SV=1	0	41.128	30	9	13	9	1	356	40.2	6.95	160	9
Q99729	Heterogeneous nuclear ribonucleoprotein A/B OS=Homo sapiens OX=9606 GN=HNRNPAB PE=1 SV=2	0	40.934	24	8	11	7	1	332	36.2	8.21	204	8
P49419	Alpha-aminoadipic semialdehyde dehydrogenase OS=Homo sapiens OX=9606 GN=ALDH7A1 PE=1 SV=5	0	40.918	17	8	9	8	1	539	58.5	7.99	176	8
P62714	Serine/threonine-protein phosphatase 2A catalytic subunit beta isoform OS=Homo sapiens OX=9606 GN=PPP2CB PE=1 SV=1	0	40.872	33	7	7	7	1	309	35.6	5.43	188	7
Q15019	Septin-2 OS=Homo sapiens OX=9606 GN=SEPTIN2 PE=1 SV=1	0	40.871	29	5	6	4	1	361	41.5	6.6	210	5
P51571	Translocon-associated protein subunit delta OS=Homo sapiens OX=9606 GN=SSR4 PE=1 SV=1	0	40.774	38	7	8	7	1	173	19	6.15	216	7
Q15907	Ras-related protein Rab-11B OS=Homo sapiens OX=9606 GN=RAB11B PE=1 SV=4	0	40.693	45	9	12	9	1	218	24.5	5.94	223	9
Q99536	Synaptic vesicle membrane protein VAT-1 homolog OS=Homo sapiens OX=9606 GN=VAT1 PE=1 SV=2	0	40.671	28	7	8	7	1	393	41.9	6.29	194	7
Q13151	Heterogeneous nuclear ribonucleoprotein A0 OS=Homo sapiens OX=9606 GN=HNRNPA0 PE=1 SV=1	0	40.651	25	7	11	5	1	305	30.8	9.29	308	7
P62750	60S ribosomal protein L23a OS=Homo sapiens OX=9606 GN=RPL23A PE=1 SV=1	0	40.616	47	10	12	10	1	156	17.7	10.45	209	10
P42892	Endothelin-converting enzyme 1 OS=Homo sapiens OX=9606 GN=ECE1 PE=1 SV=2	0	40.495	14	7	8	7	1	770	87.1	5.88	279	7
Q02543	60S ribosomal protein L18a OS=Homo sapiens OX=9606 GN=RPL18A PE=1 SV=2	0	40.461	45	11	15	11	1	176	20.7	10.71	189	11
O43488	Aflatoxin B1 aldehyde reductase member 2 OS=Homo sapiens OX=9606 GN=AKR7A2 PE=1 SV=3	0	40.45	30	8	10	8	1	359	39.6	7.17	295	8
O15371	Eukaryotic translation initiation factor 3 subunit D OS=Homo sapiens OX=9606 GN=EIF3D PE=1 SV=1	0	40.411	9	3	5	3	1	548	63.9	6.05	238	3
P21912	Succinate dehydrogenase [ubiquinone] iron-sulfur subunit, mitochondrial OS=Homo sapiens OX=9606 GN=SDHB PE=1 SV=3	0	40.407	37	8	8	8	1	280	31.6	8.76	261	8
Q07955	Serine/arginine-rich splicing factor 1 OS=Homo sapiens OX=9606 GN=SRSF1 PE=1 SV=2	0	40.368	45	11	20	11	1	248	27.7	10.36	353	11
P51858	Hepatoma-derived growth factor OS=Homo sapiens OX=9606 GN=HDGF PE=1 SV=1	0	40.341	38	8	10	8	1	240	26.8	4.73	232	8
P50402	Emerin OS=Homo sapiens OX=9606 GN=EMD PE=1 SV=1	0	40.287	45	8	9	8	1	254	29	5.5	217	8
P28070	Proteasome subunit beta type-4 OS=Homo sapiens OX=9606 GN=PSMB4 PE=1 SV=4	0	40.258	36	6	6	6	1	264	29.2	5.97	267	6
Q92905	COP9 signalosome complex subunit 5 OS=Homo sapiens OX=9606 GN=COPS5 PE=1 SV=4	0	40.151	28	7	8	7	1	334	37.6	6.54	230	7
P16989	Y-box-binding protein 3 OS=Homo sapiens OX=9606 GN=YBX3 PE=1 SV=4	0	40.097	19	7	8	2	1	372	40.1	9.77	229	7
Q96KP4	Cytosolic non-specific dipeptidase OS=Homo sapiens OX=9606 GN=CNDP2 PE=1 SV=2	0	40.043	31	9	10	9	1	475	52.8	5.97	230	9
P62316	Small nuclear ribonucleoprotein Sm D2 OS=Homo sapiens OX=9606 GN=SNRPD2 PE=1 SV=1	0	39.899	50	9	13	9	1	118	13.5	9.91	222	9
P55263	Adenosine kinase OS=Homo sapiens OX=9606 GN=ADK PE=1 SV=2	0	39.853	24	6	9	6	1	362	40.5	6.7	219	6
Q9NVJ2	ADP-ribosylation factor-like protein 8B OS=Homo sapiens OX=9606 GN=ARL8B PE=1 SV=1	0	39.834	56	8	10	4	1	186	21.5	8.43	204	8
P20674	Cytochrome c oxidase subunit 5A, mitochondrial OS=Homo sapiens OX=9606 GN=COX5A PE=1 SV=2	0	39.821	41	7	12	6	1	150	16.8	6.79	215	7
Q9UJU6	Drebrin-like protein OS=Homo sapiens OX=9606 GN=DBNL PE=1 SV=1	0	39.807	23	7	7	7	1	430	48.2	5.05	186	7
O15460	Prolyl 4-hydroxylase subunit alpha-2 OS=Homo sapiens OX=9606 GN=P4HA2 PE=1 SV=1	0	39.8	14	4	6	4	1	535	60.9	5.71	178	4
P98179	RNA-binding protein 3 OS=Homo sapiens OX=9606 GN=RBM3 PE=1 SV=1	0	39.636	55	5	10	5	1	157	17.2	8.91	228	5
P05161	Ubiquitin-like protein ISG15 OS=Homo sapiens OX=9606 GN=ISG15 PE=1 SV=5	0	39.623	54	7	9	7	1	165	17.9	7.44	213	7
Q93052	Lipoma-preferred partner OS=Homo sapiens OX=9606 GN=LPP PE=1 SV=1	0	39.527	26	8	8	8	1	612	65.7	7.37	177	8
P50552	Vasodilator-stimulated phosphoprotein OS=Homo sapiens OX=9606 GN=VASP PE=1 SV=3	0	39.501	24	8	10	8	1	380	39.8	8.94	215	8
Q6PKG0	La-related protein 1 OS=Homo sapiens OX=9606 GN=LARP1 PE=1 SV=2	0	39.471	9	9	10	9	1	1096	123.4	8.82	196	9
Q15404	Ras suppressor protein 1 OS=Homo sapiens OX=9606 GN=RSU1 PE=1 SV=3	0	39.381	36	6	8	6	1	277	31.5	8.65	185	6
P48637	Glutathione synthetase OS=Homo sapiens OX=9606 GN=GSS PE=1 SV=1	0	39.366	18	7	8	7	1	474	52.4	5.92	186	7
P48163	NADP-dependent malic enzyme OS=Homo sapiens OX=9606 GN=ME1 PE=1 SV=1	0	39.347	22	7	7	7	1	572	64.1	6.13	216	7
P05198	Eukaryotic translation initiation factor 2 subunit 1 OS=Homo sapiens OX=9606 GN=EIF2S1 PE=1 SV=3	0	39.259	26	9	11	9	1	315	36.1	5.08	179	9
Q06323	Proteasome activator complex subunit 1 OS=Homo sapiens OX=9606 GN=PSME1 PE=1 SV=1	0	39.255	44	10	12	10	1	249	28.7	6.02	223	10
P62910	60S ribosomal protein L32 OS=Homo sapiens OX=9606 GN=RPL32 PE=1 SV=2	0	39.16	41	5	11	5	1	135	15.9	11.33	240	5
Q14696	LRP chaperone MESD OS=Homo sapiens OX=9606 GN=MESD PE=1 SV=2	0	39.031	36	7	9	7	1	234	26.1	7.78	217	7
Q9UNX3	60S ribosomal protein L26-like 1 OS=Homo sapiens OX=9606 GN=RPL26L1 PE=1 SV=1	0	38.968	52	8	12	2	1	145	17.2	10.55	261	8
Q9NQR4	Omega-amidase NIT2 OS=Homo sapiens OX=9606 GN=NIT2 PE=1 SV=1	0	38.954	46	9	9	9	1	276	30.6	7.21	194	9
P27338	Amine oxidase [flavin-containing] B OS=Homo sapiens OX=9606 GN=MAOB PE=1 SV=3	0	38.935	22	9	9	7	1	520	58.7	7.5	200	9
O60610	Protein diaphanous homolog 1 OS=Homo sapiens OX=9606 GN=DIAPH1 PE=1 SV=2	0	38.876	7	7	8	7	1	1272	141.3	5.41	210	7
Q9Y285	Phenylalanine--tRNA ligase alpha subunit OS=Homo sapiens OX=9606 GN=FARSA PE=1 SV=3	0	38.871	27	9	9	9	1	508	57.5	7.8	224	9
Q3LXA3	Triokinase/FMN cyclase OS=Homo sapiens OX=9606 GN=TKFC PE=1 SV=2	0	38.845	20	8	8	8	1	575	58.9	7.49	215	8
P16083	Ribosyldihydronicotinamide dehydrogenase [quinone] OS=Homo sapiens OX=9606 GN=NQO2 PE=1 SV=5	0	38.829	48	7	9	7	1	231	25.9	6.29	142	7
P84243	Histone H3.3 OS=Homo sapiens OX=9606 GN=H3F3A PE=1 SV=2	0	38.812	49	7	18	1	1	136	15.3	11.27	372	7
Q8N1N4	Keratin, type II cytoskeletal 78 OS=Homo sapiens OX=9606 GN=KRT78 PE=1 SV=2	0	38.811	14	8	10	4	1	520	56.8	6.02	254	8
P21397	Amine oxidase [flavin-containing] A OS=Homo sapiens OX=9606 GN=MAOA PE=1 SV=1	0	38.748	21	9	11	7	1	527	59.6	7.85	152	9
P46087	Probable 28S rRNA (cytosine(4447)-C(5))-methyltransferase OS=Homo sapiens OX=9606 GN=NOP2 PE=1 SV=2	0	38.675	16	11	12	11	1	812	89.2	9.23	162	11
P62942	Peptidyl-prolyl cis-trans isomerase FKBP1A OS=Homo sapiens OX=9606 GN=FKBP1A PE=1 SV=2	0	38.65	77	5	9	5	1	108	11.9	8.16	247	5
P05091	Aldehyde dehydrogenase, mitochondrial OS=Homo sapiens OX=9606 GN=ALDH2 PE=1 SV=2	0	38.543	21	8	10	7	1	517	56.3	7.05	235	8
P15291	Beta-1,4-galactosyltransferase 1 OS=Homo sapiens OX=9606 GN=B4GALT1 PE=1 SV=5	0	38.445	27	8	8	8	1	398	43.9	8.65	171	8
Q9Y3A5	Ribosome maturation protein SBDS OS=Homo sapiens OX=9606 GN=SBDS PE=1 SV=4	0	38.413	38	9	10	9	1	250	28.7	8.75	114	9
P49720	Proteasome subunit beta type-3 OS=Homo sapiens OX=9606 GN=PSMB3 PE=1 SV=2	0	38.404	29	5	8	5	1	205	22.9	6.55	212	5
P42025	Beta-centractin OS=Homo sapiens OX=9606 GN=ACTR1B PE=1 SV=1	0	38.368	23	8	8	1	1	376	42.3	6.4	249	8
P39019	40S ribosomal protein S19 OS=Homo sapiens OX=9606 GN=RPS19 PE=1 SV=2	0	38.349	48	10	12	10	1	145	16.1	10.32	223	10
P10619	Lysosomal protective protein OS=Homo sapiens OX=9606 GN=CTSA PE=1 SV=2	0	38.251	20	7	8	7	1	480	54.4	6.61	157	7
O00154	Cytosolic acyl coenzyme A thioester hydrolase OS=Homo sapiens OX=9606 GN=ACOT7 PE=1 SV=3	0	38.171	23	6	8	6	1	380	41.8	8.54	250	6
P33992	DNA replication licensing factor MCM5 OS=Homo sapiens OX=9606 GN=MCM5 PE=1 SV=5	0	38.162	14	9	11	9	1	734	82.2	8.37	162	9
Q9UBV8	Peflin OS=Homo sapiens OX=9606 GN=PEF1 PE=1 SV=1	0	37.997	26	5	6	5	1	284	30.4	6.54	297	5
P54727	UV excision repair protein RAD23 homolog B OS=Homo sapiens OX=9606 GN=RAD23B PE=1 SV=1	0	37.926	22	8	13	6	1	409	43.1	4.84	231	8
Q14019	Coactosin-like protein OS=Homo sapiens OX=9606 GN=COTL1 PE=1 SV=3	0	37.897	56	6	8	6	1	142	15.9	5.67	168	6
Q32P28	Prolyl 3-hydroxylase 1 OS=Homo sapiens OX=9606 GN=P3H1 PE=1 SV=2	0	37.866	14	10	10	10	1	736	83.3	5.14	172	10
O14773	Tripeptidyl-peptidase 1 OS=Homo sapiens OX=9606 GN=TPP1 PE=1 SV=2	0	37.8	14	4	5	4	1	563	61.2	6.48	245	4
Q969V3	Nicalin OS=Homo sapiens OX=9606 GN=NCLN PE=1 SV=2	0	37.798	15	7	8	7	1	563	62.9	6.89	221	7
Q9Y4F1	FERM, ARHGEF and pleckstrin domain-containing protein 1 OS=Homo sapiens OX=9606 GN=FARP1 PE=1 SV=1	0	37.794	10	8	8	8	1	1045	118.6	8.15	188	8
Q16851	UTP--glucose-1-phosphate uridylyltransferase OS=Homo sapiens OX=9606 GN=UGP2 PE=1 SV=5	0	37.747	20	7	7	7	1	508	56.9	8.15	244	7
P61019	Ras-related protein Rab-2A OS=Homo sapiens OX=9606 GN=RAB2A PE=1 SV=1	0	37.668	43	7	8	7	1	212	23.5	6.54	202	7
Q14444	Caprin-1 OS=Homo sapiens OX=9606 GN=CAPRIN1 PE=1 SV=2	0	37.462	15	8	8	8	1	709	78.3	5.25	198	8
Q13596	Sorting nexin-1 OS=Homo sapiens OX=9606 GN=SNX1 PE=1 SV=3	0	37.459	17	8	8	6	1	522	59	5.15	237	8
P36542	ATP synthase subunit gamma, mitochondrial OS=Homo sapiens OX=9606 GN=ATP5F1C PE=1 SV=1	0	37.391	32	7	9	7	1	298	33	9.22	191	7
Q09028	Histone-binding protein RBBP4 OS=Homo sapiens OX=9606 GN=RBBP4 PE=1 SV=3	0	37.356	27	7	7	4	1	425	47.6	4.89	218	7
Q9H223	EH domain-containing protein 4 OS=Homo sapiens OX=9606 GN=EHD4 PE=1 SV=1	0	37.341	21	9	10	8	1	541	61.1	6.76	182	9
P34896	Serine hydroxymethyltransferase, cytosolic OS=Homo sapiens OX=9606 GN=SHMT1 PE=1 SV=1	0	37.238	20	9	10	8	1	483	53	7.71	224	9
Q9UQE7	Structural maintenance of chromosomes protein 3 OS=Homo sapiens OX=9606 GN=SMC3 PE=1 SV=2	0	37.198	8	7	7	7	1	1217	141.5	7.18	251	7
O15027	Protein transport protein Sec16A OS=Homo sapiens OX=9606 GN=SEC16A PE=1 SV=4	0	37.153	5	9	9	9	1	2357	251.7	5.8	165	9
P10412	Histone H1.4 OS=Homo sapiens OX=9606 GN=HIST1H1E PE=1 SV=2	0	37.111	27	7	16	1	1	219	21.9	11.03	468	7
P02768	Serum albumin OS=Homo sapiens OX=9606 GN=ALB PE=1 SV=2	0	37.101	10	7	16	7	1	609	69.3	6.28	387	7
P11279	Lysosome-associated membrane glycoprotein 1 OS=Homo sapiens OX=9606 GN=LAMP1 PE=1 SV=3	0	36.991	13	6	7	6	1	417	44.9	8.75	230	6
P35606	Coatomer subunit beta' OS=Homo sapiens OX=9606 GN=COPB2 PE=1 SV=2	0	36.902	14	9	10	9	1	906	102.4	5.27	160	9
P33316	Deoxyuridine 5'-triphosphate nucleotidohydrolase, mitochondrial OS=Homo sapiens OX=9606 GN=DUT PE=1 SV=4	0	36.805	32	6	11	6	1	252	26.5	9.36	209	6
P22061	Protein-L-isoaspartate(D-aspartate) O-methyltransferase OS=Homo sapiens OX=9606 GN=PCMT1 PE=1 SV=4	0	36.743	34	6	7	6	1	227	24.6	7.21	258	6
Q9UNS2	COP9 signalosome complex subunit 3 OS=Homo sapiens OX=9606 GN=COPS3 PE=1 SV=3	0	36.72	25	7	8	7	1	423	47.8	6.65	151	7
Q9H0A0	RNA cytidine acetyltransferase OS=Homo sapiens OX=9606 GN=NAT10 PE=1 SV=2	0	36.674	8	6	6	6	1	1025	115.7	8.27	208	6
Q16576	Histone-binding protein RBBP7 OS=Homo sapiens OX=9606 GN=RBBP7 PE=1 SV=1	0	36.609	19	6	7	3	1	425	47.8	5.05	195	6
P31153	S-adenosylmethionine synthase isoform type-2 OS=Homo sapiens OX=9606 GN=MAT2A PE=1 SV=1	0	36.525	25	8	8	8	1	395	43.6	6.48	228	8
Q14566	DNA replication licensing factor MCM6 OS=Homo sapiens OX=9606 GN=MCM6 PE=1 SV=1	0	36.408	10	8	9	8	1	821	92.8	5.41	154	8
Q92466	DNA damage-binding protein 2 OS=Homo sapiens OX=9606 GN=DDB2 PE=1 SV=1	0	36.385	30	9	9	9	1	427	47.8	9.47	138	9
P61221	ATP-binding cassette sub-family E member 1 OS=Homo sapiens OX=9606 GN=ABCE1 PE=1 SV=1	0	36.347	21	10	10	10	1	599	67.3	8.34	123	10
O95347	Structural maintenance of chromosomes protein 2 OS=Homo sapiens OX=9606 GN=SMC2 PE=1 SV=2	0	36.069	10	9	9	9	1	1197	135.6	8.43	148	9
P07203	Glutathione peroxidase 1 OS=Homo sapiens OX=9606 GN=GPX1 PE=1 SV=4	0	36.057	55	7	8	7	1	203	22.1	6.55	161	7
P51665	26S proteasome non-ATPase regulatory subunit 7 OS=Homo sapiens OX=9606 GN=PSMD7 PE=1 SV=2	0	36.051	21	6	8	6	1	324	37	6.77	189	6
P15927	Replication protein A 32 kDa subunit OS=Homo sapiens OX=9606 GN=RPA2 PE=1 SV=1	0	36.049	32	5	6	5	1	270	29.2	6.15	209	5
P35659	Protein DEK OS=Homo sapiens OX=9606 GN=DEK PE=1 SV=1	0	35.905	19	8	9	8	1	375	42.6	8.56	183	8
Q02750	Dual specificity mitogen-activated protein kinase kinase 1 OS=Homo sapiens OX=9606 GN=MAP2K1 PE=1 SV=2	0	35.806	20	6	7	3	1	393	43.4	6.62	220	6
P10515	Dihydrolipoyllysine-residue acetyltransferase component of pyruvate dehydrogenase complex, mitochondrial OS=Homo sapiens OX=9606 GN=DLAT PE=1 SV=3	0	35.778	19	8	8	8	1	647	69	7.84	207	8
Q9NVP1	ATP-dependent RNA helicase DDX18 OS=Homo sapiens OX=9606 GN=DDX18 PE=1 SV=2	0	35.766	15	8	8	8	1	670	75.4	9.5	210	8
P24534	Elongation factor 1-beta OS=Homo sapiens OX=9606 GN=EEF1B2 PE=1 SV=3	0	35.698	39	9	10	8	1	225	24.7	4.67	221	9
P35270	Sepiapterin reductase OS=Homo sapiens OX=9606 GN=SPR PE=1 SV=1	0	35.694	34	5	7	5	1	261	28	8.05	255	5
Q9Y2A7	Nck-associated protein 1 OS=Homo sapiens OX=9606 GN=NCKAP1 PE=1 SV=1	0	35.684	10	7	7	7	1	1128	128.7	6.62	147	7
Q9NVA2	Septin-11 OS=Homo sapiens OX=9606 GN=SEPTIN11 PE=1 SV=3	0	35.683	17	7	9	4	1	429	49.4	6.81	146	7
Q13561	Dynactin subunit 2 OS=Homo sapiens OX=9606 GN=DCTN2 PE=1 SV=4	0	35.669	25	7	7	7	1	401	44.2	5.21	203	7
O15020	Spectrin beta chain, non-erythrocytic 2 OS=Homo sapiens OX=9606 GN=SPTBN2 PE=1 SV=3	0	35.664	4	7	7	3	1	2390	271.2	6.11	211	7
O00299	Chloride intracellular channel protein 1 OS=Homo sapiens OX=9606 GN=CLIC1 PE=1 SV=4	0	35.546	39	11	12	10	1	241	26.9	5.17	178	11
P30461	HLA class I histocompatibility antigen, B-13 alpha chain OS=Homo sapiens OX=9606 GN=HLA-B PE=1 SV=1	0	35.533	19	6	8	2	1	362	40.4	6.14	168	6
Q9Y696	Chloride intracellular channel protein 4 OS=Homo sapiens OX=9606 GN=CLIC4 PE=1 SV=4	0	35.525	43	8	8	7	1	253	28.8	5.59	241	8
P49321	Nuclear autoantigenic sperm protein OS=Homo sapiens OX=9606 GN=NASP PE=1 SV=2	0	35.454	12	7	7	7	1	788	85.2	4.3	190	7
Q04837	Single-stranded DNA-binding protein, mitochondrial OS=Homo sapiens OX=9606 GN=SSBP1 PE=1 SV=1	0	35.375	50	6	7	6	1	148	17.2	9.6	198	6
Q15370	Elongin-B OS=Homo sapiens OX=9606 GN=ELOB PE=1 SV=1	0	35.358	54	7	11	7	1	118	13.1	4.88	213	7
P50914	60S ribosomal protein L14 OS=Homo sapiens OX=9606 GN=RPL14 PE=1 SV=4	0	35.247	24	8	13	8	1	215	23.4	10.93	241	8
Q9UHD9	Ubiquilin-2 OS=Homo sapiens OX=9606 GN=UBQLN2 PE=1 SV=2	0	35.238	13	6	9	3	1	624	65.7	5.22	190	6
P63279	SUMO-conjugating enzyme UBC9 OS=Homo sapiens OX=9606 GN=UBE2I PE=1 SV=1	0	35.21	35	5	7	5	1	158	18	8.66	135	5
Q99733	Nucleosome assembly protein 1-like 4 OS=Homo sapiens OX=9606 GN=NAP1L4 PE=1 SV=1	0	35.207	24	7	9	7	1	375	42.8	4.69	207	7
P60953	Cell division control protein 42 homolog OS=Homo sapiens OX=9606 GN=CDC42 PE=1 SV=2	0	35.179	37	6	8	5	1	191	21.2	6.55	182	6
Q9Y2X3	Nucleolar protein 58 OS=Homo sapiens OX=9606 GN=NOP58 PE=1 SV=1	0	35.132	13	5	6	5	1	529	59.5	8.92	166	5
O15031	Plexin-B2 OS=Homo sapiens OX=9606 GN=PLXNB2 PE=1 SV=3	0	35.114	6	8	8	8	1	1838	205	6.24	155	8
Q7L2E3	ATP-dependent RNA helicase DHX30 OS=Homo sapiens OX=9606 GN=DHX30 PE=1 SV=1	0	35.071	9	10	10	10	1	1194	133.9	8.78	179	10
P00918	Carbonic anhydrase 2 OS=Homo sapiens OX=9606 GN=CA2 PE=1 SV=2	0	34.961	24	5	8	5	1	260	29.2	7.4	214	5
P15586	N-acetylglucosamine-6-sulfatase OS=Homo sapiens OX=9606 GN=GNS PE=1 SV=3	0	34.961	21	8	9	8	1	552	62	8.31	173	8
O95302	Peptidyl-prolyl cis-trans isomerase FKBP9 OS=Homo sapiens OX=9606 GN=FKBP9 PE=1 SV=2	0	34.956	16	7	8	7	1	570	63	5.08	181	7
Q14CN4	Keratin, type II cytoskeletal 72 OS=Homo sapiens OX=9606 GN=KRT72 PE=1 SV=2	0	34.945	11	8	12	2	1	511	55.8	6.89	208	8
Q14152	Eukaryotic translation initiation factor 3 subunit A OS=Homo sapiens OX=9606 GN=EIF3A PE=1 SV=1	0	34.938	7	10	10	10	1	1382	166.5	6.79	184	10
O60264	SWI/SNF-related matrix-associated actin-dependent regulator of chromatin subfamily A member 5 OS=Homo sapiens OX=9606 GN=SMARCA5 PE=1 SV=1	0	34.927	11	11	13	11	1	1052	121.8	8.09	180	11
P61619	Protein transport protein Sec61 subunit alpha isoform 1 OS=Homo sapiens OX=9606 GN=SEC61A1 PE=1 SV=2	0	34.87	23	6	7	6	1	476	52.2	8.06	158	6
P16403	Histone H1.2 OS=Homo sapiens OX=9606 GN=HIST1H1C PE=1 SV=2	0	34.833	28	7	17	1	1	213	21.4	10.93	496	7
Q92747	Actin-related protein 2/3 complex subunit 1A OS=Homo sapiens OX=9606 GN=ARPC1A PE=2 SV=2	0	34.744	23	6	6	5	1	370	41.5	8.18	227	6
P48960	CD97 antigen OS=Homo sapiens OX=9606 GN=CD97 PE=1 SV=4	0	34.713	7	4	5	4	1	835	91.8	6.87	229	4
Q14166	Tubulin--tyrosine ligase-like protein 12 OS=Homo sapiens OX=9606 GN=TTLL12 PE=1 SV=2	0	34.669	17	7	8	7	1	644	74.4	5.53	174	7
Q01844	RNA-binding protein EWS OS=Homo sapiens OX=9606 GN=EWSR1 PE=1 SV=1	0	34.663	12	6	6	6	1	656	68.4	9.33	204	6
P30740	Leukocyte elastase inhibitor OS=Homo sapiens OX=9606 GN=SERPINB1 PE=1 SV=1	0	34.635	24	7	7	7	1	379	42.7	6.28	168	7
P36507	Dual specificity mitogen-activated protein kinase kinase 2 OS=Homo sapiens OX=9606 GN=MAP2K2 PE=1 SV=1	0	34.585	20	6	7	3	1	400	44.4	6.55	205	6
Q92820	Gamma-glutamyl hydrolase OS=Homo sapiens OX=9606 GN=GGH PE=1 SV=2	0	34.565	19	6	9	6	1	318	35.9	7.11	190	6
Q14376	UDP-glucose 4-epimerase OS=Homo sapiens OX=9606 GN=GALE PE=1 SV=2	0	34.493	19	6	7	6	1	348	38.3	6.73	205	6
P17813	Endoglin OS=Homo sapiens OX=9606 GN=ENG PE=1 SV=2	0	34.443	13	6	7	6	1	658	70.5	6.61	141	6
Q12797	Aspartyl/asparaginyl beta-hydroxylase OS=Homo sapiens OX=9606 GN=ASPH PE=1 SV=3	0	34.393	13	8	9	8	1	758	85.8	5.01	199	8
P10599	Thioredoxin OS=Homo sapiens OX=9606 GN=TXN PE=1 SV=3	0	34.379	36	4	14	4	1	105	11.7	4.92	483	4
P35237	Serpin B6 OS=Homo sapiens OX=9606 GN=SERPINB6 PE=1 SV=3	0	34.323	28	7	7	7	1	376	42.6	5.27	131	7
O75947	ATP synthase subunit d, mitochondrial OS=Homo sapiens OX=9606 GN=ATP5PD PE=1 SV=3	0	34.312	51	10	12	10	1	161	18.5	5.3	180	10
Q13057	Bifunctional coenzyme A synthase OS=Homo sapiens OX=9606 GN=COASY PE=1 SV=4	0	34.311	15	6	6	6	1	564	62.3	6.99	204	6
Q9BY44	Eukaryotic translation initiation factor 2A OS=Homo sapiens OX=9606 GN=EIF2A PE=1 SV=3	0	34.307	15	7	7	7	1	585	64.9	8.87	179	7
Q9BR76	Coronin-1B OS=Homo sapiens OX=9606 GN=CORO1B PE=1 SV=1	0	34.281	17	7	8	7	1	489	54.2	5.88	190	7
P53992	Protein transport protein Sec24C OS=Homo sapiens OX=9606 GN=SEC24C PE=1 SV=3	0	34.276	11	9	9	9	1	1094	118.2	7.06	147	9
Q14978	Nucleolar and coiled-body phosphoprotein 1 OS=Homo sapiens OX=9606 GN=NOLC1 PE=1 SV=2	0	34.246	14	9	11	9	1	699	73.6	9.47	192	9
P30046	D-dopachrome decarboxylase OS=Homo sapiens OX=9606 GN=DDT PE=1 SV=3	0	34.229	83	7	9	7	1	118	12.7	7.3	210	7
Q9NZ01	Very-long-chain enoyl-CoA reductase OS=Homo sapiens OX=9606 GN=TECR PE=1 SV=1	0	34.169	25	8	10	8	1	308	36	9.45	181	8
O00764	Pyridoxal kinase OS=Homo sapiens OX=9606 GN=PDXK PE=1 SV=1	0	34.071	24	5	7	5	1	312	35.1	6.13	178	5
O75475	PC4 and SFRS1-interacting protein OS=Homo sapiens OX=9606 GN=PSIP1 PE=1 SV=1	0	34.058	14	6	7	6	1	530	60.1	9.13	189	6
Q14258	E3 ubiquitin/ISG15 ligase TRIM25 OS=Homo sapiens OX=9606 GN=TRIM25 PE=1 SV=2	0	34.044	15	7	8	7	1	630	70.9	8.09	177	7
P0C7P4	Putative cytochrome b-c1 complex subunit Rieske-like protein 1 OS=Homo sapiens OX=9606 GN=UQCRFS1P1 PE=5 SV=1	0	33.985	24	5	8	5	1	283	30.8	8.87	292	5
Q8NBJ5	Procollagen galactosyltransferase 1 OS=Homo sapiens OX=9606 GN=COLGALT1 PE=1 SV=1	0	33.965	15	9	9	9	1	622	71.6	7.31	188	9
P27635	60S ribosomal protein L10 OS=Homo sapiens OX=9606 GN=RPL10 PE=1 SV=4	0	33.953	37	8	13	8	1	214	24.6	10.08	158	8
Q6PGP7	Tetratricopeptide repeat protein 37 OS=Homo sapiens OX=9606 GN=TTC37 PE=1 SV=1	0	33.848	5	7	7	7	1	1564	175.4	7.53	201	7
O43169	Cytochrome b5 type B OS=Homo sapiens OX=9606 GN=CYB5B PE=1 SV=3	0	33.848	45	7	9	7	1	150	16.7	4.97	216	7
P61353	60S ribosomal protein L27 OS=Homo sapiens OX=9606 GN=RPL27 PE=1 SV=2	0	33.846	46	5	11	5	1	136	15.8	10.56	172	5
Q14764	Major vault protein OS=Homo sapiens OX=9606 GN=MVP PE=1 SV=4	0	33.683	11	7	7	7	1	893	99.3	5.48	146	7
Q07666	KH domain-containing, RNA-binding, signal transduction-associated protein 1 OS=Homo sapiens OX=9606 GN=KHDRBS1 PE=1 SV=1	0	33.544	16	6	9	6	1	443	48.2	8.66	235	6
O94973	AP-2 complex subunit alpha-2 OS=Homo sapiens OX=9606 GN=AP2A2 PE=1 SV=2	0	33.531	9	8	9	2	1	939	103.9	6.96	168	8
O43684	Mitotic checkpoint protein BUB3 OS=Homo sapiens OX=9606 GN=BUB3 PE=1 SV=1	0	33.52	24	6	6	6	1	328	37.1	6.84	218	6
P26196	Probable ATP-dependent RNA helicase DDX6 OS=Homo sapiens OX=9606 GN=DDX6 PE=1 SV=2	0	33.459	21	8	8	8	1	483	54.4	8.66	168	8
P61769	Beta-2-microglobulin OS=Homo sapiens OX=9606 GN=B2M PE=1 SV=1	0	33.39	50	4	7	4	1	119	13.7	6.52	165	4
Q9ULV4	Coronin-1C OS=Homo sapiens OX=9606 GN=CORO1C PE=1 SV=1	0	33.353	18	8	8	8	1	474	53.2	7.08	233	8
P62333	26S proteasome regulatory subunit 10B OS=Homo sapiens OX=9606 GN=PSMC6 PE=1 SV=1	0	33.315	27	9	9	9	1	389	44.1	7.49	173	9
P08579	U2 small nuclear ribonucleoprotein B'' OS=Homo sapiens OX=9606 GN=SNRPB2 PE=1 SV=1	0	33.31	29	6	7	4	1	225	25.5	9.72	183	6
P61513	60S ribosomal protein L37a OS=Homo sapiens OX=9606 GN=RPL37A PE=1 SV=2	0	33.233	52	6	13	6	1	92	10.3	10.43	257	6
E9PAV3	Nascent polypeptide-associated complex subunit alpha, muscle-specific form OS=Homo sapiens OX=9606 GN=NACA PE=1 SV=1	0	33.129	4	6	7	6	1	2078	205.3	9.58	182	6
P00403	Cytochrome c oxidase subunit 2 OS=Homo sapiens OX=9606 GN=MT-CO2 PE=1 SV=1	0	33.063	26	6	7	6	1	227	25.5	4.82	215	6
Q92896	Golgi apparatus protein 1 OS=Homo sapiens OX=9606 GN=GLG1 PE=1 SV=2	0	32.861	7	7	7	7	1	1179	134.5	6.9	158	7
P40429	60S ribosomal protein L13a OS=Homo sapiens OX=9606 GN=RPL13A PE=1 SV=2	0	32.848	46	11	14	11	1	203	23.6	10.93	206	11
P36957	Dihydrolipoyllysine-residue succinyltransferase component of 2-oxoglutarate dehydrogenase complex, mitochondrial OS=Homo sapiens OX=9606 GN=DLST PE=1 SV=4	0	32.773	19	8	9	8	1	453	48.7	8.95	218	8
P04062	Lysosomal acid glucosylceramidase OS=Homo sapiens OX=9606 GN=GBA PE=1 SV=3	0	32.768	21	7	8	7	1	536	59.7	7.61	142	7
P09543	2',3'-cyclic-nucleotide 3'-phosphodiesterase OS=Homo sapiens OX=9606 GN=CNP PE=1 SV=2	0	32.745	22	9	9	8	1	421	47.5	9.07	189	9
P46779	60S ribosomal protein L28 OS=Homo sapiens OX=9606 GN=RPL28 PE=1 SV=3	0	32.592	64	12	15	12	1	137	15.7	12.02	237	12
P52294	Importin subunit alpha-5 OS=Homo sapiens OX=9606 GN=KPNA1 PE=1 SV=3	0	32.547	17	6	6	3	1	538	60.2	5.01	221	6
P17655	Calpain-2 catalytic subunit OS=Homo sapiens OX=9606 GN=CAPN2 PE=1 SV=6	0	32.466	12	8	8	8	1	700	79.9	4.98	127	8
O95292	Vesicle-associated membrane protein-associated protein B/C OS=Homo sapiens OX=9606 GN=VAPB PE=1 SV=3	0	32.431	27	7	10	6	1	243	27.2	7.3	233	7
O00203	AP-3 complex subunit beta-1 OS=Homo sapiens OX=9606 GN=AP3B1 PE=1 SV=3	0	32.375	8	6	7	6	1	1094	121.2	6.04	185	6
P51648	Aldehyde dehydrogenase family 3 member A2 OS=Homo sapiens OX=9606 GN=ALDH3A2 PE=1 SV=1	0	32.323	20	8	9	7	1	485	54.8	7.88	133	8
Q13045	Protein flightless-1 homolog OS=Homo sapiens OX=9606 GN=FLII PE=1 SV=2	0	32.321	7	8	8	8	1	1269	144.7	6.05	160	8
Q8IXB1	DnaJ homolog subfamily C member 10 OS=Homo sapiens OX=9606 GN=DNAJC10 PE=1 SV=2	0	32.319	12	8	8	8	1	793	91	7.18	186	8
Q8NBJ7	Inactive C-alpha-formylglycine-generating enzyme 2 OS=Homo sapiens OX=9606 GN=SUMF2 PE=1 SV=2	0	32.309	23	5	8	5	1	301	33.8	8	196	5
P08574	Cytochrome c1, heme protein, mitochondrial OS=Homo sapiens OX=9606 GN=CYC1 PE=1 SV=3	0	32.254	19	5	8	5	1	325	35.4	9	170	5
Q96HS1	Serine/threonine-protein phosphatase PGAM5, mitochondrial OS=Homo sapiens OX=9606 GN=PGAM5 PE=1 SV=2	0	32.165	26	5	6	5	1	289	32	8.68	161	5
Q8NCW5	NAD(P)H-hydrate epimerase OS=Homo sapiens OX=9606 GN=NAXE PE=1 SV=2	0	32.086	23	5	6	5	1	288	31.7	7.66	151	5
A0A0B4J2D5	Glutamine amidotransferase-like class 1 domain-containing protein 3B, mitochondrial OS=Homo sapiens OX=9606 GN=GATD3B PE=1 SV=1	0	32.07	33	5	7	5	1	268	28.1	8.27	162	5
O94905	Erlin-2 OS=Homo sapiens OX=9606 GN=ERLIN2 PE=1 SV=1	0	32.052	19	5	6	3	1	339	37.8	5.62	196	5
P46778	60S ribosomal protein L21 OS=Homo sapiens OX=9606 GN=RPL21 PE=1 SV=2	0	32.041	33	5	8	5	1	160	18.6	10.49	204	5
Q9Y2H6	Fibronectin type-III domain-containing protein 3A OS=Homo sapiens OX=9606 GN=FNDC3A PE=1 SV=4	0	32.036	9	7	7	7	1	1198	131.8	6.71	156	7
Q9UBT2	SUMO-activating enzyme subunit 2 OS=Homo sapiens OX=9606 GN=UBA2 PE=1 SV=2	0	32.03	18	9	10	9	1	640	71.2	5.29	169	9
P43246	DNA mismatch repair protein Msh2 OS=Homo sapiens OX=9606 GN=MSH2 PE=1 SV=1	0	32.03	8	7	9	7	1	934	104.7	5.77	242	7
P28072	Proteasome subunit beta type-6 OS=Homo sapiens OX=9606 GN=PSMB6 PE=1 SV=4	0	31.847	54	7	8	7	1	239	25.3	4.92	237	7
Q5JVF3	PCI domain-containing protein 2 OS=Homo sapiens OX=9606 GN=PCID2 PE=1 SV=2	0	31.825	16	5	6	5	1	399	46	8.53	153	5
Q96C36	Pyrroline-5-carboxylate reductase 2 OS=Homo sapiens OX=9606 GN=PYCR2 PE=1 SV=1	0	31.765	14	4	5	4	1	320	33.6	7.77	199	4
P16402	Histone H1.3 OS=Homo sapiens OX=9606 GN=HIST1H1D PE=1 SV=2	0	31.765	27	7	15	1	1	221	22.3	11.02	432	7
P51572	B-cell receptor-associated protein 31 OS=Homo sapiens OX=9606 GN=BCAP31 PE=1 SV=3	0	31.762	27	6	8	6	1	246	28	8.44	156	6
P62249	40S ribosomal protein S16 OS=Homo sapiens OX=9606 GN=RPS16 PE=1 SV=2	0	31.757	46	8	14	8	1	146	16.4	10.21	301	8
P58546	Myotrophin OS=Homo sapiens OX=9606 GN=MTPN PE=1 SV=2	0	31.732	59	4	5	4	1	118	12.9	5.52	128	4
O60488	Long-chain-fatty-acid--CoA ligase 4 OS=Homo sapiens OX=9606 GN=ACSL4 PE=1 SV=2	0	31.71	11	6	7	5	1	711	79.1	8.38	146	6
P82979	SAP domain-containing ribonucleoprotein OS=Homo sapiens OX=9606 GN=SARNP PE=1 SV=3	0	31.685	34	6	6	6	1	210	23.7	6.42	216	6
O00116	Alkyldihydroxyacetonephosphate synthase, peroxisomal OS=Homo sapiens OX=9606 GN=AGPS PE=1 SV=1	0	31.682	16	7	8	7	1	658	72.9	7.34	178	7
Q06124	Tyrosine-protein phosphatase non-receptor type 11 OS=Homo sapiens OX=9606 GN=PTPN11 PE=1 SV=2	0	31.573	12	5	6	5	1	597	68.4	7.3	169	5
P09525	Annexin A4 OS=Homo sapiens OX=9606 GN=ANXA4 PE=1 SV=4	0	31.512	24	8	8	6	1	319	35.9	6.13	193	8
Q9NZI8	Insulin-like growth factor 2 mRNA-binding protein 1 OS=Homo sapiens OX=9606 GN=IGF2BP1 PE=1 SV=2	0	31.481	13	6	6	6	1	577	63.4	9.2	242	6
Q9HAV0	Guanine nucleotide-binding protein subunit beta-4 OS=Homo sapiens OX=9606 GN=GNB4 PE=1 SV=3	0	31.457	25	7	9	3	1	340	37.5	6	233	7
Q01105	Protein SET OS=Homo sapiens OX=9606 GN=SET PE=1 SV=3	0	31.453	31	6	6	6	1	290	33.5	4.32	137	6
Q01469	Fatty acid-binding protein 5 OS=Homo sapiens OX=9606 GN=FABP5 PE=1 SV=3	0	31.436	57	7	8	7	1	135	15.2	7.01	155	7
Q9NVH1	DnaJ homolog subfamily C member 11 OS=Homo sapiens OX=9606 GN=DNAJC11 PE=1 SV=2	0	31.342	15	6	7	6	1	559	63.2	8.4	201	6
Q8WWM7	Ataxin-2-like protein OS=Homo sapiens OX=9606 GN=ATXN2L PE=1 SV=2	0	31.34	13	8	8	8	1	1075	113.3	8.59	94	8
P09110	3-ketoacyl-CoA thiolase, peroxisomal OS=Homo sapiens OX=9606 GN=ACAA1 PE=1 SV=2	0	31.299	21	6	6	6	1	424	44.3	8.44	184	6
Q9UIA9	Exportin-7 OS=Homo sapiens OX=9606 GN=XPO7 PE=1 SV=3	0	31.273	9	7	7	7	1	1087	123.8	6.32	88	7
Q9BZZ5	Apoptosis inhibitor 5 OS=Homo sapiens OX=9606 GN=API5 PE=1 SV=3	0	31.265	18	8	8	8	1	524	59	7.34	173	8
Q13867	Bleomycin hydrolase OS=Homo sapiens OX=9606 GN=BLMH PE=1 SV=1	0	31.245	17	5	7	5	1	455	52.5	6.27	106	5
Q27J81	Inverted formin-2 OS=Homo sapiens OX=9606 GN=INF2 PE=1 SV=2	0	31.005	7	7	7	7	1	1249	135.5	5.38	122	7
Q8NBX0	Saccharopine dehydrogenase-like oxidoreductase OS=Homo sapiens OX=9606 GN=SCCPDH PE=1 SV=1	0	30.961	18	4	6	4	1	429	47.1	9.14	154	4
O60256	Phosphoribosyl pyrophosphate synthase-associated protein 2 OS=Homo sapiens OX=9606 GN=PRPSAP2 PE=1 SV=1	0	30.944	19	5	6	3	1	369	40.9	7.44	154	5
O75116	Rho-associated protein kinase 2 OS=Homo sapiens OX=9606 GN=ROCK2 PE=1 SV=4	0	30.901	8	9	10	9	1	1388	160.8	6.02	137	9
Q04446	1,4-alpha-glucan-branching enzyme OS=Homo sapiens OX=9606 GN=GBE1 PE=1 SV=3	0	30.885	13	7	9	7	1	702	80.4	6.32	101	7
P35613	Basigin OS=Homo sapiens OX=9606 GN=BSG PE=1 SV=2	0	30.806	19	6	8	6	1	385	42.2	5.66	201	6
P26006	Integrin alpha-3 OS=Homo sapiens OX=9606 GN=ITGA3 PE=1 SV=5	0	30.787	8	6	7	6	1	1051	116.5	6.77	154	6
Q7Z460	CLIP-associating protein 1 OS=Homo sapiens OX=9606 GN=CLASP1 PE=1 SV=1	0	30.744	5	5	6	5	1	1538	169.3	9.03	220	5
Q9UKK9	ADP-sugar pyrophosphatase OS=Homo sapiens OX=9606 GN=NUDT5 PE=1 SV=1	0	30.716	39	6	7	6	1	219	24.3	4.94	151	6
Q9NUJ1	Mycophenolic acid acyl-glucuronide esterase, mitochondrial OS=Homo sapiens OX=9606 GN=ABHD10 PE=1 SV=1	0	30.698	25	5	6	5	1	306	33.9	8.57	159	5
P20073	Annexin A7 OS=Homo sapiens OX=9606 GN=ANXA7 PE=1 SV=3	0	30.692	13	5	7	5	1	488	52.7	5.68	208	5
Q7Z794	Keratin, type II cytoskeletal 1b OS=Homo sapiens OX=9606 GN=KRT77 PE=2 SV=3	0	30.669	12	6	14	2	1	578	61.9	5.99	376	6
P55769	NHP2-like protein 1 OS=Homo sapiens OX=9606 GN=SNU13 PE=1 SV=3	0	30.545	47	6	7	6	1	128	14.2	8.46	181	6
O14949	Cytochrome b-c1 complex subunit 8 OS=Homo sapiens OX=9606 GN=UQCRQ PE=1 SV=4	0	30.535	60	6	8	6	1	82	9.9	10.08	167	6
Q9H488	GDP-fucose protein O-fucosyltransferase 1 OS=Homo sapiens OX=9606 GN=POFUT1 PE=1 SV=1	0	30.518	20	4	5	4	1	388	43.9	8.53	143	4
P61006	Ras-related protein Rab-8A OS=Homo sapiens OX=9606 GN=RAB8A PE=1 SV=1	0	30.459	32	7	8	4	1	207	23.7	9.07	171	7
Q9Y3B3	Transmembrane emp24 domain-containing protein 7 OS=Homo sapiens OX=9606 GN=TMED7 PE=1 SV=2	0	30.418	24	5	6	5	1	224	25.2	6.89	181	5
Q14244	Ensconsin OS=Homo sapiens OX=9606 GN=MAP7 PE=1 SV=1	0	30.372	10	6	7	6	1	749	84	9.61	148	6
Q9ULC4	Malignant T-cell-amplified sequence 1 OS=Homo sapiens OX=9606 GN=MCTS1 PE=1 SV=1	0	30.249	51	6	6	6	1	181	20.5	8.82	154	6
Q9BUP3	Oxidoreductase HTATIP2 OS=Homo sapiens OX=9606 GN=HTATIP2 PE=1 SV=2	0	30.2	36	9	9	9	1	242	27	8.38	152	9
P83731	60S ribosomal protein L24 OS=Homo sapiens OX=9606 GN=RPL24 PE=1 SV=1	0	30.19	32	6	7	6	1	157	17.8	11.25	216	6
Q07960	Rho GTPase-activating protein 1 OS=Homo sapiens OX=9606 GN=ARHGAP1 PE=1 SV=1	0	30.181	17	6	6	6	1	439	50.4	6.29	165	6
Q9Y383	Putative RNA-binding protein Luc7-like 2 OS=Homo sapiens OX=9606 GN=LUC7L2 PE=1 SV=2	0	30.108	22	9	10	9	1	392	46.5	10.01	149	9
Q96G03	Phosphoglucomutase-2 OS=Homo sapiens OX=9606 GN=PGM2 PE=1 SV=4	0	30.092	16	6	6	6	1	612	68.2	6.73	191	6
P62857	40S ribosomal protein S28 OS=Homo sapiens OX=9606 GN=RPS28 PE=1 SV=1	0	30.078	57	4	7	4	1	69	7.8	10.7	208	4
O00422	Histone deacetylase complex subunit SAP18 OS=Homo sapiens OX=9606 GN=SAP18 PE=1 SV=1	0	30.076	49	6	6	6	1	153	17.6	9.35	217	6
P55327	Tumor protein D52 OS=Homo sapiens OX=9606 GN=TPD52 PE=1 SV=2	0	29.997	24	5	6	5	1	224	24.3	4.83	188	5
O15372	Eukaryotic translation initiation factor 3 subunit H OS=Homo sapiens OX=9606 GN=EIF3H PE=1 SV=1	0	29.983	21	6	6	6	1	352	39.9	6.54	204	6
P09661	U2 small nuclear ribonucleoprotein A' OS=Homo sapiens OX=9606 GN=SNRPA1 PE=1 SV=2	0	29.98	27	7	8	7	1	255	28.4	8.62	176	7
P49591	Serine--tRNA ligase, cytoplasmic OS=Homo sapiens OX=9606 GN=SARS PE=1 SV=3	0	29.968	15	6	7	6	1	514	58.7	6.43	141	6
P55036	26S proteasome non-ATPase regulatory subunit 4 OS=Homo sapiens OX=9606 GN=PSMD4 PE=1 SV=1	0	29.935	20	6	6	6	1	377	40.7	4.79	190	6
Q16527	Cysteine and glycine-rich protein 2 OS=Homo sapiens OX=9606 GN=CSRP2 PE=1 SV=3	0	29.919	44	7	8	7	1	193	20.9	8.62	150	7
O43865	S-adenosylhomocysteine hydrolase-like protein 1 OS=Homo sapiens OX=9606 GN=AHCYL1 PE=1 SV=2	0	29.915	20	8	9	6	1	530	58.9	6.89	125	8
Q13501	Sequestosome-1 OS=Homo sapiens OX=9606 GN=SQSTM1 PE=1 SV=1	0	29.835	15	4	4	4	1	440	47.7	5.22	172	4
Q9HDC9	Adipocyte plasma membrane-associated protein OS=Homo sapiens OX=9606 GN=APMAP PE=1 SV=2	0	29.832	29	10	10	10	1	416	46.5	6.16	121	10
Q9NTJ3	Structural maintenance of chromosomes protein 4 OS=Homo sapiens OX=9606 GN=SMC4 PE=1 SV=2	0	29.788	6	8	9	8	1	1288	147.1	6.79	156	8
O75531	Barrier-to-autointegration factor OS=Homo sapiens OX=9606 GN=BANF1 PE=1 SV=1	0	29.779	71	7	9	7	1	89	10.1	6.09	150	7
Q13428	Treacle protein OS=Homo sapiens OX=9606 GN=TCOF1 PE=1 SV=3	0	29.727	6	7	8	7	1	1488	152	9.04	164	7
P63151	Serine/threonine-protein phosphatase 2A 55 kDa regulatory subunit B alpha isoform OS=Homo sapiens OX=9606 GN=PPP2R2A PE=1 SV=1	0	29.712	15	5	7	5	1	447	51.7	6.2	195	5
Q9UHD1	Cysteine and histidine-rich domain-containing protein 1 OS=Homo sapiens OX=9606 GN=CHORDC1 PE=1 SV=2	0	29.709	22	7	8	7	1	332	37.5	7.87	174	7
Q9Y399	28S ribosomal protein S2, mitochondrial OS=Homo sapiens OX=9606 GN=MRPS2 PE=1 SV=1	0	29.694	27	9	10	9	1	296	33.2	9.26	127	9
P20042	Eukaryotic translation initiation factor 2 subunit 2 OS=Homo sapiens OX=9606 GN=EIF2S2 PE=1 SV=2	0	29.663	20	7	8	7	1	333	38.4	5.8	141	7
Q96FW1	Ubiquitin thioesterase OTUB1 OS=Homo sapiens OX=9606 GN=OTUB1 PE=1 SV=2	0	29.654	31	7	8	7	1	271	31.3	4.94	159	7
P35914	Hydroxymethylglutaryl-CoA lyase, mitochondrial OS=Homo sapiens OX=9606 GN=HMGCL PE=1 SV=2	0	29.625	29	7	7	7	1	325	34.3	8.54	132	7
P06702	Protein S100-A9 OS=Homo sapiens OX=9606 GN=S100A9 PE=1 SV=1	0	29.575	42	4	6	4	1	114	13.2	6.13	153	4
P16278	Beta-galactosidase OS=Homo sapiens OX=9606 GN=GLB1 PE=1 SV=2	0	29.562	14	7	9	7	1	677	76	6.57	115	7
Q92900	Regulator of nonsense transcripts 1 OS=Homo sapiens OX=9606 GN=UPF1 PE=1 SV=2	0	29.509	9	9	9	9	1	1129	124.3	6.61	112	9
O00487	26S proteasome non-ATPase regulatory subunit 14 OS=Homo sapiens OX=9606 GN=PSMD14 PE=1 SV=1	0	29.461	33	6	9	6	1	310	34.6	6.52	189	6
O43396	Thioredoxin-like protein 1 OS=Homo sapiens OX=9606 GN=TXNL1 PE=1 SV=3	0	29.42	36	6	6	6	1	289	32.2	4.96	142	6
Q9BVP2	Guanine nucleotide-binding protein-like 3 OS=Homo sapiens OX=9606 GN=GNL3 PE=1 SV=2	0	29.402	14	6	7	6	1	549	62	9.16	148	6
Q9P2R7	Succinate--CoA ligase [ADP-forming] subunit beta, mitochondrial OS=Homo sapiens OX=9606 GN=SUCLA2 PE=1 SV=3	0	29.393	21	6	6	6	1	463	50.3	7.42	158	6
Q9NR12	PDZ and LIM domain protein 7 OS=Homo sapiens OX=9606 GN=PDLIM7 PE=1 SV=1	0	29.365	27	7	7	7	1	457	49.8	8.41	200	7
P06493	Cyclin-dependent kinase 1 OS=Homo sapiens OX=9606 GN=CDK1 PE=1 SV=3	0	29.342	27	6	7	4	1	297	34.1	8.4	80	6
P46379	Large proline-rich protein BAG6 OS=Homo sapiens OX=9606 GN=BAG6 PE=1 SV=2	0	29.321	7	6	6	6	1	1132	119.3	5.6	172	6
O75608	Acyl-protein thioesterase 1 OS=Homo sapiens OX=9606 GN=LYPLA1 PE=1 SV=1	0	29.313	41	6	6	6	1	230	24.7	6.77	158	6
O94906	Pre-mRNA-processing factor 6 OS=Homo sapiens OX=9606 GN=PRPF6 PE=1 SV=1	0	29.299	9	7	8	7	1	941	106.9	8.25	177	7
Q9UHX1	Poly(U)-binding-splicing factor PUF60 OS=Homo sapiens OX=9606 GN=PUF60 PE=1 SV=1	0	29.26	22	8	9	8	1	559	59.8	5.29	76	8
O75832	26S proteasome non-ATPase regulatory subunit 10 OS=Homo sapiens OX=9606 GN=PSMD10 PE=1 SV=1	0	29.213	42	8	8	8	1	226	24.4	6.1	99	8
Q9Y6E2	Basic leucine zipper and W2 domain-containing protein 2 OS=Homo sapiens OX=9606 GN=BZW2 PE=1 SV=1	0	29.212	21	9	12	7	1	419	48.1	6.68	187	9
Q9UNH7	Sorting nexin-6 OS=Homo sapiens OX=9606 GN=SNX6 PE=1 SV=1	0	29.182	21	8	8	8	1	406	46.6	6.16	148	8
O60313	Dynamin-like 120 kDa protein, mitochondrial OS=Homo sapiens OX=9606 GN=OPA1 PE=1 SV=3	0	29.153	11	7	7	7	1	960	111.6	7.87	105	7
P28482	Mitogen-activated protein kinase 1 OS=Homo sapiens OX=9606 GN=MAPK1 PE=1 SV=3	0	29.128	26	6	6	4	1	360	41.4	6.98	96	6
Q96IU4	Protein ABHD14B OS=Homo sapiens OX=9606 GN=ABHD14B PE=1 SV=1	0	29.1	37	6	7	6	1	210	22.3	6.4	176	6
O14979	Heterogeneous nuclear ribonucleoprotein D-like OS=Homo sapiens OX=9606 GN=HNRNPDL PE=1 SV=3	0	29.098	20	8	11	5	1	420	46.4	9.57	226	8
P04632	Calpain small subunit 1 OS=Homo sapiens OX=9606 GN=CAPNS1 PE=1 SV=1	0	29.068	30	6	8	6	1	268	28.3	5.2	182	6
Q8NI27	THO complex subunit 2 OS=Homo sapiens OX=9606 GN=THOC2 PE=1 SV=2	0	29.058	5	5	5	5	1	1593	182.7	8.44	219	5
P37108	Signal recognition particle 14 kDa protein OS=Homo sapiens OX=9606 GN=SRP14 PE=1 SV=2	0	29.058	63	7	8	7	1	136	14.6	10.04	198	7
P49590	Probable histidine--tRNA ligase, mitochondrial OS=Homo sapiens OX=9606 GN=HARS2 PE=1 SV=1	0	29.024	15	7	7	4	1	506	56.9	8.24	171	7
P61201	COP9 signalosome complex subunit 2 OS=Homo sapiens OX=9606 GN=COPS2 PE=1 SV=1	0	29.014	16	6	6	6	1	443	51.6	5.53	146	6
P46060	Ran GTPase-activating protein 1 OS=Homo sapiens OX=9606 GN=RANGAP1 PE=1 SV=1	0	29.002	18	8	9	8	1	587	63.5	4.68	133	8
Q9UI30	Multifunctional methyltransferase subunit TRM112-like protein OS=Homo sapiens OX=9606 GN=TRMT112 PE=1 SV=1	0	28.945	37	4	7	4	1	125	14.2	5.26	158	4
Q9NQC3	Reticulon-4 OS=Homo sapiens OX=9606 GN=RTN4 PE=1 SV=2	0	28.942	5	5	7	5	1	1192	129.9	4.5	183	5
Q9Y4P3	Transducin beta-like protein 2 OS=Homo sapiens OX=9606 GN=TBL2 PE=1 SV=1	0	28.935	17	5	5	5	1	447	49.8	9.44	175	5
P63208	S-phase kinase-associated protein 1 OS=Homo sapiens OX=9606 GN=SKP1 PE=1 SV=2	0	28.903	33	5	7	4	1	163	18.6	4.54	209	5
P37235	Hippocalcin-like protein 1 OS=Homo sapiens OX=9606 GN=HPCAL1 PE=1 SV=3	0	28.841	35	6	7	6	1	193	22.3	5.35	180	6
P53634	Dipeptidyl peptidase 1 OS=Homo sapiens OX=9606 GN=CTSC PE=1 SV=2	0	28.838	17	6	7	6	1	463	51.8	6.99	168	6
P61020	Ras-related protein Rab-5B OS=Homo sapiens OX=9606 GN=RAB5B PE=1 SV=1	0	28.827	32	5	5	3	1	215	23.7	8.13	201	5
P54619	5'-AMP-activated protein kinase subunit gamma-1 OS=Homo sapiens OX=9606 GN=PRKAG1 PE=1 SV=1	0	28.825	16	3	6	3	1	331	37.6	6.92	143	3
Q96CS3	FAS-associated factor 2 OS=Homo sapiens OX=9606 GN=FAF2 PE=1 SV=2	0	28.817	14	5	7	5	1	445	52.6	5.62	124	5
P48507	Glutamate--cysteine ligase regulatory subunit OS=Homo sapiens OX=9606 GN=GCLM PE=1 SV=1	0	28.813	20	4	5	4	1	274	30.7	6.02	213	4
P42285	Exosome RNA helicase MTR4 OS=Homo sapiens OX=9606 GN=MTREX PE=1 SV=3	0	28.757	10	6	10	6	1	1042	117.7	6.52	68	6
Q16698	2,4-dienoyl-CoA reductase, mitochondrial OS=Homo sapiens OX=9606 GN=DECR1 PE=1 SV=1	0	28.719	24	5	5	5	1	335	36	9.28	176	5
P09496	Clathrin light chain A OS=Homo sapiens OX=9606 GN=CLTA PE=1 SV=1	0	28.703	23	8	9	8	1	248	27.1	4.51	117	8
P46783	40S ribosomal protein S10 OS=Homo sapiens OX=9606 GN=RPS10 PE=1 SV=1	0	28.664	34	7	10	6	1	165	18.9	10.15	268	7
P62854	40S ribosomal protein S26 OS=Homo sapiens OX=9606 GN=RPS26 PE=1 SV=3	0	28.663	44	4	11	4	1	115	13	11	172	4
P29144	Tripeptidyl-peptidase 2 OS=Homo sapiens OX=9606 GN=TPP2 PE=1 SV=4	0	28.571	9	9	9	9	1	1249	138.3	6.32	107	9
Q9Y2Z4	Tyrosine--tRNA ligase, mitochondrial OS=Homo sapiens OX=9606 GN=YARS2 PE=1 SV=2	0	28.533	21	6	6	6	1	477	53.2	8.98	163	6
Q96DI7	U5 small nuclear ribonucleoprotein 40 kDa protein OS=Homo sapiens OX=9606 GN=SNRNP40 PE=1 SV=1	0	28.533	27	5	5	5	1	357	39.3	8.1	132	5
P53004	Biliverdin reductase A OS=Homo sapiens OX=9606 GN=BLVRA PE=1 SV=2	0	28.477	14	4	6	4	1	296	33.4	6.44	137	4
P26885	Peptidyl-prolyl cis-trans isomerase FKBP2 OS=Homo sapiens OX=9606 GN=FKBP2 PE=1 SV=2	0	28.476	38	5	6	5	1	142	15.6	9.13	198	5
Q9UBE0	SUMO-activating enzyme subunit 1 OS=Homo sapiens OX=9606 GN=SAE1 PE=1 SV=1	0	28.409	24	6	7	6	1	346	38.4	5.3	179	6
P52306	Rap1 GTPase-GDP dissociation stimulator 1 OS=Homo sapiens OX=9606 GN=RAP1GDS1 PE=1 SV=3	0	28.395	13	5	5	5	1	607	66.3	5.31	135	5
Q9Y5M8	Signal recognition particle receptor subunit beta OS=Homo sapiens OX=9606 GN=SRPRB PE=1 SV=3	0	28.376	28	7	9	7	1	271	29.7	9.04	128	7
Q14C86	GTPase-activating protein and VPS9 domain-containing protein 1 OS=Homo sapiens OX=9606 GN=GAPVD1 PE=1 SV=2	0	28.373	7	8	8	8	1	1478	164.9	5.22	114	8
O15511	Actin-related protein 2/3 complex subunit 5 OS=Homo sapiens OX=9606 GN=ARPC5 PE=1 SV=3	0	28.248	33	4	6	4	1	151	16.3	5.67	271	4
P60903	Protein S100-A10 OS=Homo sapiens OX=9606 GN=S100A10 PE=1 SV=2	0	28.246	54	5	7	5	1	97	11.2	7.37	110	5
P09972	Fructose-bisphosphate aldolase C OS=Homo sapiens OX=9606 GN=ALDOC PE=1 SV=2	0	28.201	20	7	10	3	1	364	39.4	6.87	306	7
P06132	Uroporphyrinogen decarboxylase OS=Homo sapiens OX=9606 GN=UROD PE=1 SV=2	0	28.188	19	6	7	6	1	367	40.8	6.14	131	6
Q9BSD7	Cancer-related nucleoside-triphosphatase OS=Homo sapiens OX=9606 GN=NTPCR PE=1 SV=1	0	28.185	26	3	4	3	1	190	20.7	9.54	186	3
Q9GZS3	WD repeat-containing protein 61 OS=Homo sapiens OX=9606 GN=WDR61 PE=1 SV=1	0	28.157	31	6	6	6	1	305	33.6	5.47	152	6
Q99615	DnaJ homolog subfamily C member 7 OS=Homo sapiens OX=9606 GN=DNAJC7 PE=1 SV=2	0	28.142	17	7	8	7	1	494	56.4	6.96	81	7
Q9BS26	Endoplasmic reticulum resident protein 44 OS=Homo sapiens OX=9606 GN=ERP44 PE=1 SV=1	0	28.116	15	6	7	5	1	406	46.9	5.26	159	6
Q96IX5	ATP synthase membrane subunit DAPIT, mitochondrial OS=Homo sapiens OX=9606 GN=ATP5MD PE=1 SV=1	0	28.097	45	3	4	3	1	58	6.5	9.76	224	3
P10909	Clusterin OS=Homo sapiens OX=9606 GN=CLU PE=1 SV=1	0	28.088	18	7	7	7	1	449	52.5	6.27	123	7
P53985	Monocarboxylate transporter 1 OS=Homo sapiens OX=9606 GN=SLC16A1 PE=1 SV=3	0	28.073	16	4	5	4	1	500	53.9	8.66	143	4
O60684	Importin subunit alpha-7 OS=Homo sapiens OX=9606 GN=KPNA6 PE=1 SV=1	0	27.917	17	6	6	3	1	536	60	4.98	167	6
O95881	Thioredoxin domain-containing protein 12 OS=Homo sapiens OX=9606 GN=TXNDC12 PE=1 SV=1	0	27.837	36	5	7	5	1	172	19.2	5.4	152	5
P05386	60S acidic ribosomal protein P1 OS=Homo sapiens OX=9606 GN=RPLP1 PE=1 SV=1	0	27.806	75	3	5	3	1	114	11.5	4.32	160	3
Q969H8	Myeloid-derived growth factor OS=Homo sapiens OX=9606 GN=MYDGF PE=1 SV=1	0	27.796	27	5	7	5	1	173	18.8	6.68	158	5
P11216	Glycogen phosphorylase, brain form OS=Homo sapiens OX=9606 GN=PYGB PE=1 SV=5	0	27.758	9	6	6	1	1	843	96.6	6.86	80	6
P13473	Lysosome-associated membrane glycoprotein 2 OS=Homo sapiens OX=9606 GN=LAMP2 PE=1 SV=2	0	27.717	13	6	8	6	1	410	44.9	5.63	188	6
P43487	Ran-specific GTPase-activating protein OS=Homo sapiens OX=9606 GN=RANBP1 PE=1 SV=1	0	27.683	35	5	5	5	1	201	23.3	5.29	129	5
Q13185	Chromobox protein homolog 3 OS=Homo sapiens OX=9606 GN=CBX3 PE=1 SV=4	0	27.603	28	4	5	3	1	183	20.8	5.33	181	4
P48739	Phosphatidylinositol transfer protein beta isoform OS=Homo sapiens OX=9606 GN=PITPNB PE=1 SV=2	0	27.505	38	8	10	8	1	271	31.5	6.87	104	8
Q9BXJ9	N-alpha-acetyltransferase 15, NatA auxiliary subunit OS=Homo sapiens OX=9606 GN=NAA15 PE=1 SV=1	0	27.438	10	8	8	8	1	866	101.2	7.42	127	8
Q9NX63	MICOS complex subunit MIC19 OS=Homo sapiens OX=9606 GN=CHCHD3 PE=1 SV=1	0	27.437	23	5	6	5	1	227	26.1	8.28	133	5
P78344	Eukaryotic translation initiation factor 4 gamma 2 OS=Homo sapiens OX=9606 GN=EIF4G2 PE=1 SV=1	0	27.398	12	9	9	9	1	907	102.3	7.14	133	9
Q9UQ35	Serine/arginine repetitive matrix protein 2 OS=Homo sapiens OX=9606 GN=SRRM2 PE=1 SV=2	0	27.382	4	7	7	7	1	2752	299.4	12.06	133	7
Q9Y2B0	Protein canopy homolog 2 OS=Homo sapiens OX=9606 GN=CNPY2 PE=1 SV=1	0	27.372	33	6	7	6	1	182	20.6	4.92	165	6
Q13526	Peptidyl-prolyl cis-trans isomerase NIMA-interacting 1 OS=Homo sapiens OX=9606 GN=PIN1 PE=1 SV=1	0	27.359	36	3	5	3	1	163	18.2	8.82	194	3
Q9Y4W6	AFG3-like protein 2 OS=Homo sapiens OX=9606 GN=AFG3L2 PE=1 SV=2	0	27.359	12	7	7	7	1	797	88.5	8.66	156	7
Q96AT9	Ribulose-phosphate 3-epimerase OS=Homo sapiens OX=9606 GN=RPE PE=1 SV=1	0	27.356	32	4	6	4	1	228	24.9	5.58	139	4
Q7RTV0	PHD finger-like domain-containing protein 5A OS=Homo sapiens OX=9606 GN=PHF5A PE=1 SV=1	0	27.316	55	5	6	5	1	110	12.4	8.41	147	5
O00560	Syntenin-1 OS=Homo sapiens OX=9606 GN=SDCBP PE=1 SV=1	0	27.314	25	4	5	4	1	298	32.4	7.53	122	4
Q96CX2	BTB/POZ domain-containing protein KCTD12 OS=Homo sapiens OX=9606 GN=KCTD12 PE=1 SV=1	0	27.239	22	5	5	5	1	325	35.7	5.64	176	5
O75828	Carbonyl reductase [NADPH] 3 OS=Homo sapiens OX=9606 GN=CBR3 PE=1 SV=3	0	27.192	19	4	6	1	1	277	30.8	6.18	174	4
Q9UBW8	COP9 signalosome complex subunit 7a OS=Homo sapiens OX=9606 GN=COPS7A PE=1 SV=1	0	27.182	27	5	5	5	1	275	30.3	8.22	176	5
Q5VT66	Mitochondrial amidoxime-reducing component 1 OS=Homo sapiens OX=9606 GN=MARC1 PE=1 SV=1	0	27.148	17	4	6	4	1	337	37.5	8.88	173	4
Q14839	Chromodomain-helicase-DNA-binding protein 4 OS=Homo sapiens OX=9606 GN=CHD4 PE=1 SV=2	0	27.134	5	7	7	7	1	1912	217.9	5.86	123	7
P62304	Small nuclear ribonucleoprotein E OS=Homo sapiens OX=9606 GN=SNRPE PE=1 SV=1	0	27.118	54	4	6	4	1	92	10.8	9.44	161	4
O14745	Na(+)/H(+) exchange regulatory cofactor NHE-RF1 OS=Homo sapiens OX=9606 GN=SLC9A3R1 PE=1 SV=4	0	27.115	25	8	9	8	1	358	38.8	5.77	186	8
Q13451	Peptidyl-prolyl cis-trans isomerase FKBP5 OS=Homo sapiens OX=9606 GN=FKBP5 PE=1 SV=2	0	27.071	21	7	9	7	1	457	51.2	5.9	137	7
Q9H0R5	Guanylate-binding protein 3 OS=Homo sapiens OX=9606 GN=GBP3 PE=1 SV=3	0	26.928	7	3	5	1	1	595	68.1	6.51	138	3
Q02818	Nucleobindin-1 OS=Homo sapiens OX=9606 GN=NUCB1 PE=1 SV=4	0	26.926	14	6	7	5	1	461	53.8	5.25	141	6
Q15286	Ras-related protein Rab-35 OS=Homo sapiens OX=9606 GN=RAB35 PE=1 SV=1	0	26.925	35	6	6	4	1	201	23	8.29	155	6
P29966	Myristoylated alanine-rich C-kinase substrate OS=Homo sapiens OX=9606 GN=MARCKS PE=1 SV=4	0	26.92	16	4	6	4	1	332	31.5	4.45	168	4
P25685	DnaJ homolog subfamily B member 1 OS=Homo sapiens OX=9606 GN=DNAJB1 PE=1 SV=4	0	26.912	24	8	8	7	1	340	38	8.63	174	8
P08174	Complement decay-accelerating factor OS=Homo sapiens OX=9606 GN=CD55 PE=1 SV=4	0	26.885	24	8	9	8	1	381	41.4	7.59	126	8
O14975	Very long-chain acyl-CoA synthetase OS=Homo sapiens OX=9606 GN=SLC27A2 PE=1 SV=2	0	26.84	15	7	7	7	1	620	70.3	8.51	114	7
Q5SSJ5	Heterochromatin protein 1-binding protein 3 OS=Homo sapiens OX=9606 GN=HP1BP3 PE=1 SV=1	0	26.836	17	7	8	7	1	553	61.2	9.67	116	7
Q9NTJ5	Phosphatidylinositide phosphatase SAC1 OS=Homo sapiens OX=9606 GN=SACM1L PE=1 SV=2	0	26.815	18	9	9	9	1	587	66.9	7.12	114	9
P52565	Rho GDP-dissociation inhibitor 1 OS=Homo sapiens OX=9606 GN=ARHGDIA PE=1 SV=3	0	26.802	32	6	8	6	1	204	23.2	5.11	229	6
Q96BM9	ADP-ribosylation factor-like protein 8A OS=Homo sapiens OX=9606 GN=ARL8A PE=1 SV=1	0	26.784	32	5	6	1	1	186	21.4	7.77	112	5
Q9Y3E5	Peptidyl-tRNA hydrolase 2, mitochondrial OS=Homo sapiens OX=9606 GN=PTRH2 PE=1 SV=1	0	26.676	37	4	4	4	1	179	19.2	8.73	219	4
Q16222	UDP-N-acetylhexosamine pyrophosphorylase OS=Homo sapiens OX=9606 GN=UAP1 PE=1 SV=3	0	26.634	15	6	7	6	1	522	58.7	6.33	146	6
O43819	Protein SCO2 homolog, mitochondrial OS=Homo sapiens OX=9606 GN=SCO2 PE=1 SV=3	0	26.596	20	4	5	4	1	266	29.8	8.85	175	4
P28331	NADH-ubiquinone oxidoreductase 75 kDa subunit, mitochondrial OS=Homo sapiens OX=9606 GN=NDUFS1 PE=1 SV=3	0	26.567	11	6	6	6	1	727	79.4	6.23	152	6
Q9Y305	Acyl-coenzyme A thioesterase 9, mitochondrial OS=Homo sapiens OX=9606 GN=ACOT9 PE=1 SV=2	0	26.56	18	7	7	7	1	439	49.9	8.6	116	7
Q12788	Transducin beta-like protein 3 OS=Homo sapiens OX=9606 GN=TBL3 PE=1 SV=2	0	26.485	10	5	5	5	1	808	89	6.9	109	5
[truncated: 2,157 more rows]

## Sheet: i-FASP-3-pro
Accession	Description	Exp. q-value: Combined	Sum PEP Score	Coverage [%]	# Peptides	# PSMs	# Unique Peptides	# Protein Groups	# AAs	MW [kDa]	calc. pI	Score Mascot: Mascot	# Peptides (by Search Engine): Mascot
[truncated: 3,387 more rows]

[truncated: 13 more sheets: i-FASP-1-pep, i-FASP-2-pep, i-FASP-3-pep, FASP-1-pro, FASP-2-pro, FASP-3-pro, FASP-1-pep, FASP-2-pep, FASP-3-pep, i-FASP-merge-TMD, i-FASP-merge-CC, FASP-merge-TMD, FASP-merge-CC]
