# Supplementary material for: Molecular Dynamics Simulation-assisted Ionic Liquid Screening for Deep Coverage Proteome Analysis
Source: Mol Cell Proteomics. 2020 Nov 25;19(10):1724–37. doi: 10.1074/mcp.TIR119.001827 (PMC8015004; doi:10.1074/mcp.TIR119.001827)
Supplement: Supplementary file 1 [file mmc1.zip › 156541_3_supp_561938_qd6fzd.xlsx]

## Sheet: total protein
iBAQ and sequence coverage of the total proteins identified with two methods from 10^3 Hela cells
FASP					i-FASP
Accession	iBAQ	log10 iBAQ	Sequence coverage [%]		Accession	iBAQ	log10 iBAQ	Sequence coverage [%]
Q93008	3753.9	3.57448	0.5		Q2M1P5	4251.3	3.62852	0.8
O95347	4061.4	3.60868	2.7		Q8WXH0	4277.2	3.63116	0.2
Q8WXI7	4189.7	3.62218	0.2		P46100	10036	4.00156	0.4
P42345	5080.4	3.7059	1.1		Q5UIP0	10615	4.02592	0.7
Q92900	5103.9	3.7079	1.4		Q9ULT8	10928	4.03854	0.7
Q5TBA9	5220	3.71767	0.3		Q9UPN3	13197	4.12048	0.4
Q9Y263	6378.3	3.8047	2.5		Q14789	13513	4.13075	0.6
P50851	6814.1	3.83341	0.4		P28290	16036	4.2051	2.2
Q7Z2T5	6817.8	3.83364	2.5		Q96N67	16070	4.20602	0.7
O60524	6954.1	3.84224	0.9		Q8NF91	17203	4.2356	0.1
Q8WWI1	6961.5	3.8427	0.9		Q9H0H0	18123	4.25823	1
Q8WXX0	6987.8	3.84434	0.3		O60271	18695	4.27173	1.3
Q96A65	7128.6	3.853	1.6		Q9H9Y6	19829	4.2973	1.1
Q9P0K7	7176.7	3.85592	1.3		O14772	21647	4.3354	3
Q6WCQ1	7998.7	3.90302	2.5		Q96JQ0	22569	4.35351	0.5
O75445	8162.2	3.91181	0.2		P08572	22604	4.35419	0.8
P11388	8472.1	3.92799	0.8		Q5CZC0	23869	4.37783	0.6
Q9UDY2	8479	3.92834	1		Q8IY37	24233	4.38441	1.1
Q14203	8531.9	3.93105	1.1		O14981	24663	4.39205	0.4
Q92888	8583.4	3.93366	1.6		Q06787	25824	4.41202	4.6
Q9H6R4	8877.6	3.9483	1.4		P42345	26073	4.41619	1.8
A8MT65	8992.2	3.95387	3.1		Q9UBF2	26141	4.41732	7.8
Q9BTC0	9208.4	3.96418	1.1		Q14690	26433	4.42215	1
O95394	9212.9	3.9644	5		Q6AI08	26434	4.42216	1
P46821	9227.3	3.96507	0.6		Q9UJ14	27540	4.43996	2.6
P78357	9461.3	3.97595	1.1		Q8WTT2	27574	4.4405	1.4
O75153	9880.1	3.99476	0.9		O43847	28147	4.44943	3
O43592	10025	4.00108	1.7		Q12768	28258	4.45114	1.3
Q6Q4G3	10345	4.01473	1.2		P28370	29512	4.47	2.7
Q92696	11098	4.04524	2.6		P11047	29634	4.47179	0.9
Q9UGP4	11107	4.0456	2.4		Q6PD62	29699	4.47274	1.4
Q8NHH9	11271	4.05196	3.3		P42695	30273	4.48106	0.7
P49915	11279	4.05227	5.3		Q9HD26	30732	4.48759	2.2
O00754	11404	4.05706	1.5		Q9Y520	31570	4.49927	0.7
O94776	11436	4.05827	2.7		Q13330	33251	4.5218	2.5
Q9UJA5	11516	4.0613	3.6		Q9NVR2	33345	4.52303	1.3
P48552	11568	4.06326	0.9		Q5VZ89	33521	4.52532	0.6
Q8N766	11714	4.06871	1.8		Q9Y4R8	33714	4.52781	2.2
P51610	11810	4.07225	0.7		Q99707	33963	4.53101	1
P17029	11827	4.07287	3.2		Q9UPT8	35401	4.54902	1.2
P35580	11894	4.07533	2.9		O00754	35740	4.55315	3.4
P02788	12141	4.08425	2.7		O15118	36139	4.55798	1.3
O94874	12405	4.0936	1.5		O14976	36147	4.55807	1.3
Q9ULM0	12475	4.09604	2.1		Q92974	36386	4.56093	4
O00267	12719	4.10445	1.3		Q92508	36725	4.56496	0.7
Q96Q11	12806	4.10741	3.5		O95602	38580	4.58636	1
Q9H0A0	12878	4.10985	2.7		Q92797	39257	4.59392	1.9
P55265	13037	4.11518	2.7		Q5QJE6	39332	4.59475	1.6
Q15067	13050	4.11561	2.4		Q99797	40901	4.61173	2.1
Q9BTE3	13265	4.12271	2		P52701	41087	4.6137	0.9
P49792	13319	4.12447	1.4		O95479	41165	4.61453	2
Q9HCE1	13343	4.12525	1.5		P16066	41380	4.61679	3.4
P98194	13392	4.12685	1.2		Q96CW5	42707	4.6305	0.8
O96005	13448	4.12866	4.3		Q68E01	44031	4.64376	1.6
O43252	13648	4.13507	2.7		Q5VW36	44585	4.64919	2
Q8NCF5	13863	4.14186	4.1		Q6ZRP7	46069	4.66341	2.1
Q86SF2	13906	4.1432	2.4		Q9Y3P9	47325	4.67509	2.1
O14981	13939	4.14423	0.5		Q8WWI1	48333	4.68424	0.9
Q96KR1	14233	4.1533	1.6		Q8WXI7	48429	4.68511	0.5
Q16643	14671	4.16646	2.3		Q13144	48661	4.68718	2.5
Q03518	14789	4.16994	1.7		Q13618	49438	4.69406	3.9
Q14764	15042	4.17731	1.5		Q9NYY8	50025	4.69919	2.1
O15294	15086	4.17857	1.5		Q6IN85	50251	4.70114	2.3
Q7Z4H8	15158	4.18064	3		Q9UHB7	50328	4.70181	1.1
A4D0S4	15286	4.18429	0.6		Q9BRZ2	51246	4.70966	1.7
P46379	15317	4.18517	1.4		P23743	51293	4.71006	2.3
Q9UPQ0	15419	4.18806	2.8		Q92538	51539	4.71214	2.2
P22830	15573	4.19237	3.5		Q14692	52199	4.71766	0.8
P08237	15653	4.1946	6.3		O15061	52249	4.71808	1.3
O94919	15835	4.19962	2.8		Q5TH69	52717	4.72195	0.5
Q8WVM8	15847	4.19995	2.5		Q15746	52725	4.72202	0.4
P20020	16005	4.20426	2.6		Q9Y5X1	53415	4.72766	5
Q9NZI8	16026	4.20483	5.2		Q12888	53425	4.72774	1.1
Q13895	16635	4.22102	2.1		P08236	53682	4.72983	2.9
O00764	17152	4.23431	6.7		Q7Z3K3	54841	4.73911	1.4
Q92576	17214	4.23588	0.4		Q9P2I0	55195	4.7419	1.7
Q9H223	17227	4.23621	5		Q7Z2Z2	55450	4.7439	1.5
Q99959	17247	4.23671	1.2		P24928	55508	4.74436	1.9
O94906	17640	4.2465	1		Q9UJX6	56226	4.74994	3.5
O15357	17892	4.25266	0.8		Q9NUQ8	56570	4.75259	3.8
P49366	17893	4.25268	4.9		O14841	56616	4.75294	0.9
O60443	17925	4.25346	5		Q8TEQ6	57606	4.76047	1.4
Q8TEX9	18197	4.26	1		Q9UBD5	57828	4.76214	1.7
P09104	18434	4.26562	18.2		P32456	57867	4.76243	9.8
Q13620	18474	4.26656	3.4		Q9NV70	57985	4.76332	1.3
O43237	18569	4.26879	3.5		Q9BQG2	58129	4.76439	5.2
O15498	18599	4.26949	8.6		Q68CZ2	58590	4.76782	1
Q9HAT2	19021	4.27923	2.3		Q9NYH9	59959	4.77785	2.2
Q9BWF3	19499	4.29001	4.4		O14639	60810	4.78398	1.4
Q9UQ35	19870	4.2982	2		Q9UKN8	61424	4.78834	7.2
O43854	19936	4.29964	3.8		Q8N3C0	62105	4.79313	0.9
Q96KA5	20058	4.30229	3		Q9P2W9	62286	4.79439	2.7
Q13641	20091	4.303	4.5		Q9UBG0	63238	4.80098	0.9
P06737	20320	4.30792	3.5		Q13616	64176	4.80737	2.7
P35658	20321	4.30795	1.7		Q7KZN9	64321	4.80835	4.4
Q99459	20529	4.31237	1.9		Q9H2M9	64595	4.8102	1
P40938	20710	4.31618	3.9		O60294	64917	4.81236	2.5
Q9C0C2	21005	4.32232	1.3		Q9H6V9	64951	4.81259	6.5
Q9Y276	21331	4.32901	2.4		Q96A65	65962	4.81929	2.8
Q6NUQ4	21360	4.3296	1.5		Q96HD1	66280	4.82138	2.9
P53041	21638	4.33522	3.8		Q9BTX1	66587	4.82339	2.5
Q9UGP8	21906	4.34056	1.7		P49790	67117	4.82683	1.9
P08183	21947	4.34138	2.1		Q7KZ85	67324	4.82817	0.7
Q9Y3D8	21976	4.34195	9.3		Q9UJX2	67847	4.83153	3.9
Q8WXX5	22029	4.34299	7.7		O94966	68623	4.83647	2
O00178	22082	4.34404	2.4		P43007	69180	4.83998	2.8
Q08116	22487	4.35193	5.3		P49643	69372	4.84118	2.2
O43660	22625	4.35459	3.7		A3KMH1	70433	4.84778	3.5
P55010	22774	4.35744	3.5		P35251	70890	4.85058	3.4
Q13425	22819	4.3583	2.6		Q6PJG6	71131	4.85206	1.7
Q9Y697	22926	4.36033	3.5		Q8N4Q0	71596	4.85489	5.3
Q99814	23408	4.36936	0.8		Q8N7H5	71601	4.85492	2.1
Q00796	23536	4.37173	4.5		P00533	73823	4.86819	2.3
Q8N1F7	23562	4.37221	1.3		Q9BZH6	74830	4.87408	2.5
Q9BXP5	23625	4.37337	1.5		P30260	76027	4.88097	2.5
P63151	23634	4.37354	2.5		Q9ULP9	76493	4.88362	3.8
Q14643	24023	4.38063	1.6		Q03701	76918	4.88603	2.9
Q8TD19	24075	4.38157	1.3		Q99959	77079	4.88694	4.2
P33897	24247	4.38466	1.6		Q9UQ16	77889	4.89148	2.8
Q92804	24411	4.38759	6.9		Q9BPX3	77902	4.89155	1.2
O60568	24669	4.39215	3.3		Q9H9A5	78186	4.89313	1.6
Q9H9T3	25263	4.40248	2.4		Q9HBE1	78499	4.89486	1.5
Q7L0Y3	25313	4.40334	3		O75312	79137	4.89838	2
Q6PGP7	25462	4.40589	2.5		Q5JTH9	80132	4.90381	3.5
Q7L576	25626	4.40868	2.9		Q15269	80516	4.90588	1.7
Q9UHD1	25745	4.41069	4.5		P54802	80639	4.90655	2.2
O60488	25838	4.41226	3.7		O15020	80840	4.90763	2.7
Q99447	25936	4.4139	4.1		Q9UKG1	81081	4.90892	1
Q12933	26386	4.42137	2.6		Q6P1Q0	81133	4.9092	6.1
P11717	26589	4.4247	0.8		Q9NSK0	81170	4.9094	2.7
Q92530	26816	4.42839	6.3		Q15397	81656	4.91199	5.4
P12270	26973	4.43093	1.6		O43795	81695	4.9122	1.3
P08648	27065	4.43241	1.4		Q9NW64	82007	4.91385	4.5
Q5CZC0	27519	4.43963	0.4		Q5SNT2	82193	4.91483	2.9
O14562	27576	4.44053	5.8		Q9Y2D5	83128	4.91975	1.4
P48163	27608	4.44103	3.3		O75600	83543	4.92191	4.3
Q2YD98	27629	4.44137	1.6		Q7Z460	84165	4.92513	4.1
Q9P2E9	27731	4.44297	0.6		Q53GS7	85048	4.92966	1.9
Q9NUQ8	27878	4.44526	2.8		Q9Y5B8	85220	4.93054	4.3
P32322	28246	4.45096	12.5		Q86TU7	85606	4.9325	3
Q14699	28853	4.46019	3.3		Q8N543	85611	4.93253	2.8
Q8TEM1	29184	4.46514	2.3		O60502	86285	4.93594	1.4
Q9BZK7	29291	4.46673	2.5		Q9BW92	86552	4.93728	3.5
O75787	29334	4.46737	5.1		O15042	86961	4.93932	1.4
Q86SQ0	29558	4.47068	0.9		Q9Y5P4	87451	4.94176	3
P37235	29588	4.47112	6.2		Q5T4S7	87759	4.94329	1.9
P15289	29678	4.47243	2.8		P51531	88980	4.94929	2.6
Q13868	29879	4.47537	10.2		O15091	89126	4.95	1.5
Q92466	30011	4.47728	4.4		Q9H936	89266	4.95069	8
Q7Z6Z7	30265	4.48094	1.4		Q9C0H2	89285	4.95078	3.1
Q9Y4W6	30288	4.48127	1.3		Q96QC0	90540	4.95684	1.5
Q9NW75	30332	4.4819	2.8		Q16352	91219	4.96009	8.6
P28799	30336	4.48196	2.7		Q9H7D0	91373	4.96082	2
P35222	30340	4.48202	3.6		Q14676	91419	4.96104	1.3
Q8NFH5	30372	4.48247	5.8		Q8IV08	91738	4.96255	6.7
Q9NUJ1	30569	4.48528	3.6		Q99808	91811	4.96289	3.3
Q9BXR0	30655	4.4865	3.5		Q13769	92217	4.96481	3.2
Q9NP58	30925	4.49031	1.8		O95396	94930	4.9774	6.3
P51398	30933	4.49042	3.8		Q86WA6	95131	4.97832	6.5
Q9Y5P6	30936	4.49046	5		O60524	95270	4.97896	1.3
Q6P2Q9	30942	4.49055	1.2		P49862	95715	4.98098	5.5
Q5SSJ5	31275	4.4952	2.4		Q14160	96016	4.98234	1.3
Q9H2W6	31374	4.49657	4.7		O43432	96018	4.98235	3.5
Q9BXJ9	31667	4.50061	2.9		O60306	96307	4.98366	2.2
Q86UP2	31874	4.50344	2.5		P18583	96841	4.98606	1.1
O15305	32039	4.50568	8.1		O43615	97488	4.98895	3.1
Q7L2E3	32358	4.50998	5.2		Q8NFF5	97664	4.98973	2.4
P11801	32565	4.51275	3.3		Q2M389	98075	4.99156	2.1
P52888	32573	4.51286	1.2		Q96KP1	98327	4.99267	1.4
Q96EH3	32599	4.5132	6		O43491	99002	4.99564	1.1
Q00577	32659	4.514	7.1		Q9UPQ8	100570	5.00247	1.9
O00743	32881	4.51695	4.9		Q13363	101640	5.00706	4.3
P06858	33064	4.51936	4		P78310	101830	5.00788	4.7
P48147	33163	4.52065	3.4		Q96PZ0	102000	5.0086	2.7
P21953	33220	4.5214	3.3		Q9NY93	102050	5.00881	9.1
Q63ZY3	33230	4.52153	1.4		Q8NC56	103850	5.01641	2.6
Q9UNH7	33452	4.52442	8.1		Q9BVI4	104080	5.01737	5.2
Q8WXI9	33525	4.52537	4		Q6P2E9	104300	5.01828	1.6
Q14683	33592	4.52624	1.5		P35611	104600	5.01953	2.4
O15027	33612	4.52649	1.8		Q9UHB6	104650	5.01974	1.4
Q6UN15	33774	4.52858	3.2		Q96DA6	106240	5.02629	28.4
P35573	33810	4.52905	3.1		Q9NVI1	106290	5.02649	3.8
P38435	34194	4.53395	2.1		Q7L775	106680	5.02808	3.5
Q7Z601	34254	4.53471	2.2		Q9H2P0	106860	5.02882	3.3
P49448	34443	4.5371	5.7		Q9UL18	107570	5.03169	2.5
Q92947	34490	4.53769	3.9		O60841	107800	5.03262	3.2
P33527	34514	4.538	2.1		P23229	107820	5.0327	1.1
Q6YP21	34522	4.5381	2.6		Q8TED0	108680	5.03615	1.9
P78347	36000	4.5563	4.4		Q15021	110430	5.04309	3
Q08257	36059	4.55701	4.3		Q9NZD2	110620	5.04383	5.3
P35250	36443	4.56161	4.8		Q9NWH9	110880	5.04485	1.9
Q96P70	37285	4.57153	1.1		Q99567	110990	5.04528	4.9
Q9NQ88	37288	4.57157	6.3		P49137	112140	5.04976	3.2
Q15031	37311	4.57184	2.4		P54278	112220	5.05007	1.9
Q9NXV6	37512	4.57417	8.8		A5YKK6	113260	5.05408	1.9
P17813	37545	4.57455	2.7		Q5SY16	115550	5.06277	2.6
P48651	37696	4.5763	3		Q9P0V3	115750	5.06352	3.5
Q16527	37740	4.5768	7.8		Q9Y450	117880	5.07144	1.9
P10253	38336	4.58361	1.9		Q49A26	119110	5.07595	3.4
Q93052	38436	4.58474	2.5		P35813	119530	5.07748	3.1
Q9NXG2	38658	4.58724	4.2		O75027	120720	5.08178	1.9
Q01844	38860	4.5895	2.3		O00506	121220	5.08357	7.3
Q96GC5	39175	4.59301	6.1		Q9NZD8	121310	5.0839	5.8
O75694	39235	4.59367	2.2		P04818	121510	5.08461	3.5
Q99726	39411	4.59562	2.1		Q9H553	121550	5.08475	4.1
Q96N66	39576	4.59743	2.5		Q9UJ83	121820	5.08572	2.4
P48960	39660	4.59835	3.6		Q12824	122240	5.08721	4.4
P08240	39754	4.59938	2.2		Q9NXF1	123490	5.09163	3.7
Q08379	39762	4.59947	1		P33897	125400	5.0983	3.2
Q9P000	39823	4.60013	8.1		Q9H4G0	125610	5.09902	1.9
O75643	39928	4.60128	2.8		Q8IYB8	125920	5.10009	3.2
Q8IVT2	39971	4.60175	2.2		P20338	126990	5.10377	6.4
Q92990	40003	4.60209	1.9		Q969S9	128500	5.1089	2.4
Q04637	40104	4.60319	2.4		Q92990	128960	5.11046	1.9
Q5ZPR3	40312	4.60543	3		Q8NEJ9	129310	5.11163	5.7
Q14574	40371	4.60607	3.3		O96011	129600	5.11261	3.5
Q9Y2F9	40425	4.60665	1.7		Q9BTE3	130310	5.11498	1.6
Q96I24	40456	4.60698	4.7		Q5TA45	130470	5.11551	1.7
P62195	40468	4.60711	3.2		P50750	130670	5.11618	3.5
Q9Y281	40971	4.61248	25.3		Q9UGM6	131990	5.12054	6.7
Q12824	41060	4.61342	3.4		Q96D53	132050	5.12074	2.9
Q9UKY7	41097	4.61381	5.4		Q16537	132380	5.12182	3.4
P28331	41151	4.61438	4.8		Q7Z2T5	132520	5.12228	5.7
Q9BTE6	41261	4.61554	4.9		Q5H9R7	134050	5.12727	2.5
Q9H0S4	41377	4.61676	2.9		Q8N3V7	134940	5.13014	2.8
Q8N6T3	41535	4.61841	3.7		P05362	135370	5.13152	2.6
Q6IAN0	41596	4.61905	4.3		O60645	136010	5.13357	2
Q86X55	41805	4.62123	2.1		Q9H4I3	136460	5.13501	4
Q96CS3	42141	4.6247	3.4		P11388	137700	5.13893	2.9
O60784	42331	4.62666	5.3		Q9NP61	138080	5.14013	2.7
P35659	42794	4.63138	5.1		Q96GM8	138110	5.14023	2.9
Q92616	43166	4.63514	4		Q15036	138720	5.14214	3.4
Q9H330	43197	4.63545	1.5		Q8IWE2	139100	5.14333	3.2
O00429	43411	4.6376	6.2		Q12769	139420	5.14433	2.8
Q9UI12	43513	4.63862	2.7		Q5M775	139480	5.14451	1.2
Q86XF0	43545	4.63894	5.3		P35580	139530	5.14467	8.6
Q14152	43739	4.64087	1.6		Q9BTY7	139620	5.14495	6.2
Q8IX12	43813	4.6416	1.6		Q9UNX4	139750	5.14535	5.3
O43847	43823	4.6417	2.8		Q6ZVM7	139770	5.14541	2.6
Q9UI42	43971	4.64317	3.1		Q9Y4E8	140030	5.14622	2.4
Q92959	44241	4.64582	2		Q6Y7W6	143800	5.15776	2.8
P61221	44511	4.64847	4.8		Q8TEX9	144420	5.15963	2
O60437	44532	4.64867	1.7		Q92696	144720	5.16053	6.7
Q14980	45546	4.65845	3.3		Q9HAN9	144770	5.16068	11.1
Q9BYD6	45832	4.66117	3.7		Q15477	146400	5.16554	3.5
P36873	45893	4.66175	13		Q96L92	146960	5.1672	7.6
P78344	46052	4.66325	2.9		P26358	147410	5.16853	1.7
P46063	46198	4.66462	3.9		Q9NVV5	148390	5.1714	6.1
Q96CW1	46299	4.66557	3.7		Q96GW9	148480	5.17167	2.7
Q99436	46361	4.66615	7.2		Q15814	148660	5.17219	4.3
Q6PIW4	46644	4.6688	1.3		Q5T1M5	148830	5.17269	2.1
P35914	46996	4.67206	4.3		Q9Y608	150990	5.17895	3.7
Q06210	47024	4.67232	8.6		Q5T7N3	152440	5.1831	7.7
O00273	47201	4.67395	11.8		Q9Y3T9	152890	5.18438	1.2
Q9UBU8	47256	4.67446	2.2		Q96T60	153540	5.18622	3.3
P01023	47403	4.67581	2.7		Q15003	153640	5.1865	5.1
Q15286	47802	4.67945	7.5		Q86SF2	153750	5.18682	4.9
P26232	48231	4.68333	1.9		P21283	156090	5.19338	4.7
Q9H8Y8	48349	4.68439	6.4		Q13425	156800	5.19535	1.7
Q92643	48388	4.68474	2.8		Q9Y3Z3	156830	5.19543	5
Q9NVH1	48447	4.68527	4.8		Q8TDD1	156900	5.19562	2.6
P21964	48513	4.68586	5.9		Q9H0N0	157010	5.19593	8.7
P48735	48582	4.68648	7.3		P19971	157080	5.19612	3.1
Q9BY77	48680	4.68735	3.1		Q02252	158430	5.19984	1.9
O00232	48835	4.68873	4.8		P30876	158690	5.20055	1.9
P17858	48910	4.6894	7.8		P55210	159890	5.20382	2.6
Q86TX2	49292	4.69278	2.6		Q96CU9	159990	5.20409	2.7
P54132	49971	4.69872	0.6		P0CG39	160230	5.20474	5.6
Q9BYJ1	50311	4.70166	3.2		Q9NXH9	160950	5.20669	2.6
Q09666	50355	4.70204	6.7		P28340	162120	5.20984	3.6
Q16513	50362	4.7021	2.1		Q9BPZ7	162220	5.2101	2.7
Q9UIQ6	50653	4.70461	1.3		O00499	162870	5.21184	4
O00505	50667	4.70473	2.5		O60518	163340	5.21309	4.9
Q96S52	50696	4.70497	5.8		Q9NXG6	163440	5.21336	2.6
Q9Y5K8	51224	4.70947	5.7		P57740	163600	5.21378	1.6
A6NDG6	51236	4.70958	10.3		Q13488	164180	5.21532	3.9
Q9NY33	51905	4.71521	3.9		O14662	164330	5.21572	7.1
Q12797	52233	4.71794	3.8		Q14CX7	164610	5.21646	3.4
Q7Z2K6	52312	4.7186	2.2		Q9Y6A4	164800	5.21696	8.8
O14974	52569	4.72073	3.9		P22735	164840	5.21706	3.1
Q9HCN4	53189	4.72582	4.3		P78357	165030	5.21756	2
Q15738	53424	4.72774	5.1		Q9BT17	165500	5.2188	10.5
P27708	53588	4.72907	4		P49810	165520	5.21885	3.3
P23368	53714	4.73009	1.4		Q9Y394	166200	5.22063	6.8
Q9H3P7	54046	4.73276	6.2		P35249	166740	5.22204	8
Q16851	54047	4.73277	6.3		P33527	166900	5.22246	4
P37198	54211	4.73409	4		Q86UV5	167080	5.22292	2.5
Q9HDC9	54428	4.73582	2.9		Q86YN1	167330	5.22357	7.1
P02452	54457	4.73605	0.6		O43660	168310	5.22611	3.5
P06756	54720	4.73815	3.9		P98194	169260	5.22855	2.7
Q9NUQ9	54954	4.74	8.3		P51116	169820	5.22999	6.8
Q15517	55185	4.74182	3.4		Q9Y6D5	170370	5.23139	1.8
P33991	55469	4.74405	4.1		Q8N0X4	170730	5.23231	3.8
O43674	55615	4.74519	7.9		O43148	172300	5.23629	4
O94925	56349	4.75089	4.9		Q969U7	173190	5.23852	4.5
Q9UKS6	56489	4.75196	6.4		Q86W42	173370	5.23897	5.6
Q9BZV3	56925	4.7553	1		Q15029	173450	5.23917	3.6
Q9UJU6	57034	4.75613	3.3		Q9Y315	176270	5.24618	5
Q3ZCM7	57186	4.75729	24.3		Q9UI26	176670	5.24716	5.8
Q8NEW0	57354	4.75856	4		Q13740	178080	5.25062	5.1
Q03252	57834	4.76218	3.9		O43292	178520	5.25169	2.1
Q9NQW7	58230	4.76515	4.3		Q14728	178740	5.25222	2.9
P46459	58433	4.76666	3		Q13085	179130	5.25317	5.8
Q9HCC0	58730	4.76886	7.8		Q712K3	179700	5.25455	4.2
P69849	58790	4.7693	4.4		P35658	180080	5.25547	2.5
Q9UGI8	58821	4.76953	2.9		Q04726	180490	5.25645	3.4
Q9NVD7	58907	4.77017	6.5		Q9BV44	181270	5.25833	3.6
Q5T6F2	59172	4.77212	2.7		Q9H857	181670	5.25928	4.6
Q2M3V2	59461	4.77423	2.4		Q6WCQ1	182050	5.26019	3.3
Q9BUJ2	59579	4.77509	4.1		O00139	182230	5.26062	2.7
Q9Y570	59730	4.77619	3.4		Q99575	182310	5.26081	2.1
O43837	59780	4.77656	6.2		O95466	182390	5.261	2.5
Q8IW75	59876	4.77725	4.8		P54132	182520	5.26131	0.6
P11387	59978	4.77799	3		Q06124	182620	5.26155	5.7
Q8IZL8	59997	4.77813	3.9		O43414	182900	5.26221	5.6
Q02952	60080	4.77873	3.5		Q14008	183220	5.26297	2
Q9H2F3	60164	4.77934	2.4		Q9BTE7	184450	5.26588	3.8
P48556	60544	4.78207	4.3		Q8NBJ4	186160	5.26989	2.5
A6NDU8	61017	4.78545	3.1		O95470	186170	5.26991	5.5
Q9BVA1	61239	4.78703	47.2		O95155	186630	5.27098	3.8
O15372	61306	4.7875	5.4		Q9Y697	187330	5.27261	3.5
Q13085	61323	4.78762	2		Q7Z4W1	187770	5.27363	3.3
Q92552	61698	4.79027	2.7		Q8NI27	188210	5.27464	2.2
P29558	61705	4.79032	3.7		Q13795	188360	5.27499	5
Q9Y333	61711	4.79036	20		P50579	188550	5.27543	5.9
Q7Z7H5	61773	4.7908	12.3		P23634	189020	5.27651	3.4
P15291	62801	4.79797	7.3		O95340	189860	5.27843	8.8
Q6P587	63191	4.80066	7.1		Q9NRG9	190790	5.28056	4.8
P28838	63360	4.80182	5.2		Q96PC3	191360	5.28185	6.5
P26006	64912	4.81232	3.5		O00330	191570	5.28233	9.4
Q9NUP9	65134	4.81381	5.6		Q96FJ0	191900	5.28307	2.5
Q5VU43	65174	4.81407	0.8		Q9UBB6	193620	5.28695	5.6
Q9UH62	65441	4.81585	3.4		Q9BSJ2	194080	5.28798	4.2
P19367	65620	4.81704	7.1		Q96T76	196680	5.29376	3.7
P61163	65827	4.8184	4.5		O95219	197210	5.29493	3.3
O15355	66166	4.82063	2		Q9UNF1	198350	5.29743	2
Q6UXV4	66403	4.82219	6		P46976	199700	5.30038	4.6
P09110	66845	4.82507	9.9		Q16610	200590	5.30231	2.6
Q06265	66866	4.82521	5.5		Q9Y223	200890	5.30296	2.1
Q8WX93	67310	4.82808	3.1		P18887	201260	5.30376	2.7
O43169	67337	4.82825	20.7		Q69YN2	201370	5.30399	2.6
O75934	67416	4.82876	5.8		Q7Z478	201560	5.3044	0.9
P35269	67622	4.83009	3.1		O43731	202630	5.3067	4.2
Q9NR45	67813	4.83131	4.7		Q6DKJ4	205030	5.31182	6.2
O75746	68058	4.83288	8.8		Q15050	205690	5.31321	6.3
P62191	68102	4.83316	6.1		Q8NBN7	206680	5.3153	5.7
P46087	68231	4.83398	5.3		Q9Y673	207660	5.31735	3.7
Q6IBS0	68256	4.83414	9.7		Q9P016	207990	5.31804	4.4
Q8NBJ7	68548	4.83599	5		Q9BRQ8	208010	5.31808	4.3
P51692	68552	4.83602	2.7		Q9UP83	208630	5.31938	2
O95861	68588	4.83625	7.5		Q9H993	209010	5.32017	5.2
Q92905	68854	4.83793	7.2		Q96DZ1	209240	5.32064	8.5
P01857	69109	4.83953	5.2		Q9NVA1	210530	5.32331	3
Q9NWY4	69609	4.84267	2		Q9UGP8	210770	5.32381	1.7
O60282	69632	4.84281	3.7		Q9BQE5	211540	5.32539	7.7
Q9Y2H6	69880	4.84435	3.3		O60547	211620	5.32556	6.7
P04279	70635	4.84902	4.8		P18031	211730	5.32578	11
O75342	70763	4.84981	4.4		Q6ZXV5	211890	5.32611	3
O43747	71151	4.85218	3.2		Q13573	212950	5.32828	2.8
O75533	71153	4.85219	2.4		Q14573	213610	5.32962	3.3
Q96RP9	72172	4.85837	3.3		Q13428	213770	5.32995	4.4
Q15257	72488	4.86027	2.8		Q8IUR0	214160	5.33074	26.6
O15131	73452	4.866	2.6		Q9GZQ3	214400	5.33122	7.6
Q9NRF9	73730	4.86764	10.9		Q96T37	214720	5.33187	4.4
Q7Z406	74296	4.87097	3.4		Q5TFE4	215510	5.33347	7.5
P15927	74619	4.87285	5.9		Q9UKV3	215920	5.33429	2.8
O75534	74646	4.87301	5.4		P26006	216010	5.33447	5.1
Q86Y82	74846	4.87417	5.4		O43819	216690	5.33584	13.9
P15941	74902	4.87449	1.8		Q8WUM0	217220	5.3369	4.8
Q9UHX1	76319	4.88263	8.4		Q15582	217390	5.33724	4
Q9UN86	76631	4.8844	9.5		Q8IYB3	218160	5.33878	2.9
O60762	77208	4.88766	6.2		Q13443	218440	5.33933	2.7
Q13835	77412	4.88881	8.2		P57081	218610	5.33967	5.1
Q13492	77509	4.88935	4.9		Q13409	218870	5.34019	4.2
P35221	77642	4.8901	3.9		P36551	219040	5.34052	2.9
Q86SX6	77765	4.89078	12.1		Q96D46	219890	5.34221	3.2
P31150	78225	4.89335	17.9		Q8TEM1	219900	5.34223	4.2
Q9H0N0	78456	4.89463	8.7		Q9H9T3	220900	5.3442	2.4
Q13057	78876	4.89694	4.8		Q9UEW8	221100	5.34459	6.6
P35998	79114	4.89825	5.1		Q9BVM2	221730	5.34582	4.9
Q9BYG3	79300	4.89927	4.8		Q29RF7	223730	5.34972	0.9
Q9NYU2	79367	4.89964	6.9		Q6UWP8	223900	5.35005	6.1
Q14432	79679	4.90134	2.4		Q9GZR7	225480	5.35311	4
Q6ZUB1	79718	4.90156	0.6		Q6L8Q7	225770	5.35367	3
Q3LXA3	80049	4.90336	4.9		O75616	225780	5.35369	8
P11279	80086	4.90356	3.8		Q8NF37	226230	5.35455	2.8
Q15121	80112	4.9037	9.2		Q6UX04	226320	5.35472	4.9
Q8N163	80504	4.90582	4.4		P04150	226460	5.35499	3.2
Q5VZF2	80770	4.90725	5.1		Q96KG9	227050	5.35612	5.7
Q99962	81266	4.90991	3.4		Q9NVV4	227320	5.35664	3.8
Q7Z2W4	81767	4.91258	9.9		O14684	227600	5.35717	16.4
Q9UBX3	81852	4.91303	8.4		Q9Y5T4	228670	5.35921	11.3
P67812	82300	4.9154	6.7		Q9H8H0	228740	5.35934	1.9
P63096	82555	4.91674	11		Q15418	229240	5.36029	3.4
O15371	82721	4.91762	5.7		Q9Y5Y2	229280	5.36037	5.5
O94875	82914	4.91863	3.5		P51397	229320	5.36044	6.9
O95295	83046	4.91932	10.3		Q92959	229800	5.36135	3.6
Q8TDN6	83075	4.91947	2		P29372	230120	5.36195	5
Q99816	83355	4.92093	5.9		Q93008	230460	5.3626	2.6
A6PVC2	83626	4.92234	1.4		Q6NUM9	230820	5.36327	3.3
O60749	83654	4.92249	2.7		Q9NPQ8	231030	5.36367	4.3
P26196	83685	4.92265	5.6		O75400	232410	5.36625	3.3
Q9NZT1	83981	4.92418	9.6		Q9H4I0	232760	5.36691	1.4
Q8N3G9	84150	4.92505	2.3		Q8IY81	232970	5.3673	2.6
O14929	84466	4.92668	7.4		P48681	233230	5.36778	0.7
Q9ULC4	84682	4.92779	10.5		Q9NSP4	233230	5.36778	12.2
O95361	84733	4.92805	7.8		Q96QE5	234120	5.36944	3.6
O95202	85121	4.93004	5		O94973	235400	5.37181	15.8
P16930	85481	4.93187	6		P11234	236220	5.37332	7.8
Q16774	85883	4.93391	5.6		Q9BTW9	236240	5.37335	6.2
Q9H7Z7	85892	4.93395	3.7		Q92530	236630	5.37407	6.3
Q9UNZ2	85986	4.93443	7.3		P08651	236650	5.37411	4.1
Q13126	86192	4.93547	10.2		Q8IVT2	239180	5.37872	2.2
P84095	86202	4.93552	25.7		Q86XP3	240560	5.38122	4.6
Q9UHQ9	86267	4.93584	3		O75940	240810	5.38167	8.8
O00425	86493	4.93698	7.9		P53367	241120	5.38223	4.6
Q9Y305	86750	4.93827	2.1		Q8WXX5	241710	5.38329	7.7
Q14108	87020	4.93962	3.1		Q8N3E9	241790	5.38344	3.2
Q14254	87055	4.93979	6.5		Q9NTJ3	242190	5.38416	4.2
O00154	87328	4.94115	4.2		Q13835	244170	5.38769	2
Q969V3	87473	4.94187	4.4		P17900	244630	5.38851	10.4
Q16540	87510	4.94206	9.8		Q9UIA9	245320	5.38973	5.4
Q9H3U1	87574	4.94238	4.4		Q9Y508	245540	5.39012	13.2
P16435	88548	4.94718	6.5		Q86TG7	245980	5.3909	3.5
O15127	88939	4.94909	9.7		Q9NZT2	246390	5.39162	3.5
O14980	89473	4.95169	4.7		O00178	248230	5.39485	6.3
P17655	89768	4.95312	2.6		Q9Y2A7	248300	5.39498	9.1
O96033	89771	4.95314	15.9		Q13505	248420	5.39519	6.4
Q9NTK5	89910	4.95381	7.1		Q8IXI1	249240	5.39662	1.6
Q8NBX0	90094	4.9547	6.8		Q15006	249370	5.39684	4
Q96CT7	90740	4.9578	4.5		Q9H0R5	250240	5.39836	7.2
O00592	90950	4.9588	1.3		O43592	251160	5.39995	6
O94826	91461	4.96124	2		Q92878	251930	5.40128	3.9
P63010	91580	4.9618	2.6		P49840	253110	5.40331	2.9
Q6L8Q7	92158	4.96453	6.6		Q9BQ39	253240	5.40353	5.6
Q9Y6N5	92450	4.96591	3.1		Q9BUQ8	255450	5.40731	4
Q07960	92538	4.96632	6.8		Q86UE4	255850	5.40799	4.6
Q16222	92598	4.9666	4		Q9Y3C6	255900	5.40807	28.9
O00116	92691	4.96704	11.6		Q15020	257010	5.40995	2.9
Q9Y320	93372	4.97022	4.1		Q6P1X6	257100	5.4101	6.9
Q8IV08	93965	4.97297	2.4		O60313	257290	5.41042	4.7
P21281	95036	4.97789	8		P25490	258290	5.41211	6.8
Q9NZZ3	95237	4.97881	11		Q8IYM0	259140	5.41353	0.9
P60228	95359	4.97936	7.4		P28331	259890	5.41479	3.6
Q9NZJ7	95997	4.98226	2.8		Q9H6R4	260040	5.41504	3.3
P55000	96714	4.98549	24.3		O75153	260540	5.41587	3.1
P62136	97129	4.98735	12.7		P51649	260770	5.41626	1.9
P14902	97783	4.99026	3		Q9H1K1	261770	5.41792	21.6
Q0VAK6	98052	4.99146	1.8		P52888	261930	5.41819	4.4
Q9UHD8	98472	4.99331	6.3		Q14344	262220	5.41867	7.4
Q14192	98489	4.99339	3.9		Q7Z417	262260	5.41873	2
O00567	99067	4.99593	5.2		Q9HC35	262790	5.41961	3.7
Q6P1A2	99753	4.99893	2.1		O15294	263000	5.41996	9.9
Q12874	99780	4.99904	2.4		Q9BZE1	265320	5.42377	10.4
Q92890	100640	5.00277	8.1		P10253	267240	5.4269	1.2
Q14566	101740	5.00749	5.8		Q5T9A4	267360	5.4271	17.4
P42224	101840	5.00792	7.1		Q8IVL6	267600	5.42749	4.6
P01111	102010	5.00864	14.3		Q9H832	267860	5.42791	9.3
Q13595	102020	5.00869	5		P38435	269250	5.43016	2.1
Q9BQE3	102530	5.01085	55.2		Q8WWB7	269530	5.43061	5.2
Q9Y295	102960	5.01267	7.6		Q9UFN0	270280	5.43181	20.2
Q8TCJ2	102970	5.01271	2.5		Q9Y5X3	270480	5.43214	5.9
Q9Y3F4	103070	5.01313	13.7		Q13617	270850	5.43273	4.4
Q14232	103460	5.01477	8.2		O60427	271040	5.43303	7.9
P08621	103700	5.01578	2.1		Q96GQ7	271960	5.43451	4.9
Q9BSD7	104030	5.01716	17.4		Q9H490	272160	5.43482	4.1
Q9Y3E7	104240	5.01803	5.4		Q15424	272980	5.43613	3
O14548	104500	5.01912	11.4		Q96BQ5	274200	5.43807	6.2
Q6UX71	104590	5.01949	3.8		Q14694	274790	5.439	2.3
Q15029	104810	5.0204	8.1		Q9Y314	275400	5.43996	5
Q9BYT1	105040	5.02135	4.6		Q13362	275840	5.44066	12.2
Q99848	105080	5.02152	3.9		O94874	276250	5.4413	6.7
P55795	105100	5.0216	16.3		Q9Y3C1	276710	5.44202	8.4
O00469	105990	5.02526	3		P23193	277370	5.44306	11
Q15392	106160	5.02596	1.7		P35520	278450	5.44475	10
P32754	106630	5.02788	8.9		A6NHR9	279120	5.44579	3.9
Q96E11	107010	5.02942	4.6		O43294	280020	5.44719	5.4
Q99720	107600	5.03181	5.8		O43159	280350	5.4477	5
Q9Y678	107660	5.03205	8.2		O15031	280900	5.44855	5.6
Q13405	108260	5.03447	16.3		P48449	281750	5.44986	3
P15529	109260	5.03846	8.4		Q16822	282020	5.45028	5.9
P56192	109320	5.0387	6.4		Q9UKS6	282680	5.4513	2.8
Q8IWT0	109410	5.03906	6		Q01974	282770	5.45143	2.7
P52943	109730	5.04033	24.5		Q9BYD3	283170	5.45205	9.3
Q9Y4L1	110370	5.04285	5.6		Q8IWA5	283270	5.4522	3.1
O95456	111000	5.04532	4.9		Q13325	284320	5.45381	5.4
Q14739	111040	5.04548	4.4		Q96ER9	285140	5.45506	5.4
O14579	111080	5.04564	5.5		Q96EK9	288640	5.46036	8.2
P31937	111380	5.04681	10.4		Q6UW63	289090	5.46103	5.2
Q9P2J5	111390	5.04685	4.4		Q96GK7	289850	5.46217	4.1
P54577	111680	5.04798	11.2		Q86VN1	289990	5.46238	7.3
Q8NBJ5	112220	5.05007	2.6		Q96GA7	290630	5.46334	14.3
Q8NFU3	112660	5.05177	7.8		Q5JUX0	292430	5.46602	6.6
Q9Y2Q9	112760	5.05216	4.8		Q7Z4H8	292660	5.46636	5.7
Q8WXH0	113040	5.05323	0.3		Q969X6	292750	5.4665	3.1
Q16719	113070	5.05335	6		Q7Z2K6	292860	5.46666	2.5
P40763	114070	5.05717	4		Q9Y6G5	292930	5.46676	4.5
Q9NZM1	114140	5.05744	5.6		Q96KN7	294530	5.46913	0.7
Q9Y617	114850	5.06013	5.7		P53365	294620	5.46926	3.5
P07686	114910	5.06036	3.1		Q9BV20	294730	5.46942	6.8
Q9Y2Q3	115250	5.06164	6.2		Q8TD19	295580	5.47068	5.2
Q96HE7	115500	5.06258	5.8		Q5T8P6	295700	5.47085	1.2
P30419	115820	5.06378	2.6		P24390	296150	5.47151	4.7
Q96DA6	115890	5.06405	12.1		Q14249	298050	5.47429	9.8
Q3KNS1	115930	5.0642	0.9		P56545	299550	5.47647	6.7
Q9Y5B9	116040	5.06461	6.3		Q9BYT8	300480	5.47782	1.4
Q9P0T7	116400	5.06595	7.1		Q10567	300760	5.47822	10.1
P51648	116410	5.06599	5.4		Q5VW32	301170	5.47881	4.9
O95571	116910	5.06785	9.1		Q9Y3Q3	301370	5.4791	8.8
P45974	117770	5.07103	7		Q92626	302370	5.48054	4.3
Q8TDQ7	118750	5.07463	10.5		Q15014	302610	5.48088	4.9
P09417	119160	5.07613	11.1		Q9Y320	304310	5.48332	5.1
P22102	119220	5.07635	7.4		Q9BQ75	304850	5.48409	4.7
Q9NRH3	119570	5.07762	6		Q9NX58	304940	5.48421	4.2
Q9UHB9	119770	5.07835	7.8		Q9NX46	305370	5.48483	4.4
Q04917	120780	5.082	19.1		Q12765	305970	5.48568	3.1
P50416	120790	5.08203	9.2		Q9NX62	307590	5.48797	3.3
O15400	121820	5.08572	11.5		Q9NZ08	307980	5.48852	4
Q8N4T8	122290	5.08739	5.1		Q12841	309080	5.49007	2.6
P42167	123230	5.09072	7.5		P41247	309940	5.49128	6.7
Q13232	123410	5.09135	10.1		P49354	310870	5.49258	3.4
P06132	123760	5.09258	6.5		P29590	312190	5.49442	4
Q15800	124090	5.09374	4.8		P61011	313420	5.49613	2.2
O00161	124490	5.09513	6.6		P52569	314620	5.49779	4.4
Q15819	124520	5.09524	11		Q9NW13	314740	5.49795	4.5
O15067	124760	5.09608	5.4		Q9BUR5	314760	5.49798	15.2
O75131	125240	5.09774	7.3		P49590	315700	5.49927	9.9
Q00341	125470	5.09854	5		P17342	317650	5.50195	5.4
O43678	125540	5.09878	21.2		O00629	317710	5.50203	10.2
Q14978	125570	5.09889	3.1		Q99687	318000	5.50243	11.2
Q8NCW5	126280	5.10133	14.2		O60443	318430	5.50301	2.4
Q9BSJ8	126290	5.10137	5.4		Q9Y5L0	320420	5.50572	4.3
P27449	126800	5.10312	11.6		Q9H2U1	322500	5.50853	6
Q9GZT8	126980	5.10374	6.4		P15289	322860	5.50901	2.8
Q9BXS5	127370	5.10507	8.5		Q8IVW4	324920	5.51178	2.4
Q96A26	127580	5.10578	7.1		P01876	327550	5.51528	4.8
P43034	127650	5.10602	6.8		Q12788	328160	5.51609	5.6
Q13561	128130	5.10765	6		Q00535	329390	5.51771	5.1
Q13310	128160	5.10775	14.4		P08397	329630	5.51803	11.1
Q08209	128240	5.10802	6.7		O96019	329700	5.51812	3.3
O43760	128400	5.10857	3.6		P42166	329960	5.51846	11.4
P17812	128490	5.10887	7.8		Q7L576	330690	5.51942	6.2
O95197	128750	5.10975	4.8		Q96G03	330750	5.5195	11.4
Q9UBT2	128790	5.10988	4.2		P38571	330920	5.51972	7.5
P07384	128910	5.11029	2.7		Q9UIG0	331490	5.52047	5.2
Q14558	129140	5.11106	11		Q96GG9	331570	5.52058	11.2
P20042	130120	5.11434	3		O15027	331700	5.52075	3.6
Q8NFH3	130530	5.11571	3.7		P54619	331730	5.52078	10.6
Q9BWD1	131170	5.11783	8.8		Q9NWS8	331930	5.52105	4.2
O60664	132820	5.12326	9.7		Q96S82	332660	5.522	2.6
P32455	133020	5.12392	5.6		O95059	333660	5.5233	12.9
Q9Y2Y0	133620	5.12587	9.2		Q9H5X1	334240	5.52406	5.6
Q16891	133630	5.1259	6.2		Q15796	335130	5.52521	2.6
Q9Y262	133980	5.12704	8.2		Q9NZJ7	335210	5.52532	2.6
Q99613	134050	5.12727	6.4		Q9NXR7	337560	5.52835	3.7
P16083	134160	5.12762	7.4		P29803	337910	5.5288	5.2
O95782	134330	5.12817	7.6		Q15392	338770	5.5299	12.2
P24752	134620	5.12911	11.5		O43264	340120	5.53163	6.2
Q53GQ0	135480	5.13188	6.1		Q12996	341150	5.53295	8.8
Q96TC7	135490	5.13191	5.7		Q63ZY3	341570	5.53348	3.6
O43765	136360	5.13469	8.9		Q9BYC9	341700	5.53364	7.4
Q9NR12	136940	5.13653	5.5		Q8TES7	342230	5.53432	0.6
O43390	137060	5.13691	7.1		Q9H7E9	344100	5.53668	7
P47897	137230	5.13745	3.7		P60033	346170	5.53929	6.8
O95757	137550	5.13846	9.7		Q99685	346770	5.54004	6.9
Q9Y3E0	137570	5.13852	10.1		Q9H2H9	348170	5.54179	5.3
Q9HC07	137940	5.13969	6.2		Q7Z7K0	348710	5.54246	9.4
P22307	138350	5.14098	2.4		Q8NI36	349360	5.54327	6.1
P30566	138780	5.14233	6.2		Q96RQ3	349470	5.54341	3.6
P09960	138890	5.14267	10.5		P08183	350200	5.54432	3.5
O43670	139280	5.14389	4.2		P49792	350490	5.54468	9.7
Q8N6L1	139710	5.14523	12.5		Q16850	351740	5.54622	8.2
Q8TC12	140590	5.14795	18.6		O94906	353130	5.54793	7
Q96QK1	141290	5.15011	5		Q92922	354340	5.54942	3.3
Q15645	141510	5.15079	6.2		Q92575	354830	5.55002	3.1
P20645	141860	5.15186	11.6		O14494	356070	5.55154	7
P25685	142040	5.15241	2.9		Q9BRP8	356550	5.55212	8.3
P51116	142050	5.15244	7.1		Q08499	356650	5.55224	5.8
Q96I99	142210	5.15293	8.8		Q96BW9	356790	5.55241	3.1
O60701	142860	5.15491	3.8		Q8IX12	358260	5.5542	4.2
P09525	142950	5.15518	11.9		P49005	358460	5.55444	6
Q99805	143000	5.15534	1.2		Q9UBV2	359320	5.55548	3.8
O95302	144390	5.15954	1.6		O14617	359430	5.55561	5
Q7Z2Y8	144450	5.15972	0.4		P06396	361970	5.55867	5.5
P35237	146330	5.16533	16.5		Q14318	362310	5.55908	4.1
Q16775	146600	5.16613	3.2		Q96C01	363600	5.56062	5.8
Q16555	146740	5.16655	7.2		Q96A49	365150	5.56247	4.3
P33992	146830	5.16681	3.8		P15941	365560	5.56296	2.2
Q99471	150160	5.17655	10.4		Q8IY95	365800	5.56324	5.5
Q13098	150830	5.17849	3.7		O95487	367350	5.56508	4.7
P26640	151200	5.17955	6.1		P56539	367470	5.56522	6.6
P55036	152100	5.18213	4		Q08188	368160	5.56604	6.1
O60763	152330	5.18279	4.9		Q8WWM7	368530	5.56647	5.8
Q02809	152950	5.18455	6.5		Q9BQ52	369100	5.56714	6.4
P49419	154140	5.18792	5.8		P41221	369170	5.56723	1.8
P27694	154730	5.18957	11.5		A6NDU8	369780	5.56794	9.2
Q15417	155030	5.19042	10		Q7Z7K6	369880	5.56806	4.7
Q96HC4	155720	5.19234	5.9		Q13123	370780	5.56912	1.6
A8MQ03	156010	5.19315	18.1		Q86X55	371560	5.57003	3
Q9NYL9	156270	5.19388	6.8		Q86X76	371950	5.57048	9.8
Q8WUM4	156690	5.19504	7.1		Q9UJW0	372250	5.57083	2.8
Q9Y5K5	158280	5.19943	5.8		Q6YP21	374020	5.57289	8.6
P49736	158830	5.20093	12.9		P42785	374410	5.57335	3.8
Q16890	159110	5.2017	6.9		P09972	374820	5.57382	26.9
Q96AC1	159240	5.20205	7.1		Q9H425	376090	5.57529	3.7
P18754	160060	5.20428	8.1		Q86Y56	376860	5.57618	6.2
P53007	160720	5.20607	3.9		P52594	377260	5.57664	1.8
P16402	160740	5.20612	29.4		P30519	377790	5.57725	12.7
O43681	160830	5.20637	6.6		O95347	380880	5.58079	5.4
P08579	161260	5.20753	8		Q9BQ67	380910	5.58082	9
Q15459	161500	5.20817	5.5		Q03169	382490	5.58262	5.7
Q2TAY7	161600	5.20844	13.5		O60488	383440	5.5837	6.5
Q9NQC3	161750	5.20884	5.1		Q9Y2R0	385030	5.58549	9.4
O00487	161910	5.20927	4.2		Q6UN15	385170	5.58565	6.1
Q9UM22	162650	5.21125	9.4		Q9NZB2	385470	5.58599	7.3
Q9UBW8	162720	5.21144	9.5		Q9HCE1	386320	5.58695	5.8
Q93062	162920	5.21197	16.3		Q8IWB7	388560	5.58946	17.1
Q13596	163750	5.21418	5.7		P12955	388900	5.58984	7.1
Q08554	164450	5.21603	4.1		Q9GZN8	390270	5.59137	8
Q14204	164610	5.21646	5.8		Q9NR77	393210	5.59462	5.1
Q8NBS9	164640	5.21654	2.1		Q96J42	394350	5.59588	4.4
P39748	164910	5.21725	2.4		Q27J81	394940	5.59653	6.7
Q9NP79	165010	5.21751	4.6		Q7Z3B4	395400	5.59704	7.1
O43242	165440	5.21864	11.2		Q9UIQ6	396660	5.59842	6
P22061	165700	5.21932	7.5		P52948	396780	5.59855	3.6
P13861	166060	5.22027	5.7		Q9P2B2	397060	5.59886	4.9
P55145	166080	5.22032	7.7		Q8WU90	397970	5.59985	6.3
Q08380	166410	5.22118	6		Q68EM7	398350	5.60026	2.7
Q96S97	166560	5.22157	7.1		Q9UQ35	399600	5.60163	3.5
Q86VP6	166590	5.22165	4.9		Q9Y287	400030	5.60209	3.8
Q9BT78	166720	5.22199	9.4		O43290	401870	5.60409	3
P21912	167840	5.2249	7.9		P53582	402700	5.60498	9.8
Q9Y547	168500	5.2266	8.3		Q13895	404330	5.60674	5
Q9NVA2	168540	5.2267	12.1		Q93009	404920	5.60737	7.5
Q9Y5J9	171740	5.23487	13.3		Q9H814	406340	5.60889	6.9
O75937	171950	5.2354	3.2		Q16134	406750	5.60933	3.7
O15212	172260	5.23618	9.3		O95232	411020	5.61386	11.6
O43617	173630	5.23962	4.4		Q9UBU9	413190	5.61615	6.5
Q15393	173960	5.24045	6.2		Q9P0K7	413350	5.61632	4.6
Q9HCK5	175260	5.24368	2		Q8NBQ5	415590	5.61867	13
Q13510	176090	5.24573	3		Q8WYA6	417340	5.62049	5.7
Q3MHD2	176580	5.24694	6.7		P52294	417870	5.62104	19.7
P43304	176700	5.24724	9.5		O00442	418690	5.62189	7.7
P28482	177400	5.24895	6.4		O94766	418720	5.62192	2.7
Q6NZI2	178940	5.25271	14.6		P35269	421390	5.62468	3.1
Q9H8H3	179560	5.25421	12.3		P32320	421980	5.62529	11.6
P43686	179860	5.25493	12.4		Q96J01	422310	5.62563	5.1
Q96QA5	179990	5.25525	8.8		Q7Z406	423010	5.62635	2.8
Q96KP4	181610	5.25914	7.6		Q8TAT6	423040	5.62638	5.4
Q8NF37	182050	5.26019	6.6		Q93050	423490	5.62684	3.3
P21108	182760	5.26188	7.9		Q6PGP7	424970	5.62836	6.9
P46060	183110	5.26271	10.2		Q9H1Y0	425900	5.62931	5.1
P62333	183540	5.26373	6.4		Q08209	427170	5.6306	3.3
P43490	184100	5.26505	6.7		O60936	428920	5.63238	9.1
P35637	184660	5.26637	9.9		Q9BYG3	429710	5.63318	10.6
Q9NZL9	184670	5.2664	3.6		O14653	429810	5.63328	7.5
Q9NQR4	185240	5.26773	15.9		O43464	429930	5.6334	10.9
P10155	185470	5.26827	4.6		O14734	430750	5.63423	5
P34896	185710	5.26884	9.5		Q14839	431290	5.63477	5.2
Q96HS1	186450	5.27056	6.6		P36639	432530	5.63602	6.1
O75489	186600	5.27091	9.8		Q9NVS2	433560	5.63705	11.2
Q92598	186640	5.271	12.8		P03915	435780	5.63927	5.1
P53621	186930	5.27168	9.1		Q9Y2T2	436280	5.63977	11.7
O95670	186950	5.27173	13.6		P30493	436350	5.63983	28.5
O75223	187030	5.27191	20.7		O94903	436440	5.63992	9.1
Q9Y6L7	188300	5.27485	0.9		Q8TD08	436760	5.64024	1.5
Q9NX40	188580	5.2755	7.3		Q7L311	437240	5.64072	4
Q92499	189740	5.27816	9.9		Q8N5M1	437530	5.64101	12.8
P21980	190290	5.27942	14.6		Q92542	439330	5.64279	10.6
P35244	191090	5.28124	8.3		Q96DB5	439970	5.64342	6.7
P04899	191990	5.28328	15.5		Q9BRJ7	441460	5.64489	13.3
Q9HC38	192210	5.28378	10.5		O00115	441660	5.64509	3.3
P14550	192230	5.28382	6.8		Q15031	441810	5.64524	9.4
Q12792	194260	5.28838	20.3		O00203	441850	5.64527	6.2
P11117	194440	5.28879	7.1		P53384	442190	5.64561	5.6
Q01130	194640	5.28923	10.4		P50452	443060	5.64646	3.2
O75436	195740	5.29168	7.6		Q14C86	445830	5.64917	4.5
Q9NQP4	196150	5.29259	9		Q9BYD6	446600	5.64992	10.2
Q29836	198680	5.29815	19.9		P54707	448160	5.65143	2.8
P23381	199540	5.30003	8.3		P40123	449070	5.65231	7.1
P49588	199900	5.30081	11.7		Q9NRW7	450140	5.65335	5.6
P23786	200720	5.30259	12.3		P43155	451820	5.65497	7.2
P05026	200730	5.30261	3.6		P82675	451940	5.65508	7
Q99798	200770	5.3027	4.7		Q9NP81	455510	5.6585	5.8
P42765	200960	5.30311	6		Q96KR1	455970	5.65894	8
Q6XQN6	201720	5.30475	6.1		O43913	456440	5.65938	10.8
Q15637	203030	5.30756	4.9		Q9C0B1	458920	5.66174	4.6
P61019	203090	5.30769	14.2		P12694	459540	5.66232	9
P25311	203840	5.30929	6.7		Q07812	459730	5.6625	5.7
Q15046	203980	5.30959	10.2		Q9Y5A9	460150	5.6629	4.3
Q01081	205620	5.31307	5.4		P49589	460590	5.66331	7.9
P17980	205720	5.31328	11.6		Q9UQE7	464200	5.66671	6.4
P22694	206860	5.31568	2.6		Q92621	465320	5.66775	6.5
Q9UL25	208520	5.31915	6.7		Q9P0V9	467760	5.67002	12.6
O75439	209430	5.32104	7.8		P51692	468100	5.67034	8.4
O75718	210300	5.32284	13.2		P82914	472520	5.67442	10.1
O75822	210920	5.32412	7.8		Q96P70	473170	5.67502	7.7
P05161	212550	5.32746	20		Q9UP95	479100	5.68043	3.7
Q9H3N1	213200	5.32879	4.3		P13984	479760	5.68102	2.8
Q16186	213580	5.32956	3.7		O43237	480970	5.68212	13.8
Q9NX24	214270	5.33096	25.5		Q4U2R6	482210	5.68324	9.4
Q53RD9	215470	5.33339	1.6		Q92572	484440	5.68524	13
P23919	216080	5.33461	9		Q92506	485540	5.68623	10.7
Q9UNL2	216130	5.33472	7.6		Q00169	485630	5.68631	6.3
P11766	217660	5.33778	12		Q99961	485800	5.68646	7.9
Q15005	217770	5.338	4		Q969Z0	486090	5.68672	4.8
O96000	219780	5.34199	12.8		P98175	491030	5.69111	7.1
Q9BS26	221240	5.34486	7.6		Q5HYI8	491290	5.69134	11.4
Q13155	221610	5.34559	9.4		Q9Y679	491990	5.69196	18.3
P15586	224150	5.35054	4.5		Q9UBP6	492330	5.69226	5.1
O75494	225460	5.35307	6.1		Q13190	492930	5.69279	7.9
P61006	225500	5.35315	6.8		Q9BTE6	494650	5.6943	4.9
Q13630	226100	5.3543	3.7		O75844	495650	5.69518	8.6
Q96PK6	226820	5.35568	7.5		Q8N1B4	496040	5.69552	4.3
P62877	227230	5.35647	17.6		Q06265	496160	5.69562	8.9
Q08AG7	227460	5.35691	25.6		P22059	496760	5.69615	6.1
Q8N5M9	228050	5.35803	13.1		O15083	496890	5.69626	2
Q99536	229280	5.36037	7.4		Q13547	497590	5.69687	10.6
Q8NDC0	230380	5.36244	6.9		O15254	498510	5.69767	10.9
P60059	230880	5.36339	17.6		Q6P1J9	499220	5.69829	8.9
P00568	234020	5.36925	17		P09104	500740	5.69961	22.8
P30085	236520	5.37387	4.1		Q6IAN0	500970	5.69981	8.3
O94979	238430	5.37736	6.6		P29144	501670	5.70042	10
Q9NRG0	240820	5.38169	17.6		Q9UJX3	503100	5.70165	5
Q9NS69	241080	5.38216	8.5		P28289	503180	5.70172	6.7
Q7L2H7	242630	5.38494	5.6		Q8WXI9	503580	5.70207	7.8
Q13907	242650	5.38498	5.3		O14776	504150	5.70256	3.6
P05455	242660	5.385	5.9		Q9H6X2	504410	5.70278	7.3
Q9Y3I0	242830	5.3853	3.8		Q9BRT8	506260	5.70437	3.5
O00625	242850	5.38534	15.2		Q9Y2L1	507720	5.70562	5
O43396	245000	5.38917	6.2		Q16762	508990	5.70671	4
P07814	245390	5.38986	15.2		Q9H773	509270	5.70695	8.2
Q07666	247010	5.39271	5.6		P40937	511670	5.70899	4.1
Q15758	247470	5.39352	5.7		Q13045	513190	5.71028	8
Q9UNS2	248840	5.39592	6.4		Q8N335	513490	5.71053	8.3
P61289	248950	5.39611	10.2		Q9HCC0	513950	5.71092	5.2
Q9HD45	249350	5.39681	5.4		Q9BZX2	521250	5.71705	14.6
Q02218	251350	5.40028	5.1		O15121	522010	5.71768	10.8
P09661	251960	5.40133	11		Q2TAL8	522270	5.7179	7.3
O60493	252160	5.40168	5.6		O60784	524020	5.71935	5.9
E9PRG8	253120	5.40333	10.6		P00374	524560	5.7198	7.5
Q32P28	253720	5.40435	9.4		Q8NFH5	524560	5.7198	9.8
Q9BUF5	253770	5.40444	22.9		Q96DV4	525080	5.72023	9.2
P61160	254720	5.40606	10.9		P35250	526840	5.72168	13.6
P41250	256990	5.40992	11.9		Q9BZE4	528550	5.72309	6.6
P61020	257250	5.41036	15.3		Q5T6F2	529490	5.72386	4.3
P01891	257710	5.41113	24.9		Q5JRX3	529680	5.72401	12.7
P61421	257720	5.41115	6.6		Q9GZZ9	531680	5.72565	8.2
P30533	259630	5.41435	4.5		Q9NUI1	532710	5.72649	12.7
Q06323	259670	5.41442	7.2		Q8N5N7	533930	5.72748	16.5
O14745	259860	5.41474	12		P14384	542170	5.73414	6.3
Q07021	260030	5.41502	9.9		Q99816	543470	5.73518	6.2
Q13501	260390	5.41562	6.1		Q6Y1H2	544910	5.73632	3.9
Q15629	263940	5.42151	5.6		Q8IY67	546070	5.73725	6.6
Q96IU4	264430	5.42231	11.4		Q8N6T3	546190	5.73734	14
P06702	264640	5.42266	6.1		Q92896	546940	5.73794	6.5
Q13200	264690	5.42274	10.7		Q92947	548710	5.73934	13
P26447	265200	5.42357	10.9		P82673	550870	5.74105	3.1
P10909	265310	5.42375	5.3		Q53H96	552640	5.74244	4
O43324	266170	5.42516	12.1		P19256	552860	5.74262	4
Q9ULV4	268720	5.4293	5.5		Q5VYK3	553050	5.74276	9.1
Q13813	270930	5.43286	11.3		P35610	553270	5.74294	4.4
Q16543	270930	5.43286	2.4		P29992	553680	5.74326	10.3
P50897	271570	5.43388	18.6		P52306	554000	5.74351	10.2
P15374	273420	5.43683	10		Q15813	556130	5.74518	15.2
Q9BWM7	277360	5.44304	16.2		Q9Y3B9	556670	5.7456	8.5
P13798	277590	5.4434	9.8		Q96S66	558600	5.7471	4.4
Q15436	277980	5.44401	12.7		P07311	561530	5.74937	13.1
Q9NYL4	278620	5.44501	9		P53602	562970	5.75049	14.2
Q1KMD3	280780	5.44837	7.4		Q12974	563630	5.75099	26.3
Q07812	280820	5.44843	6.8		P11717	564060	5.75133	8.2
P58107	280870	5.44851	27.8		Q9NQW7	564060	5.75133	5.9
Q9Y2Z4	281890	5.45008	5.9		Q9NYK5	564280	5.75149	13.9
P83916	282150	5.45048	15.1		Q8NE86	564470	5.75164	5.4
P53618	282620	5.4512	11.9		P85037	564930	5.75199	2.9
P51991	285290	5.45529	14.3		Q9UKM7	565450	5.75239	8.3
Q9Y2Z0	286860	5.45767	10.1		Q9Y276	566250	5.75301	15.8
P04844	286880	5.4577	10.6		O43172	570440	5.75621	8.6
Q5T9L3	287230	5.45823	3.7		P55081	570560	5.7563	3.9
P30405	288420	5.46003	43		P25325	574840	5.75955	5.4
Q9Y230	289090	5.46103	7.3		P08240	575300	5.75989	6
P55327	290070	5.4625	11.2		P41223	575500	5.76005	7.6
Q5TGZ0	292030	5.46543	10.3		Q9HD33	576110	5.76051	8.8
P33993	292230	5.46572	11.3		Q6UX71	576140	5.76053	6.2
P54725	292810	5.46659	4.4		P67870	580240	5.76361	13
O00159	293740	5.46796	12.8		Q8TF64	582410	5.76523	12.2
P38606	294180	5.46861	10		Q5JPH6	583210	5.76582	9.6
Q92945	294750	5.46945	12.8		Q9GZP4	583430	5.76599	9.5
Q15942	295420	5.47044	18.2		Q8TF65	583570	5.76609	5.4
Q6IAA8	296010	5.47131	8.1		P22033	585850	5.76779	4.9
P14868	296160	5.47153	14.4		O14974	587600	5.76908	5
P30153	299550	5.47647	9.8		O14975	587820	5.76924	13.2
P09622	299680	5.47666	9.4		P53701	591150	5.7717	7.5
Q04828	299840	5.47689	28.2		Q9Y6M0	596840	5.77586	7
P36776	299890	5.47696	8.3		P49006	597610	5.77642	6.7
Q08188	301050	5.47864	26.8		P40938	597760	5.77653	10.1
O15427	301590	5.47942	5.4		P48059	597910	5.77664	8.3
P35270	302370	5.48054	25.7		Q01780	597990	5.77669	10.7
P05091	302700	5.48101	13.5		Q15437	598420	5.77701	9.4
Q13283	304430	5.48349	16.1		Q15904	598650	5.77717	5.5
Q9H0U3	304530	5.48363	5.4		Q9NWM8	599980	5.77814	8.5
P54578	305030	5.48434	8.1		Q9NR50	600000	5.77815	14.4
O43143	305370	5.48483	8.8		Q16654	600100	5.77822	12.2
P68133	305610	5.48517	33.2		Q7Z739	600500	5.77851	4.1
Q96FQ6	305720	5.48532	10.7		Q14432	601420	5.77918	3.6
Q96CX2	306720	5.48674	22.8		Q9BUH6	603330	5.78055	14.7
O95373	308190	5.48882	6.9		P25311	604780	5.7816	9.4
Q15019	308200	5.48883	13.6		Q14258	609810	5.78519	10.8
P55060	308380	5.48909	10.6		Q9H078	611060	5.78608	12.2
Q9UHG3	309050	5.49003	14.1		P51610	612310	5.78697	8.8
P45877	311840	5.49393	9.9		O96007	613250	5.78764	10.6
P49406	312280	5.49454	5.5		Q7Z6Z7	615000	5.78888	6.8
O00410	315870	5.49951	18.7		P82932	616290	5.78979	27.2
P30838	317820	5.50218	7.3		P40763	617040	5.79031	15.3
O95573	318460	5.50305	8.9		O15355	617260	5.79047	7
P00390	319010	5.5038	4.4		Q9BRF8	621120	5.79318	16.6
P61764	319870	5.50497	5.2		Q9H9Q2	622260	5.79397	5.3
P61586	320170	5.50538	23.3		Q8WW59	624280	5.79538	8.2
P36405	320810	5.50625	10.4		Q14203	625170	5.796	6.1
O75477	322070	5.50795	10.3		O76031	625530	5.79625	9.8
P54920	322360	5.50834	9.5		Q96EY7	626920	5.79721	7.1
Q9BW60	327560	5.51529	9		P09038	627250	5.79744	3.5
P42704	328590	5.51665	14.6		Q99614	629600	5.79906	10.3
P22735	333140	5.52263	7.6		Q9H0A8	629880	5.79926	7.5
P55884	335490	5.52568	5.7		Q9BY32	631840	5.80061	10.3
Q9UBU9	336090	5.52646	4		P11172	633490	5.80174	12.1
P08962	336570	5.52708	7.6		P52756	633970	5.80207	4.8
P27816	338090	5.52903	7.5		P33764	634500	5.80243	18.8
P08133	338660	5.52976	9.5		Q96IJ6	636200	5.80359	12.9
P01116	338850	5.53001	14.3		Q5R3I4	636290	5.80366	12.4
Q05682	340820	5.53253	7.8		Q5JVF3	638330	5.80505	13.5
Q8TCT9	343430	5.53584	8.8		O95249	638840	5.80539	11.2
P32320	344550	5.53725	6.8		Q02952	639720	5.80599	3
P26368	345330	5.53823	4.4		O75116	639880	5.8061	6.9
P40121	345660	5.53865	7.2		Q6P582	641300	5.80706	8.2
O95816	346510	5.53972	17.5		P98082	641680	5.80732	5.1
P12081	347420	5.54085	7.9		Q9UKX7	642410	5.80781	12.4
P25205	348820	5.5426	9		O95297	642490	5.80787	9.3
Q9Y285	348870	5.54266	7.5		Q9Y6N1	648980	5.81223	14.5
P20339	357120	5.55281	15.3		P42025	649070	5.81229	16.5
Q9Y4Y9	357860	5.55371	26.4		P56199	649850	5.81281	8.4
P62714	359500	5.5557	12.9		Q6ZUB1	650690	5.81337	0.6
Q16658	360240	5.55659	13.8		A1L0T0	651610	5.81399	9
P13489	360880	5.55736	21		P82933	653380	5.81517	8.1
Q9UBM7	361500	5.55811	7.4		Q4VC31	654890	5.81617	15.3
P13797	362090	5.55882	14.3		Q9GZL7	656120	5.81698	6.9
P48637	363630	5.56066	7.2		Q92552	657420	5.81784	8.5
P22087	363930	5.56102	16.8		Q14353	657700	5.81803	8.9
O60220	365260	5.5626	17.5		Q92544	657840	5.81812	5.6
Q16836	370510	5.5688	3.5		Q9NXG2	658190	5.81835	10.8
O95881	373380	5.57215	22.1		Q9GZT8	658420	5.8185	10.3
P54136	373410	5.57219	17.7		Q9UG63	658730	5.81871	4
Q12907	373970	5.57284	12.4		P36406	659390	5.81914	1.7
P23588	376170	5.57538	4.4		Q9UBS4	660790	5.82006	15.6
Q08J23	376670	5.57596	11.2		Q8NEW0	662320	5.82107	8.2
P21926	377140	5.5765	4.4		Q96IR7	663570	5.82189	15.4
P00492	378170	5.57769	16.1		Q13242	669460	5.82572	10.4
Q96FW1	379940	5.57972	8.9		Q9Y371	670220	5.82622	7.9
Q9Y2T3	382460	5.58259	13.7		Q9BZK7	673170	5.82812	10.5
Q96AT9	382610	5.58276	11.4		O14656	674100	5.82872	6.9
Q14444	383520	5.58379	4.4		Q17RB0	676290	5.83013	12.4
Q9BTT0	384170	5.58452	10.1		Q92520	678980	5.83186	14.5
P02794	385090	5.58556	8.7		O75351	680160	5.83261	10.8
Q58FF8	387750	5.58855	20.2		O95295	680850	5.83305	10.3
Q9UKM9	391960	5.59324	6.2		Q9BW27	686670	5.83675	11.9
P20073	394570	5.59612	9.8		Q99933	688100	5.83765	3.5
Q96Q06	396360	5.59809	1.7		Q9Y3D8	688420	5.83785	14.5
Q92841	396990	5.59878	13.3		Q99459	692320	5.84031	3
Q13148	397240	5.59905	4.3		Q53H12	692990	5.84073	8.1
Q9BVK6	397860	5.59973	18.7		Q9HB40	693400	5.84098	8.2
Q12906	398540	5.60047	7.4		Q8IU85	693570	5.84109	5.5
P62269	398600	5.60054	7.9		P51809	693980	5.84135	24.1
P12814	399670	5.6017	23		O95372	698370	5.84409	3.5
Q6UWP8	401540	5.60373	18.3		O60749	700330	5.8453	5.4
Q14061	401660	5.60386	46		Q92597	702360	5.84656	8.1
Q8N5K1	403600	5.60595	14.1		Q14197	703780	5.84744	5.8
Q6NUK1	404440	5.60685	9.4		Q5TC12	703880	5.8475	9.8
P52895	404970	5.60742	28.8		Q14683	704890	5.84812	3.7
O43809	405740	5.60825	14.1		O95747	705080	5.84824	4.4
P68366	406370	5.60892	48.2		Q9H8H3	706810	5.8493	9.4
Q9NYJ1	406770	5.60935	36.8		P13674	707620	5.8498	12.9
Q9UJS0	406830	5.60941	10.7		Q8N8Y2	708770	5.85051	4.3
Q12905	406900	5.60949	14.1		O95834	709410	5.8509	9.1
Q00535	407940	5.6106	6.5		Q96EE3	711780	5.85235	9.2
P41252	408150	5.61082	9.4		P22830	712160	5.85258	16.5
Q9H4A4	408320	5.611	7.4		Q14699	712360	5.8527	11.8
P09493	408980	5.6117	25		Q9BRX2	716280	5.85508	6.5
P51858	411070	5.61392	14.2		Q6ZUT6	716380	5.85514	1.9
Q92973	411070	5.61392	5.7		Q6UB35	717320	5.85571	8.1
Q16181	412000	5.6149	10.8		Q9Y6E0	721550	5.85827	11.3
P30740	414410	5.61743	6.6		Q9NTJ5	721660	5.85833	8.5
Q16629	415770	5.61885	13		Q8WYP5	721980	5.85853	1.2
O15144	418080	5.62126	6		P43246	722700	5.85896	8.7
P23921	418590	5.62179	22.3		Q08257	722760	5.85899	9.1
Q9GZT3	421030	5.62431	9.2		Q9BU61	723200	5.85926	5.4
Q99439	421940	5.62525	18.8		Q5T653	730910	5.86386	5.6
Q15181	424690	5.62807	8.3		P80303	731820	5.8644	4.8
Q96C36	425330	5.62873	19.1		Q14126	732140	5.86459	9.1
Q71U36	425630	5.62903	57.2		O43617	734100	5.86576	4.4
Q15165	426590	5.63001	7.1		Q13435	734550	5.86602	4.7
Q9Y6H1	430160	5.63363	18.5		Q16880	734590	5.86605	5.9
P31944	432980	5.63647	11.6		Q96P16	739030	5.86866	5.1
P17174	433050	5.63654	12.1		Q13217	740100	5.86929	11.5
Q9Y5M8	433880	5.63737	23.2		P14621	742900	5.87093	10.1
P45973	434890	5.63838	4.2		Q9H0S4	744700	5.87198	11
Q13263	435050	5.63854	19.2		Q14088	744720	5.87199	3.8
P05198	435750	5.63924	24.4		Q12972	746680	5.87313	5.1
Q6YN16	436240	5.63973	12		Q14244	747740	5.87375	6.7
P05089	436930	5.64041	15.2		Q96C86	748500	5.87419	15.7
P06753	439100	5.64256	19.6		Q13405	750180	5.87517	8.4
P21397	440060	5.64351	7		P08648	750220	5.87519	5.6
P48507	440660	5.6441	4.7		P41208	750650	5.87544	7.6
Q14157	441560	5.64499	6.7		Q9H173	750930	5.8756	8.7
Q9UHV9	442480	5.64589	16.9		Q6PI48	751050	5.87567	6
P61769	443560	5.64695	8.4		O60739	753340	5.87699	33.6
P21399	443600	5.64699	14.7		Q5ZPR3	753340	5.87699	8.2
P42771	445440	5.64879	10.9		Q9H0X4	756060	5.87856	12.3
Q07065	448160	5.65143	16.8		Q9BRJ2	756660	5.8789	7.8
P23434	448300	5.65157	13.3		Q06203	758840	5.88015	4.6
O43488	448630	5.65189	16.2		O60437	759050	5.88027	10.1
Q6DD88	448630	5.65189	7.9		Q13637	759860	5.88073	11.1
Q15717	449070	5.65231	9.8		P06280	760690	5.88121	14.9
O14949	450060	5.65327	15.9		Q7L2E3	761950	5.88193	10.1
Q9NRX4	450780	5.65396	21.6		P11182	765100	5.88372	8.3
Q01082	451540	5.6547	12.6		Q9HAV0	766720	5.88464	29.1
P49458	457700	5.66058	12.8		Q9BQ15	768740	5.88578	6.2
Q9Y3D6	457840	5.66071	16.4		Q9NYF8	769210	5.88604	5.8
P61326	460020	5.66278	17.1		Q96Q11	771950	5.88759	9.9
P51857	461480	5.66415	2.8		O15127	772380	5.88783	6.1
P62314	463630	5.66617	9.2		Q9BRR6	775780	5.88974	8.9
Q5T9A4	465260	5.6677	3.5		P37840	777440	5.89067	26.4
P07099	467770	5.67003	5.7		P46108	779130	5.89161	10.5
O15511	468140	5.67038	13.2		Q13564	782860	5.89368	6
P17096	470010	5.67211	23.4		O15460	783140	5.89384	7.7
P13667	471290	5.67329	12.4		Q9HD45	783250	5.8939	6.1
P62140	474150	5.67592	19.6		Q09028	783510	5.89404	17.9
O60925	478020	5.67945	17.2		Q9NP58	784080	5.89436	8.6
P51606	478860	5.68021	2.8		P50570	785050	5.8949	9.1
Q99460	483220	5.68414	4.9		Q9P2R3	785310	5.89504	5
Q9Y265	484120	5.68495	11.2		Q6NTF9	785840	5.89533	4.4
P35241	485750	5.68641	25.6		Q9Y5U8	786500	5.8957	12.8
P52597	487920	5.68835	17.6		Q9NT62	787160	5.89606	8.9
P05023	493730	5.69349	11.8		P09601	789100	5.89713	13.2
Q16531	498940	5.69805	13.4		Q9BVP2	791630	5.89852	10.6
Q02790	501280	5.70008	10.2		O94776	794670	5.90019	17.2
Q9H910	503000	5.70157	23.7		Q08554	795130	5.90044	4.3
P78527	503190	5.70173	12.2		Q6PKG0	796250	5.90105	8.2
O75947	503530	5.70203	23.6		Q15555	797960	5.90198	5.8
Q9UMX0	504090	5.70251	12.7		Q9BV38	798290	5.90216	6.2
Q9NSD9	505010	5.7033	11		O94760	798930	5.90251	7.4
P24666	512070	5.70933	12.7		O95169	799830	5.903	5.9
P43243	513620	5.71064	14		Q9Y6M9	802410	5.9044	8.9
Q15027	514700	5.71155	2.2		Q99627	805660	5.90615	6.7
O00231	514910	5.71173	10.9		Q9Y3D5	810920	5.90898	13.4
Q7KZF4	515910	5.71257	14.8		Q15599	811980	5.90955	6.5
Q9Y266	516460	5.71304	12.4		Q9NRH3	812870	5.91002	6.7
P61026	516640	5.71319	9		Q9NRX1	814250	5.91076	11.9
O96008	516820	5.71334	10		Q6P2Q9	814720	5.91101	9.9
Q96TA1	517810	5.71417	14.1		P36507	815690	5.91153	12.5
O95831	518260	5.71455	18.9		O95218	818830	5.91319	5.8
O00303	518290	5.71457	8.1		O15498	819510	5.91355	15.2
P11177	520570	5.71648	12.3		Q9BT22	819870	5.91374	7.3
Q9NR56	523510	5.71892	4.9		P16455	823270	5.91554	17.4
P35080	524780	5.71998	20.7		Q9Y5K5	824260	5.91606	19.5
P29966	525960	5.72095	7.8		P78344	825370	5.91665	10.1
P15328	528950	5.72341	11.7		Q92882	828940	5.91852	9.3
Q09028	529440	5.72382	4.7		Q9BVG4	829640	5.91889	10.7
P35606	531500	5.7255	12.1		P26232	829870	5.91901	7
P13473	535340	5.72863	2		Q9H0D6	831880	5.92006	2.5
O14979	537140	5.73009	10.7		P52788	832060	5.92015	18.3
O15260	540460	5.73276	17.5		P61204	832170	5.92021	80.1
P50402	544500	5.736	16.5		P46977	832750	5.92051	8.9
Q14257	545000	5.7364	2.5		Q9H3K2	834520	5.92144	3.2
P05109	550870	5.74105	23.7		Q15435	835000	5.92169	15.6
Q9UBB4	553120	5.74282	22.9		Q9UNN8	835170	5.92177	8
Q07955	553840	5.74338	23.4		Q08752	836400	5.92241	10
O75915	555320	5.74454	4.8		Q9BXP5	836550	5.92249	5.8
P30043	556180	5.74522	18.9		Q92643	837370	5.92292	5.3
P09874	558120	5.74673	11.1		P55957	839240	5.92389	15.4
P62995	558160	5.74676	9		Q13724	840410	5.92449	15.7
P55084	558220	5.74681	5.7		Q9H074	841480	5.92504	6.1
Q13162	558930	5.74736	8.5		Q9Y5K8	844650	5.92668	11.3
P38919	559030	5.74744	22.4		P60602	849290	5.92906	46.8
Q13347	559650	5.74792	13.8		Q8N0U8	849320	5.92907	6.2
P98179	562960	5.75048	14		Q9BSH4	849560	5.92919	6.1
P47985	564400	5.75159	14.2		Q16637	849700	5.92927	10.2
O75874	565580	5.75249	20		P82663	850130	5.92949	7.5
Q9Y224	567760	5.75416	15.6		O95336	856220	5.93259	6.2
P57088	568960	5.75508	4.9		P04181	856850	5.9329	4.6
P61158	571070	5.75669	20.3		Q92900	858110	5.93354	8.1
Q9UMS4	571360	5.75691	9.3		O75521	858900	5.93394	13.5
P28070	571590	5.75708	26.5		P28288	859400	5.9342	15.2
P31689	574870	5.75957	9.3		Q9UDY4	862260	5.93564	11.3
P25786	575030	5.75969	13.3		P10909	862970	5.936	11.4
P34932	578030	5.76195	15.4		Q9Y6G9	866000	5.93752	12.8
Q15056	587010	5.76865	9.3		P12270	866850	5.93794	7.1
O43598	587380	5.76892	8.6		P06756	868280	5.93866	7.1
P07339	587530	5.76903	13.1		Q13177	869280	5.93916	11.1
O15145	589490	5.77048	6.2		Q8WXF1	871710	5.94037	4.2
P04179	590010	5.77086	6.3		Q86VV8	872400	5.94072	0.6
P56211	591420	5.7719	9.8		Q7Z5L9	878880	5.94393	17.7
Q16698	591450	5.77192	18.2		P27708	881480	5.94521	11.1
P54727	594210	5.77394	11		O60716	885830	5.94735	10.4
Q13442	604980	5.78174	4.4		Q9Y2Q5	888620	5.94872	17.6
Q8IYT4	608500	5.78426	2.2		Q8N163	890430	5.9496	10.7
Q92688	609580	5.78503	14.7		Q9UNQ2	891340	5.95004	11.8
P52292	610090	5.78539	19.8		Q9BV57	892330	5.95053	18.4
Q9UJZ1	611780	5.7866	16.6		Q13131	895490	5.95206	10.9
P62495	612110	5.78683	9.8		Q8NHH9	896730	5.95266	3.3
Q13228	613480	5.7878	27.5		O75157	897220	5.9529	1.9
P15311	613840	5.78806	25.4		O95486	897270	5.95292	8.5
P50213	614250	5.78835	19.1		O75787	897830	5.95319	8.3
E9PAV3	614650	5.78863	3.8		Q9NUQ9	902330	5.95537	15.1
P13073	618850	5.79159	6.5		Q92504	904640	5.95648	5.5
O00571	619060	5.79173	14.4		O14548	906370	5.95731	40.4
P62633	619710	5.79219	13		Q92979	908320	5.95824	19.7
P53597	621210	5.79324	7.2		O43920	909640	5.95887	11.3
O60506	626810	5.79714	10.8		Q9NQT4	910000	5.95904	15.3
P48643	634210	5.80223	15.7		Q7Z7H8	910370	5.95922	19.2
P09012	637060	5.80418	24.1		Q9NRG0	911530	5.95977	11.5
P12429	642010	5.80754	20.7		Q7L014	913650	5.96078	6.1
O75607	643830	5.80877	9		P49821	915060	5.96145	11.2
P52565	645600	5.80996	6.9		Q9NQ88	922170	5.96481	16.3
Q9Y3A5	646910	5.81084	11.2		Q96QR8	922380	5.96491	9.9
Q13867	649760	5.81275	18.2		P16930	922570	5.965	9.8
P08559	654410	5.81585	15.6		Q96BJ3	924060	5.9657	7.2
Q9BX68	664820	5.8227	19		Q9BXJ9	926920	5.96704	6.8
P48444	668220	5.82492	14.3		Q8TCS8	927200	5.96717	8.2
P50995	671650	5.82714	17.6		Q9H0A0	930090	5.96852	12.3
Q9NX63	676310	5.83015	9.3		Q9NZL4	930500	5.96872	13.1
Q14914	677230	5.83074	21.9		P04062	930660	5.96879	17.5
Q9Y3B3	677600	5.83097	13.8		P54105	931290	5.96908	10.5
P12236	678340	5.83145	32.2		Q6PIU2	931700	5.96928	14.2
Q9NZ01	678510	5.83156	8.8		Q7Z4H3	932690	5.96974	10.3
P36871	678850	5.83177	23.3		P61129	932710	5.96975	0.6
Q15691	679610	5.83226	13.4		O14521	935990	5.97127	16.4
P35321	682660	5.8342	18		Q9NZI8	938620	5.97249	14.2
P55769	682930	5.83438	25		Q7L523	943220	5.97461	21.1
O43776	683470	5.83472	9.5		P36969	949860	5.97766	5.6
P36952	689940	5.83881	11.7		Q13868	951990	5.97863	13.7
Q9H0U4	694190	5.84148	46.3		Q96S52	954670	5.97985	6.8
Q9Y6B6	699080	5.84453	5.6		P56556	957370	5.98108	21.1
P19623	699430	5.84474	17.5		Q8IXB1	958500	5.98159	9
Q01518	705070	5.84823	15.2		Q9BR76	959320	5.98196	5.7
P05556	705770	5.84866	8		O00399	959620	5.9821	9.5
P51572	706660	5.84921	6.9		Q9P032	961260	5.98284	13.1
Q96AY3	707300	5.8496	10.5		O95817	962280	5.9833	11.1
P41091	707600	5.84979	20.8		Q9H9J2	962550	5.98342	14.5
P09488	708640	5.85043	23.4		Q92600	964160	5.98415	10
P11310	715660	5.85471	13.8		Q8TC12	967430	5.98562	4.1
P59998	717240	5.85566	16.1		P19404	969730	5.98665	12.9
P36957	719980	5.85732	11.9		O00592	974040	5.98858	1.3
O14737	720720	5.85777	19.2		P07711	979900	5.99118	17.4
P47756	723960	5.85971	21.3		Q86TX2	980710	5.99154	23.3
P31930	728020	5.86214	10.2		Q9Y282	984690	5.9933	10.4
O95336	729240	5.86287	13.6		P55010	987020	5.99433	13.7
Q96DG6	729560	5.86306	16.3		Q6P996	990810	5.99599	12.9
Q96AG4	730970	5.8639	25.4		Q53GS9	991140	5.99614	16.1
Q08211	735590	5.86664	13.3		P14735	991430	5.99626	5.7
P51659	737280	5.86763	24.7		Q9NP92	991660	5.99636	12.3
P20290	739400	5.86888	22.8		Q16795	992620	5.99678	14.6
Q9Y3Y2	739730	5.86907	13.3		Q8IZL8	992850	5.99688	8.6
Q13642	743390	5.87122	11.8		Q8N8S7	996200	5.99835	6.8
Q16401	743480	5.87127	13.9		Q9Y605	999020	5.99957	9.4
O75369	746310	5.87292	25.2		Q86VU5	999330	5.99971	12.6
P55786	751150	5.87573	15.8		O60256	1002500	6.00108	16.3
Q99729	753680	5.87719	10.8		P35573	1008100	6.0035	12.4
Q9UQ80	755610	5.8783	6.6		Q9Y6B6	1008800	6.00381	23.7
P31942	757270	5.87925	15.3		Q9Y3B8	1009000	6.00389	11
P55735	760900	5.88133	14		P35354	1010700	6.00462	7.5
Q96M42	763070	5.88256	4.9		P23368	1011000	6.00475	13.4
P49327	763510	5.88281	16.9		Q15785	1012400	6.00535	13.9
P07954	768250	5.8855	14.5		Q9Y639	1013000	6.00561	8
Q9H9S3	769870	5.88642	3.8		Q8WWC4	1016300	6.00702	13.1
Q9NRW1	770910	5.887	5.3		Q13641	1016900	6.00728	10.2
Q15369	773640	5.88854	16.1		Q9P000	1019500	6.00839	8.1
Q9H1E3	777410	5.89065	4.5		P11387	1020800	6.00894	5.8
P40939	780420	5.89233	17.6		Q9NXV6	1021700	6.00932	17.8
P27695	785510	5.89515	15.1		Q6ZVX7	1024800	6.01064	13.5
O75368	787370	5.89618	27.2		P33240	1028000	6.01199	10.7
P04080	787820	5.89643	12.2		Q9UI10	1032100	6.01372	18.2
P63218	788470	5.89679	16.2		O95159	1037700	6.01607	7.7
P31948	791430	5.89841	18.2		P48651	1039200	6.0167	5.5
P30837	794840	5.90028	14.1		Q03013	1041500	6.01766	43.6
O14828	795560	5.90067	9.8		P55000	1045100	6.01916	24.3
Q96P63	796880	5.90139	10.6		Q92466	1047300	6.02007	20.4
O75367	798240	5.90213	10.2		O60264	1048100	6.0204	7
P31153	800500	5.90336	12.9		Q7Z2W4	1050000	6.02119	14.7
P15924	803310	5.90488	15.7		Q7Z589	1052000	6.02202	1.1
Q9HB71	803980	5.90525	20.6		O43747	1056200	6.02375	8.6
P13929	807110	5.90693	30.2		Q96RP9	1057200	6.02416	9.2
Q9UK76	811320	5.90919	37.7		O60610	1057600	6.02432	9.4
P08174	812200	5.90966	6.3		Q9Y4F1	1059000	6.0249	13
P61960	812450	5.9098	17.6		Q9Y512	1062700	6.02641	9.8
P07741	813770	5.9105	38.9		O00743	1063200	6.02661	19.3
Q9BQB6	814740	5.91102	8		O14817	1063600	6.02678	10.5
P49189	820010	5.91382	13.6		Q9H496	1065500	6.02755	10.7
P30626	820850	5.91426	14.1		Q8WVY7	1066400	6.02792	16
Q16563	827610	5.91783	4.2		Q05048	1070500	6.02959	11.4
P63261	829170	5.91864	74.9		P39210	1070600	6.02963	25.6
P62910	835640	5.92202	17		Q9H3P7	1072100	6.03024	13.6
P54819	835720	5.92206	17.2		P00167	1072200	6.03028	10.4
P00491	838800	5.92366	27.3		Q3LXA3	1072900	6.03056	21
Q99733	838930	5.92373	14.9		Q5JPE7	1074200	6.03109	21.2
P55209	838990	5.92376	12.3		O00161	1079800	6.03334	6.6
P11498	839870	5.92421	23.4		Q9BQ69	1080000	6.03342	14.8
P62750	839990	5.92427	17.3		Q14738	1082100	6.03427	13
O43504	846640	5.9277	22		Q9HB07	1082500	6.03443	3.2
Q10471	849150	5.92898	9.3		Q00059	1082600	6.03447	14.2
P82979	851300	5.93008	13.8		O14964	1088500	6.03683	5.1
O60888	853570	5.93124	15.6		Q9Y2Z4	1090500	6.03763	21
P30084	863450	5.93624	14.8		Q14166	1093400	6.03878	20
P17931	870810	5.93992	8.8		O15305	1095700	6.03969	21.5
P08754	883250	5.94608	13.8		P57105	1098500	6.0408	27.6
P08574	894510	5.95159	12		Q53GQ0	1098900	6.04096	12.8
P11586	897130	5.95286	15.9		Q9NZZ3	1100200	6.04147	16.9
P63162	899130	5.95382	6.2		Q6IBS0	1100300	6.04151	17.5
P30046	899700	5.9541	12.7		Q14739	1105000	6.04336	7.5
P18206	899830	5.95416	21.6		Q6NUQ4	1107300	6.04427	14.2
O00483	904110	5.95622	12.3		Q15102	1109900	6.04528	7.4
P51149	905690	5.95698	17.9		P51808	1110800	6.04564	8.6
P37108	905830	5.95705	31.6		P30520	1114100	6.04692	7.7
Q9NRP0	910990	5.95951	8.1		P15104	1116000	6.04766	4.8
P54105	915050	5.96144	13.5		O94855	1117500	6.04825	14.1
Q9NP97	916150	5.96197	38.5		Q9NRG7	1120100	6.04926	12.6
Q9UBR2	925220	5.96625	7.3		Q8N983	1122600	6.05023	8.4
Q01813	927520	5.96732	24.4		Q9BWF3	1126400	6.05169	16.8
Q6ZVX7	963820	5.984	13.8		Q8IXM3	1129900	6.05304	7.3
P47813	966110	5.98503	22.9		P17858	1131200	6.05354	18.2
P49321	966700	5.98529	13.2		Q6UXV4	1132800	6.05415	6
P31939	967820	5.98579	27.5		Q9Y4W6	1134100	6.05465	9.3
O75531	969560	5.98657	21.3		Q08379	1134600	6.05484	8
P20810	969700	5.98664	25		P28482	1136200	6.05545	12.8
O75083	972260	5.98778	13.4		P23588	1139900	6.05687	9.2
O43813	991760	5.99641	13.3		Q13492	1141000	6.05729	10.7
P09497	1010100	6.00436	8.7		Q9H4M9	1141000	6.05729	18
P25787	1014800	6.00638	30.8		Q9UHL4	1145100	6.05884	7.9
Q12931	1015800	6.00681	16.2		P61964	1146600	6.05941	13.8
Q93045	1023800	6.01022	5.6		Q9BY77	1156700	6.06322	14.3
P31040	1024700	6.0106	17.2		Q8N6H7	1157500	6.06352	11.1
P33316	1028600	6.01225	14.3		P53675	1158300	6.06382	13.4
Q9UKK9	1028600	6.01225	21.9		Q9Y4Y9	1158700	6.06397	20.9
O14818	1030300	6.01296	24.6		P63172	1160900	6.06479	15.9
P42126	1031400	6.01343	11.6		P30453	1167400	6.06722	39.5
Q9Y5L4	1039100	6.01666	14.7		P13284	1167800	6.06737	19.6
P49257	1052300	6.02214	11.8		Q14157	1170700	6.06845	7.8
P61923	1059800	6.02522	22		O94905	1181800	6.07254	35.4
P62308	1060300	6.02543	17.1		Q9NTX5	1183800	6.07328	20.8
P05976	1061200	6.0258	8.2		Q8WUK0	1186700	6.07434	18.9
P40227	1062800	6.02645	10.9		Q53H82	1186800	6.07438	13.9
O43399	1066100	6.0278	19.4		O43670	1195100	6.0774	6.9
P16070	1073400	6.03076	5.7		Q08722	1197300	6.0782	2.5
Q99832	1074600	6.03125	30.6		Q9NY33	1202400	6.08005	16.6
Q969H8	1076000	6.03181	12.1		Q8WVM8	1205500	6.08117	21
O15173	1080400	6.03358	22.4		P42285	1208300	6.08217	8
P07602	1083200	6.03471	12.4		Q9UKY7	1214300	6.08433	34.1
Q86U42	1091100	6.03786	8.8		O75475	1219500	6.08618	7.2
Q9Y2B0	1091600	6.03806	22.5		Q9NP74	1220500	6.08654	11.3
Q14247	1096900	6.04017	21.8		Q13595	1221100	6.08675	8.2
Q9UBQ7	1107800	6.04446	16.2		Q03154	1222700	6.08732	15.4
P17844	1111900	6.04607	16.4		O60763	1226200	6.08856	16.4
P20700	1121900	6.04995	18.8		P35244	1227400	6.08899	15.7
Q9Y490	1133200	6.05431	29.6		Q14643	1229800	6.08983	10
Q9Y3B4	1139200	6.0566	6.4		Q8TCC3	1230200	6.08998	10.6
Q7L1Q6	1144400	6.05858	14.1		Q96HY6	1230400	6.09005	15.6
P49721	1150300	6.06081	35.8		P31944	1230700	6.09015	15.7
P61106	1158800	6.06401	37.7		Q96BS2	1232200	6.09068	11.7
P17987	1166100	6.06674	25.4		Q9Y676	1233500	6.09114	6.6
P38159	1169700	6.06807	14.6		P62834	1238500	6.0929	53.8
Q14974	1171500	6.06874	12.8		Q13541	1241300	6.09388	10.2
Q96AE4	1173900	6.06963	16.3		P16989	1241400	6.09391	20.2
P62841	1183600	6.0732	17.9		Q86Y79	1249600	6.09677	18.2
P13804	1184500	6.07354	28.5		Q56VL3	1250600	6.09712	14.9
P00387	1196900	6.07806	21.3		Q13501	1253800	6.09823	17.7
Q13423	1219200	6.08607	21.2		Q8NEZ5	1255300	6.09875	15.4
P25789	1219400	6.08615	18		Q8NE71	1257400	6.09947	7.2
P04040	1219800	6.08629	20.9		P55265	1259000	6.10003	9.8
P12268	1233900	6.09128	23		Q9NVS9	1259900	6.10034	15.7
P24844	1239700	6.09332	28.5		O00273	1263100	6.10144	10.3
P26885	1239700	6.09332	8.5		Q9NYU2	1264400	6.10188	10.9
P04632	1244800	6.0951	16		Q3MHD2	1264800	6.10202	12.3
P50990	1245100	6.0952	20.6		O75569	1265200	6.10216	16
P08134	1248800	6.09649	23.3		Q969V3	1270600	6.10401	10.7
P16615	1251400	6.0974	12.4		P34949	1272300	6.10459	14.4
P14923	1252600	6.09781	25.1		P05089	1273400	6.10496	17.4
P63000	1268000	6.10312	18.2		P36404	1275600	6.10571	6
Q86V81	1281600	6.10775	26.1		Q13243	1276200	6.10592	5.9
Q9Y6C9	1282300	6.10799	17.5		O96005	1277900	6.1065	8.7
P34897	1282400	6.10802	22.4		O00217	1284300	6.10867	14.8
Q9Y277	1283800	6.1085	19.1		Q96BN8	1284800	6.10884	10.5
Q9H9B4	1290500	6.11076	26.7		O95361	1288500	6.11008	12.9
P60468	1292700	6.1115	35.4		Q9P0J0	1288600	6.11012	9.7
Q01650	1297700	6.11317	11.2		P09110	1288700	6.11015	18.9
P14866	1298600	6.11348	10.5		Q15067	1289100	6.11029	13.6
P10606	1299700	6.11384	24		Q9Y3E1	1292200	6.11133	8.4
P67809	1301300	6.11438	13.3		Q9H444	1293100	6.11163	17.9
P05186	1307100	6.11631	18.3		Q00577	1295500	6.11244	7.1
P46940	1321500	6.12107	17.3		Q86Y39	1299000	6.11361	13.5
O75390	1331000	6.12418	12		Q92890	1299200	6.11368	12.4
P27824	1345100	6.12875	17.2		O00170	1300700	6.11418	18.5
P17066	1347800	6.12963	15.1		P28062	1301300	6.11438	12
Q9BVC6	1359800	6.13348	8.6		P62745	1302100	6.11464	18.4
P36578	1361900	6.13415	20.4		Q15070	1302600	6.11481	2.8
P38117	1376900	6.1389	25.1		O43286	1305900	6.11591	2.1
Q01105	1379600	6.13975	14.1		P51398	1307300	6.11638	26.1
O75340	1383300	6.14092	45		O95299	1307400	6.11641	13
P28074	1387500	6.14223	33.5		P78346	1308100	6.11664	11.6
P10620	1402000	6.14675	16.8		O75880	1308900	6.11691	17.6
Q04837	1406400	6.14811	27.7		Q8N684	1315300	6.11902	13.8
Q15907	1421200	6.15266	19.7		Q9NRX2	1316200	6.11932	13.7
P61513	1421600	6.15278	28.3		Q9Y6A9	1317000	6.11959	16.7
P13693	1422700	6.15311	22.1		Q9BTM9	1317500	6.11975	19.8
P39656	1431800	6.15588	12.7		P46379	1319700	6.12048	9.8
P15880	1435300	6.15694	24.2		Q9NP72	1326800	6.12281	24.8
O00299	1438000	6.15776	24.1		P21926	1329000	6.12352	11
P01040	1444800	6.15981	26.5		Q5VT79	1331200	6.12424	5.8
P02786	1446300	6.16026	17.8		Q9NUM4	1332100	6.12454	13.5
P78371	1454800	6.1628	33.5		Q9UH62	1333400	6.12496	26.1
Q13185	1460700	6.16456	21.3		Q96TC7	1349700	6.13024	12.1
P16949	1475000	6.16879	25.5		Q9H840	1353400	6.13143	14.5
P14314	1488400	6.17272	12.5		Q8N766	1353800	6.13155	14.1
P31946	1488800	6.17284	52.8		P78406	1353900	6.13159	12.2
Q15185	1490300	6.17327	12.5		Q16222	1355600	6.13213	12.6
P30040	1499200	6.17586	27.2		Q07866	1358300	6.133	14.1
P23246	1508000	6.1784	18.1		Q9UNH7	1364200	6.13488	20.2
O95292	1517200	6.18104	21		P26640	1368800	6.13634	13.6
Q15366	1534400	6.18594	23.6		O75643	1370100	6.13675	14.7
P83881	1537100	6.1867	17.9		Q10472	1372000	6.13735	21.1
P62873	1537400	6.18679	20.9		P48739	1373500	6.13783	14.4
P49720	1545800	6.18915	23.4		Q13510	1373700	6.13789	18
P49368	1548000	6.18977	21.5		P23786	1373800	6.13792	16.3
P24539	1551900	6.19086	23.8		Q07960	1374600	6.13818	16.2
Q15149	1569100	6.19565	26.7		Q6DKI1	1375000	6.1383	22.4
P47712	1570500	6.19604	17.4		Q9H0U6	1382100	6.14054	10.6
P22314	1592200	6.202	23.3		Q15427	1386500	6.14192	14.6
P12277	1593400	6.20232	28.9		O43252	1387700	6.1423	14.1
P20618	1595000	6.20276	25.7		Q9BW60	1392400	6.14376	7.5
P53999	1596000	6.20303	15.7		O75822	1396700	6.1451	9.3
P49773	1602100	6.20469	37.3		Q96DI7	1399000	6.14582	17.1
Q14697	1605300	6.20556	15.6		P62877	1399200	6.14588	17.6
P15121	1609000	6.20656	10.8		P11233	1403500	6.14721	11.2
P50991	1615900	6.20841	30.8		Q9Y3E7	1403600	6.14724	5.4
P51148	1639900	6.21482	26.4		Q04446	1404800	6.14761	11.1
Q969X5	1657400	6.21943	17.9		Q70UQ0	1406200	6.14805	7.7
P04843	1660800	6.22032	27.3		Q13619	1409900	6.14919	10.4
P30086	1661200	6.22042	19.8		Q6NT55	1410000	6.14922	1.7
P18085	1665100	6.22144	38.3		Q8WX93	1415400	6.15088	12.5
P25398	1669500	6.22259	45.5		Q8WUW1	1420300	6.15238	17.3
O14880	1669800	6.22266	33.6		Q9NR46	1428800	6.15497	9.1
P56537	1674900	6.22399	25.7		P29966	1432100	6.15597	13.6
P30484	1675500	6.22414	23.2		O75436	1435700	6.15706	16.2
P52209	1675600	6.22417	23		P49959	1439000	6.15806	1.8
P39687	1678500	6.22492	24.9		P21281	1446900	6.16044	12.5
Q15836	1686800	6.22706	53		Q9Y5S9	1451800	6.16191	20.1
P28066	1718300	6.2351	22.4		Q86SX6	1452300	6.16206	21
P60900	1718400	6.23512	21.1		O94826	1455500	6.16301	15.8
P58546	1734400	6.23915	22.9		Q8NFH4	1456000	6.16316	23.9
Q02413	1737200	6.23985	18.7		Q9NP79	1457400	6.16358	7.8
P49755	1740800	6.24075	19.2		Q96P63	1462800	6.16518	17.8
P49748	1743200	6.24135	22		Q92804	1465300	6.16593	10.1
P32969	1746200	6.24209	21.4		Q96KA5	1467600	6.16661	4.8
P56385	1788300	6.25244	34.8		P19525	1470600	6.16749	11.6
P11940	1800900	6.25549	24.4		P06132	1471000	6.16761	24.3
P12004	1801800	6.25571	33.7		P10155	1471500	6.16776	11.5
P62306	1802800	6.25595	17.4		Q9NZM1	1473000	6.1682	12.5
Q9P2X0	1821600	6.26045	10.9		Q9HCN8	1474900	6.16876	10
P55809	1843700	6.26569	20.4		O75348	1475600	6.16897	21.2
P07919	1855900	6.26855	18.7		Q15121	1482000	6.17085	23.8
Q9UBI6	1895700	6.27777	15.3		P53992	1482800	6.17108	11.2
P00505	1896700	6.278	18.1		O14562	1496700	6.17513	9.7
P00441	1900300	6.27882	27.3		P09497	1502100	6.1767	10.5
P39023	1916000	6.2824	14.6		O94925	1506600	6.178	19.1
P16152	1919200	6.28312	45.5		P53041	1510900	6.17924	13.2
P60953	1922300	6.28382	25.7		O95757	1512000	6.17955	22.8
P27348	1933400	6.28632	31.4		Q16864	1512100	6.17958	27.7
P14324	1947200	6.28941	15.5		Q9H2W6	1513300	6.17993	21.9
Q71UM5	1947600	6.2895	15.5		Q15287	1515700	6.18061	12.8
Q02978	1957300	6.29166	31.5		Q8WVJ2	1520200	6.1819	18.5
Q99623	1971800	6.29486	36.1		O75533	1520400	6.18196	15.5
O43175	2004800	6.30207	27.8		Q9P013	1520600	6.18201	15.7
P46776	2036300	6.30884	7.4		P61457	1525300	6.18336	13.5
P52272	2041900	6.31003	26.4		Q9H7B2	1528400	6.18424	11.1
P61313	2043200	6.31031	19.1		Q9HBL7	1530900	6.18495	6.8
P23526	2104000	6.32305	21.5		Q6FI81	1531300	6.18506	31.7
P20674	2148600	6.33216	20		Q9Y399	1532100	6.18529	16.6
P51571	2153200	6.33308	28.9		O43854	1532900	6.18551	24.4
P26639	2160200	6.33449	30.6		Q96I24	1534500	6.18597	22.4
P11413	2170600	6.33658	28.7		P01040	1535100	6.18614	12.2
P63244	2183800	6.33921	27.4		Q13310	1539400	6.18735	22.5
P62906	2192500	6.34094	17.5		P45973	1540800	6.18775	18.8
Q13838	2207100	6.34382	11.9		Q9UM22	1546000	6.18921	9.4
Q02543	2234200	6.34912	13.6		P42892	1551900	6.19086	23.4
P50395	2240000	6.35025	39.3		Q9Y4Z0	1555600	6.1919	20.1
P22695	2247500	6.3517	33.8		Q15126	1556200	6.19207	15.1
P21266	2263200	6.35472	35.1		Q9BSD7	1559700	6.19304	27.9
P42330	2266300	6.35532	27.2		Q9UNZ5	1560800	6.19335	7.1
P26599	2315700	6.36468	21.3		Q9BRG1	1562000	6.19368	19.9
P43307	2316800	6.36489	6.6		P09132	1563500	6.1941	24.3
P61626	2335500	6.36838	19.6		Q99848	1564100	6.19426	6.9
O43852	2342600	6.3697	8.3		Q14657	1565200	6.19457	10.5
P49411	2421200	6.38403	33.8		Q6P1A2	1572700	6.19665	7.6
P30049	2422200	6.38421	5.4		Q9UHD1	1577900	6.19808	11.7
Q16881	2422200	6.38421	17.9		Q9BUT1	1588200	6.20091	23.7
P61224	2439900	6.38737	23.9		Q8NEV1	1588900	6.2011	11.8
Q01469	2443500	6.38801	17		Q7L0Y3	1593300	6.2023	20.8
Q15293	2455700	6.39018	17.2		O43837	1594900	6.20273	6.2
P28072	2472700	6.39317	17.6		O00151	1600600	6.20428	14.3
P13010	2473400	6.39329	20.8		Q96C90	1604500	6.20534	9.5
Q13011	2496800	6.39738	33.8		O75306	1612500	6.2075	19.7
P46783	2531300	6.40334	20		Q9HAV7	1615800	6.20839	5.1
Q01995	2551100	6.40673	23.4		P48960	1617500	6.20884	9.2
Q15233	2559300	6.40812	18		O43504	1618800	6.20919	22
P19338	2578300	6.41133	18.9		P46087	1619200	6.2093	14
Q02878	2615000	6.41747	33		P46926	1620800	6.20973	23.2
P99999	2634800	6.42075	38.1		Q9NWU5	1621200	6.20984	4.4
Q8IZP2	2726700	6.43564	20		Q03252	1622800	6.21026	12.3
Q00610	2730800	6.43629	29.5		P49591	1624600	6.21075	14.8
P84090	2741900	6.43805	23.1		Q9NVP1	1626000	6.21112	14.3
P63220	2802000	6.44747	54.2		Q14152	1628600	6.21181	8.5
P25788	2804700	6.44789	29		O95197	1632300	6.2128	1.1
P62424	2807400	6.4483	22.2		Q9BT73	1633700	6.21317	10.7
Q99714	2828700	6.45159	64.8		Q1KMD3	1639300	6.21466	14.6
P07108	2829200	6.45166	56.3		Q8N1F7	1645600	6.21632	18.9
P12956	2840400	6.45338	28.4		P62136	1645700	6.21635	44.8
P12273	2853000	6.4553	22.6		Q9P2E9	1646900	6.21667	15.6
P18621	2855800	6.45573	27.7		O00505	1649100	6.21725	13.2
P00846	2863500	6.4569	4.4		Q12874	1652500	6.21814	16.2
P36542	2881800	6.45966	28.5		P46459	1654200	6.21859	19.6
P22531	2903900	6.46298	61.1		Q9Y3E0	1655200	6.21885	10.9
P53396	2914600	6.46458	33.2		P53990	1655900	6.21903	12.4
P31943	2940800	6.46847	19.4		Q12849	1661900	6.2206	11
P18077	2942500	6.46872	22.7		P53004	1667000	6.22194	9.5
P52907	2979500	6.47414	18.2		Q13620	1667900	6.22217	18.8
Q00325	3006900	6.47812	24.9		Q86V35	1671700	6.22316	3.3
P30044	3035700	6.48226	37.9		Q9Y5J9	1676300	6.22435	26.5
P62316	3047100	6.48389	28		O60664	1678100	6.22482	27.2
Q15363	3049400	6.48421	10.9		P51570	1684100	6.22637	23
P35613	3057900	6.48542	13.8		Q9Y2S7	1690200	6.22794	12.2
Q9H299	3077800	6.48824	31.2		Q9Y4P3	1694100	6.22894	21
P35579	3091700	6.4902	25.3		O43865	1696400	6.22953	18.1
P27635	3093900	6.49051	18.7		Q9H0W9	1702800	6.23116	9.5
O75964	3100300	6.4914	47.6		Q7Z2W9	1704400	6.23157	17.6
P62266	3108700	6.49258	23.1		Q9BXS5	1704500	6.2316	16.1
Q14103	3111300	6.49294	16.9		Q9UKR5	1705800	6.23193	9.3
P18669	3168000	6.50079	24.8		Q16890	1712600	6.23366	6.9
Q9NRL2	3170100	6.50107	0.5		Q5VT66	1715400	6.23437	14.5
P16403	3171300	6.50124	31		Q06210	1719300	6.23535	17.6
P60981	3199400	6.50507	46.7		Q8NCA5	1723700	6.23646	14.9
P62851	3238900	6.5104	16.8		P32754	1728500	6.23767	18.1
P30048	3264600	6.51383	27.7		O00116	1730800	6.23825	17.8
P62304	3269100	6.51443	29.3		Q9P287	1734100	6.23907	16.2
P62244	3281700	6.5161	43.1		Q9NS69	1734800	6.23925	27.5
P22234	3305900	6.51929	28.2		Q9Y3B7	1737300	6.23987	18.2
Q14847	3367100	6.52726	31.8		Q96AB3	1738200	6.2401	26.8
P62854	3394200	6.53074	19.1		P04350	1739000	6.2403	54.1
P40925	3396500	6.53103	26.9		P48729	1743900	6.24152	11
P40429	3409700	6.53272	20.7		Q96A33	1744800	6.24175	5.6
P22392	3412200	6.53303	31.6		P15924	1749100	6.24281	14.7
P62820	3506100	6.54482	42.4		P63151	1749300	6.24286	15.4
P31947	3527700	6.54749	18.5		O75131	1750400	6.24314	12.1
P46778	3531600	6.54797	16.2		Q9NUP9	1753000	6.24378	11.2
P27105	3570100	6.55268	36.1		Q9NY12	1758500	6.24514	17.1
P61204	3583800	6.55434	54.1		P84095	1766300	6.24706	31.9
P46781	3626300	6.55946	18		Q3ZCQ8	1777300	6.24976	10.8
P50454	3643200	6.56148	32.5		Q15758	1780300	6.25049	11.3
P19105	3666200	6.56422	28.7		P50552	1780600	6.25057	8.9
P84098	3670600	6.56474	18.4		Q16555	1788900	6.25259	20.8
P62249	3714800	6.56994	28.1		Q16630	1791200	6.25314	7.8
P62847	3742800	6.5732	26.3		P06858	1794600	6.25397	17.5
P46777	3777800	6.57724	18.9		Q9Y2H6	1797900	6.25477	9.9
P00403	3802100	6.58002	22		P53634	1799500	6.25515	17.1
P35232	3802300	6.58005	57.4		Q9UI09	1823500	6.26091	17.9
Q15365	3806700	6.58055	43.5		P61020	1823600	6.26093	35.8
P15559	3840500	6.58439	23.4		Q9BY44	1824400	6.26112	16.8
P67936	3878800	6.5887	49.6		O75694	1829000	6.26221	10.8
P62753	3895500	6.59056	34.1		P48163	1830300	6.26252	28
P30050	3970500	6.59885	41.8		Q99757	1830400	6.26255	12.7
Q00839	4035900	6.60594	23.9		Q5JTJ3	1834000	6.2634	10.4
Q9GZV4	4105000	6.61331	13.1		Q14980	1837400	6.2642	19.4
P62273	4116900	6.61457	19.6		Q01844	1840900	6.26503	10.1
P14625	4121500	6.61506	27.3		P30419	1843200	6.26557	12.7
P62829	4124200	6.61534	34.3		Q96IL0	1846100	6.26626	5.3
P84103	4136700	6.61665	35.4		Q9H3U1	1861700	6.26991	21.9
Q15084	4154700	6.61854	25.2		P61421	1863400	6.27031	12.5
P37837	4178400	6.62101	23.4		Q09666	1863400	6.27031	23.9
P07437	4205200	6.62379	51.8		Q969M3	1863400	6.27031	4.7
P56134	4249200	6.62831	25.5		P16278	1864500	6.27056	10
P61981	4270900	6.63052	43.3		O95202	1865300	6.27075	15.4
O75396	4340200	6.63751	41.9		P49406	1866000	6.27091	9.9
P38646	4408000	6.64424	46.7		Q96EY1	1868500	6.27149	16
P18124	4417300	6.64516	21.4		Q15257	1872500	6.27242	17.9
P42766	4427000	6.64611	22		P82930	1879000	6.27393	12.4
Q07020	4491700	6.65241	31.4		Q9H061	1887800	6.27596	24.1
P50914	4499400	6.65315	20		Q9Y6E2	1892100	6.27694	21.7
P63173	4548400	6.65786	35.7		Q14764	1892400	6.27701	18.6
Q5T750	4548600	6.65788	30.8		Q96E11	1896000	6.27784	12.6
P62899	4652600	6.6677	28		P63146	1897400	6.27816	13.2
P23490	4682900	6.67051	6.4		Q92616	1904900	6.27987	19.9
P62280	4705300	6.67259	52.5		P06493	1905100	6.27992	17.2
P23396	4718100	6.67377	56.4		Q96KP4	1907600	6.28049	24
O75347	4722300	6.67415	30.6		P31150	1908100	6.2806	42.3
P09651	4777400	6.67919	34.4		O75534	1912400	6.28158	14.2
P83731	4794400	6.68073	26.8		Q02750	1913000	6.28171	12.7
P62701	4859400	6.68658	26.6		Q02818	1914100	6.28196	22.6
P0DMV9	4863000	6.6869	39.6		P17655	1920900	6.2835	16
P48047	4875000	6.68797	45.1		Q9HC38	1926300	6.28472	19.5
P61803	4899900	6.69019	28.3		P17813	1933300	6.2863	23.1
P60866	4915100	6.69153	25.2		P53985	1933800	6.28641	6.6
P21291	4932000	6.69302	55.4		Q9UNE7	1934100	6.28648	20.5
P45880	4975300	6.69682	24.5		Q96EY8	1936400	6.287	21.2
P62318	5064400	6.70453	15.1		Q15819	1940200	6.28785	31.7
P55072	5096000	6.70723	37		Q96EK6	1941800	6.2882	15.8
Q96IX5	5100600	6.70762	44.8		Q9H845	1947100	6.28939	19
P62913	5152200	6.71199	23		Q969T9	1948500	6.2897	14.6
P13639	5202300	6.7162	35.1		Q00341	1950800	6.29021	13.7
P47914	5210700	6.7169	14.5		Q9Y2Q9	1952300	6.29055	16
P29692	5245500	6.71979	42.7		Q5JTV8	1956700	6.29152	13.6
P05141	5253600	6.72046	33.9		Q9NSE4	1956700	6.29152	13.7
Q8NC51	5297800	6.7241	26.2		Q13451	1958700	6.29197	13.8
P62258	5306200	6.72478	58.8		Q14978	1959300	6.2921	12.4
P16401	5392700	6.73181	28.8		O43681	1963900	6.29312	10.6
P62857	5434700	6.73518	29		P01023	1969300	6.29431	18.5
P61247	5666200	6.75329	48.1		O43768	1970000	6.29447	22.3
P05386	5712600	6.75683	51.8		Q8WTV0	1973900	6.29533	7.4
P30041	5738400	6.75879	46.4		O14744	1974200	6.29539	14.4
P60842	5837900	6.76626	45.1		Q9BSJ8	1975200	6.29561	15.9
P09496	5847200	6.76695	12.1		Q9NX55	1981400	6.29697	22.5
P27797	6031400	6.78042	21.6		Q99613	1984500	6.29765	14.9
P61978	6208300	6.79297	37.6		O15258	1986600	6.29811	5.6
P60903	6230300	6.79451	10.3		P16083	1998300	6.30066	29
P81605	6281800	6.79808	35.5		P49419	2001000	6.30125	12.6
Q99497	6294600	6.79897	59.3		Q15286	2004200	6.30194	19.9
P46779	6337600	6.80192	46.7		Q9NVH1	2004800	6.30207	20.8
P46782	6377000	6.80462	38.2		Q5T9L3	2011200	6.30346	8.9
P08195	6470700	6.81095	33.2		Q96EL3	2012000	6.30363	27.7
P31327	6492300	6.8124	45.9		Q14108	2014400	6.30415	15.9
P24534	6517000	6.81405	16		Q8TCT8	2017900	6.3049	4.4
O43707	6551000	6.81631	49.2		Q9NYL9	2024000	6.30621	21.3
P49207	6665200	6.82381	32.5		O15382	2025300	6.30649	24
P21796	6738500	6.82856	45.6		Q8NBJ7	2028100	6.30709	11
P62263	6754700	6.82961	32.5		Q9NUJ1	2035900	6.30876	25.2
P04792	6769500	6.83056	37.6		P51114	2037800	6.30916	11.9
P62861	6865000	6.83664	16.9		Q13418	2039400	6.3095	19.2
P62081	6919800	6.84009	35.6		Q92769	2045700	6.31084	10
P07900	6941600	6.84146	39.8		P61289	2052100	6.3122	9.8
P26641	7001300	6.84518	28.4		A6NDG6	2059600	6.31378	25.9
P39019	7043100	6.84776	35.9		Q14232	2069900	6.31595	19.7
P09382	7281300	6.86221	67.4		O75251	2073600	6.31672	10.8
P62277	7281300	6.86221	33.8		O75821	2074400	6.31689	21.2
P61254	7348200	6.86618	40		Q10589	2077500	6.31754	8.3
P20962	7434900	6.87128	13.7		Q9NVD7	2079800	6.31802	13.7
P40926	7451300	6.87223	49.1		Q86Y82	2082200	6.31852	20.3
P30101	7526200	6.87658	40		Q6UXN9	2083300	6.31875	21.4
P05388	7634900	6.8828	42.6		P30484	2095700	6.32133	31.2
P62888	7725200	6.88791	58.3		Q9NX18	2099900	6.3222	24.7
P0DP25	7779800	6.89097	36.9		O60884	2103000	6.32284	19.2
P08865	7827200	6.89361	48.5		P49915	2107300	6.32373	24.1
P04083	7857100	6.89526	46.2		Q93052	2122400	6.32683	17.8
P61353	7934900	6.89954	20.6		O15067	2123200	6.32699	10.2
P62241	7961600	6.901	47.1		P16435	2125700	6.3275	20.7
P07237	7968600	6.90138	46.9		Q9HDC9	2138200	6.33005	13.9
Q5VTU8	8035100	6.90499	45.1		Q9NZL9	2139800	6.33037	16.8
P62917	8123500	6.90974	31.9		Q9BTZ2	2142900	6.331	24.5
P02545	8517800	6.93033	49.8		O43674	2145100	6.33145	12.7
P32119	8648800	6.93696	37.9		Q9HC07	2147600	6.33195	11.4
P06454	8679100	6.93847	24.3		P12235	2151300	6.3327	48
P26373	8683100	6.93867	34.6		P10515	2158300	6.33411	12.7
P30408	8779700	6.94348	4.5		P36776	2159700	6.33439	15
P07910	8871800	6.94801	31.4		P10619	2163800	6.33522	14.2
P08708	9027100	6.95555	40		P49903	2164100	6.33528	17.9
P26038	9039300	6.95613	59.4		Q96CS3	2171300	6.33672	18.7
P06744	9390700	6.9727	42.3		P61626	2172300	6.33692	14.2
P31949	9497100	6.97759	47.6		Q14165	2181500	6.33876	13.7
P14174	9532400	6.9792	17.4		Q92522	2186300	6.33971	12.7
P08758	9615100	6.98295	48.4		Q6NVY1	2198700	6.34217	16.1
Q5T749	9636000	6.9839	34		Q9NZN4	2207100	6.34382	16.9
P21333	9774200	6.99008	47.4		Q99460	2207900	6.34398	15.7
P37802	10161000	7.00694	39.7		Q9GZZ1	2210000	6.34439	22.5
P61956	10655000	7.02755	33.7		P00918	2217900	6.34594	16.9
P05387	10774000	7.03238	47.8		Q8N6L1	2220400	6.34643	12.5
P09429	11121000	7.04614	35.8		Q9Y305	2223700	6.34708	19.4
P00558	11245000	7.05096	56.4		P43034	2230700	6.34844	23.4
P80723	11458000	7.05911	56.4		Q92820	2230700	6.34844	23.3
P62826	12054000	7.08113	51.9		P05161	2244200	6.35106	38.2
P06576	12438000	7.09475	44.8		Q01085	2250200	6.35222	16.3
P25705	12542000	7.09837	52.4		P05496	2268400	6.35572	22.8
P60174	12941000	7.11197	57.3		P09417	2270500	6.35612	29.9
P35268	13649000	7.1351	30.5		Q9UHB9	2285900	6.35906	24.2
P09211	14359000	7.15712	45.2		Q9H910	2290700	6.35997	14.7
P63104	15830000	7.19948	60		Q8NI22	2293900	6.36057	8.9
P11021	16484000	7.21706	49.5		P15529	2295000	6.36078	10.5
P23284	16738000	7.2237	53.7		Q9Y3L5	2298500	6.36144	4.9
P11142	17324000	7.23865	46.4		P27338	2308700	6.36337	20
P06748	17864000	7.25198	29.6		P27694	2311100	6.36382	20.9
P22626	17947000	7.25399	53.3		P54725	2311100	6.36382	19.8
P23528	18026000	7.2559	62.7		Q9H2H8	2311900	6.36397	41
P10599	18783000	7.27376	53.3		O76070	2314400	6.36444	23.6
P08238	19832000	7.29737	53.2		P33992	2315900	6.36472	16.2
P08670	19849000	7.29774	73		Q7LBR1	2318200	6.36515	7.5
P63313	20818000	7.31844	68.2		P62191	2319500	6.36539	14.5
P62328	21132000	7.32494	88.6		Q58FF6	2321400	6.36575	13.3
P14618	21988000	7.34219	61.4		Q8NBX0	2323100	6.36607	22.6
P04075	22144000	7.34526	63.7		P32322	2330200	6.36739	22.9
P05204	22232000	7.34698	14.4		Q9UPQ0	2331000	6.36754	22.3
P60660	22532000	7.3528	54.3		O75937	2339500	6.36912	13.4
P15531	23688000	7.37453	38.2		P40121	2339500	6.36912	12.4
P00338	24645000	7.39173	49.1		Q14240	2341000	6.3694	47.9
P07195	24658000	7.39196	50.3		Q5SSJ5	2346900	6.37049	22.4
P68363	25628000	7.40871	60.3		Q9UKD2	2348200	6.37074	16.7
P68371	26925000	7.43016	56		O43678	2350900	6.37123	31.3
P13987	26991000	7.43122	40.6		Q99622	2352800	6.37159	28.6
P10412	27914000	7.44582	30.1		Q6DD88	2353200	6.37166	31.4
P62979	28172000	7.44982	37.2		Q9C005	2366100	6.37403	16.2
P29401	29348000	7.46758	62		Q00765	2368400	6.37446	10.1
P07737	29951000	7.47641	65		Q9UBE0	2368800	6.37453	26.3
P10809	31706000	7.50114	57.2		Q9P035	2375100	6.37568	8.3
P61604	32242000	7.50842	82.4		Q9H4A4	2381100	6.37678	21.7
Q06830	32644000	7.5138	44.2		Q9BVA1	2385100	6.37751	53.7
P68104	36522000	7.56255	43.7		P35606	2395100	6.37932	15.9
P07355	41671000	7.61983	61.9		Q93096	2398200	6.37989	32.9
P06703	44009000	7.64354	35.6		Q9H8Y8	2417300	6.38333	14.6
P62937	44057000	7.64401	75.2		Q9Y2W1	2420200	6.38385	9
P06733	62307000	7.79454	74		Q93062	2424000	6.38453	15.8
P05783	63156000	7.80041	70.5		Q13630	2435900	6.38666	17.4
P68431	72256000	7.85887	51.5		O95571	2442300	6.3878	29.5
Q99878	110170000	8.04206	35.9		P46937	2445300	6.38833	3.8
P62805	119110000	8.07595	56.3		Q9BUJ2	2455400	6.39012	20.8
P04406	119560000	8.07759	69.3		P43897	2455700	6.39018	16
Q93079	130830000	8.11671	52.4		Q9BUL8	2458100	6.3906	16.5
P60709	223440000	8.34916	74.9		P61923	2458900	6.39074	14.1
					Q14376	2459000	6.39076	24.7
					Q17RY6	2468500	6.39243	21.2
					Q9Y6N5	2470100	6.39271	23.1
					Q9H3N1	2473700	6.39335	15.4
					Q9H223	2478200	6.39414	18.9
					O00429	2483600	6.39508	29.9
					O00159	2505600	6.39891	19.8
					Q9BV86	2527100	6.40262	10.3
					Q9Y570	2531400	6.40336	8.3
					Q92598	2535200	6.40401	29.4
					O95456	2538800	6.40463	24.3
					P61201	2542900	6.40533	14.2
					P63096	2544600	6.40562	39.3
					P09525	2546200	6.40589	33.2
					Q96GE9	2547400	6.4061	14.7
					P09543	2547600	6.40613	23.3
					O15371	2558900	6.40805	18.8
					O43765	2559700	6.40819	17.9
					Q9Y3E5	2563600	6.40885	16.2
					Q86UP2	2565800	6.40922	16.6
					O43447	2571500	6.41019	34.5
					Q8NBJ5	2575000	6.41078	16.9
					Q9BZZ5	2581300	6.41184	15.6
					O75431	2583700	6.41224	16
					O95394	2596700	6.41442	21.8
					P34896	2610200	6.41667	31.3
					P01112	2612300	6.41702	20.1
					P35321	2612900	6.41712	18
					Q02413	2620200	6.41833	14.5
					P06730	2626300	6.41934	18.4
					P27816	2628000	6.41963	11
					O95302	2628100	6.41964	20.9
					Q32P28	2634400	6.42068	11.8
					Q8N4H5	2640300	6.42165	52.9
					Q5JS54	2644500	6.42234	39
					Q9NVA2	2650600	6.42334	22.1
					O60869	2661900	6.42519	16.9
					P51857	2664700	6.42565	3.1
					Q13867	2669900	6.42649	14.9
					Q8N1G4	2675400	6.42739	13.9
					O60831	2676500	6.42757	11.2
					Q14254	2678300	6.42786	23.4
					P05091	2681400	6.42836	16.6
					Q8WW12	2693900	6.43038	24.7
					Q04917	2699100	6.43122	39.4
					Q9NR30	2701800	6.43165	16.5
					P30838	2701900	6.43167	20.1
					P15586	2703700	6.43196	18.3
					O15372	2705800	6.4323	35.5
					O94875	2710100	6.43299	20
					Q9Y2Z0	2712600	6.43339	21.9
					Q16775	2725900	6.43551	17.2
					Q9Y5B9	2729400	6.43607	18.7
					Q6NXS1	2738200	6.43747	5.4
					Q9BQ61	2744500	6.43846	8
					Q71U36	2749900	6.43932	77.4
					Q13200	2753700	6.43992	26.8
					Q9UJU6	2763300	6.44143	23
					O00422	2779600	6.44398	30.1
					Q15417	2784000	6.44467	13.4
					P25205	2786100	6.445	17.6
					O95782	2790400	6.44567	23.1
					Q9UHQ9	2796900	6.44668	20.3
					Q99873	2799300	6.44705	27.2
					Q15459	2802800	6.44759	15.6
					Q9Y263	2813200	6.4492	31.9
					Q9H0U4	2815900	6.44962	57.2
					Q16543	2822800	6.45068	11.1
					Q15654	2829300	6.45168	14.1
					P32455	2833400	6.45231	18.2
					P78347	2834700	6.45251	13.6
					Q9BQG0	2836900	6.45284	18.8
					P17612	2845700	6.45419	29.9
					P07305	2845800	6.4542	11.3
					Q8N5M9	2851000	6.455	13.1
					Q9BUP3	2856500	6.45583	12.8
					P05026	2863600	6.45691	15.5
					O75323	2869900	6.45787	22.4
					O14735	2874600	6.45858	17.4
					P49321	2891700	6.46115	18.8
					Q9UHX1	2899300	6.46229	24
					Q05639	2900400	6.46246	32.2
					Q04637	2906900	6.46343	12.8
					Q9UMY4	2909000	6.46374	15.7
					P35914	2912400	6.46425	17.2
					Q92482	2918000	6.46509	2.7
					P61009	2924000	6.46598	11.1
					Q16540	2924000	6.46598	29.4
					P31151	2924600	6.46607	30.7
					Q9BZL1	2929900	6.46685	12.3
					P35221	2935700	6.46771	26.8
					P15374	2941700	6.4686	30.4
					P06737	2947300	6.46942	29.4
					Q9BQE3	2947800	6.4695	77.7
					P27144	2950000	6.46982	35.9
					P46060	2955300	6.4706	21.5
					P51970	2961000	6.47144	24.4
					Q14011	2969700	6.47271	26.7
					P84085	2985400	6.475	66.7
					O95861	2992000	6.47596	32.1
					Q13596	3000900	6.47725	26.4
					Q14558	3001000	6.47727	23.9
					Q15008	3019900	6.47999	31.1
					O60568	3033400	6.48193	28.6
					P04632	3035400	6.48222	44
					O75439	3039000	6.48273	17.4
					P51553	3039300	6.48277	13
					Q9NPD3	3041900	6.48314	17.6
					Q6NZI2	3056000	6.48515	21.8
					P49736	3064200	6.48632	22.3
					Q16851	3064800	6.4864	20.9
					Q9UBM7	3070300	6.48718	8.8
					Q9UHD9	3072100	6.48744	14.3
					E9PAV3	3079700	6.48851	4.5
					Q15046	3080700	6.48865	18.3
					Q9NRP0	3084200	6.48914	8.1
					Q96HE7	3085000	6.48926	18.8
					P08621	3086100	6.48941	15.1
					Q9BQA1	3087100	6.48955	7.3
					P56192	3098200	6.49111	21.9
					Q9BTV4	3121300	6.49434	27.8
					Q9ULC4	3131900	6.49581	24.9
					Q52LJ0	3133300	6.496	24.7
					Q9Y3D7	3133300	6.496	39.2
					P08134	3135200	6.49627	44
					Q9H2U2	3140300	6.49697	25.1
					Q15637	3144300	6.49752	11.3
					Q9H488	3144400	6.49754	25
					P04899	3174300	6.50165	36.6
					P33176	3191000	6.50393	26.8
					Q13232	3194500	6.5044	33.7
					P36405	3198400	6.50493	22.5
					Q15428	3201400	6.50534	9.5
					P45974	3202300	6.50546	17.4
					Q8TDN6	3222800	6.50823	35.4
					Q8N257	3223500	6.50833	41.3
					O43396	3233000	6.50961	32.5
					Q8WUM4	3237000	6.51014	21.4
					P05114	3240200	6.51057	23
					Q14061	3244400	6.51113	66.7
					Q9P015	3250000	6.51188	23.6
					P61221	3251800	6.51212	22.7
					Q96AC1	3252100	6.51216	18.1
					P40261	3270800	6.51465	20.5
					P10321	3271900	6.5148	29.2
					P11166	3272500	6.51488	3.9
					Q9NUU7	3275100	6.51522	29.1
					Q9P2R7	3275300	6.51525	21.8
					Q96A26	3276700	6.51544	16.9
					Q9Y6C9	3283700	6.51636	26.4
					Q6UW68	3286000	6.51667	6.9
					P55036	3293900	6.51771	6.9
					P23490	3297100	6.51813	6.4
					Q13561	3299900	6.5185	26.9
					O75607	3308900	6.51968	20.8
					Q96AQ6	3311200	6.51999	4.8
					Q6P587	3321800	6.52137	36.6
					P26196	3325200	6.52182	29.8
					O95563	3347300	6.52469	31.5
					P63010	3354200	6.52559	25.7
					Q6UW78	3355300	6.52573	24.7
					O95406	3358000	6.52608	20.1
					P52292	3358700	6.52617	32.1
					P35270	3372100	6.5279	39.5
					Q9UBT2	3381100	6.52906	21.7
					Q9BVC6	3383100	6.52931	4.9
					Q9UJS0	3383600	6.52938	29.2
					Q96AT9	3390300	6.53024	15.8
					O94979	3397500	6.53116	23.9
					Q92879	3397500	6.53116	13
					Q14204	3408200	6.53253	25.9
					P62873	3411100	6.53289	40.3
					Q96C36	3422900	6.53439	22.5
					Q8NF86	3423600	6.53448	2.5
					Q9Y5J7	3423600	6.53448	29.2
					O43772	3429100	6.53518	28.9
					Q16718	3429800	6.53527	38.8
					Q6P1L8	3444300	6.5371	18.6
					Q9H1E3	3473600	6.54078	3.7
					Q15393	3474600	6.5409	18.2
					Q12797	3490500	6.54289	13.2
					P50416	3494200	6.54335	23.2
					Q14498	3494200	6.54335	23
					Q15645	3495400	6.5435	19.9
					P16403	3495800	6.54355	23.5
					O15427	3504000	6.54456	17.2
					Q86VP6	3505300	6.54473	20.6
					P35659	3512600	6.54563	17.9
					O00232	3519300	6.54646	28.7
					Q8TCJ2	3521900	6.54678	15.3
					Q07666	3533800	6.54824	10.2
					P08579	3540100	6.54902	25.3
					O75477	3545100	6.54963	29
					P07919	3546200	6.54976	29.7
					P61081	3547500	6.54992	20.8
					O43776	3550000	6.55023	6.6
					P43686	3556400	6.55101	34.7
					O60925	3559700	6.55141	23.8
					P52298	3573000	6.55303	21.8
					P25685	3593500	6.55552	25.3
					Q9GZS3	3595200	6.55572	46.6
					O75506	3599600	6.55625	39.5
					Q9Y295	3609200	6.55741	34.1
					O75608	3618600	6.55854	16.1
					O14907	3623200	6.55909	25.8
					P12081	3633000	6.56027	20.8
					O75489	3640300	6.56114	30.7
					O14773	3654500	6.56283	13.5
					Q8N5K1	3661800	6.56369	25.9
					Q9UBQ5	3664100	6.56397	22
					P61006	3670600	6.56474	30
					P48735	3683400	6.56625	21.9
					P09661	3686200	6.56658	16.5
					O00567	3689600	6.56698	28.8
					P07686	3693400	6.56743	28.1
					Q92688	3697800	6.56794	23.1
					P26440	3700700	6.56828	28.2
					Q13126	3704000	6.56867	33.2
					O00154	3706900	6.56901	14.5
					Q9Y221	3713300	6.56976	21.7
					P53621	3714500	6.5699	31.8
					O00625	3744700	6.57342	21
					Q9Y2X3	3751100	6.57416	24.8
					Q8TCT9	3775700	6.577	16.4
					P50583	3781200	6.57763	42.9
					P07384	3782900	6.57782	20.9
					Q9Y4L1	3807800	6.58067	23.8
					O00148	3809200	6.58083	39.1
					P54886	3816300	6.58164	21.9
					O00425	3836500	6.58394	22.8
					Q9UNS2	3843000	6.58467	31
					P0DPI2	3844000	6.58478	34.7
					Q9NX40	3876200	6.58841	27.3
					P09960	3882000	6.58906	27.5
					O00487	3899000	6.59095	31.6
					O75718	3924000	6.59373	20.4
					O95373	3936200	6.59508	20
					P55263	3941500	6.59566	31.2
					P43490	3961900	6.5979	37.9
					Q9UGI8	3962500	6.59797	33.5
					P35237	3979600	6.59984	36.2
					Q9Y281	3980600	6.59995	43.4
					P48637	3981300	6.60002	26.8
					P26368	3991300	6.60111	23.8
					O76003	3991800	6.60117	27.2
					P61619	3999700	6.60203	22.3
					P21980	4000100	6.60207	26.3
					P06753	4002100	6.60229	33.7
					P33991	4005700	6.60268	28.5
					Q96I99	4013000	6.60347	31.5
					P61758	4019600	6.60418	29.4
					Q10713	4024100	6.60467	29.1
					Q9UHD8	4031400	6.60546	35.3
					Q09161	4037800	6.60614	30.8
					O43809	4056200	6.60812	30
					P48556	4056200	6.60812	20.3
					Q9Y3B4	4059600	6.60848	20.8
					Q8TED1	4059800	6.6085	18.2
					Q13526	4063100	6.60886	42.3
					O75832	4071800	6.60979	25.2
					Q6XQN6	4084200	6.61111	11.2
					Q9Y285	4098400	6.61261	28.7
					Q6IAA8	4123200	6.61523	42.9
					P35998	4130700	6.61602	24.2
					Q9NTK5	4131800	6.61614	33.3
					Q9Y2V2	4136900	6.61668	18.4
					P60228	4137500	6.61674	36.2
					P08237	4138800	6.61687	28.2
					Q9UNL2	4155800	6.61865	7.6
					P82909	4158900	6.61898	15.5
					Q8N2U0	4163800	6.61949	24.8
					P43304	4166900	6.61981	36.9
					O75629	4168000	6.61993	9.5
					Q9BS40	4174100	6.62056	8.1
					Q96CX2	4197300	6.62297	29.8
					Q8NBU5	4210800	6.62436	16.6
					P60983	4225800	6.62591	32.4
					Q16186	4236800	6.62704	13.5
					O43242	4241100	6.62748	17.6
					P20645	4250000	6.62839	24.9
					O75828	4250300	6.62842	13.4
					Q14566	4257400	6.62914	24.8
					P04080	4258000	6.62921	12.2
					Q9UNM6	4261300	6.62954	32.7
					O75746	4282600	6.63171	30.8
					Q92905	4284900	6.63194	38
					Q92734	4289300	6.63239	13
					Q13057	4294900	6.63295	26.4
					Q9UBW8	4301500	6.63362	30.5
					P62330	4318900	6.63537	23.4
					O76094	4328000	6.63629	31.7
					P61764	4336000	6.63709	29.5
					P42167	4336200	6.63711	17
					Q15382	4364700	6.63995	16.3
					Q9BT78	4371100	6.64059	39.4
					Q6NUK1	4396500	6.64311	30.4
					Q96CW1	4410300	6.64447	35.2
					Q9UBR2	4426200	6.64603	21.1
					Q08380	4470500	6.65036	21.9
					P20339	4482300	6.6515	42.3
					O60832	4485300	6.65179	34
					Q92973	4487200	6.65198	23.5
					P23919	4487700	6.65202	46.7
					Q16531	4523100	6.65544	22.7
					Q15942	4539400	6.657	27.4
					Q02539	4558300	6.6588	14.4
					Q86U42	4560000	6.65896	20.3
					P38606	4582400	6.66109	30
					Q9UBV8	4584400	6.66128	28.5
					Q9UHA4	4604300	6.66316	62.1
					Q9Y3Y2	4622700	6.6649	16.9
					Q92841	4636100	6.66615	28.5
					P13861	4639100	6.66643	36.4
					Q92747	4639800	6.6665	33.2
					P61086	4647600	6.66723	23
					Q16698	4655300	6.66795	24.5
					Q13442	4671100	6.66942	10.5
					P45877	4681600	6.67039	30.7
					P30533	4705400	6.6726	13.4
					Q96M27	4707500	6.67279	18
					Q9BUF5	4708200	6.67285	36.5
					P15170	4712800	6.67328	19
					Q96HS1	4717300	6.67369	28.7
					O14980	4723700	6.67428	26.4
					P17812	4730800	6.67493	29.8
					Q96EP5	4732800	6.67512	16.7
					Q5RI15	4750800	6.67677	40.7
					Q9P258	4771900	6.67869	30.1
					P22102	4776900	6.67915	27.9
					Q12792	4788700	6.68022	34.9
					Q9P2J5	4806800	6.68186	31.7
					Q02809	4808900	6.68205	23.4
					Q15404	4810600	6.6822	36.1
					P30740	4811800	6.68231	23.7
					Q96QK1	4820600	6.6831	25.6
					Q6YN16	4822100	6.68324	29.9
					P04216	4873300	6.68782	14.9
					O43488	4873800	6.68787	15.9
					P19367	4875700	6.68804	23.3
					P49588	4886600	6.68901	34
					Q9BWM7	4890300	6.68934	34.6
					Q8IYT4	4909200	6.69101	2.2
					Q99805	4923400	6.69227	7.7
					Q9H4A6	4952500	6.69482	32.9
					P16615	4962600	6.69571	20.2
					Q9Y678	4965400	6.69595	30.5
					O14828	4977000	6.69697	15.6
					O00469	4977900	6.69705	30.8
					Q7RTV0	4987700	6.6979	40
					P42224	4997400	6.69874	24.9
					Q15631	5000300	6.699	31.6
					Q9UBK8	5003000	6.69923	5.2
					P61165	5009100	6.69976	10.1
					P21912	5014500	6.70023	15.4
					O14929	5018000	6.70053	23.4
					Q9UL25	5047100	6.70304	36
					Q08945	5054500	6.70368	17.3
					Q9UBX3	5084500	6.70625	43.9
					P22694	5095700	6.7072	36.8
					Q9Y383	5099400	6.70752	20.2
					P21397	5100700	6.70763	28.8
					P07203	5104600	6.70796	41.9
					P58107	5129000	6.71003	55.9
					Q9Y241	5137400	6.71074	32.3
					O75223	5139500	6.71092	33.5
					P14314	5147700	6.71161	14.6
					Q15436	5166200	6.71317	31.4
					Q15005	5175100	6.71392	20.4
					Q9H7Z7	5179300	6.71427	38.5
					Q9Y262	5204500	6.71638	27.5
					O95433	5208000	6.71667	23.4
					P13489	5220400	6.7177	49
					Q2TAY7	5221200	6.71777	29.8
					O75494	5249900	6.72015	15.3
					O15347	5252200	6.72034	21
					P20073	5261400	6.7211	21.1
					Q9Y3A5	5262100	6.72116	21.6
					P23381	5271500	6.72193	39.1
					P00966	5279200	6.72257	35.7
					P17096	5280100	6.72264	23.4
					P53680	5286600	6.72318	13.4
					O00264	5304000	6.7246	16.4
					P05109	5333200	6.72699	23.7
					Q13907	5334800	6.72712	22
					Q13098	5341300	6.72765	15.5
					Q9BZA8	5363200	6.72942	1.3
					P51648	5364500	6.72953	20.2
					Q9Y696	5387000	6.73135	45.1
					Q9NR12	5389700	6.73156	22.3
					O60684	5408100	6.73304	28
					Q9UKM9	5412700	6.73341	13.1
					Q8NCW5	5416900	6.73375	26.4
					P41252	5420400	6.73403	26.3
					P37235	5445100	6.73601	28
					Q8TBQ9	5445100	6.73601	12.5
					Q16629	5456100	6.73688	21.8
					Q13155	5482100	6.73895	43.8
					P67812	5496600	6.74009	30.7
					P13798	5496800	6.74011	28.4
					P68366	5510800	6.74121	68.1
					O15212	5551800	6.74443	31
					P40616	5576700	6.74638	37
					P30566	5582200	6.74681	38
					Q9NSD9	5603600	6.74847	29
					P55884	5614200	6.74929	23.2
					Q9NQR4	5620800	6.7498	38.8
					P11117	5640600	6.75133	20.6
					Q9H0U3	5661600	6.75294	14.3
					Q9Y2Q3	5662200	6.75299	35
					Q9NQC3	5680300	6.75437	9
					Q00688	5696800	6.75563	17.9
					O14745	5700700	6.75593	35.8
					P30480	5702300	6.75605	29.3
					Q93045	5720100	6.7574	5.6
					Q92499	5744800	6.75927	33
					P28838	5747000	6.75944	31
					P53618	5757300	6.76022	33.4
					P02794	5774200	6.76149	26.2
					Q15738	5775000	6.76155	39.9
					Q96S97	5801400	6.76353	18.6
					O15511	5806500	6.76391	21.2
					P48509	5818500	6.76481	9.9
					P09493	5819200	6.76486	27.8
					P63208	5827100	6.76545	25.2
					P14209	5834200	6.76598	5.4
					O00560	5859100	6.76783	30.9
					O43390	5860700	6.76795	31
					Q9NZ01	5868700	6.76854	12.3
					O95573	5905000	6.77122	42.4
					P25815	5910900	6.77165	13.7
					P04844	5938400	6.77367	33
					Q9GZT3	5938800	6.7737	33
					Q9NR56	5948300	6.77439	16.2
					O43684	5964100	6.77554	39.3
					O14979	5975300	6.77636	18.1
					P50402	5985200	6.77708	37
					P17980	5986100	6.77714	38.7
					O95168	6001700	6.77827	19.4
					P48444	6005800	6.77857	30.3
					Q8NFJ5	6050400	6.78178	5.6
					Q9BPW8	6076100	6.78362	40.8
					Q9NYL4	6127400	6.78728	25.9
					P54578	6158500	6.78947	30.2
					P08962	6158800	6.7895	7.6
					P62195	6178600	6.79089	45.8
					P62714	6191200	6.79177	44.7
					P05023	6201900	6.79252	20.2
					Q9BW72	6226000	6.79421	50.9
					P42771	6254500	6.79619	26.3
					Q96IU4	6274200	6.79756	28.6
					P57088	6279700	6.79794	13.4
					O75955	6289100	6.79859	45.9
					Q16527	6293200	6.79887	39.9
					Q14696	6309600	6.8	28.6
					P41567	6340300	6.80211	62.8
					P13667	6364600	6.80377	28.7
					Q99733	6379500	6.80479	19.2
					O43324	6383200	6.80504	43.1
					P20042	6398300	6.80606	19.8
					Q9UII2	6409100	6.8068	17.9
					O14561	6409200	6.8068	15.4
					P33993	6438300	6.80877	24.1
					Q9ULV4	6456900	6.81002	21.1
					P55327	6476900	6.81137	12.1
					P08133	6484200	6.81186	27.9
					P62995	6511100	6.81365	24.3
					P39687	6520300	6.81427	24.9
[truncated: 745 more rows]

## Sheet: common proteins
iBAQ and sequence coverage of the proteins commonly identified with two methods from 10^3 Hela cells
	i-FASP			FASP
SP	Sequence coverage [%]	iBAQ	Log10iBAQ	Sequence coverage [%]	iBAQ	Log10iBAQ
A6NDG6	25.9	2059600	6.31378	10.3	51236	4.70958
A6NDU8	9.2	369780	5.56794	3.1	61017	4.78545
E9PAV3	4.5	3079700	6.48851	3.8	614650	5.78863
O00116	17.8	1730800	6.23825	11.6	92691	4.96704
O00154	14.5	3706900	6.56901	4.2	87328	4.94115
O00159	19.8	2505600	6.39891	12.8	293740	5.46796
O00161	6.6	1079800	6.03334	6.6	124490	5.09513
O00178	6.3	248230	5.39485	2.4	22082	4.34404
O00231	31.8	7593600	6.88045	10.9	514910	5.71173
O00232	28.7	3519300	6.54646	4.8	48835	4.68873
O00273	10.3	1263100	6.10144	11.8	47201	4.67395
O00299	48.1	23501000	7.37109	24.1	1438000	6.15776
O00303	34.7	11212000	7.04968	8.1	518290	5.71457
O00410	45.9	8913900	6.95007	18.7	315870	5.49951
O00425	22.8	3836500	6.58394	7.9	86493	4.93698
O00429	29.9	2483600	6.39508	6.2	43411	4.6376
O00469	30.8	4977900	6.69705	3	105990	5.02526
O00483	67.9	33408000	7.52385	12.3	904110	5.95622
O00487	31.6	3899000	6.59095	4.2	161910	5.20927
O00505	13.2	1649100	6.21725	2.5	50667	4.70473
O00560	30.9	5859100	6.76783	6	0	#NUM!
O00567	28.8	3689600	6.56698	5.2	99067	4.99593
O00571	37.8	11663000	7.06681	14.4	619060	5.79173
O00592	1.3	974040	5.98858	1.3	90950	4.9588
O00625	21	3744700	6.57342	15.2	242850	5.38534
O00743	19.3	1063200	6.02661	4.9	32881	4.51695
O00754	3.4	35740	4.55315	1.5	11404	4.05706
O00764	39.1	8240600	6.91596	6.7	17152	4.23431
O14548	40.4	906370	5.95731	11.4	104500	5.01912
O14562	9.7	1496700	6.17513	5.8	27576	4.44053
O14579	46.1	7070300	6.84944	5.5	111080	5.04564
O14735	17.4	2874600	6.45858	5.2	0	#NUM!
O14737	43.2	12370000	7.09237	19.2	720720	5.85777
O14745	35.8	5700700	6.75593	12	259860	5.41474
O14818	57.7	35225000	7.54685	24.6	1030300	6.01296
O14828	15.6	4977000	6.69697	9.8	795560	5.90067
O14880	50.7	76445000	7.88335	33.6	1669800	6.22266
O14929	23.4	5018000	6.70053	7.4	84466	4.92668
O14949	47.6	17240000	7.23654	15.9	450060	5.65327
O14974	5	587600	5.76908	3.9	52569	4.72073
O14979	18.1	5975300	6.77636	10.7	537140	5.73009
O14980	26.4	4723700	6.67428	4.7	89473	4.95169
O14981	0.4	24663	4.39205	0.5	13939	4.14423
O15027	3.6	331700	5.52075	1.8	33612	4.52649
O15031	5.6	280900	5.44855	0.8	0	#NUM!
O15067	10.2	2123200	6.32699	5.4	124760	5.09608
O15127	6.1	772380	5.88783	9.7	88939	4.94909
O15144	42.7	7049000	6.84813	6	418080	5.62126
O15145	53.4	17280000	7.23754	6.2	589490	5.77048
O15173	22.4	14316000	7.15582	22.4	1080400	6.03358
O15212	31	5551800	6.74443	9.3	172260	5.23618
O15260	24.2	9295800	6.96829	17.5	540460	5.73276
O15294	9.9	263000	5.41996	1.5	15086	4.17857
O15305	21.5	1095700	6.03969	8.1	32039	4.50568
O15355	7	617260	5.79047	2	66166	4.82063
O15371	18.8	2558900	6.40805	5.7	82721	4.91762
O15372	35.5	2705800	6.4323	5.4	61306	4.7875
O15427	17.2	3504000	6.54456	5.4	301590	5.47942
O15498	15.2	819510	5.91355	8.6	18599	4.26949
O15511	21.2	5806500	6.76391	13.2	468140	5.67038
O43143	35.5	12426000	7.09433	8.8	305370	5.48483
O43169	41.3	21757000	7.3376	20.7	67337	4.82825
O43175	46.2	17928000	7.25353	27.8	2004800	6.30207
O43237	13.8	480970	5.68212	3.5	18569	4.26879
O43242	17.6	4241100	6.62748	11.2	165440	5.21864
O43252	14.1	1387700	6.1423	2.7	13648	4.13507
O43324	43.1	6383200	6.80504	12.1	266170	5.42516
O43390	31	5860700	6.76795	7.1	137060	5.13691
O43396	32.5	3233000	6.50961	6.2	245000	5.38917
O43399	38.3	15753000	7.19736	19.4	1066100	6.0278
O43488	15.9	4873800	6.68787	16.2	448630	5.65189
O43504	22	1618800	6.20919	22	846640	5.9277
O43592	6	251160	5.39995	1.7	10025	4.00108
O43598	33.9	7763700	6.89007	8.6	587380	5.76892
O43617	4.4	734100	5.86576	4.4	173630	5.23962
O43660	3.5	168310	5.22611	3.7	22625	4.35459
O43670	6.9	1195100	6.0774	4.2	139280	5.14389
O43674	12.7	2145100	6.33145	7.9	55615	4.74519
O43678	31.3	2350900	6.37123	21.2	125540	5.09878
O43681	10.6	1963900	6.29312	6.6	160830	5.20637
O43707	71.1	134360000	8.12827	49.2	6551000	6.81631
O43747	8.6	1056200	6.02375	3.2	71151	4.85218
O43765	17.9	2559700	6.40819	8.9	136360	5.13469
O43776	6.6	3550000	6.55023	9.5	683470	5.83472
O43809	30	4056200	6.60812	14.1	405740	5.60825
O43813	39.6	11269000	7.05189	13.3	991760	5.99641
O43837	6.2	1594900	6.20273	6.2	59780	4.77656
O43847	3	28147	4.44943	2.8	43823	4.6417
O43852	30.2	15494000	7.19016	8.3	2342600	6.3697
O43854	24.4	1532900	6.18551	3.8	19936	4.29964
O43865	18.1	1696400	6.22953	2.3	0	#NUM!
O60220	44.3	7194300	6.85699	17.5	365260	5.5626
O60437	10.1	759050	5.88027	1.7	44532	4.64867
O60443	2.4	318430	5.50301	5	17925	4.25346
O60488	6.5	383440	5.5837	3.7	25838	4.41226
O60506	35	16009000	7.20436	10.8	626810	5.79714
O60524	1.3	95270	4.97896	0.9	6954.1	3.84224
O60568	28.6	3033400	6.48193	3.3	24669	4.39215
O60664	27.2	1678100	6.22482	9.7	132820	5.12326
O60701	31.8	9878900	6.99471	3.8	142860	5.15491
O60749	5.4	700330	5.8453	2.7	83654	4.92249
O60762	40	8716700	6.94035	6.2	77208	4.88766
O60763	16.4	1226200	6.08856	4.9	152330	5.18279
O60784	5.9	524020	5.71935	5.3	42331	4.62666
O60888	41.3	15079000	7.17837	15.6	853570	5.93124
O60925	23.8	3559700	6.55141	17.2	478020	5.67945
O75083	53.8	29528000	7.47023	13.4	972260	5.98778
O75131	12.1	1750400	6.24314	7.3	125240	5.09774
O75153	3.1	260540	5.41587	0.9	9880.1	3.99476
O75223	33.5	5139500	6.71092	20.7	187030	5.27191
O75340	72.3	37209000	7.57065	45	1383300	6.14092
O75347	29.6	18816000	7.27453	30.6	4722300	6.67415
O75367	37.9	31413000	7.49711	10.2	798240	5.90213
O75368	36.8	7856400	6.89522	27.2	787370	5.89618
O75369	45.1	12724000	7.10462	25.2	746310	5.87292
O75390	49.4	36741000	7.56515	12	1331000	6.12418
O75396	34.9	35913000	7.55525	41.9	4340200	6.63751
O75436	16.2	1435700	6.15706	7.6	195740	5.29168
O75439	17.4	3039000	6.48273	7.8	209430	5.32104
O75477	29	3545100	6.54963	10.3	322070	5.50795
O75489	30.7	3640300	6.56114	9.8	186600	5.27091
O75494	15.3	5249900	6.72015	6.1	225460	5.35307
O75531	62.9	51331000	7.71038	21.3	969560	5.98657
O75533	15.5	1520400	6.18196	2.4	71153	4.85219
O75534	14.2	1912400	6.28158	5.4	74646	4.87301
O75607	20.8	3308900	6.51968	9	643830	5.80877
O75643	14.7	1370100	6.13675	2.8	39928	4.60128
O75694	10.8	1829000	6.26221	2.2	39235	4.59367
O75718	20.4	3924000	6.59373	13.2	210300	5.32284
O75746	30.8	4282600	6.63171	8.8	68058	4.83288
O75787	8.3	897830	5.95319	5.1	29334	4.46737
O75822	9.3	1396700	6.1451	7.8	210920	5.32412
O75874	50.2	19681000	7.29405	20	565580	5.75249
O75915	24.5	9309600	6.96893	4.8	555320	5.74454
O75937	13.4	2339500	6.36912	3.2	171950	5.2354
O75947	41	26098000	7.41661	23.6	503530	5.70203
O75964	44.7	40731000	7.60993	47.6	3100300	6.4914
O94776	17.2	794670	5.90019	2.7	11436	4.05827
O94826	15.8	1455500	6.16301	2	91461	4.96124
O94874	6.7	276250	5.4413	1.5	12405	4.0936
O94875	20	2710100	6.43299	3.5	82914	4.91863
O94906	7	353130	5.54793	1	17640	4.2465
O94925	19.1	1506600	6.178	4.9	56349	4.75089
O94979	23.9	3397500	6.53116	6.6	238430	5.37736
O95197	1.1	1632300	6.2128	4.8	128750	5.10975
O95202	15.4	1865300	6.27075	5	85121	4.93004
O95232	11.6	411020	5.61386	4.2	0	#NUM!
O95292	32.5	7578600	6.87959	21	1517200	6.18104
O95295	10.3	680850	5.83305	10.3	83046	4.91932
O95302	20.9	2628100	6.41964	1.6	144390	5.15954
O95336	6.2	856220	5.93259	13.6	729240	5.86287
O95340	8.8	189860	5.27843	2.8	0	#NUM!
O95347	5.4	380880	5.58079	2.7	4061.4	3.60868
O95361	12.9	1288500	6.11008	7.8	84733	4.92805
O95373	20	3936200	6.59508	6.9	308190	5.48882
O95394	21.8	2596700	6.41442	5	9212.9	3.9644
O95456	24.3	2538800	6.40463	4.9	111000	5.04532
O95487	4.7	367350	5.56508	1.1	0	#NUM!
O95571	29.5	2442300	6.3878	9.1	116910	5.06785
O95573	42.4	5905000	6.77122	8.9	318460	5.50305
O95757	22.8	1512000	6.17955	9.7	137550	5.13846
O95782	23.1	2790400	6.44567	7.6	134330	5.12817
O95816	55	9765200	6.98968	17.5	346510	5.53972
O95831	47.6	13414000	7.12756	18.9	518260	5.71455
O95861	32.1	2992000	6.47596	7.5	68588	4.83625
O95881	36	6726100	6.82776	22.1	373380	5.57215
O96000	37.2	9193500	6.96348	12.8	219780	5.34199
O96005	8.7	1277900	6.1065	4.3	13448	4.12866
O96008	37.4	10421000	7.01791	10	516820	5.71334
P00338	75.3	228660000	8.35919	49.1	24645000	7.39173
P00387	46.2	15224000	7.18253	21.3	1196900	6.07806
P00390	36.8	8867400	6.9478	4.4	319010	5.5038
P00403	40.5	19275000	7.28499	22	3802100	6.58002
P00441	38.3	49713000	7.69647	27.3	1900300	6.27882
P00491	64.4	19686000	7.29416	27.3	838800	5.92366
P00492	45	10506000	7.02144	16.1	378170	5.57769
P00505	57	41456000	7.61759	18.1	1896700	6.278
P00558	69.5	128300000	8.10823	56.4	11245000	7.05096
P00568	26.3	7133700	6.85331	17	234020	5.36925
P00846	4.4	40858000	7.61128	4.4	2863500	6.4569
P01023	18.5	1969300	6.29431	2.7	47403	4.67581
P01040	12.2	1535100	6.18614	26.5	1444800	6.15981
P01891	54.2	19181000	7.28287	24.9	257710	5.41113
P02545	61.6	77051000	7.88678	49.8	8517800	6.93033
P02786	27.6	9031900	6.95578	17.8	1446300	6.16026
P02794	26.2	5774200	6.76149	8.7	385090	5.58556
P04040	41.9	15154000	7.18053	20.9	1219800	6.08629
P04075	87.4	383890000	8.58421	63.7	22144000	7.34526
P04080	12.2	4258000	6.62921	12.2	787820	5.89643
P04083	70.5	73440000	7.86593	46.2	7857100	6.89526
P04150	3.2	226460	5.35499	4.6	0	#NUM!
P04179	59.9	18254000	7.26136	6.3	590010	5.77086
P04406	83	2171200000	9.3367	69.3	119560000	8.07759
P04632	44	3035400	6.48222	16	1244800	6.0951
P04792	81.5	98504000	7.99345	37.6	6769500	6.83056
P04843	56.3	30165000	7.4795	27.3	1660800	6.22032
P04844	33	5938400	6.77367	10.6	286880	5.4577
P04899	36.6	3174300	6.50165	15.5	191990	5.28328
P05023	20.2	6201900	6.79252	11.8	493730	5.69349
P05026	15.5	2863600	6.45691	3.6	200730	5.30261
P05089	17.4	1273400	6.10496	15.2	436930	5.64041
P05091	16.6	2681400	6.42836	13.5	302700	5.48101
P05109	23.7	5333200	6.72699	23.7	550870	5.74105
P05141	46	20018000	7.30142	33.9	5253600	6.72046
P05161	38.2	2244200	6.35106	20	212550	5.32746
P05186	42	26082000	7.41634	18.3	1307100	6.11631
P05198	35.9	10345000	7.01473	24.4	435750	5.63924
P05204	14.4	38490000	7.58535	14.4	22232000	7.34698
P05386	74.6	48476000	7.68553	51.8	5712600	6.75683
P05387	79.1	151060000	8.17915	47.8	10774000	7.03238
P05388	56.2	30177000	7.47968	42.6	7634900	6.8828
P05455	21.6	13166000	7.11945	5.9	242660	5.385
P05556	38.8	11936000	7.07686	8	705770	5.84866
P05783	84	689670000	8.83864	70.5	63156000	7.80041
P05976	6.2	8450400	6.92688	8.2	1061200	6.0258
P06132	24.3	1471000	6.16761	6.5	123760	5.09258
P06454	21.6	14464000	7.16029	24.3	8679100	6.93847
P06576	67.1	140720000	8.14836	44.8	12438000	7.09475
P06702	24.6	8297900	6.91897	6.1	264640	5.42266
P06703	26.7	370490000	8.56878	35.6	44009000	7.64354
P06733	76.7	926750000	8.96696	74	62307000	7.79454
P06737	29.4	2947300	6.46942	3.5	20320	4.30792
P06744	64.7	139950000	8.14597	42.3	9390700	6.9727
P06748	46.3	136370000	8.13472	29.6	17864000	7.25198
P06753	33.7	4002100	6.60229	19.6	439100	5.64256
P06756	7.1	868280	5.93866	3.9	54720	4.73815
P06858	17.5	1794600	6.25397	4	33064	4.51936
P07099	28.6	9295800	6.96829	5.7	467770	5.67003
P07108	64.4	60796000	7.78388	56.3	2829200	6.45166
P07195	51.2	205050000	8.31186	50.3	24658000	7.39196
P07237	63.4	84683000	7.9278	46.9	7968600	6.90138
P07339	24.3	10614000	7.02588	13.1	587530	5.76903
P07355	78.5	459920000	8.66268	61.9	41671000	7.61983
P07384	20.9	3782900	6.57782	2.7	128910	5.11029
P07437	59	46792000	7.67017	51.8	4205200	6.62379
P07602	18.5	11819000	7.07258	12.4	1083200	6.03471
P07686	28.1	3693400	6.56743	3.1	114910	5.06036
P07737	93.6	615920000	8.78952	65	29951000	7.47641
P07741	54.4	10792000	7.0331	38.9	813770	5.9105
P07814	43.8	10039000	7.00169	15.2	245390	5.38986
P07900	50	50885000	7.70659	39.8	6941600	6.84146
P07910	35	88961000	7.9492	31.4	8871800	6.94801
P07919	29.7	3546200	6.54976	18.7	1855900	6.26855
P07954	42.4	16227000	7.21024	14.5	768250	5.8855
P08133	27.9	6484200	6.81186	9.5	338660	5.52976
P08134	44	3135200	6.49627	23.3	1248800	6.09649
P08174	23.1	6937100	6.84118	6.3	812200	5.90966
P08183	3.5	350200	5.54432	2.1	21947	4.34138
P08195	49.8	60071000	7.77866	33.2	6470700	6.81095
P08237	28.2	4138800	6.61687	6.3	15653	4.1946
P08238	50.4	122270000	8.08732	53.2	19832000	7.29737
P08240	6	575300	5.75989	2.2	39754	4.59938
P08559	44.9	16381000	7.21434	15.6	654410	5.81585
P08574	18.5	8349300	6.92165	12	894510	5.95159
P08579	25.3	3540100	6.54902	8	161260	5.20753
P08621	15.1	3086100	6.48941	2.1	103700	5.01578
P08648	5.6	750220	5.87519	1.4	27065	4.43241
P08670	82.4	221230000	8.34484	73	19849000	7.29774
P08708	56.3	129540000	8.1124	40	9027100	6.95555
P08754	41.8	13818000	7.14045	13.8	883250	5.94608
P08758	65.6	112270000	8.05026	48.4	9615100	6.98295
P08865	53.9	110160000	8.04202	48.5	7827200	6.89361
P08962	7.6	6158800	6.7895	7.6	336570	5.52708
P09012	29.8	10667000	7.02804	24.1	637060	5.80418
P09104	22.8	500740	5.69961	18.2	18434	4.26562
P09110	18.9	1288700	6.11015	9.9	66845	4.82507
P09211	67.6	244960000	8.3891	45.2	14359000	7.15712
P09382	86.7	248910000	8.39604	67.4	7281300	6.86221
P09417	29.9	2270500	6.35612	11.1	119160	5.07613
P09429	42.3	107870000	8.0329	35.8	11121000	7.04614
P09488	40.8	13923000	7.14373	23.4	708640	5.85043
P09493	27.8	5819200	6.76486	25	408980	5.6117
P09496	16.9	27110000	7.43313	12.1	5847200	6.76695
P09497	10.5	1502100	6.1767	8.7	1010100	6.00436
P09525	33.2	2546200	6.40589	11.9	142950	5.15518
P09622	46.2	13466000	7.12924	9.4	299680	5.47666
P09651	53.8	119970000	8.07907	34.4	4777400	6.67919
P09661	16.5	3686200	6.56658	11	251960	5.40133
P09874	36	9629000	6.98358	11.1	558120	5.74673
P09960	27.5	3882000	6.58906	10.5	138890	5.14267
P0DMV9	58.3	50218000	7.70086	39.6	4863000	6.6869
P0DP25	16.1	19321000	7.28603	36.9	7779800	6.89097
P10155	11.5	1471500	6.16776	4.6	185470	5.26827
P10253	1.2	267240	5.4269	1.9	38336	4.58361
P10412	22.8	169890000	8.23017	30.1	27914000	7.44582
P10599	45.7	174400000	8.24155	53.3	18783000	7.27376
P10606	45.7	19366000	7.28704	24	1299700	6.11384
P10620	38.1	86765000	7.93834	16.8	1402000	6.14675
P10809	77.5	253440000	8.40388	57.2	31706000	7.50114
P10909	11.4	862970	5.936	5.3	265310	5.42375
P11021	56.1	167990000	8.22528	49.5	16484000	7.21706
P11117	20.6	5640600	6.75133	7.1	194440	5.28879
P11142	65.5	180370000	8.25616	46.4	17324000	7.23865
P11177	51.5	16961000	7.22945	12.3	520570	5.71648
P11279	14.1	15370000	7.18667	3.8	80086	4.90356
P11310	42	14832000	7.1712	13.8	715660	5.85471
P11387	5.8	1020800	6.00894	3	59978	4.77799
P11388	2.9	137700	5.13893	0.8	8472.1	3.92799
P11413	61	33977000	7.53119	28.7	2170600	6.33658
P11498	40.1	11452000	7.05888	23.4	839870	5.92421
P11586	45.7	16410000	7.21511	15.9	897130	5.95286
P11717	8.2	564060	5.75133	0.8	26589	4.4247
P11766	42.8	8491100	6.92896	12	217660	5.33778
P11940	42	24253000	7.38477	24.4	1800900	6.25549
P12004	65.9	11872000	7.07452	33.7	1801800	6.25571
P12081	20.8	3633000	6.56027	7.9	347420	5.54085
P12236	58.1	81947000	7.91353	32.2	678340	5.83145
P12268	22.2	7726200	6.88797	23	1233900	6.09128
P12270	7.1	866850	5.93794	1.6	26973	4.43093
P12273	26.7	6810500	6.83318	22.6	2853000	6.4553
P12277	44.4	37317000	7.57191	28.9	1593400	6.20232
P12429	46.4	12299000	7.08987	20.7	642010	5.80754
P12814	50.8	10576000	7.02432	23	399670	5.6017
P12956	49.6	36832000	7.56623	28.4	2840400	6.45338
P13010	57.7	25353000	7.40403	20.8	2473400	6.39329
P13073	33.1	12490000	7.09656	6.5	618850	5.79159
P13473	15.4	10644000	7.0271	2	535340	5.72863
P13489	49	5220400	6.7177	21	360880	5.55736
P13639	60.5	63482000	7.80265	35.1	5202300	6.7162
P13667	28.7	6364600	6.80377	12.4	471290	5.67329
P13693	48.3	33903000	7.53024	22.1	1422700	6.15311
P13797	60.5	20275000	7.30696	14.3	362090	5.55882
P13798	28.4	5496800	6.74011	9.8	277590	5.4434
P13804	55.6	23737000	7.37543	28.5	1184500	6.07354
P13861	36.4	4639100	6.66643	5.7	166060	5.22027
P13929	47.2	26328000	7.42042	30.2	807110	5.90693
P13987	40.6	202090000	8.30554	40.6	26991000	7.43122
P14174	28.7	38251000	7.58264	17.4	9532400	6.9792
P14314	14.6	5147700	6.71161	12.5	1488400	6.17272
P14324	21.2	26903000	7.4298	15.5	1947200	6.28941
P14550	33.2	16416000	7.21527	6.8	192230	5.28382
P14618	72.3	432220000	8.6357	61.4	21988000	7.34219
P14625	37.7	32158000	7.50729	27.3	4121500	6.61506
P14866	51.3	30410000	7.48302	10.5	1298600	6.11348
P14868	38.1	9463000	6.97603	14.4	296160	5.47153
P14923	38	8196900	6.91365	25.1	1252600	6.09781
P15121	64.9	47153000	7.67351	10.8	1609000	6.20656
P15289	2.8	322860	5.50901	2.8	29678	4.47243
P15291	34.2	7752300	6.88943	7.3	62801	4.79797
P15311	38.9	9025200	6.95546	25.4	613840	5.78806
P15328	45.9	33340000	7.52297	11.7	528950	5.72341
P15374	30.4	2941700	6.4686	10	273420	5.43683
P15529	10.5	2295000	6.36078	8.4	109260	5.03846
P15531	86.2	329460000	8.5178	38.2	23688000	7.37453
P15559	53.6	84224000	7.92544	23.4	3840500	6.58439
P15586	18.3	2703700	6.43196	4.5	224150	5.35054
P15880	48.8	89452000	7.95159	24.2	1435300	6.15694
P15924	14.7	1749100	6.24281	15.7	803310	5.90488
P15927	45.9	7041600	6.84767	5.9	74619	4.87285
P15941	2.2	365560	5.56296	1.8	74902	4.87449
P16070	8.5	12944000	7.11207	5.7	1073400	6.03076
P16083	29	1998300	6.30066	7.4	134160	5.12762
P16152	71.8	36867000	7.56664	45.5	1919200	6.28312
P16401	23	54268000	7.73454	28.8	5392700	6.73181
P16403	23.5	3495800	6.54355	31	3171300	6.50124
P16435	20.7	2125700	6.3275	6.5	88548	4.94718
P16615	20.2	4962600	6.69571	12.4	1251400	6.0974
P16930	9.8	922570	5.965	6	85481	4.93187
P16949	14.8	12208000	7.08664	25.5	1475000	6.16879
P17066	14.2	9134400	6.96068	15.1	1347800	6.12963
P17096	23.4	5280100	6.72264	23.4	470010	5.67211
P17174	53.8	9736900	6.98842	12.1	433050	5.63654
P17655	16	1920900	6.2835	2.6	89768	4.95312
P17812	29.8	4730800	6.67493	7.8	128490	5.10887
P17813	23.1	1933300	6.2863	2.7	37545	4.57455
P17844	47.1	18540000	7.26811	16.4	1111900	6.04607
P17858	18.2	1131200	6.05354	7.8	48910	4.6894
P17931	31.2	31931000	7.50421	8.8	870810	5.93992
P17980	38.7	5986100	6.77714	11.6	205720	5.31328
P17987	59.7	19352000	7.28673	25.4	1166100	6.06674
P18077	35.5	30785000	7.48834	22.7	2942500	6.46872
P18085	77.2	92976000	7.96837	38.3	1665100	6.22144
P18124	48	86709000	7.93806	21.4	4417300	6.64516
P18206	41	13383000	7.12655	21.6	899830	5.95416
P18621	51.6	75640000	7.87875	27.7	2855800	6.45573
P18669	74.8	93671000	7.97161	24.8	3168000	6.50079
P18754	32.3	8042600	6.9054	8.1	160060	5.20428
P19105	38	11233000	7.0505	28.7	3666200	6.56422
P19338	32.3	20516000	7.31209	18.9	2578300	6.41133
P19367	23.3	4875700	6.68804	7.1	65620	4.81704
P19623	42.4	13675000	7.13593	17.5	699430	5.84474
P20042	19.8	6398300	6.80606	3	130120	5.11434
P20073	21.1	5261400	6.7211	9.8	394570	5.59612
P20290	41.3	21319000	7.32877	22.8	739400	5.86888
P20339	42.3	4482300	6.6515	15.3	357120	5.55281
P20618	53.9	24257000	7.38484	25.7	1595000	6.20276
P20645	24.9	4250000	6.62839	11.6	141860	5.15186
P20674	52.7	34029000	7.53185	20	2148600	6.33216
P20700	48.3	13933000	7.14404	18.8	1121900	6.04995
P20810	33.1	14466000	7.16035	25	969700	5.98664
P20962	10.8	11083000	7.04466	13.7	7434900	6.87128
P21266	65.3	36200000	7.55871	35.1	2263200	6.35472
P21281	12.5	1446900	6.16044	8	95036	4.97789
P21291	68.4	88605000	7.94746	55.4	4932000	6.69302
P21333	67.9	101790000	8.00771	47.4	9774200	6.99008
P21397	28.8	5100700	6.70763	7	440060	5.64351
P21399	34.9	9344000	6.97053	14.7	443600	5.64699
P21796	84.1	145750000	8.16361	45.6	6738500	6.82856
P21912	15.4	5014500	6.70023	7.9	167840	5.2249
P21926	11	1329000	6.12352	4.4	377140	5.5765
P21964	45	7515500	6.87596	5.9	48513	4.68586
P21980	26.3	4000100	6.60207	14.6	190290	5.27942
P22061	37	9143300	6.9611	7.5	165700	5.21932
P22087	45.8	12597000	7.10027	16.8	363930	5.56102
P22102	27.9	4776900	6.67915	7.4	119220	5.07635
P22234	55.3	25183000	7.40111	28.2	3305900	6.51929
P22307	13	8527500	6.93082	2.4	138350	5.14098
P22314	50.7	17936000	7.25373	23.3	1592200	6.202
P22392	64.5	73150000	7.86421	31.6	3412200	6.53303
P22531	61.1	7408300	6.86972	61.1	2903900	6.46298
P22626	70	188160000	8.27453	53.3	17947000	7.25399
P22694	36.8	5095700	6.7072	2.6	206860	5.31568
P22695	57	43190000	7.63538	33.8	2247500	6.3517
P22735	3.1	164840	5.21706	7.6	333140	5.52263
P22830	16.5	712160	5.85258	3.5	15573	4.19237
P23246	31	17958000	7.25426	18.1	1508000	6.1784
P23284	57.9	258510000	8.41248	53.7	16738000	7.2237
P23368	13.4	1011000	6.00475	1.4	53714	4.73009
P23381	39.1	5271500	6.72193	8.3	199540	5.30003
P23396	80.2	78443000	7.89455	56.4	4718100	6.67377
P23490	6.4	3297100	6.51813	6.4	4682900	6.67051
P23526	49.3	18100000	7.25768	21.5	2104000	6.32305
P23528	71.1	328890000	8.51705	62.7	18026000	7.2559
P23588	9.2	1139900	6.05687	4.4	376170	5.57538
P23786	16.3	1373800	6.13792	12.3	200720	5.30259
P23919	46.7	4487700	6.65202	9	216080	5.33461
P23921	47.3	9138500	6.96087	22.3	418590	5.62179
P24534	49.8	47153000	7.67351	16	6517000	6.81405
P24539	46.9	17410000	7.2408	23.8	1551900	6.19086
P24666	29.7	13205000	7.12074	12.7	512070	5.70933
P24752	60.4	18574000	7.26891	11.5	134620	5.12911
P24844	48.8	21669000	7.33584	28.5	1239700	6.09332
P25205	17.6	2786100	6.445	9	348820	5.5426
P25311	9.4	604780	5.7816	6.7	203840	5.30929
P25398	72	104510000	8.01916	45.5	1669500	6.22259
P25685	25.3	3593500	6.55552	2.9	142040	5.15241
P25705	61.1	126750000	8.10295	52.4	12542000	7.09837
P25786	59.7	24782000	7.39414	13.3	575030	5.75969
P25787	45.7	28961000	7.46181	30.8	1014800	6.00638
P25788	38	13627000	7.1344	29	2804700	6.44789
P25789	58.6	16286000	7.21181	18	1219400	6.08615
P25815	13.7	5910900	6.77165	17.9	0	#NUM!
P26006	5.1	216010	5.33447	3.5	64912	4.81232
P26038	61.4	84890000	7.92886	59.4	9039300	6.95613
P26196	29.8	3325200	6.52182	5.6	83685	4.92265
P26232	7	829870	5.91901	1.9	48231	4.68333
P26368	23.8	3991300	6.60111	4.4	345330	5.53823
P26373	34.6	94921000	7.97736	34.6	8683100	6.93867
P26447	19.8	31842000	7.503	10.9	265200	5.42357
P26599	61.2	45207000	7.65521	21.3	2315700	6.36468
P26639	48	22770000	7.35736	30.6	2160200	6.33449
P26640	13.6	1368800	6.13634	6.1	151200	5.17955
P26641	72.8	77858000	7.8913	28.4	7001300	6.84518
P26885	30.3	28841000	7.46001	8.5	1239700	6.09332
P27105	37.5	30309000	7.48157	36.1	3570100	6.55268
P27348	45.7	15623000	7.19376	31.4	1933400	6.28632
P27635	46.7	52613000	7.72109	18.7	3093900	6.49051
P27694	20.9	2311100	6.36382	11.5	154730	5.18957
P27695	41.5	20161000	7.30451	15.1	785510	5.89515
P27708	11.1	881480	5.94521	4	53588	4.72907
P27797	40.5	57862000	7.76239	21.6	6031400	6.78042
P27816	11	2628000	6.41963	7.5	338090	5.52903
P27824	36.1	13522000	7.13104	17.2	1345100	6.12875
P28066	49.4	19078000	7.28053	22.4	1718300	6.2351
P28070	27.7	9481600	6.97688	26.5	571590	5.75708
P28072	33.9	13256000	7.12241	17.6	2472700	6.39317
P28074	59.7	25662000	7.40929	33.5	1387500	6.14223
P28331	3.6	259890	5.41479	4.8	41151	4.61438
P28482	12.8	1136200	6.05545	6.4	177400	5.24895
P28799	6.7	0	#NUM!	2.7	30336	4.48196
P28838	31	5747000	6.75944	5.2	63360	4.80182
P29401	84.9	502580000	8.70121	62	29348000	7.46758
P29692	59.1	61461000	7.7886	42.7	5245500	6.71979
P29966	13.6	1432100	6.15597	7.8	525960	5.72095
P30040	41	29179000	7.46507	27.2	1499200	6.17586
P30041	78.6	112970000	8.05296	46.4	5738400	6.75879
P30043	39.8	8285900	6.91834	18.9	556180	5.74522
P30044	53.7	44103000	7.64447	37.9	3035700	6.48226
P30046	55.9	28618000	7.45664	12.7	899700	5.9541
P30048	55.1	67019000	7.8262	27.7	3264600	6.51383
P30049	29.2	14430000	7.15927	5.4	2422200	6.38421
P30050	49.1	67496000	7.82928	41.8	3970500	6.59885
P30084	53.4	15927000	7.20213	14.8	863450	5.93624
P30085	63.3	17997000	7.2552	4.1	236520	5.37387
P30086	82.4	68382000	7.83494	19.8	1661200	6.22042
P30101	66.5	73238000	7.86474	40	7526200	6.87658
P30153	44.8	7971100	6.90152	9.8	299550	5.47647
P30405	30.9	13183000	7.12001	43	288420	5.46003
P30408	4.5	21040000	7.32305	4.5	8779700	6.94348
P30419	12.7	1843200	6.26557	2.6	115820	5.06378
P30484	31.2	2095700	6.32133	23.2	1675500	6.22414
P30533	13.4	4705400	6.6726	4.5	259630	5.41435
P30566	38	5582200	6.74681	6.2	138780	5.14233
P30626	55.1	33446000	7.52434	14.1	820850	5.91426
P30740	23.7	4811800	6.68231	6.6	414410	5.61743
P30837	43.3	19614000	7.29257	14.1	794840	5.90028
P30838	20.1	2701900	6.43167	7.3	317820	5.50218
P31040	41.1	15149000	7.18038	17.2	1024700	6.0106
P31150	42.3	1908100	6.2806	17.9	78225	4.89335
P31153	22.3	7374000	6.8677	12.9	800500	5.90336
P31327	64.2	82285000	7.91532	45.9	6492300	6.8124
P31689	49.9	62326000	7.79467	9.3	574870	5.75957
P31930	45.2	10319000	7.01364	10.2	728020	5.86214
P31937	36.6	6604700	6.81985	10.4	111380	5.04681
P31939	58.8	19542000	7.29097	27.5	967820	5.98579
P31942	33.2	12469000	7.09583	15.3	757270	5.87925
P31943	50.3	57660000	7.76087	19.4	2940800	6.46847
P31944	15.7	1230700	6.09015	11.6	432980	5.63647
P31946	64.2	16277000	7.21157	52.8	1488800	6.17284
P31947	52.8	18200000	7.26007	18.5	3527700	6.54749
P31948	40.7	28470000	7.45439	18.2	791430	5.89841
P31949	80	169180000	8.22835	47.6	9497100	6.97759
P32119	79.8	104160000	8.0177	37.9	8648800	6.93696
P32320	11.6	421980	5.62529	6.8	344550	5.53725
P32322	22.9	2330200	6.36739	12.5	28246	4.45096
P32455	18.2	2833400	6.45231	5.6	133020	5.12392
P32754	18.1	1728500	6.23767	8.9	106630	5.02788
P32969	44.8	72086000	7.85785	21.4	1746200	6.24209
P33316	32.5	9586900	6.98168	14.3	1028600	6.01225
P33527	4	166900	5.22246	2.1	34514	4.538
P33897	3.2	125400	5.0983	1.6	24247	4.38466
P33991	28.5	4005700	6.60268	4.1	55469	4.74405
P33992	16.2	2315900	6.36472	3.8	146830	5.16681
P33993	24.1	6438300	6.80877	11.3	292230	5.46572
P34896	31.3	2610200	6.41667	9.5	185710	5.26884
P34897	52	23282000	7.36702	22.4	1282400	6.10802
P34932	36.2	8316600	6.91995	15.4	578030	5.76195
P35080	38.6	9066700	6.95745	20.7	524780	5.71998
P35221	26.8	2935700	6.46771	3.9	77642	4.8901
P35232	82.4	55060000	7.74084	57.4	3802300	6.58005
P35237	36.2	3979600	6.59984	16.5	146330	5.16533
P35241	50.4	13149000	7.11889	25.6	485750	5.68641
P35244	15.7	1227400	6.08899	8.3	191090	5.28124
P35250	13.6	526840	5.72168	4.8	36443	4.56161
P35268	39.8	107980000	8.03334	30.5	13649000	7.1351
P35269	3.1	421390	5.62468	3.1	67622	4.83009
P35270	39.5	3372100	6.5279	25.7	302370	5.48054
P35321	18	2612900	6.41712	18	682660	5.8342
P35573	12.4	1008100	6.0035	3.1	33810	4.52905
P35579	53.6	37096000	7.56933	25.3	3091700	6.4902
P35580	8.6	139530	5.14467	2.9	11894	4.07533
P35606	15.9	2395100	6.37932	12.1	531500	5.7255
P35613	19.5	18596000	7.26942	13.8	3057900	6.48542
P35637	16.3	17743000	7.24903	9.9	184660	5.26637
P35658	2.5	180080	5.25547	1.7	20321	4.30795
P35659	17.9	3512600	6.54563	5.1	42794	4.63138
P35914	17.2	2912400	6.46425	4.3	46996	4.67206
P35998	24.2	4130700	6.61602	5.1	79114	4.89825
P36405	22.5	3198400	6.50493	10.4	320810	5.50625
P36542	40.9	39959000	7.60161	28.5	2881800	6.45966
P36578	41	110960000	8.04517	20.4	1361900	6.13415
P36776	15	2159700	6.33439	8.3	299890	5.47696
P36871	37.2	7395100	6.86894	23.3	678850	5.83177
P36952	55.5	31642000	7.50026	11.7	689940	5.83881
P36957	21.6	7903700	6.89783	11.9	719980	5.85732
P37108	62.5	38409000	7.58443	31.6	905830	5.95705
P37198	4	0	#NUM!	4	54211	4.73409
P37235	28	5445100	6.73601	6.2	29588	4.47112
P37802	91	161290000	8.20761	39.7	10161000	7.00694
P37837	33.2	38824000	7.5891	23.4	4178400	6.62101
P38117	43.1	20568000	7.31319	25.1	1376900	6.1389
P38159	40.7	20963000	7.32145	14.6	1169700	6.06807
P38435	2.1	269250	5.43016	2.1	34194	4.53395
P38606	30	4582400	6.66109	10	294180	5.46861
P38646	63.5	72682000	7.86143	46.7	4408000	6.64424
P38919	32.8	6636000	6.82191	22.4	559030	5.74744
P39019	50.3	99099000	7.99607	35.9	7043100	6.84776
P39023	48.4	49073000	7.69084	14.6	1916000	6.2824
P39656	39	12682000	7.10319	12.7	1431800	6.15588
P39687	24.9	6520300	6.81427	24.9	1678500	6.22492
P39748	33.4	8272700	6.91765	2.4	164910	5.21725
P40121	12.4	2339500	6.36912	7.2	345660	5.53865
P40227	52.5	27614000	7.44113	10.9	1062800	6.02645
P40429	32.5	37350000	7.57229	20.7	3409700	6.53272
P40763	15.3	617040	5.79031	4	114070	5.05717
P40925	47.9	37878000	7.57839	26.9	3396500	6.53103
P40926	67.5	144790000	8.16074	49.1	7451300	6.87223
P40938	10.1	597760	5.77653	3.9	20710	4.31618
P40939	53.9	18908000	7.27665	17.6	780420	5.89233
P41091	41.7	16599000	7.22008	20.8	707600	5.84979
P41250	36.3	9369200	6.9717	11.9	256990	5.40992
P41252	26.3	5420400	6.73403	9.4	408150	5.61082
P42126	25.5	7229400	6.8591	11.6	1031400	6.01343
P42167	17	4336200	6.63711	7.5	123230	5.09072
P42224	24.9	4997400	6.69874	7.1	101840	5.00792
P42330	65.9	47342000	7.67525	27.2	2266300	6.35532
P42345	1.8	26073	4.41619	1.1	5080.4	3.7059
P42704	43.6	9401500	6.9732	14.6	328590	5.51665
P42765	48.6	15926000	7.20211	6	200960	5.30311
P42766	13.8	104100000	8.01745	22	4427000	6.64611
P42771	26.3	6254500	6.79619	10.9	445440	5.64879
P43034	23.4	2230700	6.34844	6.8	127650	5.10602
P43243	35.8	15082000	7.17846	14	513620	5.71064
P43304	36.9	4166900	6.61981	9.5	176700	5.24724
P43307	16.4	11697000	7.06807	6.6	2316800	6.36489
P43490	37.9	3961900	6.5979	6.7	184100	5.26505
P43686	34.7	3556400	6.55101	12.4	179860	5.25493
P45877	30.7	4681600	6.67039	9.9	311840	5.49393
P45880	67.3	86502000	7.93703	24.5	4975300	6.69682
P45973	18.8	1540800	6.18775	4.2	434890	5.63838
P45974	17.4	3202300	6.50546	7	117770	5.07103
P46060	21.5	2955300	6.4706	10.2	183110	5.26271
P46063	39.1	9252300	6.96625	3.9	46198	4.66462
P46087	14	1619200	6.2093	5.3	68231	4.83398
P46379	9.8	1319700	6.12048	1.4	15317	4.18517
P46459	19.6	1654200	6.21859	3	58433	4.76666
P46776	23	55661000	7.74555	7.4	2036300	6.30884
P46777	48.1	80043000	7.90332	18.9	3777800	6.57724
P46778	31.9	74543000	7.87241	16.2	3531600	6.54797
P46779	52.6	107400000	8.031	46.7	6337600	6.80192
P46781	38.7	79660000	7.90124	18	3626300	6.55946
P46782	54.4	81572000	7.91154	38.2	6377000	6.80462
P46783	43.6	60319000	7.78045	20	2531300	6.40334
P46940	45.7	16430000	7.21564	17.3	1321500	6.12107
P47712	28.3	7311400	6.864	17.4	1570500	6.19604
P47756	45.1	17901000	7.25288	21.3	723960	5.85971
P47813	21.5	10392000	7.0167	22.9	966110	5.98503
P47897	44.1	8540200	6.93147	3.7	137230	5.13745
P47914	10.1	32663000	7.51406	14.5	5210700	6.7169
P47985	38.3	9473200	6.9765	14.2	564400	5.75159
P48047	67.1	92642000	7.96681	45.1	4875000	6.68797
P48147	8	35831000	7.55426	3.4	33163	4.52065
P48163	28	1830300	6.26252	3.3	27608	4.44103
P48444	30.3	6005800	6.77857	14.3	668220	5.82492
P48507	31.4	8693400	6.93919	4.7	440660	5.6441
P48556	20.3	4056200	6.60812	4.3	60544	4.78207
P48637	26.8	3981300	6.60002	7.2	363630	5.56066
P48643	42.5	22872000	7.3593	15.7	634210	5.80223
P48651	5.5	1039200	6.0167	3	37696	4.5763
P48735	21.9	3683400	6.56625	7.3	48582	4.68648
P48960	9.2	1617500	6.20884	3.6	39660	4.59835
P49189	41.9	7916300	6.89852	13.6	820010	5.91382
P49207	29.9	96565000	7.98482	32.5	6665200	6.82381
P49257	32.9	13784000	7.13938	11.8	1052300	6.02214
P49321	18.8	2891700	6.46115	13.2	966700	5.98529
P49327	50.8	16753000	7.22409	16.9	763510	5.88281
P49368	48.1	27864000	7.44504	21.5	1548000	6.18977
P49406	9.9	1866000	6.27091	5.5	312280	5.49454
P49411	65.9	47172000	7.67368	33.8	2421200	6.38403
P49419	12.6	2001000	6.30125	5.8	154140	5.18792
P49458	47.7	42596000	7.62937	12.8	457700	5.66058
P49588	34	4886600	6.68901	11.7	199900	5.30081
P49720	56.1	31021000	7.49166	23.4	1545800	6.18915
P49721	88.1	45762000	7.6605	35.8	1150300	6.06081
P49736	22.3	3064200	6.48632	12.9	158830	5.20093
P49748	66	25722000	7.4103	22	1743200	6.24135
P49755	38.4	20814000	7.31836	19.2	1740800	6.24075
P49773	72.2	88053000	7.94474	37.3	1602100	6.20469
P49792	9.7	350490	5.54468	1.4	13319	4.12447
P49862	5.5	95715	4.98098	5.5	0	#NUM!
P49915	24.1	2107300	6.32373	5.3	11279	4.05227
P50213	31.1	14270000	7.15442	19.1	614250	5.78835
P50395	64.7	28145000	7.4494	39.3	2240000	6.35025
P50402	37	5985200	6.77708	16.5	544500	5.736
P50416	23.2	3494200	6.54335	9.2	120790	5.08203
P50454	55.7	63660000	7.80387	32.5	3643200	6.56148
P50897	43.5	8104500	6.90873	18.6	271570	5.43388
P50914	24.7	122450000	8.08796	20	4499400	6.65315
P50990	56.4	24588000	7.39072	20.6	1245100	6.0952
P50991	39.1	15074000	7.17823	30.8	1615900	6.20841
P50995	23.4	14650000	7.16584	17.6	671650	5.82714
P51116	6.8	169820	5.22999	7.1	142050	5.15244
P51148	47.7	19121000	7.28151	26.4	1639900	6.21482
P51149	55.1	13873000	7.14217	17.9	905690	5.95698
P51398	26.1	1307300	6.11638	3.8	30933	4.49042
P51571	38.2	47658000	7.67814	28.9	2153200	6.33308
P51572	28.9	7648500	6.88358	6.9	706660	5.84921
P51610	8.8	612310	5.78697	0.7	11810	4.07225
P51648	20.2	5364500	6.72953	5.4	116410	5.06599
P51659	49.9	15107000	7.17918	24.7	737280	5.86763
P51692	8.4	468100	5.67034	2.7	68552	4.83602
P51857	3.1	2664700	6.42565	2.8	461480	5.66415
P51858	30.4	10860000	7.03583	14.2	411070	5.61392
P51991	39.2	11097000	7.04521	14.3	285290	5.45529
P52209	69.8	44474000	7.64811	23	1675600	6.22417
P52272	51.9	20731000	7.31662	26.4	2041900	6.31003
P52292	32.1	3358700	6.52617	19.8	610090	5.78539
P52565	37.3	16046000	7.20537	6.9	645600	5.80996
P52597	35.7	15669000	7.19504	17.6	487920	5.68835
P52888	4.4	261930	5.41819	1.2	32573	4.51286
P52895	71.2	13957000	7.14479	28.8	404970	5.60742
P52907	47.6	35489000	7.55009	18.2	2979500	6.47414
P52943	32.7	11779000	7.07111	24.5	109730	5.04033
P53007	26.7	7945000	6.90009	3.9	160720	5.20607
P53041	13.2	1510900	6.17924	3.8	21638	4.33522
P53396	57.2	28209000	7.45039	33.2	2914600	6.46458
P53597	33.2	13938000	7.1442	7.2	621210	5.79324
P53618	33.4	5757300	6.76022	11.9	282620	5.4512
P53621	31.8	3714500	6.5699	9.1	186930	5.27168
P53992	11.2	1482800	6.17108	1.6	0	#NUM!
P53999	38.6	30708000	7.48725	15.7	1596000	6.20303
P54105	10.5	931290	5.96908	13.5	915050	5.96144
P54132	0.6	182520	5.26131	0.6	49971	4.69872
P54136	42	8506700	6.92976	17.7	373410	5.57219
P54577	41.3	7529000	6.87674	11.2	111680	5.04798
P54578	30.2	6158500	6.78947	8.1	305030	5.48434
P54725	19.8	2311100	6.36382	4.4	292810	5.46659
P54727	27.9	9716800	6.98752	11	594210	5.77394
P54819	57.3	26206000	7.4184	17.2	835720	5.92206
P54920	43.4	7618100	6.88185	9.5	322360	5.50834
P55000	24.3	1045100	6.01916	24.3	96714	4.98549
P55010	13.7	987020	5.99433	3.5	22774	4.35744
P55036	6.9	3293900	6.51771	4	152100	5.18213
P55060	43.8	9535700	6.97935	10.6	308380	5.48909
P55072	64.3	69610000	7.84267	37	5096000	6.70723
P55084	45.4	19801000	7.29669	5.7	558220	5.74681
P55145	46.7	12384000	7.09286	7.7	166080	5.22032
P55209	17.9	7580200	6.87968	12.3	838990	5.92376
P55265	9.8	1259000	6.10003	2.7	13037	4.11518
P55327	12.1	6476900	6.81137	11.2	290070	5.4625
P55735	51.6	10718000	7.03011	14	760900	5.88133
P55769	21.9	19782000	7.29627	25	682930	5.83438
P55786	24.3	7279700	6.86211	15.8	751150	5.87573
P55795	35.9	16926000	7.22855	16.3	105100	5.0216
P55809	50.6	34522000	7.5381	20.4	1843700	6.26569
P55884	23.2	5614200	6.74929	5.7	335490	5.52568
P56134	39.4	69285000	7.84064	25.5	4249200	6.62831
P56192	21.9	3098200	6.49111	6.4	109320	5.0387
P56385	50.7	57941000	7.76299	34.8	1788300	6.25244
P56537	27.3	11542000	7.06228	25.7	1674900	6.22399
P57088	13.4	6279700	6.79794	4.9	568960	5.75508
P58107	55.9	5129000	6.71003	27.8	280870	5.44851
P58546	59.3	20418000	7.31001	22.9	1734400	6.23915
P59998	55.4	54829000	7.73901	16.1	717240	5.85566
P60059	36.8	10130000	7.00561	17.6	230880	5.36339
P60174	65.4	208420000	8.31894	57.3	12941000	7.11197
P60228	36.2	4137500	6.61674	7.4	95359	4.97936
P60468	41.7	11018000	7.0421	35.4	1292700	6.1115
P60660	60.3	112650000	8.05173	54.3	22532000	7.3528
P60709	94.4	7067900	6.84929	74.9	223440000	8.34916
P60842	65.8	81706000	7.91225	45.1	5837900	6.76626
P60866	36.1	81999000	7.91381	25.2	4915100	6.69153
P60900	37	17967000	7.25448	21.1	1718400	6.23512
P60903	35.1	56640000	7.75312	10.3	6230300	6.79451
P60953	57.1	37609000	7.57529	25.7	1922300	6.28382
P60981	83.6	94030000	7.97327	46.7	3199400	6.50507
P61006	30	3670600	6.56474	6.8	225500	5.35315
P61019	49.5	9685900	6.98614	14.2	203090	5.30769
P61020	35.8	1823600	6.26093	15.3	257250	5.41036
P61026	37	10291000	7.01246	9	516640	5.71319
P61106	54	19298000	7.28551	37.7	1158800	6.06401
P61158	41.1	12183000	7.08575	20.3	571070	5.75669
P61160	51.3	26485000	7.423	10.9	254720	5.40606
P61163	21.3	7548600	6.87787	4.5	65827	4.8184
P61204	80.1	832170	5.92021	54.1	3583800	6.55434
P61221	22.7	3251800	6.51212	4.8	44511	4.64847
P61224	62	49022000	7.69039	23.9	2439900	6.38737
P61247	55.7	79697000	7.90144	48.1	5666200	6.75329
P61254	47.6	139140000	8.14345	40	7348200	6.86618
P61289	9.8	2052100	6.3122	10.2	248950	5.39611
P61313	42.2	66757000	7.8245	19.1	2043200	6.31031
P61353	38.2	118790000	8.07478	20.6	7934900	6.89954
P61421	12.5	1863400	6.27031	6.6	257720	5.41115
P61513	59.8	95715000	7.98098	28.3	1421600	6.15278
P61586	64.2	58133000	7.76442	23.3	320170	5.50538
P61604	78.4	358380000	8.55434	82.4	32242000	7.50842
P61626	14.2	2172300	6.33692	19.6	2335500	6.36838
P61764	29.5	4336000	6.63709	5.2	319870	5.50497
P61769	54.6	36486000	7.56213	8.4	443560	5.64695
P61803	35.4	13129000	7.11823	28.3	4899900	6.69019
P61916	38.4	12944000	7.11207	16.6	0	#NUM!
P61923	14.1	2458900	6.39074	22	1059800	6.02522
P61956	23.2	59730000	7.77619	33.7	10655000	7.02755
P61960	17.6	7836300	6.89411	17.6	812450	5.9098
P61978	51.6	75015000	7.87515	37.6	6208300	6.79297
P61981	61.5	42812000	7.63157	43.3	4270900	6.63052
P62081	60.8	73653000	7.86719	35.6	6919800	6.84009
P62136	44.8	1645700	6.21635	12.7	97129	4.98735
P62140	51.7	14802000	7.17032	19.6	474150	5.67592
P62191	14.5	2319500	6.36539	6.1	68102	4.83316
P62195	45.8	6178600	6.79089	3.2	40468	4.60711
P62241	57.2	164030000	8.21492	47.1	7961600	6.901
P62244	66.2	80856000	7.90771	43.1	3281700	6.5161
P62249	46.6	84546000	7.92709	28.1	3714800	6.56994
P62258	71	60455000	7.78143	58.8	5306200	6.72478
P62263	67.5	153000000	8.18469	32.5	6754700	6.82961
P62266	29.4	131470000	8.11883	23.1	3108700	6.49258
P62269	36.8	93413000	7.97041	7.9	398600	5.60054
P62273	46.4	86447000	7.93675	19.6	4116900	6.61457
P62277	47.7	93095000	7.96893	33.8	7281300	6.86221
P62280	60.8	93286000	7.96982	52.5	4705300	6.67259
P62304	54.3	60608000	7.78253	29.3	3269100	6.51443
P62306	33.7	33908000	7.5303	17.4	1802800	6.25595
P62308	67.1	59797000	7.77668	17.1	1060300	6.02543
P62314	54.6	36460000	7.56182	9.2	463630	5.66617
P62316	39.8	31274000	7.49518	28	3047100	6.48389
P62318	49.2	52586000	7.72087	15.1	5064400	6.70453
P62328	61.4	164290000	8.21561	88.6	21132000	7.32494
P62333	26	10138000	7.00595	6.4	183540	5.26373
P62424	52.3	158570000	8.20022	22.2	2807400	6.4483
P62495	34.1	6796200	6.83227	9.8	612110	5.78683
P62633	43.5	9938300	6.99731	13	619710	5.79219
P62701	65.8	111440000	8.04704	26.6	4859400	6.68658
P62714	44.7	6191200	6.79177	12.9	359500	5.5557
P62750	37.8	37493000	7.57395	17.3	839990	5.92427
P62753	36.9	50354000	7.70203	34.1	3895500	6.59056
P62805	62.1	3217200000	9.50748	56.3	119110000	8.07595
P62820	58	25953000	7.41419	42.4	3506100	6.54482
P62826	56.5	206910000	8.31578	51.9	12054000	7.08113
P62829	52.1	51829000	7.71457	34.3	4124200	6.61534
P62841	42.8	14179000	7.15165	17.9	1183600	6.0732
P62847	34.6	88899000	7.9489	26.3	3742800	6.5732
P62851	29.6	123080000	8.09019	16.8	3238900	6.5104
P62854	31.3	86868000	7.93886	19.1	3394200	6.53074
P62857	56.5	96065000	7.98257	29	5434700	6.73518
P62861	20.3	76107000	7.88142	16.9	6865000	6.83664
P62873	40.3	3411100	6.53289	20.9	1537400	6.18679
P62877	17.6	1399200	6.14588	17.6	227230	5.35647
P62888	58.3	75729000	7.87926	58.3	7725200	6.88791
P62899	18.4	82358000	7.91571	28	4652600	6.6677
P62906	51.6	65745000	7.81786	17.5	2192500	6.34094
P62910	45.9	75227000	7.87637	17	835640	5.92202
P62913	57.9	56030000	7.74842	23	5152200	6.71199
P62917	59.1	78305000	7.89379	31.9	8123500	6.90974
P62937	66.7	795860000	8.90084	75.2	44057000	7.64401
P62979	51.9	125730000	8.09944	37.2	28172000	7.44982
P62995	24.3	6511100	6.81365	9	558160	5.74676
P63000	44.8	26270000	7.41946	18.2	1268000	6.10312
P63010	25.7	3354200	6.52559	2.6	91580	4.9618
P63096	39.3	2544600	6.40562	11	82555	4.91674
P63104	71.8	186150000	8.26986	60	15830000	7.19948
P63151	15.4	1749300	6.24286	2.5	23634	4.37354
P63162	15.4	8043600	6.90545	6.2	899130	5.95382
P63173	24.3	40916000	7.61189	35.7	4548400	6.65786
P63218	39.7	7249100	6.86028	16.2	788470	5.89679
P63220	60.2	39342000	7.59486	54.2	2802000	6.44747
P63244	70.3	72996000	7.8633	27.4	2183800	6.33921
P63261	94.4	1668700000	9.22238	74.9	829170	5.91864
P63313	47.7	18238000	7.26098	68.2	20818000	7.31844
P67809	36.7	16761000	7.2243	13.3	1301300	6.11438
P67812	30.7	5496600	6.74009	6.7	82300	4.9154
P67936	54.8	28046000	7.44787	49.6	3878800	6.5887
P68104	65.2	767460000	8.88506	43.7	36522000	7.56255
P68363	77.4	372610000	8.57125	60.3	25628000	7.40871
P68366	68.1	5510800	6.74121	48.2	406370	5.60892
P68371	63.1	264980000	8.42321	56	26925000	7.43016
P68431	42.6	60628000	7.78267	51.5	72256000	7.85887
P78344	10.1	825370	5.91665	2.9	46052	4.66325
P78347	13.6	2834700	6.45251	4.4	36000	4.5563
P78357	2	165030	5.21756	1.1	9461.3	3.97595
P78371	71.2	26691000	7.42636	33.5	1454800	6.1628
P78527	33.9	8126900	6.90992	12.2	503190	5.70173
P80723	84.1	101790000	8.00771	56.4	11458000	7.05911
P81605	20	11604000	7.06461	35.5	6281800	6.79808
P82979	27.6	7366800	6.86728	13.8	851300	5.93008
P83731	31.8	82613000	7.91705	26.8	4794400	6.68073
P84090	51	43318000	7.63667	23.1	2741900	6.43805
P84095	31.9	1766300	6.24706	25.7	86202	4.93552
P84098	26	57036000	7.75615	18.4	3670600	6.56474
P84103	46.3	55273000	7.74251	35.4	4136700	6.61665
P98179	55.4	9523700	6.97881	14	562960	5.75048
P98194	2.7	169260	5.22855	1.2	13392	4.12685
P99999	49.5	46985000	7.67196	38.1	2634800	6.42075
Q00325	35.6	40680000	7.60938	24.9	3006900	6.47812
Q00341	13.7	1950800	6.29021	5	125470	5.09854
Q00535	5.1	329390	5.51771	6.5	407940	5.6106
Q00577	7.1	1295500	6.11244	7.1	32659	4.514
Q00610	60.1	39137000	7.59259	29.5	2730800	6.43629
Q00796	56	7487600	6.87434	4.5	23536	4.37173
Q00839	31.8	35946000	7.55565	23.9	4035900	6.60594
Q01082	33.2	6920300	6.84012	12.6	451540	5.6547
Q01105	31.7	12868000	7.10951	14.1	1379600	6.13975
Q01130	25.3	16211000	7.20981	10.4	194640	5.28923
Q01469	67.4	17576000	7.24492	17	2443500	6.38801
Q01518	56.6	28626000	7.45676	15.2	705070	5.84823
Q01650	17	11422000	7.05774	11.2	1297700	6.11317
Q01813	39.4	11662000	7.06677	24.4	927520	5.96732
Q01844	10.1	1840900	6.26503	2.3	38860	4.5895
Q01995	73.6	39590000	7.59759	23.4	2551100	6.40673
Q02218	31.4	7808800	6.89258	5.1	251350	5.40028
Q02413	14.5	2620200	6.41833	18.7	1737200	6.23985
Q02543	38.1	74716000	7.87341	13.6	2234200	6.34912
Q02790	42.5	16376000	7.21421	10.2	501280	5.70008
Q02809	23.4	4808900	6.68205	6.5	152950	5.18455
Q02878	46.9	117700000	8.07078	33	2615000	6.41747
Q02952	3	639720	5.80599	3.5	60080	4.77873
Q02978	59.9	26381000	7.42129	31.5	1957300	6.29166
Q03252	12.3	1622800	6.21026	3.9	57834	4.76218
Q04637	12.8	2906900	6.46343	2.4	40104	4.60319
Q04828	63.2	28930000	7.46135	28.2	299840	5.47689
Q04837	50	30724000	7.48748	27.7	1406400	6.14811
Q04917	39.4	2699100	6.43122	19.1	120780	5.082
Q05682	18	7339000	6.86564	7.8	340820	5.53253
Q06210	17.6	1719300	6.23535	8.6	47024	4.67232
Q06265	8.9	496160	5.69562	5.5	66866	4.82521
Q06323	49	11438000	7.05835	7.2	259670	5.41442
Q06830	85.4	556150000	8.74519	44.2	32644000	7.5138
Q07020	34.6	119720000	8.07817	31.4	4491700	6.65241
Q07021	22	15615000	7.19354	9.9	260030	5.41502
Q07065	45	8084100	6.90763	16.8	448160	5.65143
Q07666	10.2	3533800	6.54824	5.6	247010	5.39271
Q07812	5.7	459730	5.6625	6.8	280820	5.44843
Q07955	37.9	13601000	7.13357	23.4	553840	5.74338
Q07960	16.2	1374600	6.13818	6.8	92538	4.96632
Q08188	6.1	368160	5.56604	26.8	301050	5.47864
Q08209	3.3	427170	5.6306	6.7	128240	5.10802
Q08211	37.2	15824000	7.19932	13.3	735590	5.86664
Q08257	9.1	722760	5.85899	4.3	36059	4.55701
Q08379	8	1134600	6.05484	1	39762	4.59947
Q08380	21.9	4470500	6.65036	6	166410	5.22118
Q08554	4.3	795130	5.90044	4.1	164450	5.21603
Q08J23	39.8	7599200	6.88077	11.2	376670	5.57596
Q09028	17.9	783510	5.89404	4.7	529440	5.72382
Q09666	23.9	1863400	6.27031	6.7	50355	4.70204
Q10471	49.6	25402000	7.40487	9.3	849150	5.92898
Q12792	34.9	4788700	6.68022	20.3	194260	5.28838
Q12797	13.2	3490500	6.54289	3.8	52233	4.71794
Q12824	4.4	122240	5.08721	3.4	41060	4.61342
Q12874	16.2	1652500	6.21814	2.4	99780	4.99904
Q12905	71.3	22595000	7.35401	14.1	406900	5.60949
Q12906	29.8	7896300	6.89742	7.4	398540	5.60047
Q12907	43.5	12206000	7.08657	12.4	373970	5.57284
Q12931	36.8	12871000	7.10961	16.2	1015800	6.00681
Q13011	61.6	30470000	7.48387	33.8	2496800	6.39738
Q13057	26.4	4294900	6.63295	4.8	78876	4.89694
Q13085	5.8	179130	5.25317	2	61323	4.78762
Q13098	15.5	5341300	6.72765	3.7	150830	5.17849
Q13126	33.2	3704000	6.56867	10.2	86192	4.93547
Q13148	21	6617600	6.8207	4.3	397240	5.59905
Q13155	43.8	5482100	6.73895	9.4	221610	5.34559
Q13162	39.1	7573300	6.87929	8.5	558930	5.74736
Q13177	11.1	869280	5.93916	4.4	0	#NUM!
Q13185	41	21026000	7.32276	21.3	1460700	6.16456
Q13200	26.8	2753700	6.43992	10.7	264690	5.42274
Q13228	59.5	17838000	7.25135	27.5	613480	5.7878
Q13232	33.7	3194500	6.5044	10.1	123410	5.09135
Q13263	29	9847700	6.99333	19.2	435050	5.63854
Q13283	39.1	18968000	7.27802	16.1	304430	5.48349
Q13310	22.5	1539400	6.18735	14.4	128160	5.10775
Q13347	56	8396000	6.92407	13.8	559650	5.74792
Q13405	8.4	750180	5.87517	16.3	108260	5.03447
Q13423	28.8	10007000	7.0003	21.2	1219200	6.08607
Q13425	1.7	156800	5.19535	2.6	22819	4.3583
Q13442	10.5	4671100	6.66942	4.4	604980	5.78174
Q13492	10.7	1141000	6.05729	4.9	77509	4.88935
Q13501	17.7	1253800	6.09823	6.1	260390	5.41562
Q13510	18	1373700	6.13789	3	176090	5.24573
Q13561	26.9	3299900	6.5185	6	128130	5.10765
Q13595	8.2	1221100	6.08675	5	102020	5.00869
Q13596	26.4	3000900	6.47725	5.7	163750	5.21418
Q13620	18.8	1667900	6.22217	3.4	18474	4.26656
Q13630	17.4	2435900	6.38666	3.7	226100	5.3543
Q13641	10.2	1016900	6.00728	4.5	20091	4.303
Q13642	35	16273000	7.21147	11.8	743390	5.87122
Q13813	34.1	8466300	6.92769	11.3	270930	5.43286
Q13835	2	244170	5.38769	8.2	77412	4.88881
Q13838	49.1	31570000	7.49927	11.9	2207100	6.34382
Q13867	14.9	2669900	6.42649	18.2	649760	5.81275
Q13868	13.7	951990	5.97863	10.2	29879	4.47537
Q13895	5	404330	5.60674	2.1	16635	4.22102
Q13907	22	5334800	6.72712	5.3	242650	5.38498
Q14061	66.7	3244400	6.51113	46	401660	5.60386
Q14103	34.1	37260000	7.57124	16.9	3111300	6.49294
Q14108	15.9	2014400	6.30415	3.1	87020	4.93962
Q14152	8.5	1628600	6.21181	1.6	43739	4.64087
Q14157	7.8	1170700	6.06845	6.7	441560	5.64499
Q14192	38	6668300	6.82402	3.9	98489	4.99339
Q14203	6.1	625170	5.796	1.1	8531.9	3.93105
Q14204	25.9	3408200	6.53253	5.8	164610	5.21646
Q14232	19.7	2069900	6.31595	8.2	103460	5.01477
Q14244	6.7	747740	5.87375	1.5	0	#NUM!
Q14247	32.2	7802000	6.89221	21.8	1096900	6.04017
Q14254	23.4	2678300	6.42786	6.5	87055	4.93979
Q14432	3.6	601420	5.77918	2.4	79679	4.90134
Q14444	31.2	9470200	6.97636	4.4	383520	5.58379
Q14558	23.9	3001000	6.47727	11	129140	5.11106
Q14566	24.8	4257400	6.62914	5.8	101740	5.00749
Q14573	3.3	213610	5.32962	1	0	#NUM!
Q14643	10	1229800	6.08983	1.6	24023	4.38063
Q14683	3.7	704890	5.84812	1.5	33592	4.52624
Q14697	48	31755000	7.50181	15.6	1605300	6.20556
Q14699	11.8	712360	5.8527	3.3	28853	4.46019
Q14739	7.5	1105000	6.04336	4.4	111040	5.04548
Q14764	18.6	1892400	6.27701	1.5	15042	4.17731
Q14847	54.8	17309000	7.23827	31.8	3367100	6.52726
Q14914	50.2	18380000	7.26435	21.9	677230	5.83074
Q14974	42	17792000	7.25022	12.8	1171500	6.06874
Q14978	12.4	1959300	6.2921	3.1	125570	5.09889
Q14980	19.4	1837400	6.2642	3.3	45546	4.65845
Q15005	20.4	5175100	6.71392	4	217770	5.338
Q15019	45.4	8652700	6.93715	13.6	308200	5.48883
Q15029	3.6	173450	5.23917	8.1	104810	5.0204
Q15031	9.4	441810	5.64524	2.4	37311	4.57184
Q15046	18.3	3080700	6.48865	10.2	203980	5.30959
Q15056	45.6	18034000	7.25609	9.3	587010	5.76865
Q15067	13.6	1289100	6.11029	2.4	13050	4.11561
Q15084	38.4	33074000	7.51949	25.2	4154700	6.61854
Q15121	23.8	1482000	6.17085	9.2	80112	4.9037
Q15149	49.1	18890000	7.27623	26.7	1569100	6.19565
Q15165	60.7	18748000	7.27295	7.1	426590	5.63001
Q15181	54.3	20229000	7.30597	8.3	424690	5.62807
Q15185	41.9	34698000	7.5403	12.5	1490300	6.17327
Q15233	46.1	40249000	7.60476	18	2559300	6.40812
Q15257	17.9	1872500	6.27242	2.8	72488	4.86027
Q15286	19.9	2004200	6.30194	7.5	47802	4.67945
Q15293	36.9	23819000	7.37692	17.2	2455700	6.39018
Q15363	24.9	11210000	7.04961	10.9	3049400	6.48421
Q15365	74.4	72159000	7.85829	43.5	3806700	6.58055
Q15366	55.9	33070000	7.51943	23.6	1534400	6.18594
Q15369	66.1	13367000	7.12603	16.1	773640	5.88854
Q15392	12.2	338770	5.5299	1.7	106160	5.02596
Q15393	18.2	3474600	6.5409	6.2	173960	5.24045
Q15417	13.4	2784000	6.44467	10	155030	5.19042
Q15436	31.4	5166200	6.71317	12.7	277980	5.44401
Q15459	15.6	2802800	6.44759	5.5	161500	5.20817
Q15629	5.3	0	#NUM!	5.6	263940	5.42151
Q15637	11.3	3144300	6.49752	4.9	203030	5.30756
Q15645	19.9	3495400	6.5435	6.2	141510	5.15079
Q15691	37.7	11223000	7.05011	13.4	679610	5.83226
Q15717	28.5	12338000	7.09124	9.8	449070	5.65231
Q15738	39.9	5775000	6.76155	5.1	53424	4.72774
Q15758	11.3	1780300	6.25049	5.7	247470	5.39352
Q15819	31.7	1940200	6.28785	11	124520	5.09524
Q15836	30	9711100	6.98727	53	1686800	6.22706
Q15907	62.8	26103000	7.41669	19.7	1421200	6.15266
Q15942	27.4	4539400	6.657	18.2	295420	5.47044
Q16181	29.7	8191300	6.91335	10.8	412000	5.6149
Q16186	13.5	4236800	6.62704	3.7	213580	5.32956
Q16222	12.6	1355600	6.13213	4	92598	4.9666
Q16352	8.6	91219	4.96009	5.8	0	#NUM!
Q16401	35.1	9403600	6.97329	13.9	743480	5.87127
Q16527	39.9	6293200	6.79887	7.8	37740	4.5768
Q16531	22.7	4523100	6.65544	13.4	498940	5.69805
Q16540	29.4	2924000	6.46598	9.8	87510	4.94206
Q16543	11.1	2822800	6.45068	2.4	270930	5.43286
Q16555	20.8	1788900	6.25259	7.2	146740	5.16655
Q16629	21.8	5456100	6.73688	13	415770	5.61885
Q16658	43.8	11033000	7.04269	13.8	360240	5.55659
Q16698	24.5	4655300	6.66795	18.2	591450	5.77192
Q16719	43.4	10238000	7.01022	6	113070	5.05335
Q16774	8.1	0	#NUM!	5.6	85883	4.93391
Q16775	17.2	2725900	6.43551	3.2	146600	5.16613
Q16836	38.5	19077000	7.28051	3.5	370510	5.5688
Q16851	20.9	3064800	6.4864	6.3	54047	4.73277
Q16881	49.2	24279000	7.38523	17.9	2422200	6.38421
Q16890	6.9	1712600	6.23366	6.9	159110	5.2017
Q16891	33.6	8382300	6.92336	6.2	133630	5.1259
Q1KMD3	14.6	1639300	6.21466	7.4	280780	5.44837
Q2TAY7	29.8	5221200	6.71777	13.5	161600	5.20844
Q32P28	11.8	2634400	6.42068	9.4	253720	5.40435
Q3LXA3	21	1072900	6.03056	4.9	80049	4.90336
Q3MHD2	12.3	1264800	6.10202	6.7	176580	5.24694
Q3ZCM7	24.5	6774500	6.83088	24.3	57186	4.75729
Q53GQ0	12.8	1098900	6.04096	6.1	135480	5.13188
Q58FF8	15.7	9669400	6.9854	20.2	387750	5.58855
Q5CZC0	0.6	23869	4.37783	0.4	27519	4.43963
Q5SSJ5	22.4	2346900	6.37049	2.4	31275	4.4952
Q5T4S7	1.9	87759	4.94329	0.4	861.89	2.93545
Q5T6F2	4.3	529490	5.72386	2.7	59172	4.77212
Q5T749	35.2	17216000	7.23593	34	9636000	6.9839
Q5T750	16.4	8220200	6.91488	30.8	4548600	6.65788
Q5T9A4	17.4	267360	5.4271	3.5	465260	5.6677
Q5T9L3	8.9	2011200	6.30346	3.7	287230	5.45823
Q5TGZ0	51.3	15620000	7.19368	10.3	292030	5.46543
Q5VT66	14.5	1715400	6.23437	5	0	#NUM!
Q5VTU8	29.4	53065000	7.72481	45.1	8035100	6.90499
Q5ZPR3	8.2	753340	5.87699	3	40312	4.60543
Q63ZY3	3.6	341570	5.53348	1.4	33230	4.52153
Q68D91	5.4	0	#NUM!	5.4	0	#NUM!
Q6DD88	31.4	2353200	6.37166	7.9	448630	5.65189
Q6IAA8	42.9	4123200	6.61523	8.1	296010	5.47131
Q6IAN0	8.3	500970	5.69981	4.3	41596	4.61905
Q6IBS0	17.5	1100300	6.04151	9.7	68256	4.83414
Q6L8Q7	3	225770	5.35367	6.6	92158	4.96453
Q6NUK1	30.4	4396500	6.64311	9.4	404440	5.60685
Q6NUQ4	14.2	1107300	6.04427	1.5	21360	4.3296
Q6NXS1	5.4	2738200	6.43747	5.4	0	#NUM!
Q6NZI2	21.8	3056000	6.48515	14.6	178940	5.25271
Q6P1A2	7.6	1572700	6.19665	2.1	99753	4.99893
Q6P2Q9	9.9	814720	5.91101	1.2	30942	4.49055
Q6P587	36.6	3321800	6.52137	7.1	63191	4.80066
Q6PGP7	6.9	424970	5.62836	2.5	25462	4.40589
Q6UN15	6.1	385170	5.58565	3.2	33774	4.52858
Q6UWP8	6.1	223900	5.35005	18.3	401540	5.60373
Q6UX71	6.2	576140	5.76053	3.8	104590	5.01949
Q6UXV4	6	1132800	6.05415	6	66403	4.82219
Q6WCQ1	3.3	182050	5.26019	2.5	7998.7	3.90302
Q6XQN6	11.2	4084200	6.61111	6.1	201720	5.30475
Q6YN16	29.9	4822100	6.68324	12	436240	5.63973
Q6YP21	8.6	374020	5.57289	2.6	34522	4.5381
Q6ZUB1	0.6	650690	5.81337	0.6	79718	4.90156
Q6ZVX7	13.5	1024800	6.01064	13.8	963820	5.984
Q71U36	77.4	2749900	6.43932	57.2	425630	5.62903
Q71UM5	38.1	0	#NUM!	15.5	1947600	6.2895
Q7KZF4	47.6	13509000	7.13062	14.8	515910	5.71257
Q7L0Y3	20.8	1593300	6.2023	3	25313	4.40334
Q7L1Q6	48.4	19914000	7.29916	14.1	1144400	6.05858
Q7L2E3	10.1	761950	5.88193	5.2	32358	4.50998
Q7L2H7	34.8	6898500	6.83875	5.6	242630	5.38494
Q7L576	6.2	330690	5.51942	2.9	25626	4.40868
Q7Z2K6	2.5	292860	5.46666	2.2	52312	4.7186
Q7Z2T5	5.7	132520	5.12228	2.5	6817.8	3.83364
Q7Z2W4	14.7	1050000	6.02119	9.9	81767	4.91258
Q7Z406	2.8	423010	5.62635	3.4	74296	4.87097
Q7Z4H8	5.7	292660	5.46636	3	15158	4.18064
Q7Z6Z7	6.8	615000	5.78888	1.4	30265	4.48094
Q86SF2	4.9	153750	5.18682	2.4	13906	4.1432
Q86SX6	21	1452300	6.16206	12.1	77765	4.89078
Q86TX2	23.3	980710	5.99154	2.6	49292	4.69278
Q86U42	20.3	4560000	6.65896	8.8	1091100	6.03786
Q86UP2	16.6	2565800	6.40922	2.5	31874	4.50344
Q86V81	34.2	11594000	7.06423	26.1	1281600	6.10775
Q86VP6	20.6	3505300	6.54473	4.9	166590	5.22165
Q86X55	3	371560	5.57003	2.1	41805	4.62123
Q86Y82	20.3	2082200	6.31852	5.4	74846	4.87417
Q8IV08	6.7	91738	4.96255	2.4	93965	4.97297
Q8IVT2	2.2	239180	5.37872	2.2	39971	4.60175
Q8IX12	4.2	358260	5.5542	1.6	43813	4.6416
Q8IYT4	2.2	4909200	6.69101	2.2	608500	5.78426
Q8IZL8	8.6	992850	5.99688	3.9	59997	4.77813
Q8N163	10.7	890430	5.9496	4.4	80504	4.90582
Q8N1F7	18.9	1645600	6.21632	1.3	23562	4.37221
Q8N5K1	25.9	3661800	6.56369	14.1	403600	5.60595
Q8N5M9	13.1	2851000	6.455	13.1	228050	5.35803
Q8N6L1	12.5	2220400	6.34643	12.5	139710	5.14523
Q8N6T3	14	546190	5.73734	3.7	41535	4.61841
Q8N766	14.1	1353800	6.13155	1.8	11714	4.06871
Q8NBJ5	16.9	2575000	6.41078	2.6	112220	5.05007
Q8NBJ7	11	2028100	6.30709	5	68548	4.83599
Q8NBK3	4	0	#NUM!	4	0	#NUM!
Q8NBS9	39.6	12502000	7.09698	2.1	164640	5.21654
Q8NBX0	22.6	2323100	6.36607	6.8	90094	4.9547
Q8NC51	27	20551000	7.31283	26.2	5297800	6.7241
Q8NCW5	26.4	5416900	6.73375	14.2	126280	5.10133
Q8NEW0	8.2	662320	5.82107	4	57354	4.75856
Q8NF37	2.8	226230	5.35455	6.6	182050	5.26019
Q8NF91	0.1	17203	4.2356	0.1	0	#NUM!
Q8NFH5	9.8	524560	5.7198	5.8	30372	4.48247
Q8NFU3	10.4	0	#NUM!	7.8	112660	5.05177
Q8NHH9	3.3	896730	5.95266	3.3	11271	4.05196
Q8TC12	4.1	967430	5.98562	18.6	140590	5.14795
Q8TCJ2	15.3	3521900	6.54678	2.5	102970	5.01271
Q8TCT9	16.4	3775700	6.577	8.8	343430	5.53584
Q8TD19	5.2	295580	5.47068	1.3	24075	4.38157
Q8TDN6	35.4	3222800	6.50823	2	83075	4.91947
Q8TEM1	4.2	219900	5.34223	2.3	29184	4.46514
Q8TEX9	2	144420	5.15963	1	18197	4.26
Q8WUM4	21.4	3237000	6.51014	7.1	156690	5.19504
Q8WVJ2	18.5	1520200	6.1819	7	0	#NUM!
Q8WVM8	21	1205500	6.08117	2.5	15847	4.19995
Q8WWI1	0.9	48333	4.68424	0.9	6961.5	3.8427
Q8WX93	12.5	1415400	6.15088	3.1	67310	4.82808
Q8WXH0	0.2	4277.2	3.63116	0.3	113040	5.05323
Q8WXI7	0.5	48429	4.68511	0.2	4189.7	3.62218
Q8WXI9	7.8	503580	5.70207	4	33525	4.52537
Q8WXX5	7.7	241710	5.38329	7.7	22029	4.34299
Q92466	20.4	1047300	6.02007	4.4	30011	4.47728
Q92499	33	5744800	6.75927	9.9	189740	5.27816
Q92530	6.3	236630	5.37407	6.3	26816	4.42839
Q92552	8.5	657420	5.81784	2.7	61698	4.79027
Q92572	13	484440	5.68524	7.8	0	#NUM!
Q92598	29.4	2535200	6.40401	12.8	186640	5.271
Q92616	19.9	1904900	6.27987	4	43166	4.63514
Q92643	5.3	837370	5.92292	2.8	48388	4.68474
Q92688	23.1	3697800	6.56794	14.7	609580	5.78503
Q92696	6.7	144720	5.16053	2.6	11098	4.04524
Q92804	10.1	1465300	6.16593	6.9	24411	4.38759
Q92841	28.5	4636100	6.66615	13.3	396990	5.59878
Q92890	12.4	1299200	6.11368	8.1	100640	5.00277
Q92900	8.1	858110	5.93354	1.4	5103.9	3.7079
Q92905	38	4284900	6.63194	7.2	68854	4.83793
Q92945	33.5	9328100	6.96979	12.8	294750	5.46945
Q92947	13	548710	5.73934	3.9	34490	4.53769
Q92959	3.6	229800	5.36135	2	44241	4.64582
Q92973	23.5	4487200	6.65198	5.7	411070	5.61392
Q92990	1.9	128960	5.11046	1.9	40003	4.60209
Q93008	2.6	230460	5.3626	0.5	3753.9	3.57448
Q93045	5.6	5720100	6.7574	5.6	1023800	6.01022
Q93052	17.8	2122400	6.32683	2.5	38436	4.58474
Q93062	15.8	2424000	6.38453	16.3	162920	5.21197
Q969H8	18.5	37577000	7.57492	12.1	1076000	6.03181
Q969V3	10.7	1270600	6.10401	4.4	87473	4.94187
Q969X5	34.5	20473000	7.31118	17.9	1657400	6.21943
Q96A26	16.9	3276700	6.51544	7.1	127580	5.10578
Q96A65	2.8	65962	4.81929	1.6	7128.6	3.853
Q96AC1	18.1	3252100	6.51216	7.1	159240	5.20205
Q96AE4	34.9	9414300	6.97379	16.3	1173900	6.06963
Q96AG4	31.6	27953000	7.44643	25.4	730970	5.8639
Q96AT9	15.8	3390300	6.53024	11.4	382610	5.58276
Q96AY3	38.3	12850000	7.1089	10.5	707300	5.8496
Q96C36	22.5	3422900	6.53439	19.1	425330	5.62873
Q96CS3	18.7	2171300	6.33672	3.4	42141	4.6247
Q96CT7	5.8	0	#NUM!	4.5	90740	4.9578
Q96CU9	2.7	159990	5.20409	2.5	0	#NUM!
Q96CW1	35.2	4410300	6.64447	3.7	46299	4.66557
Q96CX2	29.8	4197300	6.62297	22.8	306720	5.48674
Q96DA6	28.4	106240	5.02629	12.1	115890	5.06405
Q96DB5	6.7	439970	5.64342	4.1	0	#NUM!
Q96DG6	42.9	14600000	7.16435	16.3	729560	5.86306
Q96E11	12.6	1896000	6.27784	4.6	107010	5.02942
Q96FQ6	29.1	8013400	6.90382	10.7	305720	5.48532
Q96FW1	34.7	6773800	6.83083	8.9	379940	5.57972
Q96HC4	33.7	8285500	6.91832	5.9	155720	5.19234
Q96HE7	18.8	3085000	6.48926	5.8	115500	5.06258
Q96HS1	28.7	4717300	6.67369	6.6	186450	5.27056
Q96I24	22.4	1534500	6.18597	4.7	40456	4.60698
Q96I99	31.5	4013000	6.60347	8.8	142210	5.15293
Q96IU4	28.6	6274200	6.79756	11.4	264430	5.42231
Q96IX5	44.8	36116000	7.5577	44.8	5100600	6.70762
Q96KA5	4.8	1467600	6.16661	3	20058	4.30229
Q96KP4	24	1907600	6.28049	7.6	181610	5.25914
Q96KR1	8	455970	5.65894	1.6	14233	4.1533
Q96P63	17.8	1462800	6.16518	10.6	796880	5.90139
Q96P70	7.7	473170	5.67502	1.1	37285	4.57153
Q96PK6	28.1	8555300	6.93224	7.5	226820	5.35568
Q96Q11	9.9	771950	5.88759	3.5	12806	4.10741
Q96QK1	25.6	4820600	6.6831	5	141290	5.15011
Q96RP9	9.2	1057200	6.02416	3.3	72172	4.85837
Q96S52	6.8	954670	5.97985	5.8	50696	4.70497
Q96S97	18.6	5801400	6.76353	7.1	166560	5.22157
Q96TA1	39.8	11120000	7.0461	14.1	517810	5.71417
Q96TC7	12.1	1349700	6.13024	5.7	135490	5.13191
Q99436	51.3	7096800	6.85106	7.2	46361	4.66615
Q99439	36.2	13909000	7.1433	18.8	421940	5.62525
Q99459	3	692320	5.84031	1.9	20529	4.31237
Q99460	15.7	2207900	6.34398	4.9	483220	5.68414
Q99471	48.1	7728500	6.8881	10.4	150160	5.17655
Q99497	81.5	106070000	8.02559	59.3	6294600	6.79897
Q99536	32.8	8662600	6.93765	7.4	229280	5.36037
Q99613	14.9	1984500	6.29765	6.4	134050	5.12727
Q99622	28.6	2352800	6.37159	12.7	0	#NUM!
Q99623	45.8	48269000	7.68367	36.1	1971800	6.29486
Q99714	82	38992000	7.59098	64.8	2828700	6.45159
Q99720	13.9	11641000	7.06599	5.8	107600	5.03181
Q99729	14.8	18412000	7.2651	10.8	753680	5.87719
Q99733	19.2	6379500	6.80479	14.9	838930	5.92373
Q99798	32.6	8205100	6.91408	4.7	200770	5.3027
Q99805	7.7	4923400	6.69227	1.2	143000	5.15534
Q99816	6.2	543470	5.73518	5.9	83355	4.92093
Q99832	51.4	13944000	7.14439	30.6	1074600	6.03125
Q99848	6.9	1564100	6.19426	3.9	105080	5.02152
Q99878	32.8	766560000	8.88455	35.9	110170000	8.04206
Q99959	4.2	77079	4.88694	1.2	17247	4.23671
Q9BQB6	19	9427200	6.97438	8	814740	5.91102
Q9BQE3	77.7	2947800	6.4695	55.2	102530	5.01085
Q9BS26	23.2	9457000	6.97575	7.6	221240	5.34486
Q9BSD7	27.9	1559700	6.19304	17.4	104030	5.01716
Q9BSJ8	15.9	1975200	6.29561	5.4	126290	5.10137
Q9BT78	39.4	4371100	6.64059	9.4	166720	5.22199
Q9BTE3	1.6	130310	5.11498	2	13265	4.12271
Q9BTE6	4.9	494650	5.6943	4.9	41261	4.61554
Q9BUF5	36.5	4708200	6.67285	22.9	253770	5.40444
Q9BUJ2	20.8	2455400	6.39012	4.1	59579	4.77509
Q9BVA1	53.7	2385100	6.37751	47.2	61239	4.78703
Q9BVC6	4.9	3383100	6.52931	8.6	1359800	6.13348
Q9BVK6	20	12788000	7.1068	18.7	397860	5.59973
Q9BW60	7.5	1392400	6.14376	9	327560	5.51529
Q9BWD1	49.9	12724000	7.10462	8.8	131170	5.11783
Q9BWF3	16.8	1126400	6.05169	4.4	19499	4.29001
Q9BWM7	34.6	4890300	6.68934	16.2	277360	5.44304
Q9BX68	47.9	7840300	6.89433	19	664820	5.8227
Q9BXJ9	6.8	926920	5.96704	2.9	31667	4.50061
Q9BXP5	5.8	836550	5.92249	1.5	23625	4.37337
Q9BXS5	16.1	1704500	6.2316	8.5	127370	5.10507
Q9BY77	14.3	1156700	6.06322	3.1	48680	4.68735
Q9BYD6	10.2	446600	5.64992	3.7	45832	4.66117
Q9BYG3	10.6	429710	5.63318	4.8	79300	4.89927
Q9BZK7	10.5	673170	5.82812	2.5	29291	4.46673
Q9GZT3	33	5938800	6.7737	9.2	421030	5.62431
Q9GZT8	10.3	658420	5.8185	6.4	126980	5.10374
Q9GZZ9	8.2	531680	5.72565	3.2	0	#NUM!
Q9H0A0	12.3	930090	5.96852	2.7	12878	4.10985
Q9H0N0	8.7	157010	5.19593	8.7	78456	4.89463
Q9H0S4	11	744700	5.87198	2.9	41377	4.61676
Q9H0U3	14.3	5661600	6.75294	5.4	304530	5.48363
Q9H0U4	57.2	2815900	6.44962	46.3	694190	5.84148
Q9H1E3	3.7	3473600	6.54078	4.5	777410	5.89065
Q9H223	18.9	2478200	6.39414	5	17227	4.23621
Q9H299	32.3	12973000	7.11304	31.2	3077800	6.48824
Q9H2W6	21.9	1513300	6.17993	4.7	31374	4.49657
Q9H330	1.6	0	#NUM!	1.5	43197	4.63545
Q9H3N1	15.4	2473700	6.39335	4.3	213200	5.32879
Q9H3P7	13.6	1072100	6.03024	6.2	54046	4.73276
Q9H3U1	21.9	1861700	6.26991	4.4	87574	4.94238
Q9H4A4	21.7	2381100	6.37678	7.4	408320	5.611
Q9H6R4	3.3	260040	5.41504	1.4	8877.6	3.9483
Q9H7Z7	38.5	5179300	6.71427	3.7	85892	4.93395
Q9H8H3	9.4	706810	5.8493	12.3	179560	5.25421
Q9H8Y8	14.6	2417300	6.38333	6.4	48349	4.68439
Q9H910	14.7	2290700	6.35997	23.7	503000	5.70157
Q9H9B4	47.5	20292000	7.30732	26.7	1290500	6.11076
Q9H9T3	2.4	220900	5.3442	2.4	25263	4.40248
Q9HB71	35.5	14461000	7.1602	20.6	803980	5.90525
Q9HC07	11.4	2147600	6.33195	6.2	137940	5.13969
Q9HC38	19.5	1926300	6.28472	10.5	192210	5.28378
Q9HCC0	5.2	513950	5.71092	7.8	58730	4.76886
Q9HCE1	5.8	386320	5.58695	1.5	13343	4.12525
Q9HD45	6.1	783250	5.8939	5.4	249350	5.39681
Q9HDC9	13.9	2138200	6.33005	2.9	54428	4.73582
Q9NP58	8.6	784080	5.89436	1.8	30925	4.49031
Q9NP79	7.8	1457400	6.16358	4.6	165010	5.21751
Q9NP97	63.5	11485000	7.06013	38.5	916150	5.96197
Q9NPD3	17.6	3041900	6.48314	6.9	0	#NUM!
Q9NQ88	16.3	922170	5.96481	6.3	37288	4.57157
Q9NQC3	9	5680300	6.75437	5.1	161750	5.20884
Q9NQR4	38.8	5620800	6.7498	15.9	185240	5.26773
Q9NQW7	5.9	564060	5.75133	4.3	58230	4.76515
Q9NR12	22.3	5389700	6.73156	5.5	136940	5.13653
Q9NR45	40.1	7694100	6.88616	4.7	67813	4.83131
Q9NR56	16.2	5948300	6.77439	4.9	523510	5.71892
Q9NRG0	11.5	911530	5.95977	17.6	240820	5.38169
Q9NRH3	6.7	812870	5.91002	6	119570	5.07762
Q9NRL2	2	25067000	7.3991	0.5	3170100	6.50107
Q9NRP0	8.1	3084200	6.48914	8.1	910990	5.95951
Q9NRX4	52	14466000	7.16035	21.6	450780	5.65396
Q9NS69	27.5	1734800	6.23925	8.5	241080	5.38216
Q9NSD9	29	5603600	6.74847	11	505010	5.7033
Q9NTK5	33.3	4131800	6.61614	7.1	89910	4.95381
Q9NUJ1	25.2	2035900	6.30876	3.6	30569	4.48528
Q9NUP9	11.2	1753000	6.24378	5.6	65134	4.81381
Q9NUQ8	3.8	56570	4.75259	2.8	27878	4.44526
Q9NUQ9	15.1	902330	5.95537	8.3	54954	4.74
Q9NVA2	22.1	2650600	6.42334	12.1	168540	5.2267
Q9NVD7	13.7	2079800	6.31802	6.5	58907	4.77017
Q9NVH1	20.8	2004800	6.30207	4.8	48447	4.68527
Q9NWH9	1.9	110880	5.04485	1.8	0	#NUM!
Q9NX24	12.4	0	#NUM!	25.5	214270	5.33096
Q9NX40	27.3	3876200	6.58841	7.3	188580	5.2755
Q9NX63	28.6	7223300	6.85874	9.3	676310	5.83015
Q9NXG2	10.8	658190	5.81835	4.2	38658	4.58724
Q9NXV6	17.8	1021700	6.00932	8.8	37512	4.57417
Q9NY33	16.6	1202400	6.08005	3.9	51905	4.71521
Q9NYJ1	10.3	0	#NUM!	36.8	406770	5.60935
Q9NYL4	25.9	6127400	6.78728	9	278620	5.44501
Q9NYL9	21.3	2024000	6.30621	6.8	156270	5.19388
Q9NYU2	10.9	1264400	6.10188	6.9	79367	4.89964
Q9NZ01	12.3	5868700	6.76854	8.8	678510	5.83156
Q9NZI8	14.2	938620	5.97249	5.2	16026	4.20483
Q9NZJ7	2.6	335210	5.52532	2.8	95997	4.98226
Q9NZL9	16.8	2139800	6.33037	3.6	184670	5.2664
Q9NZM1	12.5	1473000	6.1682	5.6	114140	5.05744
Q9NZZ3	16.9	1100200	6.04147	11	95237	4.97881
Q9P000	8.1	1019500	6.00839	8.1	39823	4.60013
Q9P0K7	4.6	413350	5.61632	1.3	7176.7	3.85592
Q9P2E9	15.6	1646900	6.21667	0.6	27731	4.44297
Q9P2J5	31.7	4806800	6.68186	4.4	111390	5.04685
Q9P2X0	23.9	7381100	6.86812	10.9	1821600	6.26045
Q9UBB4	55.8	14034000	7.14718	22.9	553120	5.74282
Q9UBD5	1.7	57828	4.76214	1.3	0	#NUM!
Q9UBI6	44.4	27032000	7.43188	15.3	1895700	6.27777
Q9UBM7	8.8	3070300	6.48718	7.4	361500	5.55811
Q9UBQ7	45.4	19071000	7.28037	16.2	1107800	6.04446
Q9UBR2	21.1	4426200	6.64603	7.3	925220	5.96625
Q9UBT2	21.7	3381100	6.52906	4.2	128790	5.10988
Q9UBU9	6.5	413190	5.61615	4	336090	5.52646
Q9UBW8	30.5	4301500	6.63362	9.5	162720	5.21144
Q9UBX3	43.9	5084500	6.70625	8.4	81852	4.91303
Q9UGI8	33.5	3962500	6.59797	2.9	58821	4.76953
Q9UGP8	1.7	210770	5.32381	1.7	21906	4.34056
Q9UH62	26.1	1333400	6.12496	3.4	65441	4.81585
Q9UHB9	24.2	2285900	6.35906	7.8	119770	5.07835
Q9UHD1	11.7	1577900	6.19808	4.5	25745	4.41069
Q9UHD8	35.3	4031400	6.60546	6.3	98472	4.99331
Q9UHG3	29.9	8494000	6.92911	14.1	309050	5.49003
Q9UHQ9	20.3	2796900	6.44668	3	86267	4.93584
Q9UHV9	29.9	8236300	6.91573	16.9	442480	5.64589
Q9UHX1	24	2899300	6.46229	8.4	76319	4.88263
Q9UIQ6	6	396660	5.59842	1.3	50653	4.70461
Q9UJS0	29.2	3383600	6.52938	10.7	406830	5.60941
Q9UJU6	23	2763300	6.44143	3.3	57034	4.75613
Q9UJZ1	41.3	13272000	7.12294	16.6	611780	5.7866
Q9UK76	42.2	9767000	6.98976	37.7	811320	5.90919
Q9UKK9	26	8213000	6.9145	21.9	1028600	6.01225
Q9UKM9	13.1	5412700	6.73341	6.2	391960	5.59324
Q9UKS6	2.8	282680	5.4513	6.4	56489	4.75196
Q9UKY7	34.1	1214300	6.08433	5.4	41097	4.61381
Q9UL25	36	5047100	6.70304	6.7	208520	5.31915
Q9ULC4	24.9	3131900	6.49581	10.5	84682	4.92779
Q9ULV4	21.1	6456900	6.81002	5.5	268720	5.4293
Q9UM22	9.4	1546000	6.18921	9.4	162650	5.21125
Q9UMS4	22.4	8618500	6.93543	9.3	571360	5.75691
Q9UMX0	21.6	11038000	7.04289	12.7	504090	5.70251
Q9UN86	23	7400200	6.86924	9.5	76631	4.8844
Q9UNH7	20.2	1364200	6.13488	8.1	33452	4.52442
Q9UNL2	7.6	4155800	6.61865	7.6	216130	5.33472
Q9UNS2	31	3843000	6.58467	6.4	248840	5.39592
Q9UPQ0	22.3	2331000	6.36754	2.8	15419	4.18806
Q9UQ35	3.5	399600	5.60163	2	19870	4.2982
Q9UQ80	48.7	20932000	7.32081	6.6	755610	5.8783
Q9Y224	52.5	13937000	7.14417	15.6	567760	5.75416
Q9Y230	34.3	7442200	6.8717	7.3	289090	5.46103
Q9Y262	27.5	5204500	6.71638	8.2	133980	5.12704
Q9Y263	31.9	2813200	6.4492	2.5	6378.3	3.8047
Q9Y265	39.7	10538000	7.02276	11.2	484120	5.68495
Q9Y266	23.3	10501000	7.02123	12.4	516460	5.71304
Q9Y276	15.8	566250	5.75301	2.4	21331	4.32901
Q9Y277	33.6	17471000	7.24232	19.1	1283800	6.1085
Q9Y281	43.4	3980600	6.59995	25.3	40971	4.61248
Q9Y285	28.7	4098400	6.61261	7.5	348870	5.54266
Q9Y295	34.1	3609200	6.55741	7.6	102960	5.01267
Q9Y2B0	27.5	14511000	7.1617	22.5	1091600	6.03806
Q9Y2H6	9.9	1797900	6.25477	3.3	69880	4.84435
Q9Y2Q3	35	5662200	6.75299	6.2	115250	5.06164
Q9Y2Q9	16	1952300	6.29055	4.8	112760	5.05216
Q9Y2T3	53.7	10974000	7.04036	13.7	382460	5.58259
Q9Y2Z0	21.9	2712600	6.43339	10.1	286860	5.45767
Q9Y2Z4	21	1090500	6.03763	5.9	281890	5.45008
Q9Y305	19.4	2223700	6.34708	2.1	86750	4.93827
Q9Y320	5.1	304310	5.48332	4.1	93372	4.97022
Q9Y3A5	21.6	5262100	6.72116	11.2	646910	5.81084
Q9Y3B3	33	18006000	7.25542	13.8	677600	5.83097
Q9Y3B4	20.8	4059600	6.60848	6.4	1139200	6.0566
Q9Y3D6	31.6	10467000	7.01982	16.4	457840	5.66071
Q9Y3D8	14.5	688420	5.83785	9.3	21976	4.34195
Q9Y3E0	10.9	1655200	6.21885	10.1	137570	5.13852
Q9Y3E7	5.4	1403600	6.14724	5.4	104240	5.01803
Q9Y3F4	41.7	7199600	6.85731	13.7	103070	5.01313
Q9Y3I0	36.2	7970800	6.9015	3.8	242830	5.3853
Q9Y3Y2	16.9	4622700	6.6649	13.3	739730	5.86907
Q9Y490	51.8	16957000	7.22935	29.6	1133200	6.05431
Q9Y4L1	23.8	3807800	6.58067	5.6	110370	5.04285
Q9Y4P3	21	1694100	6.22894	2.9	0	#NUM!
Q9Y4W6	9.3	1134100	6.05465	1.3	30288	4.48127
Q9Y4Y9	20.9	1158700	6.06397	26.4	357860	5.55371
Q9Y520	0.7	31570	4.49927	0.6	0	#NUM!
Q9Y547	27.8	7152000	6.85443	8.3	168500	5.2266
Q9Y570	8.3	2531400	6.40336	3.4	59730	4.77619
Q9Y5B9	18.7	2729400	6.43607	6.3	116040	5.06461
Q9Y5J9	26.5	1676300	6.22435	13.3	171740	5.23487
Q9Y5K5	19.5	824260	5.91606	5.8	158280	5.19943
Q9Y5K8	11.3	844650	5.92668	5.7	51224	4.70947
Q9Y5L4	54.7	7135600	6.85343	14.7	1039100	6.01666
Q9Y5M8	45.4	8347100	6.92154	23.2	433880	5.63737
Q9Y617	50.8	8608500	6.93493	5.7	114850	5.06013
Q9Y678	30.5	4965400	6.69595	8.2	107660	5.03205
Q9Y697	3.5	187330	5.27261	3.5	22926	4.36033
Q9Y6B6	23.7	1008800	6.00381	5.6	699080	5.84453
Q9Y6C9	26.4	3283700	6.51636	17.5	1282300	6.10799
Q9Y6H1	33.8	10984000	7.04076	18.5	430160	5.63363
Q9Y6N5	23.1	2470100	6.39271	3.1	92450	4.96591
