# Supplementary material for: Molecular Dynamics Simulation-assisted Ionic Liquid Screening for Deep Coverage Proteome Analysis
Source: Mol Cell Proteomics. 2020 Nov 25;19(10):1724–37. doi: 10.1074/mcp.TIR119.001827 (PMC8015004; doi:10.1074/mcp.TIR119.001827)
Supplement: Supplementary file 1 [file mmc1.zip › 156541_3_supp_561939_qd6frd.xlsx]

## Sheet: Copy Number
Copy number of the proteins identified with two methods from 10^3 Hela cells
Commonly identified proteins			i-FASP-unique			FASP-unique
Gene name	Copy Number (iBAQ estimated)	log10(iBAQ)	Gene name	Copy Number (iBAQ estimated)	log10(iBAQ)	Gene name	Copy Number (iBAQ estimated)	log10(iBAQ)
HUWE1	41.7579	1.62074	SYNE2	40.1755	1.60396	MIA3	14.4873	1.16099
TP53BP1	73.2017	1.86452	SYNE1	44.878	1.65203	ANO1	103.594	2.01533
GOLGB1	74.1569	1.87015	PRUNE2	93.3306	1.97002	ZNF469	143.537	2.15696
ATP2A2	91.855	1.9631	RALGAPB	95.4161	1.97962	CEP131	178.253	2.25104
TJP1	98.8433	1.99495	KIT	155.001	2.19033	AGO4	232.071	2.36562
GOLGB1	99.8049	1.99915	NOS3	158.329	2.19956	UGT2B17	280.026	2.4472
KIF1B	102.728	2.01169	C8A	174.306	2.24131	HNRNPCL1	309.04	2.49001
LRBA	105.981	2.02523	ADAMTS7	194.562	2.28906	NRXN3	328.777	2.5169
ACACA	120.319	2.08033	NCOR1	233.335	2.36798	ARHGEF11	338.326	2.52934
FIP1L1	131.206	2.11795	TRRAP	238.549	2.37758	FMO5	342.779	2.53501
HUWE1	141.21	2.14987	CHD1	249.016	2.39623	GRIPAP1	376.223	2.57544
PLEC	149.125	2.17355	VARS2	255.938	2.40814	YLPM1	383.717	2.58401
ANKFY1	164.559	2.21632	DDX42	261.855	2.41806	DHPS	424.888	2.62827
PFKM	166.883	2.22241	CYP51A1	267.263	2.42694	COL6A3	498.296	2.69749
SMC4	181.753	2.25948	BICD2	271.245	2.43336	PLIN4	542.087	2.73407
PRKDC	182.511	2.26129	HELLS	279.238	2.44597	KDM2A	577.051	2.76121
GTF2I	182.535	2.26135	SAAL1	282.294	2.4507	DCLK1	641.788	2.80739
LNPEP	183.477	2.26358	PLCE1	294.762	2.46947	LCN1	658.821	2.81877
DLAT	191.021	2.28108	HECTD1	298.256	2.47459	LRP2	682.875	2.83434
CLTC	192.702	2.28489	CLASP1	304.079	2.48299	COL12A1	688.383	2.83783
MACF1	205.72	2.31328	RPRD2	308.122	2.48872	NAALADL2	719.3	2.85691
ADAR	212.73	2.32783	RIMS1	320.014	2.50517	FOS	737.581	2.86781
FLNA	213.482	2.32936	NIPBL	332.892	2.5223	DSC3	780.438	2.89234
PLEC	224.176	2.35059	AOX1	338.272	2.52927	PCBP3	811.255	2.90916
NUMA1	234.624	2.37037	MAST1	352.622	2.54731	HBB	872.613	2.94082
PCM1	237.168	2.37506	SYNM	354.427	2.54953	SCMH1	873.575	2.9413
CNOT1	238.583	2.37764	DDHD1	367.142	2.56483	TRIP10	957.444	2.98111
DIS3	239.642	2.37956	YAP1	367.487	2.56524	NFKB1	1009.32	3.00403
PKN2	241.178	2.38234	ACIN1	382.645	2.5828	TFCP2	1037.7	3.01607
PCM1	248.653	2.39559	LIMA1	386.484	2.58713	CCSER1	1091.84	3.03816
KDM1A	252.405	2.4021	ATRX	389.515	2.59052	SCLY	1102.49	3.04237
ATXN2L	256.86	2.4097	AACS	391.869	2.59314	FAHD2B	1181.49	3.07243
CTNNB1	259.992	2.41496	USP19	396.331	2.59806	SLC22A3	1232.25	3.0907
PABPC4	284.216	2.45365	FDXR	402.175	2.60442	RNF111	1361.46	3.134
KANK2	286.515	2.45715	SAMD11	409.526	2.61228	SYTL5	1413.87	3.15041
PRMT5	287.455	2.45857	F2	416.791	2.61992	ARHGEF26	1415.3	3.15085
DSC1	292.701	2.46642	SEH1L	418.437	2.62163	SLC4A1AP	1443.74	3.15949
PCM1	294.683	2.46935	ORC3	419.256	2.62248	RBMS3	1632.87	3.21295
SLC25A13	317.81	2.50217	SMARCA4	421.527	2.62483	PISD	1639.13	3.21461
MPRIP	331.161	2.52004	CYFIP2	424.686	2.62807	MUS81	1701.75	3.2309
SARS	338.105	2.52905	KIAA1217	439.082	2.64255	SEMG1	1722.81	3.23624
PSMA4	339.613	2.53098	TLK1	444.283	2.64766	SYT17	1742.72	3.24123
MACF1	340.896	2.53262	EXOC7	451.566	2.65472	MEIS2	1753.6	3.24393
FKBP9	342.098	2.53415	EP400	461.296	2.66398	NCF2	1796.35	3.25439
FLNB	343.951	2.5365	MYLK	466.717	2.66905	YLPM1	1807.57	3.2571
FLNB	345.111	2.53796	PAPOLA	469.766	2.67188	PWWP2B	1929.52	3.28545
ESYT1	345.753	2.53877	ARHGEF2	477.489	2.67896	ZZEF1	1938.94	3.28757
PDXDC1	346.854	2.54015	MYCBP2	478.147	2.67956	CRTC3	1974.34	3.29542
RELA	346.979	2.5403	NFIB	502.576	2.7012	SIDT2	1988.14	3.29845
COQ9	348.901	2.5427	CKAP2	517.833	2.71419	SERAC1	2035.44	3.30866
MPRIP	355.075	2.55032	BTN3A1	518.052	2.71437	DCLK1	2048.97	3.31154
GOLGB1	358.286	2.55423	L1CAM	545.96	2.73716	LMOD1	2128.37	3.32805
GNAS	360.991	2.5575	KDM5D	546.403	2.73751	FAM20C	2306.25	3.36291
ITPR1	361.204	2.55775	BIN1	547.326	2.73825	MAGI3	2356.87	3.37234
PML	364.612	2.56183	SMARCA2	560.64	2.74868	CCDC43	2408.73	3.38179
SEC16A	368.575	2.56653	RAB34	565.375	2.75234	STRA6	2902.63	3.46279
PLEKHA5	369.714	2.56787	ULK4	573.624	2.75863	TPCN1	2993.15	3.47613
PLEC	370.658	2.56897	VPS39	585.073	2.76721	LLGL2	3086.83	3.48951
ATP6V1A	389.93	2.59099	ABCC3	586.488	2.76826	POF1B	3115.32	3.4935
CASP14	397.945	2.59982	CLCN3	592.703	2.77284	PRSS21	3119.75	3.49412
TPD52	398.981	2.60095	CASP8	595.12	2.7746	CCDC138	3256.93	3.51281
MYH10	401.519	2.60371	ABLIM1	605.19	2.78189	ZBTB4	3349.41	3.52497
VPS51	404.839	2.60728	PZP	631.461	2.80035	AMOT	3450.63	3.5379
DCTN2	414.645	2.61768	PLCG1	660.206	2.81968	NBEAL1	3466.68	3.53991
GIT1	420.151	2.62341	GLYR1	660.432	2.81983	VPS13D	3681.89	3.56607
CUX1	423.19	2.62654	GOLGA4	681.263	2.83332	TGIF2	3691.1	3.56716
GOPC	424.403	2.62778	MGLL	681.321	2.83335	CHD3	3712.39	3.56965
PPP1R7	431.223	2.6347	ARHGEF7	682.956	2.83439	RASIP1	3727.82	3.57145
CD55	433.105	2.63659	OSBPL9	696.282	2.84279	DGKE	3749.22	3.57394
STXBP1	433.795	2.63728	VPS28	709.172	2.85075	CEP135	3799.63	3.57974
COPA	443.106	2.64651	GBF1	709.46	2.85093	KAT6A	3909.65	3.59214
PML	451.975	2.65511	ERC2	717.574	2.85587	STS	4327.83	3.63627
SCYL1	451.979	2.65512	KIAA2026	725.328	2.86053	SEMA6C	4329.68	3.63646
DCTN2	458.19	2.66105	RIMS1	728.335	2.86233	GALK2	4504.2	3.65362
KLC1	459.184	2.66199	GOLGA4	742.375	2.87062	DES	4550.35	3.65804
RNF213	468.388	2.67061	HLA-C	745.885	2.87267	ITGA4	4642.96	3.66679
TXNRD1	472.085	2.67402	BIN1	755.335	2.87814	HMGN5	4832.15	3.68414
MYOF	473.473	2.6753	HMOX2	762.285	2.88212	COL1A2	4880.36	3.68845
SORBS2	477.395	2.67888	OSBPL9	769.943	2.88646	STAT5A	4976.35	3.69691
PDLIM5	477.908	2.67934	MYO1D	769.996	2.88649	CHD3	5203.71	3.71631
SPECC1	478.211	2.67962	CAPN7	772.413	2.88785	NRXN3	5693	3.75534
ADAR	479.6	2.68088	MON2	774.542	2.88905	CLASP2	6114.05	3.78633
USP15	482.225	2.68325	GBF1	806.525	2.90662	UNC50	6239.27	3.79513
NUP88	496.208	2.69566	GCC2	813.672	2.91045	CCDC43	6260.79	3.79663
NADK2	506.836	2.70487	PUS1	817.834	2.91267	PUS10	6277.58	3.79779
PSMD1	508.414	2.70622	METAP2	826.447	2.91721	CEP131	6471.97	3.81104
LNPEP	508.818	2.70656	TBCB	829.439	2.91878	GCFC2	6723.08	3.82757
GAPVD1	522.281	2.7179	SEL1L3	858.739	2.93386	GPNMB	6916.81	3.83991
DNPH1	523.483	2.7189	NT5DC2	860.513	2.93476	HPSE	6929.92	3.84073
FIP1L1	523.971	2.71931	KAT7	861.894	2.93545	IFIT2	7239.61	3.85972
FLNB	533.431	2.72708	ZNF550	882.38	2.94566	ABCB8	7346.64	3.86609
PPP1R7	534.745	2.72815	KIF21A	886.073	2.94747	GPR180	7394.4	3.8689
EIF4G3	535.739	2.72895	GUSB	890.321	2.94955	COL15A1	7697.08	3.88633
PLEC	538.462	2.73116	ABCC10	892.565	2.95064	TMEM259	8247.21	3.91631
PSMB5	538.807	2.73143	RAB34	894.362	2.95151	PCYT1B	8268.5	3.91743
GOLGA2	542.156	2.73412	EML2	902.635	2.95551	SDF4	8648.29	3.93693
EWSR1	546.95	2.73795	ENSA	934.41	2.97054	ARHGEF11	8679.36	3.93849
USP47	547.838	2.73865	TEX9	937.063	2.97177	AP3M2	8734.35	3.94123
BCLAF1	549.981	2.74035	NFKBIL1	937.852	2.97213	RBBP8	9171.51	3.96244
CD55	550.114	2.74045	SHC1	941.765	2.97394	DYNC2H1	10035.1	4.00152
RPL7A	555.092	2.74437	NAB1	945.367	2.9756	PIP5K1C	10439.6	4.01868
PDE4D	566.415	2.75313	API5	974.794	2.98891	GATC	10764.8	4.032
ATAD3A	569.024	2.75513	USP19	985.521	2.99367	MBOAT7	11202.2	4.0493
PLOD2	570.802	2.75649	RGL1	985.638	2.99372	TARBP1	11407.1	4.05718
TPP2	572.752	2.75797	HECTD1	987.065	2.99435	MT-ND4	11509.9	4.06107
DMD	572.894	2.75807	CDC42BPB	992.482	2.99672	COQ10B	12328.9	4.09093
DMBT1	575.394	2.75997	APTX	1019.74	3.00849	INTS1	12980.2	4.11328
TPM2	578.087	2.76199	CUL4B	1022.1	3.00949	ZZEF1	13494.1	4.13014
PA2G4	581.022	2.76419	ZNF658	1027.22	3.01166	NDOR1	13753	4.1384
SAFB	581.87	2.76483	TRIP12	1028.77	3.01232	PCLO	14162.2	4.15113
MAN1B1	588.33	2.76962	TLE3	1032.22	3.01377	CHD5	14348.9	4.15682
MUC16	589.385	2.7704	MFF	1035.39	3.0151	GCFC2	15071.3	4.17815
SELENBP1	591.61	2.77204	PPP2R5E	1059.71	3.02519	TRAF4	16161.8	4.20849
DUT	594.429	2.7741	TCEA1	1075.84	3.03175	DHX34	17623.4	4.24609
MUC5B	599.093	2.77749	GLYR1	1079.12	3.03307	EDEM3	18148.8	4.25885
ATXN2	600.759	2.7787	EPN1	1089.77	3.03733	PAK1	18361.1	4.2639
TCP1	602.716	2.78011	MAP3K7	1100.13	3.04144	ISCA2	18564.2	4.26868
RPS6KA3	602.946	2.78028	SPTBN4	1112.04	3.04612	COL1A1	20049.5	4.3021
PCM1	612.99	2.78745	CSNK1D	1122.05	3.05001	HIST1H2AG	20126.7	4.30377
DSG1	621.36	2.79334	ZC3H14	1123.38	3.05053	DGAT1	21218.8	4.32672
MYL6	625.388	2.79615	HMOX2	1130.22	3.05316	STAT2	21287.1	4.32812
RRBP1	626.942	2.79723	CERS2	1133.56	3.05444	ARSB	23733.4	4.37536
SPTAN1	627.632	2.79771	KIAA1217	1138.82	3.05646	TMEM120B	24041.5	4.38096
PML	634.02	2.8021	XRCC1	1145.32	3.05893	KNTC1	24421.1	4.38777
PXN	635.688	2.80324	EPHA7	1174.72	3.06994	ABHD16A	25149	4.40052
P4HB	656.117	2.81698	CLASP1	1180.92	3.07222	DCLK1	26934	4.4303
FBF1	669.025	2.82544	TAF2	1186.12	3.07413	ADA	27220.6	4.4349
MAP4	674.013	2.82867	GIGYF2	1209.11	3.08247	MOB4	27506.9	4.43944
MACF1	674.369	2.8289	WAC	1243.22	3.09455	MIA3	27945.7	4.44631
DENND4C	681.032	2.83317	PPP2R5C	1258.14	3.09973	ZADH2	28960.2	4.4618
PML	702.241	2.84649	NOMO1	1284.38	3.10869	MYO10	31214.7	4.49436
LIMCH1	703.648	2.84736	AHNAK2	1295.89	3.11257	ACOT2	31288	4.49538
INF2	703.993	2.84757	CKMT2	1301.24	3.11436	FAM20B	32448.5	4.51119
TXNRD1	710.436	2.85152	AP1S3	1306.25	3.11603	TMEM9	32721.8	4.51484
DDX54	716.998	2.85552	SART3	1316.07	3.11928	DNTTIP1	32832.9	4.51631
EPB41L1	724.479	2.86003	ENAH	1316.6	3.11945	EHMT1	34310.6	4.53543
YWHAZ	731.157	2.86401	WNK1	1331.05	3.12419	MVB12A	34829.1	4.54194
LMNA	738.577	2.8684	BRCC3	1351.65	3.13086	CLCN7	35020.1	4.54432
AKAP12	743.929	2.87153	SNRNP40	1392.28	3.14373	FARS2	35048.3	4.54467
P4HB	765.445	2.88391	MAVS	1409.19	3.14897	POLE	35359.6	4.54851
PPP3CA	769.593	2.88626	STX16	1415.53	3.15092	MALSU1	35658.9	4.55217
COPE	771.098	2.88711	STX16	1421.74	3.15282	SLPI	35961	4.55583
FUS	793.707	2.89966	DYRK1B	1430.65	3.15553	MYO18A	37927.8	4.57896
RHOT1	795.776	2.90079	CLIP1	1435.47	3.15699	PISD	38703.6	4.58775
GTF2I	799.575	2.90286	RNF40	1443.55	3.15943	FASTKD3	39013.7	4.59122
PDXDC1	803.947	2.90523	FBP1	1443.78	3.1595	AHCYL2	39091.9	4.59209
SFPQ	806.997	2.90687	ATP2B4	1453.62	3.16245	POLR3F	39930.9	4.60131
HLA-B	814.248	2.91076	PALM2	1454.62	3.16275	KDM2A	42190.1	4.62521
COBL	828.001	2.91803	SPPL2A	1482.79	3.17108	RIPK1	43169.1	4.63517
WLS	833.229	2.92076	CRYZ	1509.36	3.17879	IRF3	43736.3	4.64084
PLEC	845.904	2.92732	EXOC7	1510.11	3.17901	MUS81	44074.7	4.64419
AZGP1	848.314	2.92856	DLG3	1531.76	3.18519	CRBN	44166.8	4.6451
ATP6V0A1	851.938	2.93041	NOTCH2	1538.61	3.18713	LIMD1	45149.6	4.65465
CSDE1	852.512	2.9307	MAP7D1	1543.87	3.18861	FAR1	46486.4	4.66733
FERMT2	855.507	2.93222	FAM184A	1544.31	3.18873	PTK7	46810.9	4.67035
CTTN	861.664	2.93534	HSP90AB4P	1582.05	3.19922	DERL1	47614.2	4.67774
CTNND1	862.124	2.93557	FRYL	1606.94	3.206	GALK2	48209.8	4.68314
ILKAP	864.599	2.93681	NFIC	1638.14	3.21435	SNX17	50218.6	4.70086
ABLIM2	866.613	2.93782	RAPGEF2	1651.46	3.21787	RAB24	50359.1	4.70208
ANXA2	882.663	2.94579	ADD1	1660.55	3.22025	VPS16	50757.3	4.7055
FKBP10	883.3	2.94611	NCBP2	1687.54	3.22725	STBD1	53766.8	4.73051
NOLC1	894.636	2.95165	PLXNA2	1705.33	3.23181	ACTR8	54626.5	4.7374
SF3B2	895.003	2.95182	LONRF1	1722.07	3.23605	MVB12A	54909.1	4.73964
PSME3	900.909	2.95468	TNRC6B	1740.99	3.2408	LLGL1	55784.3	4.74651
ARFGAP3	904.476	2.9564	ATRX	1745.9	3.24202	NFKB1	55922.4	4.74759
DBN1	905.512	2.95689	RAB34	1760.79	3.24571	IBA57	56083	4.74883
DNM1L	911.264	2.95964	TLL1	1772.03	3.24847	YLPM1	56278.6	4.75034
DHX30	913.281	2.9606	POTEE	1804.18	3.25628	RBMS3	57871.6	4.76247
PDCD6IP	917.225	2.96248	NLRX1	1809.07	3.25745	SPTLC2	57987.1	4.76333
RPL3	918.057	2.96287	MCC	1809.13	3.25747	RAB4A	58412.9	4.76651
TEAD1	934.088	2.97039	NCAPH	1818.51	3.25971	GOLGA3	58907.8	4.77017
RSL1D1	936.241	2.97139	ENAH	1821.39	3.2604	TAP1	59222.5	4.77249
SRI	936.241	2.97139	VPS52	1830.88	3.26266	EPS15	59471.7	4.77431
DYNC1I2	941.59	2.97386	NFKB2	1832.02	3.26293	CLASP2	61739	4.79056
UAP1	953.216	2.97919	ZC3H14	1859.47	3.26939	FDX1	62492.8	4.79583
TMEM167A	958.223	2.98147	MAPRE2	1863.1	3.27024	PDE8B	63148.8	4.80036
AIMP1	962.132	2.98323	ACIN1	1865.33	3.27076	SMYD5	63367.4	4.80187
PPP1R2	966.797	2.98534	HPS4	1875.07	3.27302	COL12A1	64328.4	4.8084
ARG1	972.321	2.98781	C11orf68	1890.78	3.27664	SULT1A3	65323.9	4.81507
YIPF6	974.45	2.98876	ADARB1	1901.66	3.27913	ABR	65427.5	4.81576
LMNA	984.117	2.99305	AP3D1	1907.32	3.28042	LCLAT1	65651.9	4.81725
EIF4G1	984.132	2.99305	DOCK10	1911.38	3.28135	DERL2	66493.5	4.82278
EIF4G1	984.633	2.99327	MFF	1923.35	3.28406	GTF3C3	66595.7	4.82345
PMPCB	1018.59	3.008	CYP1B1	1924.38	3.28429	EMC4	69409.6	4.84142
USP8	1033.03	3.01411	ARHGAP25	1931.39	3.28587	WDR73	71038.1	4.85149
RTN3	1039.82	3.01696	RAP1GDS1	1943.2	3.28852	GGA2	73955.5	4.86897
ACOT7	1040.21	3.01712	NAA50	1946.43	3.28924	NFATC2IP	76907.5	4.88597
SLC3A2	1040.28	3.01715	HOOK3	2002.88	3.30165	GRIPAP1	77862.8	4.89133
TOM1	1040.45	3.01722	SMARCA4	2036.83	3.30895	TBC1D2	78236.8	4.89341
MTDH	1056.59	3.02391	PLA2R1	2051.96	3.31217	MLKL	78645.4	4.89567
TUFM	1066.98	3.02816	TUBA1A	2053.4	3.31247	SPATA5L1	79963.1	4.90289
CSNK1A1	1069.92	3.02935	UNG	2067.77	3.3155	PRSS21	83985.5	4.9242
ITPR1	1075.78	3.03173	API5	2086.66	3.31945	CHD3	85044.3	4.92965
LYPLA1	1077.86	3.03256	DPAGT1	2113.23	3.32495	DBR1	85493.1	4.93193
GSN	1079.7	3.0333	USP33	2117.01	3.32572	PRMT7	85798.1	4.93348
JCHAIN	1091.58	3.03805	TMEM189	2136.09	3.32962	VPS33B	88945.8	4.94913
EIF4G1	1098.17	3.04067	UNC13D	2153.88	3.33322	HSCB	90620.3	4.95723
RAI14	1111.64	3.04596	PCDHGA2	2173.36	3.33713	CEP131	90954	4.95882
NOP2	1113.36	3.04664	SMARCE1	2201.29	3.34268	SPRYD7	91023.1	4.95915
EWSR1	1115.03	3.04729	RAP1GDS1	2212.68	3.34492	STX8	91443.2	4.96115
EIF4A1	1117.73	3.04834	GSPT1	2218.61	3.34608	TFCP2	91961.1	4.9636
RBPMS	1119.28	3.04894	MYD88	2234.65	3.34921	DHRS1	92116.4	4.96434
LRRFIP2	1120.79	3.04952	GFAP	2287.49	3.35936	MAD1L1	94268.6	4.97437
PFAS	1124.01	3.05077	TNS1	2294.34	3.36066	ELMO2	97847.8	4.99055
MATR3	1135.35	3.05513	N4BP3	2305.39	3.36274	XRCC4	98883.6	4.99512
PUF60	1144.35	3.05856	DDX46	2326.22	3.36665	ATL2	99706.5	4.99872
DBNL	1150.19	3.06077	USP19	2333.5	3.36801	CRTC3	100443	5.00192
OGT	1155.25	3.06268	SLC12A2	2366.78	3.37416	SCLY	103729	5.0159
EIF6	1159.91	3.06443	SLC2A6	2374.09	3.3755	SLC4A1AP	105593	5.02364
HNRNPA1	1161.18	3.0649	ARHGEF2	2380.6	3.37669	EIF1AD	106347	5.02673
TCOF1	1165.19	3.0664	DPH5	2427.69	3.38519	HAX1	106969	5.02926
AARSD1	1166.24	3.06679	SRRM1	2432.73	3.38609	ORC2	108246	5.03441
SORBS2	1167.11	3.06711	DNMT1	2451.42	3.38942	GSKIP	111382	5.04682
ERAP1	1184.08	3.07338	ALG6	2510.62	3.39978	GET4	115571	5.06285
ACTG1	1207.24	3.08179	U2SURP	2617.56	3.4179	SENP3	116342	5.06574
SEC31A	1210.74	3.08305	ITGA2	2684.63	3.42888	QTRT1	119830	5.07856
PITPNB	1214.12	3.08426	PGAM4	2684.97	3.42894	TM9SF3	119905	5.07884
EPPK1	1216.71	3.08519	VPS53	2708.31	3.4327	TBC1D13	123133	5.09037
SPTAN1	1218.67	3.08588	RBM10	2731.15	3.43635	COMMD1	128880	5.11019
SLC3A2	1222.89	3.08739	POTEJ	2768.67	3.44227	TBC1D15	131114	5.11765
CARS	1231.73	3.09052	ZNF518B	2777.95	3.44373	UBR7	133031	5.12395
CALML5	1235.84	3.09196	PCK2	2790.42	3.44567	C20orf27	135942	5.13335
TUBA4A	1236.97	3.09236	ZFYVE26	2824.32	3.45091	GPN1	148544	5.17186
LIMS1	1241.73	3.09403	FOXK1	2842.73	3.45374	RBM27	148653	5.17217
EIF4A1	1248.14	3.09626	PRPF40A	2847.97	3.45454	TRIP10	153470	5.18602
ATXN2L	1253.94	3.09828	GPM6B	2852.34	3.4552	DHPS	154523	5.18899
HNRNPLL	1257.28	3.09943	LIMA1	2854.3	3.4555	HEBP2	155749	5.19242
BPNT1	1258.53	3.09986	MORC4	2856.83	3.45588	CXorf56	155944	5.19297
EEF1D	1264.84	3.10203	CEP350	2865.59	3.45721	DHODH	162970	5.21211
GALNT7	1268.21	3.10319	FOCAD	2933.1	3.46733	OTUD6B	190143	5.27908
RAD23A	1293.19	3.11166	TXNDC9	2938.94	3.46819	EMC3	191270	5.28165
NDUFB6	1295.83	3.11255	MTA1	2952.42	3.47018	CCDC43	192030	5.28337
CSTA	1308.47	3.11677	TYMS	2955.4	3.47062	TMX3	210936	5.32415
TJP1	1309.18	3.117	PRPF40A	2969.72	3.47271	BCKDHB	212165	5.32667
MTDH	1309.99	3.11727	DENND5A	2989.53	3.4756	CHCHD4	215704	5.33386
PLIN3	1319.48	3.1204	SCRIB	2994.3	3.4763	ACOT2	216302	5.33506
ATXN2L	1324.53	3.12206	RTTN	3013.81	3.47912	IMPA1	222695	5.34771
UPF1	1326.85	3.12282	SLC5A3	3015.82	3.47941	MRPS21	222850	5.34801
EIF3G	1334.73	3.12539	DNAJA3	3066.52	3.48665	CDH2	235050	5.37116
SYNPO	1346.13	3.12909	RBL2	3091.61	3.49018	MZT2B	236258	5.37339
PML	1346.18	3.1291	CAMK2D	3093.96	3.49052	GPATCH4	275083	5.43946
THOP1	1346.53	3.12922	LCP1	3113.22	3.49321	HMGN5	275665	5.44038
SLC3A2	1355.64	3.13214	SRSF11	3120.09	3.49417	CD2BP2	276269	5.44133
PSAP	1364.83	3.13508	PIGX	3126.55	3.49507	POLR1C	336724	5.52727
SNX6	1371.91	3.13732	MGLL	3139.77	3.4969	C11orf98	434860	5.63835
LTA4H	1372.83	3.13762	ACIN1	3147.49	3.49796	SDF4	447963	5.65124
WDR18	1372.97	3.13766	MANSC1	3151.91	3.49857	HMGN4	613074	5.78751
PCBP2	1376.34	3.13872	EXOC1	3154.11	3.49888	CBX1	639084	5.80556
PSMA4	1379.62	3.13976	ATRX	3154.33	3.49891	MYCBP	665621	5.82323
KLC1	1382.26	3.14059	DUSP12	3187.59	3.50346	MT-ATP8	1.1884e+06	6.07496
SPAG9	1390.23	3.14309	RAVER1	3190.34	3.50384	PPP2CA	1.23754e+06	6.09256
SEC31A	1394	3.14426	LCN2	3234.15	3.50976	SMAP	2.13661e+06	6.32972
WDR44	1400.51	3.14628	PXMP2	3266.88	3.51413	HIST1H2BO	2.19939e+06	6.3423
RANBP3	1414.66	3.15065	ANXA13	3273.63	3.51503	SNRPGP15	3.54459e+06	6.54957
CCAR2	1417.77	3.15161	MFSD10	3286.19	3.51669	ACTC1	7.17689e+06	6.85594
SAE1	1418.23	3.15175	KIF21A	3295.9	3.51797	HIST2H2BF	3.91006e+07	7.59218
TPD52L2	1419.9	3.15226	ANKH	3303.59	3.51899	TPCN1		#NUM!
EIF3M	1435.53	3.15701	PITPNC1	3304.52	3.51911	GSPT2		#NUM!
ALDH7A1	1437.85	3.15771	LARP4	3304.64	3.51912
ATXN2	1441.13	3.1587	TNS1	3350.04	3.52505
SUPT5H	1456.69	3.16337	SH3GLB1	3353.06	3.52544
NCLN	1460.7	3.16456	RBM26	3356.71	3.52591
DEK	1471.4	3.16773	WWP2	3431.76	3.53552
AHSG	1475.07	3.16881	SNAP25	3450.97	3.53794
SEC16A	1476.75	3.16931	B3GNTL1	3458.68	3.53891
AP2M1	1488.95	3.17288	DNAJC5	3562.66	3.55177
FMR1	1490.33	3.17328	ADD1	3566.69	3.55227
PGD	1504.5	3.17739	CLINT1	3567.61	3.55238
POLDIP3	1524.54	3.18314	NDRG3	3596.1	3.55583
RPN2	1528.31	3.18421	FBN2	3602.92	3.55666
NCCRP1	1533.72	3.18575	SCRIB	3610.35	3.55755
GAPVD1	1548.66	3.18996	GLYR1	3623.4	3.55912
EIF4G2	1555.31	3.19182	RNLS	3631.37	3.56007
KLC1	1563.7	3.19415	AIG1	3642.07	3.56135
HNRNPR	1569.26	3.1957	NFIC	3702.38	3.56848
PPIA	1576.28	3.19763	MYO5C	3708.77	3.56923
SORBS2	1588.62	3.20102	DCTN5	3716.42	3.57012
SPECC1	1602.37	3.20476	TRIM33	3742.49	3.57316
PDE4D	1616.47	3.20857	NR2F2	3777.02	3.57715
FARP1	1633.79	3.2132	TLE3	3799.28	3.5797
PXDN	1637.87	3.21428	SFXN5	3867.99	3.58749
KTN1	1639.46	3.2147	FBXL8	3911.64	3.59236
PPP1CC	1665.7	3.2216	AKT1S1	3914.56	3.59268
FHL2	1680.51	3.22544	MT-ND1	3914.6	3.59269
ACOT9	1682.46	3.22595	MSI2	3934.52	3.59489
SLTM	1685.39	3.2267	ATG4C	3944.07	3.59594
PTBP1	1692.02	3.22841	ABCC3	3981.99	3.6001
OGDH	1704.22	3.23153	ITM2B	3991.02	3.60108
ALDOA	1709.69	3.23292	NTRK3	4040.11	3.60639
EEF1D	1710.06	3.23301	DONSON	4060.16	3.60854
EPB41L2	1715.53	3.2344	GLMP	4071.49	3.60975
SNRPC	1722.18	3.23608	MOB1B	4116.72	3.61455
EIF4G3	1739.33	3.24038	DNPEP	4124.22	3.61534
PES1	1740.2	3.2406	PLBD1	4153.9	3.61846
SON	1740.93	3.24078	RAPGEF2	4157.15	3.6188
TMPO	1746.32	3.24212	HLA-C	4208.54	3.62413
PPP6R3	1754.17	3.24407	PALM2	4231.64	3.62651
KRT8	1760.62	3.24566	CAMK2D	4232.94	3.62664
ANXA2	1767.35	3.24732	ATRX	4239.72	3.62734
PPP1CA	1778.8	3.25013	PPP2R5B	4261.82	3.6296
PEG10	1782.89	3.25112	CABIN1	4268.61	3.63029
RAD23A	1790.14	3.25289	ZC3H14	4282.42	3.63169
PRRC2C	1792.78	3.25353	G6PC3	4313.95	3.63488
ATP1B3	1814.36	3.25872	TLE3	4322.52	3.63574
LAMTOR5	1815.4	3.25897	AAMP	4325.01	3.63599
DNM2	1821.31	3.26038	ZC3H14	4345.14	3.638
CBWD6	1826.1	3.26152	PPHLN1	4389.74	3.64244
UBQLN1	1827.77	3.26192	EPB41	4448.73	3.64824
ARPP19	1840.03	3.26482	CTBP1	4531.99	3.65629
HP1BP3	1854.93	3.26833	ALG3	4616.93	3.66435
COPS2	1857.41	3.26891	RBMS1	4708.25	3.67286
HSPA8	1872.83	3.2725	ELAVL3	4714.19	3.67341
USP48	1874.96	3.27299	BPIFA1	4784.93	3.67988
ZBTB8OS	1883.76	3.27503	KIF7	4857	3.68637
EPB41L2	1897.69	3.27822	SHC1	4859.66	3.68661
CAPG	1909.08	3.28082	MYLK	4860.28	3.68666
EEF1D	1912.47	3.2816	ACIN1	4881.17	3.68852
HNRNPM	1912.47	3.2816	HBS1L	4883.47	3.68873
PXN	1916.5	3.28251	PPIP5K2	4899.67	3.69017
SMARCB1	1918.44	3.28295	PDX1	4935.98	3.69337
MAP7	1919.9	3.28328	CLN3	4977.95	3.69705
MYL6	1922.2	3.2838	NCAPD3	5016.53	3.7004
NPM1	1939.75	3.28775	BBS7	5021.63	3.70085
FXR1	1960.12	3.29228	DDHD1	5042.7	3.70266
RPL13a	1974.51	3.29546	ATRX	5184.06	3.71467
RHOT1	2020.14	3.30538	RBCK1	5192.48	3.71538
AP2A2	2022.06	3.30579	CEP350	5240.07	3.71934
CPSF7	2039.31	3.30948	TXNRD2	5301.7	3.72442
GPS1	2042.35	3.31013	RAPGEF2	5301.76	3.72442
RHOT1	2072.33	3.31646	ACTA2	5392.51	3.73179
PFN1	2080.45	3.31816	GLMP	5407.81	3.73302
CSTF2	2105.46	3.32335	RAPGEF2	5423.52	3.73428
LARP1	2135.8	3.32956	GOSR1	5463.46	3.73747
KRT19	2142.42	3.3309	CEP250	5545.23	3.74392
FAM120A	2151.42	3.33272	PIK3CB	5671.36	3.75369
TES	2163.49	3.33516	NOSIP	5690.99	3.75519
DDX17	2183.22	3.3391	ARFIP1	5691.45	3.75522
USP48	2188.74	3.34019	SLC35B1	5700.02	3.75588
CC2D1B	2230.06	3.34832	NEDD1	5726.43	3.75788
SDCBP	2247.38	3.35168	PRPS2	5803.44	3.76369
HM13	2249.74	3.35213	DHRSX	5821.51	3.76504
HSPA8	2251.7	3.35251	SLC22A18	5882.65	3.76957
PSMC3	2273.45	3.35669	FLAD1	5905.89	3.77129
ITGA6	2276	3.35717	PAQR3	6046.72	3.78152
PDE4D	2280.99	3.35812	SERPINB3	6058.95	3.7824
UBAP2L	2283.98	3.35869	STX16	6124.41	3.78706
NAP1L1	2293.09	3.36042	NDEL1	6162.39	3.78975
ILF3	2294.62	3.36071	PRPF40A	6188.28	3.79157
MRPL43	2315.29	3.36461	GPX3	6333.87	3.80167
VAPA	2319.12	3.36532	CAV2	6347.68	3.80261
DMD	2323.51	3.36614	SUPT6H	6445.5	3.80926
HSPH1	2329.63	3.36729	UBE2J1	6496.72	3.81269
ENO1	2333.98	3.3681	ADAM15	6497.87	3.81277
NEXN	2348.38	3.37077	MFF	6521.9	3.81437
TBL1XR1	2351.71	3.37138	ALG13	6558.88	3.81683
NAPA	2364.66	3.37377	EIF4A2	6566.56	3.81734
UBAP2	2381.29	3.37681	ALAD	6585.91	3.81862
DBN1	2399.53	3.38013	PIGG	6594.54	3.81918
EIF4A1	2417.1	3.38329	SLC30A5	6600.87	3.8196
ATXN2	2423.48	3.38444	PRKCQ	6748.18	3.82919
HNRNPUL1	2427.32	3.38513	MARK1	6757.39	3.82978
PPP2R2A	2427.38	3.38514	EPB41	6757.39	3.82978
GAPVD1	2427.72	3.3852	TTYH3	6803.35	3.83272
HNRNPC	2450.98	3.38934	ITPR2	6805.15	3.83284
MKI67	2468.29	3.3924	CHD1	6932.23	3.84087
NUDT21	2497.87	3.39757	DICER1	6966.28	3.843
PSME2	2502.29	3.39834	ACOT1	7204.51	3.8576
ASPH	2516.86	3.40086	RAP1GDS1	7208.54	3.85785
FLNA	2521.48	3.40165	TOMM40L	7286.22	3.8625
SND1	2533.37	3.4037	UBE2E3	7303.9	3.86355
MACF1	2539.25	3.40471	COL4A1	7329.95	3.8651
SYNCRIP	2560.13	3.40826	MSI2	7394.4	3.8689
NUDT5	2571.08	3.41012	CYFIP2	7400.67	3.86927
IMPDH2	2583.78	3.41226	FGD4	7591.98	3.88036
GSN	2593.07	3.41381	JMJD7	7672.34	3.88493
SORBS2	2619.4	3.4182	MT-ND5	7714.23	3.88729
PRPSAP1	2625.44	3.4192	SIAE	7976.6	3.90182
STAT3	2625.79	3.41926	PXMP4	8102.19	3.9086
PXN	2635.14	3.4208	HMGCR	8122.33	3.90968
EPB41L1	2650.53	3.42333	MYLK	8210.95	3.91439
KTN1	2663.54	3.42546	TAB2	8275.6	3.9178
FMR1	2702.25	3.43173	TEX261	8566.9	3.93282
SAFB2	2717.23	3.43413	TVP23B	8573.85	3.93318
KLC1	2718.19	3.43428	SCLT1	8593.04	3.93415
H2AFY	2726.43	3.4356	MTMR2	8698.42	3.93944
GCLM	2730.31	3.43621	SLC27A3	8811.58	3.94505
ALDH2	2734.61	3.43689	SLC26A2	8842.21	3.94656
NASP	2740.01	3.43775	REXO2	8919.89	3.95036
TIMM8B	2756.58	3.44037	FNTB	8968.81	3.95273
DYNC1I2	2804.29	3.44782	YIF1B	8981.03	3.95333
PCID2	2810.15	3.44873	SOGA1	9007.36	3.9546
PSMC3	2816.09	3.44965	BAG1	9329.61	3.96986
CARS	2821.3	3.45045	HERC1	9333.06	3.97002
ACTN4	2822.42	3.45062	CRELD1	9343.99	3.97053
ATP2C1	2828.46	3.45155	ATM	9351.47	3.97088
EIF4G2	2828.92	3.45162	C3	9441.24	3.97503
LMO7	2843.85	3.45391	PBX3	9559.85	3.98045
CNBP	2854.15	3.45548	NAGPA	9661.07	3.98503
HNRNPH1	2858.03	3.45607	CDIPT	9710.55	3.98724
NAP1L1	2877.2	3.45897	RBM26	9743.92	3.98873
MRPL43	2881.78	3.45966	RBMS1	9840.04	3.993
UBA2	2890.78	3.46102	LIMS2	9897.57	3.99553
NAP1L4	2909	3.46374	BMP2K	9924.61	3.99671
BAG3	2910.12	3.46391	LAMB2	10142.7	4.00615
RPS16	2913.28	3.46438	S100A14	10166.5	4.00717
SAR1A	2934.97	3.4676	RBM26	10188.8	4.00812
ECM1	2951.37	3.47002	FBXW2	10201.6	4.00867
DFFA	2984	3.4748	DOCK10	10271	4.01161
HDGF	2991.59	3.4759	INTS2	10272.8	4.01169
EIF4G1	2999.71	3.47708	YIF1B	10318.8	4.01363
BSG	3025.89	3.48085	NACC2	10318.8	4.01363
LTF	3046.97	3.48387	CASP1	10379.8	4.01619
MACF1	3051.33	3.48449	ABLIM1	10480	4.02036
CUTA	3054.72	3.48497	ACTBL2	10496.9	4.02106
SPRR1B	3056.51	3.48523	COG5	10578.3	4.02442
RPL18A	3063.64	3.48624	RAD9A	10582.9	4.02461
CDC42	3066.43	3.48663	SMARCA4	10590.4	4.02491
UBQLN1	3112.9	3.49317	YAP1	10649.8	4.02734
RANBP3	3144.2	3.49751	SPHK1	10802.2	4.03351
KLC1	3151.06	3.49846	JADE1	10806.8	4.0337
ATIC	3161.29	3.49986	YAP1	10996.9	4.04127
MYL9	3186.51	3.50331	VANGL1	11051.2	4.04341
UCHL5	3187.88	3.5035	MTFMT	11099.7	4.04531
FXR1	3231.33	3.50938	ZER1	11122.7	4.04621
LRRFIP1	3235.05	3.50988	ZC3H14	11130.7	4.04652
FLNA	3235.28	3.50991	SLC46A1	11232	4.05046
NAA15	3240.94	3.51067	F11R	11298.2	4.05301
LARP1	3297.62	3.5182	TNFRSF10A	11398.7	4.05685
TPD52L1	3302.56	3.51885	PFKFB3	11406.9	4.05717
EIF4B	3351.82	3.52528	LIMS2	11495	4.06051
RPL30	3358.79	3.52618	FUCA2	11497.3	4.0606
CUX1	3372.71	3.52798	DGKD	11533.4	4.06196
SSBP1	3374.49	3.52821	IPO13	11594	4.06423
LMNB2	3388.13	3.52996	CENPV	11616.3	4.06507
IMMT	3408.74	3.53259	SORBS3	11642.6	4.06605
PRDX5	3422.6	3.53436	OMA1	11646.9	4.06621
CALD1	3431.92	3.53554	NCAPH	11695.8	4.06803
KRTCAP2	3452.29	3.53811	URB1	11727.6	4.06921
TM4SF1	3466.28	3.53986	USP33	12013.5	4.07967
GNAS	3485.9	3.54231	MCC	12014	4.07969
PSIP1	3502.65	3.5444	MAVS	12142.4	4.0843
ALDOA	3516.86	3.54615	STAG2	12168.3	4.08523
PSMC5	3527.19	3.54743	NFKBIL1	12203.4	4.08648
UBA1	3565.94	3.55217	MSMO1	12211.4	4.08677
PML	3568.82	3.55252	TNPO2	12255.8	4.08834
CELF1	3623.13	3.55908	ICE2	12366.2	4.09224
PSMC6	3673.09	3.56503	RALGAPB	12404.2	4.09357
SLCO2A1	3689.38	3.56695	DNM3	12416.8	4.09401
CDK9	3692.02	3.56726	GDPGP1	12424.9	4.09429
ANXA2	3714	3.56984	KIAA0319L	12647	4.10199
TEAD1	3716.85	3.57017	GBP7	12794.3	4.10702
TJP2	3718.84	3.57041	BIN1	12869.7	4.10957
CNDP2	3727.7	3.57144	USP4	12996.4	4.11382
H6PD	3769.36	3.57627	DDX31	13314.5	4.12433
OCIAD1	3772.93	3.57668	FRYL	13317.4	4.12442
RPP30	3773.42	3.57674	ITFG1	13437.1	4.12831
ANXA8	3774.62	3.57687	KATNAL1	13560.2	4.13227
NAP1L1	3778.05	3.57727	CLCN3	13570.6	4.1326
CNBP	3785.03	3.57807	CNNM3	13590.2	4.13322
CDC27	3808.17	3.58072	MAN1A2	13617.2	4.13409
LMO7	3815.26	3.58152	SYNE1	13845.1	4.1413
PLXNB2	3833.81	3.58363	DHRS13	13993.5	4.14593
AHNAK	3846.24	3.58504	EXOC3L4	14003.1	4.14622
LARP4B	3851.48	3.58563	XPO6	14028.1	4.147
SAFB2	3857.92	3.58635	XPO4	14159.3	4.15104
HCFC1	3869.02	3.5876	RPAP1	14228.9	4.15317
UBAP2	3871.61	3.58789	NAA50	14235.2	4.15336
TJP1	3888.59	3.58979	RAB43	14310	4.15564
DCD	3900.27	3.5911	AP4S1	14607.5	4.16458
CAND1	3905.74	3.5917	KANK1	14711.1	4.16765
PXN	3912.87	3.5925	COX15	14791.1	4.17
CANX	3932.56	3.59467	SAMD11	14915.4	4.17363
YTHDC1	3939	3.59539	SLC6A6	14917.1	4.17369
RARS	3942.01	3.59572	PPP2R5C	15005.7	4.17626
FMR1	3973.26	3.59915	RAB30	15016.9	4.17658
BCCIP	3988.83	3.60085	ARL6IP1	15099	4.17895
DCTN2	3991.42	3.60113	OPLAH	15269.9	4.18384
TCOF1	4008.51	3.60298	PPM1B	15304.5	4.18482
NEXN	4018.81	3.6041	GPN2	15357.3	4.18632
SMARCC2	4126.2	3.61555	HEATR5B	15556.9	4.19192
TPD52	4137.34	3.61672	GSTZ1	15600.8	4.19315
ZNF346	4151.73	3.61823	TIMMDC1	15622.6	4.19375
GANAB	4165.1	3.61963	NT5C3A	15714.1	4.19629
CAST	4188.23	3.62203	CMIP	15866.6	4.20048
HNRNPA1	4238.92	3.62726	BECN1	15895.4	4.20127
MYO1B	4256.61	3.62906	IFITM2	15988	4.20379
KIF2A	4260.4	3.62945	ADD3	15989.2	4.20383
DDX39B	4324.43	3.63593	BRI3BP	16146.8	4.20809
HNRNPUL1	4351.02	3.63859	NCOR1	16297.1	4.21211
TRIM28	4378.62	3.64134	STX5	16436.9	4.21582
EIF4B	4417.93	3.64522	AGAP3	16454.7	4.21629
TUBB4A	4441.37	3.64752	TYW1	16542.7	4.21861
PLEC	4442.57	3.64763	WFS1	16973.8	4.22978
KANK4	4467.49	3.65006	FADS1	17088.2	4.2327
ARHGAP17	4469.04	3.65021	TNRC6B	17323	4.23862
LRRFIP1	4501.9	3.6534	IFT122	17416.8	4.24097
G3BP2	4510.08	3.65418	GSPT1	17496.8	4.24296
UBAP2	4510.5	3.65422	LONP2	17576.8	4.24494
TMEM245	4564.68	3.65941	FGF2	17588.9	4.24524
NNT	4630.96	3.66567	ERCC4	17809.1	4.25064
AIMP2	4632.23	3.66579	WDR26	17838.1	4.25135
ANAPC7	4652.2	3.66766	NCDN	17964.1	4.25441
DNAJC21	4709.62	3.67299	MED25	18125.7	4.25829
CDC123	4738.46	3.67564	NFIC	18310.6	4.2627
MAP4	4741.06	3.67588	MRPL55	18338.7	4.26337
EEF1D	4755.72	3.67722	AGO3	18467	4.2664
SF3B2	4796.87	3.68096	PIGR	18470.4	4.26648
PICALM	4815.97	3.68268	RAB3C	18876.9	4.27593
ESYT2	4860.51	3.68668	TAF2	18924.5	4.27702
SLC3A2	4864.49	3.68704	PARP4	19199	4.28328
SYNJ2BP	4902.46	3.69041	EP400	19292.8	4.28539
HNRNPH1	4931.29	3.69296	MON2	19394.8	4.28769
OTULIN	4952.24	3.6948	DDX59	19496.9	4.28997
PDCD6	4955.63	3.6951	ESCO2	19537.9	4.29088
UBAP2L	4973.82	3.69669	FAM89B	19620.2	4.2927
SPTBN1	4988.6	3.69798	NF1	19656.5	4.29351
DHRS4	5019.15	3.70063	SULT1A1	19660.3	4.29359
TJP1	5060.23	3.70417	RNF123	19900.4	4.29886
KLC1	5134.65	3.71051	TIMP1	19940.6	4.29974
DNM2	5142.13	3.71114	MAP7D1	20252	4.30647
NSUN2	5147.77	3.71162	MRFAP1L1	20280.1	4.30707
CELF1	5152.13	3.71199	ALG8	20681.3	4.31558
CD99	5176.72	3.71405	DOLPP1	20791.2	4.31788
ACTN1	5180.46	3.71437	UVRAG	20807.9	4.31823
EIF2B4	5198.72	3.7159	ANKRD13A	20816	4.3184
PCBP2	5217.79	3.71749	SDSL	20874.1	4.31961
PUF60	5238.29	3.71919	TMEM179B	21008.7	4.3224
HYPK	5284.15	3.72297	PROCR	21052.5	4.3233
SDHA	5323.86	3.72623	TRRAP	21287.8	4.32813
PTPN11	5353.12	3.72861	PREPL	21320.6	4.3288
RPS6	5376.02	3.73046	UBR1	21351.1	4.32942
SCAMP3	5388.05	3.73143	DNAJA4	21408.1	4.33058
LMO7	5400.33	3.73242	LRRC41	21711.5	4.33669
DEK	5478.75	3.73868	BRI3	21984.1	4.34211
LYZ	5482.68	3.73899	INTS10	21996.2	4.34235
ATP6V1E1	5490.45	3.73961	PRPF4	22040.5	4.34322
ATP2C1	5505.23	3.74078	TLK1	22403.6	4.35032
CAST	5538.39	3.74338	SLC22A5	22462.7	4.35146
PPP1R12A	5546.64	3.74403	HSD17B7	22466.9	4.35154
ALDH18A1	5561.2	3.74517	PCIF1	22578.5	4.3537
CDC27	5573.08	3.7461	NAGLU	22932.4	4.36045
MATR3	5575.32	3.74627	MPLKIP	22963.5	4.36104
SEC31A	5578.99	3.74656	REPIN1	23047.1	4.36262
NAP1L4	5585.68	3.74708	TBC1D22A	23064.2	4.36294
NUMA1	5635.98	3.75097	UQCC1	23350.2	4.36829
NASP	5684.83	3.75472	PRKAR1B	23393.4	4.36909
PKP2	5750.68	3.75972	MED30	23665	4.37411
ATL3	5772.81	3.76139	CNOT11	23735.4	4.3754
PSMA4	5780.87	3.76199	DNAJC30	23743.6	4.37555
PUM1	5805.91	3.76387	DAB2	23991.2	4.38005
NOLC1	5808.83	3.76409	ROR2	24005	4.3803
ANXA4	5851.65	3.76728	GTF2H4	24115.5	4.3823
MUC1	5860.89	3.76796	PIGU	24218.5	4.38415
SNRPD2	5879.05	3.76931	PBLD	24334.2	4.38622
HNRNPU	5894.91	3.77048	IRF2BP2	24400.6	4.3874
SCYL1	5912.65	3.77178	SLC7A1	24434.2	4.388
TAGLN2	5954.65	3.77486	CLYBL	24563.8	4.3903
PAAF1	5984.58	3.77703	ARFRP1	24633.4	4.39152
SF3B2	5987.45	3.77724	TMEM201	24777.9	4.39406
SMPDL3A	6023.28	3.77983	PRUNE2	24981.6	4.39762
CAPRIN1	6096.85	3.78511	NAA30	25045.4	4.39873
IST1	6112.45	3.78622	AMMECR1	25089.8	4.3995
H2AFY	6115.5	3.78643	PTGES	25271.6	4.40263
RBBP7	6204.97	3.79274	ARID4B	25329.7	4.40363
RAB6A	6210.72	3.79314	HBA1	25332.7	4.40368
ANXA6	6257.91	3.79643	EXD2	25483.7	4.40626
HNRNPC	6259.64	3.79655	ELOVL5	25555.6	4.40749
OCIAD1	6319.08	3.80065	PPP2R5A	25737.1	4.41056
FNTA	6374.15	3.80442	PIK3C2A	25775.7	4.41121
KIF1B	6405.22	3.80653	VPS41	26023.1	4.41536
ILF2	6434.57	3.80852	GNPAT	26138.6	4.41728
SYNCRIP	6487.51	3.81208	CHST14	26260.2	4.4193
NCL	6629.94	3.82151	SLC1A4	26566.3	4.42433
FLII	6630.22	3.82153	TOR4A	26683.1	4.42624
ZC3HAV1	6654.76	3.82313	GSTZ1	27151.6	4.43379
ARPP19	6661.36	3.82356	CXCR4	27473.1	4.43891
SORBS2	6675.68	3.8245	SORT1	27473.2	4.43891
HNRNPM	6813.36	3.83336	PYGO2	27525.6	4.43974
CAST	6858.67	3.83624	YIF1B	28056.7	4.44804
TOR1AIP1	6865.04	3.83664	TTI1	28272.8	4.45137
PSMA3	6907.58	3.83933	SLC35F6	28534.3	4.45537
EIF3J	6978.1	3.84374	EPHA7	28584.4	4.45613
SLC9A3R2	7076.61	3.84983	TMEM192	28587.9	4.45618
CLUH	7089.42	3.85061	RAB27B	28693.2	4.45778
MYO1C	7214.92	3.85823	ERLEC1	29005.6	4.46248
ALDH3B1	7254	3.86058	SPPL2A	29105.8	4.46398
CAST	7263.2	3.86113	CDK16	29121.3	4.46421
EIF3B	7272.41	3.86168	TRIM24	29161.6	4.46481
FIP1L1	7321.9	3.86462	RGCC	29254.8	4.4662
SON	7346.9	3.8661	RHBDD2	29268	4.46639
ABCF1	7375.09	3.86777	QRSL1	29310.6	4.46702
ARHGAP17	7422.82	3.87057	PDS5B	29336.5	4.46741
UCHL5	7477.11	3.87373	TMEM160	29362.9	4.4678
KRT2	7546.81	3.87776	FANCD2	29448.1	4.46906
CDC37	7567.04	3.87893	YPEL5	29477.5	4.46949
NDUFAB1	7579.06	3.87962	HEATR5A	29790	4.47407
HUWE1	7590.26	3.88026	MAU2	30062.1	4.47802
LRRFIP2	7606.4	3.88118	B4GAT1	30081.1	4.47829
NQO1	7625.15	3.88225	ACOX3	30359.6	4.4823
HP1BP3	7654.19	3.8839	MT-CO1	30604.8	4.48579
DNM1L	7727.3	3.88803	LGALS8	30763.6	4.48804
NASP	7806.54	3.89246	ATRAID	31362.1	4.4964
ARFGAP2	7878.35	3.89644	DGUOK	31367.2	4.49648
ACTG1	7950.85	3.90041	VKORC1L1	31420.2	4.49721
YWHAB	7954.91	3.90064	MT-CO3	31445.4	4.49756
VPS29	7959.4	3.90088	NCOR1	31536.4	4.49881
NPR1	7988.83	3.90248	SYNM	31748.2	4.50172
MTDH	8076.99	3.90725	STX16	31887.4	4.50362
ACTB	8135.57	3.91039	TRAPPC8	31939.8	4.50433
NASP	8162.62	3.91183	TSPAN4	31965.7	4.50468
ABCB1	8231.09	3.91546	MYCBP2	32010	4.50529
GAPVD1	8257.9	3.91687	COG2	32089.4	4.50636
OCIAD1	8328.92	3.92059	OPTN	32106.5	4.50659
TPD52L1	8332.95	3.9208	CDCP1	32109.5	4.50663
MAOA	8340.43	3.92119	ICAM1	32202.2	4.50789
HAGH	8438.25	3.92625	EXOC6B	32321.9	4.5095
DUT	8477.38	3.92826	FYTTD1	32344.9	4.50981
PITPNB	8515.94	3.93023	USP3	32834	4.51632
APOL2	8599.95	3.9345	PYCARD	32885.7	4.51701
LPCAT3	8626.4	3.93583	EML2	32938.2	4.5177
ADK	8677.06	3.93837	OXNAD1	33025.1	4.51884
ARFGAP2	8799.74	3.94447	SLC35E1	33385.9	4.52356
HNRNPH1	8809.72	3.94496	ANAPC2	33411.8	4.5239
SF1	8819.77	3.94546	TMEM9B	33427.9	4.52411
RPL27	8847.39	3.94682	STX18	33440.3	4.52427
PSMC3	8893.26	3.94906	SLC39A10	33599.9	4.52634
ITGB1	8909.54	3.94986	C3orf38	33651.2	4.527
RDX	8946.94	3.95167	ACADL	33697.2	4.52759
ACTN1	9024.17	3.95541	GOLM1	33720.2	4.52789
OPA1	9032.08	3.95579	ADARB1	33789.7	4.52878
MRPL43	9073.24	3.95776	KIAA1217	34159.3	4.53351
MACF1	9165.61	3.96216	FNBP1L	34984.4	4.54388
APRT	9195.53	3.96358	NEDD1	35122	4.54558
MAT2A	9209.92	3.96426	AFF4	35136.4	4.54576
PPP6R3	9291.63	3.96809	RPP14	35592.1	4.55135
RPL17	9293.93	3.9682	INA	35605.9	4.55152
GAPDH	9304.58	3.9687	VPS39	35693.4	4.55259
P4HA2	9322	3.96951	NEU1	36287.8	4.55976
MPZL1	9325	3.96965	VPS18	36464.5	4.56187
CSNK1A1	9377.94	3.97211	DHRS7B	36631.5	4.56385
PALLD	9468.86	3.9763	MARS2	36756.2	4.56533
PSMB3	9571.56	3.98098	ITGB5	36831.2	4.56622
LIMS1	9574.17	3.9811	DLG3	36833.9	4.56625
TMPO	9583.95	3.98154	FNTB	36964	4.56778
KRAS	9593.86	3.98199	DOCK5	37065.2	4.56897
PCBP2	9651.28	3.98458	PMS2	37176.9	4.57027
PSMD4	10160.8	4.00693	FASTKD2	37372.5	4.57255
PIEZO1	10199.1	4.00856	AGRN	37474.7	4.57374
PTGS2	10226.1	4.00971	SLC43A3	37501.9	4.57405
TKFC	10235.9	4.01013	UIMC1	37600.4	4.57519
SLC44A2	10257.2	4.01103	MEIS1	37603.1	4.57522
RPL23	10258.9	4.0111	MED1	37682.1	4.57614
PLEC	10335.5	4.01433	C17orf75	37949.7	4.57921
HSPH1	10362.4	4.01546	EPS15L1	37960.9	4.57934
MTHFD1L	10374.6	4.01597	AASS	38063.1	4.5805
KHSRP	10447.1	4.019	MICAL1	38095.9	4.58088
MED23	10596.7	4.02517	GOLGA4	38178.7	4.58182
XPNPEP1	10627.2	4.02642	PDP1	38205.2	4.58212
NSFL1C	10671.5	4.02823	RBM8A	38325.5	4.58349
CD47	10704.1	4.02955	RICTOR	38380.7	4.58411
EIF3J	10717.8	4.03011	SYNE2	38388.2	4.5842
HNRNPU	10767.6	4.03212	SMPD4	38504.4	4.58551
CTNND1	10846.9	4.03531	RXRB	38994.7	4.59101
SLC16A7	10878.4	4.03657	PITPNC1	39236.4	4.59369
UBA3	10997.8	4.04131	TAB2	39341.1	4.59485
U2AF1	11009.9	4.04178	NAGA	39637.5	4.59811
TBCA	11084.7	4.04472	FOCAD	39777.9	4.59964
EIF2B1	11124.6	4.04628	NAB1	39968.3	4.60172
RAC1	11129.4	4.04647	SAAL1	40241.1	4.60467
MBNL1	11177.3	4.04834	LCMT2	40387.8	4.60625
SF3B3	11193.5	4.04896	HEATR3	40558.7	4.60808
PABPC1	11210.1	4.04961	NUDT12	40584.1	4.60836
S100A9	11216.6	4.04986	PERP	40625.5	4.6088
CD46	11229.7	4.05037	EPM2AIP1	40742.4	4.61005
EPB41L2	11252.9	4.05126	SMDT1	40836.5	4.61105
HSPA8	11333.3	4.05436	ACYP2	40950.6	4.61226
ACLY	11356.7	4.05525	TCIRG1	41008.2	4.61287
HNRNPD	11425.2	4.05786	NFKB2	41039.8	4.61321
MBNL2	11428.1	4.05797	UBE3A	41524.4	4.6183
PUF60	11491	4.06036	BPHL	41573.2	4.61881
MYL6	11501.9	4.06077	COG1	41732.6	4.62048
CAP1	11539.5	4.06219	RNF214	41972.6	4.62297
TSTD1	11582.5	4.0638	CDK5RAP1	42038.2	4.62364
PSMF1	11611.2	4.06488	MAPKAP1	42045.1	4.62372
IL18	11675.7	4.06728	DOCK7	42158.5	4.62488
PCBP2	11722.2	4.06901	ARID2	42559.5	4.629
P4HA1	11829.3	4.07296	ATRX	42688.4	4.63031
SLC7A2	11898.8	4.0755	LUZP1	42931.3	4.63277
PDCD4	11931.2	4.07668	KIAA0040	42979.6	4.63326
PCBP2	11951.8	4.07743	LMF2	42982.5	4.63329
EPB41L1	11970.3	4.07811	SLFN5	43286.9	4.63636
FUBP1	12022.1	4.07998	CAPN7	43377.2	4.63726
DDX39B	12138.9	4.08418	CENPF	43661.5	4.6401
TSPAN3	12165.4	4.08513	STXBP5	43873.8	4.64221
KHSRP	12205	4.08654	XPC	44226	4.64568
CDC37	12243.1	4.08789	ITGA2	44254.2	4.64595
SLC30A7	12342	4.09139	PPHLN1	44368.1	4.64707
BCAP31	12459.4	4.0955	TRIP12	44512	4.64848
FAM49B	12504.9	4.09708	FHOD1	44559.2	4.64894
SRRM2	12557.3	4.09889	PPP2CB	44741	4.65071
SORBS2	12574.5	4.09949	WDR41	45051.2	4.65371
ACOX1	12664.3	4.10258	CBFB	45543.3	4.65842
CBX3	12747.5	4.10542	XPNPEP3	45628.9	4.65924
TMPO	12775.3	4.10637	PACS1	45996.6	4.66273
PRMT1	12967.5	4.11285	ADAM9	46145.1	4.66413
TTC37	13025.1	4.11478	PPP2R5C	46148	4.66415
LAS1L	13036	4.11514	ARFGEF2	46251.6	4.66513
DMD	13052.7	4.1157	VTI1B	46469.1	4.66716
PTMS	13067.1	4.11618	IFI30	46526	4.6677
PEG10	13133.7	4.11839	COG4	46651.5	4.66887
MUC16	13159.7	4.11925	TRIP11	46705.6	4.66937
RTN4	13175.8	4.11978	CD81	46827.6	4.6705
TPM4	13176.9	4.11981	SLC25A15	47026.1	4.67234
RAD23A	13328.9	4.12479	ROCK1	47069.8	4.67274
RPS3	13343.2	4.12526	PARVB	47077.3	4.67281
PAIP1	13414.6	4.12758	KIAA2013	47400.5	4.67578
B2M	13525.4	4.13115	LACTB	47547.5	4.67713
RPL30	13713.9	4.13716	RBM12B	47671.2	4.67826
EPPK1	13744.4	4.13813	CHMP7	47967.5	4.68095
GOLGA2	13765.1	4.13878	PGM2L1	48154	4.68263
CNDP2	13768.6	4.13889	SCAF8	48463.6	4.68542
DDX19A	13853.1	4.14155	ACSS2	48488.3	4.68564
LMNA	13866.4	4.14196	HAUS6	48880.7	4.68914
GOLIM4	14116.1	4.14972	MAP3K7	48924.5	4.68953
GPS1	14389.9	4.15806	BTAF1	49268	4.69257
B3GALT6	14415.9	4.15884	GCC2	49289.9	4.69276
HSPA8	14540.2	4.16257	PIP4K2A	49394.6	4.69368
CPA4	14677.7	4.16666	TRIM33	49418.8	4.69389
DBNL	14721.4	4.16795	SDHD	49592.1	4.69541
PALLD	14796.7	4.17016	ARAF	49793.4	4.69717
ANXA6	14850.4	4.17174	PPIL2	49906.2	4.69815
SLTM	14917.9	4.17371	CLCC1	49930.9	4.69837
IST1	14951.7	4.17469	CISD3	50025.9	4.69919
PUF60	14966	4.17511	ZFP91	50056.9	4.69946
UQCRB	15017.8	4.17661	DNMBP	50151.3	4.70028
HM13	15125.4	4.17971	ATPAF1	50152.1	4.70029
WLS	15137.5	4.18005	USP4	50650.8	4.70459
SF1	15138.6	4.18009	TACC3	51466.8	4.71153
NME1	15260.1	4.18356	STAMBPL1	51519.1	4.71197
SCAMP2	15345.8	4.18599	COMTD1	52029	4.71625
SERPINB6	15434.6	4.18849	THEM4	52342.6	4.71885
AP1B1	15519.9	4.19089	WIPF1	52437	4.71964
ITGB1	15748.1	4.19723	TEX264	52496.1	4.72013
ZNF428	15799.3	4.19864	ITPRIP	52514.6	4.72028
PHF6	16012.1	4.20445	DCAF8	52582.5	4.72084
RCC1	16054.2	4.20559	AP1S3	52595.8	4.72095
CALD1	16294.2	4.21203	ODR4	52776.1	4.72244
KRT8	16318.9	4.21269	PTGR2	52901.9	4.72347
EEF1D	16608.9	4.22034	NCDN	53065.9	4.72482
COL4A2	16688.9	4.22243	HSD17B8	53156.3	4.72555
PDK4	16737.4	4.22369	IWS1	53429.6	4.72778
ALDOA	16766.6	4.22444	GATB	53481.5	4.7282
OSTC	16871.5	4.22715	EML3	53833	4.73105
CYB5B	17189.8	4.23527	OXSM	53932	4.73185
PSEN1	17202	4.23558	QSOX2	54333.6	4.73507
RPL6	17237.1	4.23646	HECTD3	54364.1	4.73531
TUBB6	17263.8	4.23714	ACSL1	54441.2	4.73593
MTCH2	17326.2	4.2387	RPTOR	54574.7	4.73699
CHTOP	18055.6	4.25661	NPTX1	54689.2	4.7379
SF1	18241.1	4.26105	PNPLA4	54700.2	4.73799
NPC1	18263.9	4.26159	ATXN7L3B	54902.7	4.73959
ARF3	18309.6	4.26268	STX16	55028.7	4.74059
CELF1	18346.8	4.26356	SORBS3	55130	4.74139
TPD52L2	18397.7	4.26476	UBAP1	55276.2	4.74254
DAZAP1	18431.9	4.26557	CAV2	55487.4	4.74419
UGP2	18469.9	4.26646	COX7B	55509.2	4.74437
SMPD1	18568.2	4.26877	MDN1	55686.5	4.74575
RAP1B	18570.5	4.26882	BDH1	55869.5	4.74717
PABPN1	18596.3	4.26943	PHF10	56314.3	4.75062
HNRNPK	19123.1	4.28156	B3GAT3	56449.2	4.75166
IMMT	19600.6	4.29227	LEMD2	56579.6	4.75266
ACTN4	19623.7	4.29278	METTL15	56673.4	4.75338
FERMT2	19831.4	4.29735	MCEE	56779.2	4.75419
TUBA4A	20016.7	4.30139	ANAPC1	57035.9	4.75615
VCL	20016.8	4.30139	VPS33A	57071	4.75642
CALD1	20053.2	4.30218	SHC1	57216.6	4.75752
ASPH	20082.5	4.30282	ZCRB1	57243.6	4.75773
PCBP2	20103.6	4.30327	ERGIC2	57506	4.75971
HNRNPR	20120.8	4.30365	RDH14	57535.4	4.75993
CD276	20422.8	4.31012	MRPL34	57961.1	4.76314
GLS	20528.8	4.31236	FOXRED1	57998.6	4.76342
RPL10	20712.4	4.31623	NBN	58200	4.76492
HLA-A	20820	4.31848	RBM19	58246	4.76527
CDV3	20955.8	4.3213	PEX19	58338.1	4.76595
NARS	20990.8	4.32203	SNAP25	58356.1	4.76609
VPS13C	21064.6	4.32355	CKAP2	58430.2	4.76664
SYNGR2	21394.3	4.3303	ORC3	58487.7	4.76706
G6PD	21492.1	4.33228	NMNAT1	58556.8	4.76758
S100A7	21515.1	4.33274	ERCC2	58620.1	4.76805
EIF4G2	21672.8	4.33591	SDHC	58723.6	4.76881
PSIP1	21833.4	4.33912	YAP1	58833	4.76962
MAOB	21853.5	4.33952	HMG20B	59092.8	4.77153
MAT2B	22218.4	4.34671	NOTCH2	59103.4	4.77161
YIPF6	22230.2	4.34694	MOCOS	59195.5	4.77229
CPM	22303.5	4.34837	ALG13	59258.8	4.77275
SLC12A4	22428.9	4.35081	PEX3	59442.9	4.7741
SYPL1	22666.6	4.35539	UTRN	59650.1	4.77561
ENDOD1	22721.7	4.35644	GAK	59684.6	4.77586
TXNRD1	22831.7	4.35854	SCAF1	59696.1	4.77595
RPA3	22919.8	4.36021	IFI35	60001.1	4.77816
HNRNPR	22982.5	4.3614	SH3GL2	60018.4	4.77828
SUGT1	23214.9	4.36577	SLC29A1	60258.2	4.78002
GOLGA2	23228.2	4.36602	UNC13D	60334.9	4.78057
A2M	23411.2	4.36942	HACL1	60513.3	4.78185
ECE1	23626.4	4.3734	ANKZF1	61140.5	4.78633
TPM2	23830.7	4.37714	IKBKB	61497.3	4.78886
NME2	23867.6	4.37781	TNFAIP2	61531.8	4.7891
MINK1	23881.3	4.37806	NPEPL1	61590.6	4.78951
MYL6	23914.7	4.37867	RBMXL1	62188.8	4.79371
MIEF1	24339.3	4.38631	PPIP5K2	62498.5	4.79587
ANXA2	24482.1	4.38885	GNB1L	62754.8	4.79765
RBBP4	24570.7	4.39042	GSK3A	62809.3	4.79802
SLC9A3R2	24722.6	4.39309	SMARCA2	62912.8	4.79874
DNAJB1	24723.2	4.3931	OSBPL10	63004.9	4.79937
ARSA	24897.6	4.39616	CASP9	63137.3	4.80029
HSPD1	25057	4.39893	HLA-C	63228.3	4.80091
CAP1	25143.9	4.40043	SSBP3	63269.6	4.8012
TPM4	25383.8	4.40456	NCAPD3	63511.3	4.80285
STK25	25384.4	4.40457	ASH2L	63574.3	4.80328
TOR1AIP2	25687.6	4.40972	CNOT10	63770.3	4.80462
BCLAF1	25713.5	4.41016	VPS52	63885.3	4.8054
S100P	26121.6	4.417	COG6	64144.3	4.80716
LAMA5	26166.2	4.41774	2019-03-02	64155.8	4.80724
PTDSS1	26308	4.42009	CLP1	64293.9	4.80817
SERPINI1	26782.7	4.42785	SH3BP4	64564.4	4.80999
UNC45A	27231.5	4.43507	UBR5	64621.9	4.81038
CD63	27382.3	4.43747	SCAF11	64760	4.81131
SMC4	27385.8	4.43752	DDRGK1	64811.8	4.81165
DAGLB	27420.9	4.43808	SMG9	65191.6	4.81419
SF1	27965.2	4.44662	RPRD2	65554.1	4.8166
LRP1	28053.8	4.44799	UGT8	65634.7	4.81713
IDH1	28228.2	4.45068	ADAM10	65675	4.8174
UGGT2	28590.7	4.45623	GLE1	65882.1	4.81877
SLC3A2	28806	4.45948	PARP2	66106.5	4.82024
IMMT	28822.1	4.45973	WDR11	66319.5	4.82164
RFTN1	28946.4	4.46159	HECTD1	66480.6	4.82269
IPO11	29205.9	4.46547	RP2	66719.4	4.82425
KIF1B	29340	4.46746	OPA3	67182.6	4.82726
CLUH	29410.2	4.4685	KCMF1	67461.1	4.82905
RPL11	29859.3	4.47508	TERF2IP	67700.5	4.83059
TBC1D9B	29951.1	4.47641	PI4K2A	67769.6	4.83103
RBBP7	29952.2	4.47643	SLC12A2	67936.4	4.8321
LY6K	30207.5	4.48012	KDSR	67976.7	4.83236
EVPL	30252.6	4.48076	MSH3	68367.3	4.83485
FLNA	30448.3	4.48356	ABLIM1	68563.7	4.83609
CNIH4	30501.2	4.48432	CRELD2	68603.9	4.83635
PLEC	30634.1	4.48621	CAMK1	69110.3	4.83954
GPI	30756.3	4.48793	LANCL2	69311.7	4.84081
ACP1	30839.2	4.4891	CDK7	69392.3	4.84131
MAP4	31572.1	4.4993	POLR3K	69582.2	4.8425
ANPEP	31701.6	4.50108	ZC3H4	69645.5	4.84289
ACTN1	31789.6	4.50229	EPS15L1	69662.8	4.843
LDLR	31844.8	4.50304	GIPC3	69685.3	4.84314
LRRFIP2	32054.3	4.50589	RPUSD2	69846.9	4.84415
PEX11B	32442.2	4.51111	EXOC5	70013.8	4.84518
PSME4	32476.7	4.51157	CHD1	70065.6	4.8455
CNTNAP1	32536.5	4.51237	MIPEP	70071.3	4.84554
ILF3	32597.4	4.51318	GM2A	70169.1	4.84615
CLTC	32597.7	4.51319	BRAT1	70341.8	4.84721
ADSSL1	32728.7	4.51493	COX11	70548.9	4.84849
PTMA	32832.9	4.51631	MTG1	70704.3	4.84945
EDF1	33076.3	4.51952	DHX37	70842.4	4.85029
IFITM3	33399.1	4.52373	BAIAP2L1	71124.4	4.85202
EEF1D	33613.7	4.52652	FMNL1	71268.2	4.8529
HDAC6	33800.5	4.52892	SCRN3	71440.9	4.85395
SIGMAR1	33870.6	4.52982	USP19	71452.4	4.85402
AMACR	34318.4	4.53553	PREB	71522.6	4.85444
DBN1	34636.9	4.53954	DGKA	71636.5	4.85513
HNRNPC	34758.2	4.54106	MED4	71868.7	4.85654
TMEM97	34824	4.54188	TRIM56	72016.3	4.85743
DUT	35350.7	4.5484	OSGEPL1	72056.6	4.85767
AGA	35416.6	4.54921	PDXP	72132.9	4.85813
HLA-B	35601.3	4.55147	MAP2K4	72212	4.85861
MET	35646.2	4.55201	RNF7	72839.2	4.86237
ACAD8	35722.7	4.55294	WDR26	73126.9	4.86408
CDV3	35775.2	4.55358	PCCA	73230.5	4.86469
ERMP1	35966.1	4.55589	MTX1	73443.4	4.86595
TUBA4A	36026.7	4.55662	AKT2	73524	4.86643
ALDH5A1	36092.2	4.55741	AHNAK2	73788.7	4.86799
HSPA2	36126.1	4.55782	PPP1R10	74001.6	4.86924
HNRNPM	36238.3	4.55917	SPG21	74028.4	4.8694
RHOT1	36298.8	4.55989	PRKACB	74127.4	4.86998
LAMC1	36545	4.56283	ISCU	74174.2	4.87025
CAV1	36567	4.56309	RARS2	74334.2	4.87119
CALD1	36833.2	4.56624	DDX51	74703.6	4.87334
PNKP	36886.9	4.56687	CDC42BPB	74893.5	4.87444
FUBP1	36913.9	4.56719	TOM1L2	75002.8	4.87508
YBX3	36920.2	4.56726	MPP6	75192.7	4.87618
FLNA	36978.9	4.56795	FANCI	75457.4	4.8777
GGCX	37490.8	4.57392	FXN	75687.6	4.87902
LRBA	37515.8	4.57421	NIPBL	75699.1	4.87909
ACTG1	37727	4.57665	ACTR1B	75912	4.88031
RPL17	37861.6	4.5782	CHID1	76603.5	4.88425
MACF1	37941.6	4.57912	LIPA	76614.1	4.88431
TMEM165	38201.7	4.58208	CDC40	77074.4	4.88691
SLC27A2	38247.2	4.5826	DHX38	77149.2	4.88733
MTFP1	38405.4	4.58439	USE1	77471.5	4.88914
DENND4C	38706.4	4.58778	ECSIT	77648.7	4.89013
GLMN	39227.7	4.59359	EIF1B	77658.1	4.89019
SUMF1	39465.4	4.59622	CLASP1	77793.7	4.89094
LDHB	39599.5	4.59769	COMMD10	77857	4.8913
PRKCSH	39673.4	4.5985	COMMD5	78023.9	4.89223
SCAMP4	39765.8	4.59951	RABL6	78041.2	4.89232
PEA15	39896.4	4.60093	SDR39U1	78041.2	4.89232
RBPMS	40011.5	4.60218	GUSB	78495.8	4.89485
AVEN	40019	4.60227	COG5	79007.9	4.89767
PLXDC2	40415.5	4.60655	RBM34	79318.6	4.89938
TIAL1	40667.5	4.60925	CASP7	79467.8	4.90019
RNF213	40778.6	4.61043	POLR3C	79554.6	4.90067
HNRNPC	41383.7	4.61683	SUPV3L1	79727.2	4.90161
SCD	41464.5	4.61768	AGMAT	79905.6	4.90258
CD99	41833.9	4.62153	MYD88	79991.9	4.90305
EHBP1L1	42052	4.62379	OSBPL11	80032.2	4.90326
VPS26B	42163.9	4.62494	CLIP1	80130	4.9038
OAS3	42329.4	4.62664	CLIC3	80316.6	4.90481
SCAMP2	42659.1	4.63001	TESC	80504	4.90582
HLA-B	42682.1	4.63025	VPS53	80544.3	4.90603
ITPR3	42707.4	4.6305	RIF1	80717	4.90696
PREP	42767.3	4.63111	AXL	80751.5	4.90715
HSPD1	43005.5	4.63352	VPS37A	80935.6	4.90814
MRM1	43125.2	4.63473	NCKIPSD	80941.4	4.90817
TMED3	43401.4	4.6375	TIMM22	81775.8	4.91262
RTN3	43430.2	4.63779	SLC30A1	81821.8	4.91287
HLA-B	44068.9	4.64413	MPV17	82004.7	4.91384
PLCD3	44113.2	4.64457	SPRYD4	82011.7	4.91388
LAMP2	44397.1	4.64735	ARL8A	82017.5	4.91391
GUK1	44443	4.6478	ASMTL	82098	4.91433
TMEM33	44453.9	4.64791	TEX10	82207.3	4.91491
EIF3K	44477.5	4.64814	TRIM47	82287.9	4.91534
VKORC1	44539.9	4.64875	COMMD6	82430.8	4.91609
PICALM	44970.9	4.65293	FDXR	82621.7	4.91709
CLPTM1	45061	4.6538	CBX8	82713.7	4.91758
SLC35B2	45236.4	4.65549	COL4A3BP	82828.8	4.91818
EIF4H	46182.5	4.66448	STIM1	82920.9	4.91866
JAGN1	46213	4.66476	GFM2	83007.2	4.91912
GOLT1B	47647.4	4.67804	RBM5	83415.8	4.92125
DSP	47721.8	4.67872	ATPAF2	83467.6	4.92152
POGZ	47906.5	4.68039	SCRN2	83738	4.92292
FNDC3A	47950.8	4.6808	GBF1	83766.8	4.92307
MAN2B1	47988.8	4.68114	INTS3	84083.3	4.92471
CUX1	48412.9	4.68496	DPF2	84468.8	4.9267
TUBB2A	48440.9	4.68521	BLOC1S1	85139.8	4.93013
DDX17	48474.3	4.68551	MEIS1	85303.2	4.93097
AKR1C3	48624.7	4.68686	UAP1L1	85602.4	4.93249
MOCS2	48643.7	4.68703	COMMD7	85861.4	4.9338
CD151	48838.2	4.68876	RTCA	86339	4.93621
CYSRT1	49153.1	4.69155	NVL	86339	4.93621
STK25	49335.3	4.69316	EPB41	87064.1	4.93984
GAA	49398.7	4.69372	RBM15	87403.6	4.94153
SEL1L	49425.1	4.69395	LMAN2L	87570.4	4.94236
MPRIP	49565.5	4.69518	PET117	87921.5	4.94409
TPBG	49602.3	4.6955	TWISTNB	87938.7	4.94418
SGSH	49663.9	4.69604	DNAJC15	88133	4.94514
DPM3	49770.4	4.69697	GEMIN7	88199.6	4.94547
NUP188	49887.8	4.69799	C8orf82	88250.7	4.94572
CWC22	49983.9	4.69883	BCL2L13	88870.9	4.94876
EXOG	50040.8	4.69932	PLCG1	89273.8	4.95072
TUBB4A	50072.2	4.6996	TMBIM6	89324.2	4.95097
TMED7	50813.1	4.70598	RRAS	89751.4	4.95304
VMA21	51080.1	4.70825	GCAT	89981.5	4.95415
TLN2	51322.3	4.71031	NDUFAF1	90050.6	4.95449
GRN	51394.7	4.71092	NOP9	90171.4	4.95507
RTN3	52286.8	4.71839	KDM3B	90177.2	4.9551
DBN1	52327.6	4.71873	PPP2R5E	90194.5	4.95518
SLC39A14	52343.7	4.71886	HLTF	90454.6	4.95643
RER1	52345.5	4.71888	C4orf3	90534	4.95681
P4HTM	52370.2	4.71908	EIF2D	91207.2	4.96003
ATG9A	52643.5	4.72135	TLE3	91610	4.96194
TBC1D23	53086.6	4.72499	TRAPPC2L	92012.8	4.96385
MYADM	53585	4.72904	HEATR1	92479	4.96604
RPL15	53976.8	4.73221	ASCC2	92737.9	4.96726
ARMCX2	54026.9	4.73261	TOR1A	92949	4.96824
NAP1L1	54135.3	4.73348	UBXN7	92979.6	4.96839
KRT17	54464.5	4.73611	PBRM1	93025.6	4.9686
HLA-B	54762	4.73848	COX19	93123.4	4.96906
EPDR1	54884.7	4.73945	RPP25	93474.5	4.97069
AARS2	55010.4	4.74044	PDPR	93670.1	4.9716
RETSAT	55464.4	4.74401	PRPF38B	93733.4	4.97189
HNRNPDL	55750.9	4.74625	TMEM258	93971.4	4.973
ITGA1	55844.7	4.74698	TRAPPC5	94280.1	4.97442
ATP6AP2	56097.3	4.74894	ZNF512	94414.5	4.97504
ERAP1	56125.5	4.74916	TAF10	94452.7	4.97521
ZNF207	56273.7	4.75031	CENPM	94872.8	4.97714
FKBP15	56408.7	4.75135	SLC39A7	95108.7	4.97822
CRK	57243.7	4.75773	PTPMT1	95396.4	4.97953
CC2D1A	57449	4.75928	INPP1	96449.5	4.9843
VWA8	57796.6	4.7619	FLAD1	96524.3	4.98464
CHMP4A	57884.6	4.76256	GATAD2A	96530	4.98466
ANKRD17	58401.4	4.76642	IFIT5	97154.6	4.98746
GHITM	58982.6	4.77072	PRKAG1	97229.8	4.9878
ENDOG	59006.6	4.7709	CCDC137	97997.4	4.99121
TRMT1L	59201.3	4.77233	SCYL2	98492.3	4.9934
PDCD6	59489	4.77444	GABPA	98778.4	4.99466
TMEM106B	59575.3	4.77507	CWF19L1	98854.8	4.995
ATP13A1	59592.6	4.77519	RAET1G	99188.6	4.99646
HNRNPA2B1	59857.3	4.77712	ATP2B4	99223.1	4.99661
PCCB	60012.6	4.77824	HSD17B11	99568.4	4.99812
LDAH	60852.8	4.78428	MCCC1	99629.8	4.99839
EIF4G3	61877.1	4.79153	KIF21A	99827.3	4.99925
ABCB6	61934.6	4.79193	GMPR2	100063	5.00027
MRPS28	62009.4	4.79246	POLE4	100656	5.00284
MT-ATP6	62522.7	4.79604	KAT7	100731	5.00316
CD46	62625.1	4.79675	GNL1	100777	5.00336
CRAT	62636.6	4.79683	GIGYF2	101157	5.00499
SLC3A2	62769	4.79775	RCOR1	101243	5.00536
MAGOHB	62812.2	4.79804	MTR	101665	5.00717
TOX4	63402	4.8021	UQCC3	102238	5.00961
SLC25A10	63660.9	4.80387	MDC1	102273	5.00976
GDA	63747.2	4.80446	SYMPK	102814	5.01205
NEDD8	63764.5	4.80458	HSPA13	102940	5.01259
SIL1	63914.1	4.8056	TMED5	103034	5.01298
MPRIP	65214.6	4.81434	SLC38A1	103050	5.01305
FHL1	65230.6	4.81445	SNX4	103309	5.01414
XPO7	65318.2	4.81503	MTPAP	103706	5.0158
HLA-B	65423.1	4.81573	CTPS2	104183	5.0178
AKAP12	66273.4	4.82134	AACS	104325	5.01839
TRAM1	66670.5	4.82393	PAPOLA	104569	5.0194
PPFIA1	66745.3	4.82442	GTF3C1	104603	5.01955
DAD1	66999.6	4.82607	MPDU1	105127	5.02171
DNAJC13	67237.1	4.82761	POLR1B	105323	5.02252
TMEM205	67504.9	4.82934	SEC24A	105357	5.02266
GPAA1	68224.2	4.83394	CASP3	105432	5.02297
PTPN23	68569.4	4.83613	MMS19	105898	5.02489
TMEM214	68832	4.83779	SAC3D1	105915	5.02496
BCKDK	69444.1	4.84164	NSUN5	105927	5.02501
VIM	69576.4	4.84246	MICU2	106151	5.02593
CD47	69591.9	4.84256	VPS4A	106193	5.02609
DHCR7	69758.7	4.8436	AIFM2	106278	5.02644
VPS11	69789.4	4.84379	RABAC1	106496	5.02733
HNRNPA1	70151.9	4.84604	RPP14	107258	5.03043
VPS51	70244	4.84661	POLR1A	107360	5.03084
FERMT1	70554.7	4.84853	L2HGDH	107492	5.03138
ALG2	71026.6	4.85142	ALG1	107930	5.03314
SUN1	71066.8	4.85167	UTP6	107941	5.03319
TBCC	71084.1	4.85177	CMAS	108160	5.03407
TELO2	71544.4	4.85458	ASCC3	108211	5.03427
EXOC4	72327	4.8593	GNPDA2	108263	5.03448
PBXIP1	72683.8	4.86144	GPX1	108275	5.03453
NCSTN	72724.1	4.86168	DNAJC17	108486	5.03538
KLC4	72735.6	4.86175	POLRMT	108827	5.03674
SPATS2	73023.3	4.86346	KTI12	108919	5.0371
CLPTM1L	73092.4	4.86387	ZPR1	108941	5.03719
CBR4	73817.4	4.86816	ARHGEF7	109086	5.03777
HTRA2	73869.2	4.86846	TP53I3	109466	5.03928
ACOT8	74289.3	4.87093	WDHD1	109564	5.03967
PCM1	74766.9	4.87371	FKBP7	109823	5.04069
ANTXR1	75037.4	4.87528	SPTBN2	110179	5.0421
ELOVL1	75048.9	4.87534	TUBGCP3	110680	5.04407
PPOX	75618.6	4.87863	EXOC1	110743	5.04432
GOLGB1	76171	4.88179	RFC1	110893	5.0449
KARS	76785.9	4.88528	DDX52	110924	5.04503
AP2A2	77103.2	4.88707	HUS1	111192	5.04607
PELP1	77546.3	4.88956	HOOK3	111946	5.04901
ARFGAP3	77672.9	4.89027	CXADR	112412	5.05081
SURF4	77785.7	4.8909	AKAP2	113068	5.05334
TSC22D1	78023.9	4.89223	FPGS	113137	5.05361
MZT1	78055.1	4.8924	DUS3L	113321	5.05431
ZBTB8OS	78421	4.89443	CASP8	113556	5.05521
TMOD1	78530.3	4.89504	STK39	114110	5.05732
PLEKHA5	79013.7	4.8977	NT5DC2	114300	5.05804
LNPEP	79384.1	4.89973	TRABD	114370	5.05831
ANXA2	79416.5	4.89991	MVD	114760	5.05979
MLH1	79703.5	4.90148	THEM6	114858	5.06016
TRAF2	80176	4.90404	SDAD1	115082	5.06101
SERPINB9	82034.7	4.914	MECR	115220	5.06153
ABCC1	82144.1	4.91458	EXOC3	115669	5.06322
APOL2	82427.9	4.91607	QPRT	115842	5.06387
ITPR1	82541.1	4.91667	TIMM21	116285	5.06552
RANBP6	82667.6	4.91734	DDX31	116625	5.06679
COBL	82690.7	4.91746	PPM1B	116711	5.06711
ABCD1	82847.1	4.91828	PIH1D1	116958	5.06803
TMTC3	83335.2	4.92083	RNMT	117269	5.06918
SPECC1	83594.2	4.92218	ARIH2	118218	5.07269
MRPL12	83638.4	4.92241	PUS1	118247	5.07279
MRPS28	84094.8	4.92477	GCLC	118535	5.07385
TMCO1	84123.6	4.92492	SLC38A5	118721	5.07453
EXOC2	84353.7	4.9261	VAMP7	118851	5.075
IPO8	84411.3	4.9264	NIPSNAP3A	119326	5.07673
TJP2	84687.5	4.92782	GSTM4	119450	5.07719
GALT	84758	4.92818	CHCHD5	119764	5.07833
ATP6V0C	85136.3	4.93011	YTHDF1	119899	5.07881
TTC38	85286	4.93088	NFIB	120417	5.08069
ATXN2	85775.1	4.93336	WNK1	120566	5.08123
WDR44	86108.8	4.93505	CSK	121311	5.0839
NEXN	86114.6	4.93508	POLA1	121337	5.08399
CC2D1B	86126.1	4.93513	CHAF1B	121360	5.08408
METTL7A	86385	4.93644	DDX50	121360	5.08408
GIT1	86494.4	4.93699	SHC1	121700	5.08529
USP9X	86897.2	4.93901	ZW10	121976	5.08627
PXDN	87363.3	4.94133	GTPBP10	122028	5.08646
PML	87484.1	4.94193	DHX29	122028	5.08646
SCARB1	88606.2	4.94746	AP3D1	122034	5.08648
RABGAP1	89014.8	4.94946	ABCB7	122329	5.08753
TARS2	89936.6	4.95394	LRSAM1	123357	5.09116
UBR4	90315.3	4.95576	COPG2	123369	5.0912
MAN1B1	90953.3	4.95882	RABL3	123420	5.09139
ACTR10	91234.2	4.96016	AASDHPPT	123697	5.09236
ARL2BP	91679.1	4.96227	PSMG4	124284	5.09441
MTOR	91834.5	4.96301	CTDSPL2	125256	5.0978
ATAD3B	91863.2	4.96314	EARS2	125268	5.09784
NPM1	91880.5	4.96322	MTMR2	125503	5.09866
SETD3	92248.8	4.96496	THOC2	126372	5.10165
SNRPD1	92294.8	4.96518	NR2C2AP	126925	5.10355
NEK9	92323.6	4.96531	MSRB2	127155	5.10433
MPG	92611.3	4.96666	SAP30	127166	5.10437
MBNL2	92772.4	4.96742	TFB1M	127635	5.10597
GTF2E1	92801.2	4.96755	PRCP	127857	5.10672
PCBP2	93007.7	4.96852	NXN	128173	5.1078
TRAPPC6B	93019.9	4.96858	LCMT1	128484	5.10885
USP47	93181	4.96933	MCU	128571	5.10914
AP3S1	94055.7	4.97338	TFPI	128668	5.10947
FN3K	94280.1	4.97442	NT5C2	128795	5.1099
SORBS2	94539	4.97561	SGPL1	129014	5.11064
HERC4	94809.5	4.97685	GSTZ1	129152	5.1111
PCYT2	95258.3	4.9789	MAPKAPK2	129250	5.11143
TUBB3	95808.9	4.98141	LUZP1	129313	5.11164
RRAS2	96604.9	4.985	TGFB1I1	129468	5.11216
DNAJB11	96685.4	4.98536	FAHD2A	130037	5.11407
GOLIM4	96725.7	4.98554	SPATA5	130464	5.11549
CPSF1	97341.4	4.9883	C11orf68	130791	5.11658
HNRNPK	97399	4.98855	TIMM10B	130863	5.11682
NEMF	97427.7	4.98868	FADS1	130975	5.11719
CNOT1	97915.5	4.99085	MTA1	130982	5.11721
ALDH3B1	98256.4	4.99236	BOLA3	131002	5.11728
MED29	98567.1	4.99373	DPH5	131062	5.11748
USP8	98739.7	4.99449	SEC62	131891	5.12021
RABGGTA	99044.7	4.99583	ARMT1	131943	5.12039
RANBP1	99453.3	4.99762	WTAP	132363	5.12177
MSLN	99476.3	4.99772	LYPLAL1	132662	5.12275
SYNPO	101231	5.00532	ALAD	133200	5.12451
HTATIP2	101467	5.00633	PDHX	133296	5.12482
PLXNB2	101663	5.00716	CRYZL1	133449	5.12532
THBS1	101674	5.00721	AAAS	133473	5.12539
SERBP1	103027	5.01295	PAF1	133991	5.12708
FBXO22	103176	5.01358	CEBPZOS	134229	5.12785
FAM3C	104040	5.0172	OCIAD2	134457	5.12858
TSG101	104206	5.01789	MRPS18C	134968	5.13023
TPD52L2	104488	5.01907	AFAP1	134987	5.13029
SLC27A4	105507	5.02328	ZFPL1	135131	5.13075
TAMM41	105628	5.02378	ARHGEF2	135390	5.13159
RPS6KA3	106105	5.02574	EXOC7	136161	5.13405
DEGS1	106128	5.02583	DBT	137035	5.13683
STXBP2	106624	5.02786	NCKAP1	137105	5.13705
2019-03-01	106635	5.0279	GLYR1	137225	5.13743
DIDO1	106899	5.02898	TCF25	137277	5.1376
SOAT1	107495	5.03139	CDC23	137553	5.13847
SLC25A20	108154	5.03404	CREG1	138267	5.14072
MGST3	108427	5.03514	ZC3H14	138537	5.14157
ATP6V0A1	109154	5.03804	EPN1	138606	5.14178
OVCA2	109195	5.0382	TXNRD2	138658	5.14194
SNX27	109846	5.04078	OSBPL9	138969	5.14292
MTCH1	110852	5.04474	CYP51A1	139176	5.14356
GLG1	110893	5.0449	NDUFA1	139540	5.1447
PIP4K2C	111210	5.04614	YIF1A	139741	5.14532
STT3A	111998	5.04921	BRCC3	139987	5.14609
DPP7	112407	5.05079	EEA1	140298	5.14705
XPO5	112717	5.05199	SIN3A	140379	5.1473
CDK9	112748	5.05211	DHX16	140914	5.14895
ALDH6A1	112752	5.05212	RALB	141363	5.15033
PAIP1	112823	5.0524	SNAP29	141425	5.15053
ITGA6	112919	5.05277	SURF1	141551	5.15091
FAU	113351	5.05443	NLE1	141582	5.15101
M6PR	113483	5.05493	SCRIB	141800	5.15168
MYL12B	113490	5.05496	HDHD2	142686	5.15438
PPCS	114363	5.05829	NDC1	143198	5.15594
NHLRC2	114725	5.05966	PYGB	143296	5.15623
C1orf198	114754	5.05977	ADD3	143296	5.15623
MGST2	115192	5.06142	SSNA1	143964	5.15825
WDR48	115243	5.06162	ATG7	144021	5.15843
CD99	115963	5.06432	YIF1B	144276	5.15919
PLBD2	116337	5.06572	RAB13	144867	5.16097
LRRFIP2	116504	5.06634	LSG1	144953	5.16123
DNAJC21	117493	5.07001	CENPV	145937	5.16417
TACSTD2	117545	5.0702	DNAJC5	146323	5.16531
ETFDH	118075	5.07216	SMIM12	149545	5.17477
HNRNPD	118178	5.07254	AGK	150006	5.17611
TMEM70	118322	5.07307	PRKAA1	150259	5.17684
UBE4B	118696	5.07444	THOC5	151323	5.17991
TPP1	118709	5.07448	NUP153	151369	5.18004
RTN4	118846	5.07498	ORC4	151571	5.18062
MMAB	119047	5.07572	NMRAL1	151720	5.18104
PIGT	119174	5.07618	RIC8A	151841	5.18139
NUDCD1	119392	5.07698	STX5	152612	5.18359
ZNF346	119416	5.07706	GNA13	152879	5.18435
STX7	119565	5.0776	PCK2	153135	5.18507
TYMP	119578	5.07765	GNE	153199	5.18526
PPP1CC	119698	5.07809	RNASEH2B	153660	5.18656
UFL1	119864	5.07869	STAM	153689	5.18664
SEC23B	119949	5.079	MFN2	153923	5.1873
DNASE2	120489	5.08095	TUBB2B	153947	5.18737
ABCD3	121084	5.08309	NAGK	153988	5.18749
NOL11	121297	5.08385	CCDC22	154321	5.18843
GMPPA	121694	5.08527	ALG5	154395	5.18863
PKM	122511	5.08818	SKIV2L	154690	5.18946
XPOT	122630	5.0886	XAB2	154897	5.19004
YME1L1	122764	5.08907	NELFA	155288	5.19114
IKBIP	123420	5.09139	AIDA	155513	5.19177
UBQLN4	123426	5.09141	PTRH1	156212	5.19371
NUP205	123720	5.09244	ABHD11	157176	5.19639
RPS21	124287	5.09443	GTF2A1	157273	5.19666
DAG1	124502	5.09518	XRCC1	157354	5.19688
TOM1	124554	5.09536	NDUFV2	157555	5.19743
MOGS	124715	5.09592	APTX	157665	5.19773
CHMP4A	125278	5.09787	RMDN1	157751	5.19797
FDFT1	125308	5.09798	MTHFS	158745	5.2007
TBL1XR1	125653	5.09917	STAG2	159115	5.20171
DECR2	126207	5.10108	DCTN4	160145	5.20451
DHRS7	126395	5.10173	EML4	160519	5.20553
BCS1L	126533	5.1022	GLA	160830	5.20637
ASAH1	126775	5.10303	DHX36	161025	5.20689
PIGS	126833	5.10323	ADD1	161601	5.20844
USP48	126885	5.10341	PDS5A	161785	5.20894
AQR	127017	5.10386	TAPBP	162487	5.21082
TNKS1BP1	127155	5.10433	GNA11	162596	5.21111
SMCHD1	128026	5.1073	FKBP14	162880	5.21187
EIF2B5	128122	5.10762	MED20	162936	5.21202
PAAF1	128542	5.10904	HELLS	164369	5.21582
SCO2	128700	5.10958	CEBPZ	164645	5.21655
PLD3	128870	5.11015	WARS2	165153	5.21789
GPX4	129054	5.11077	BICD2	165709	5.21935
IDH3B	129767	5.11317	PPIL4	166049	5.22024
CTSB	130105	5.11429	MRPS11	166354	5.22103
MRPL10	130165	5.11449	EIF4A2	166728	5.22201
TRMT6	130688	5.11624	NOL9	166941	5.22256
STXBP3	131214	5.11798	LRRC40	167056	5.22286
SLC25A4	131331	5.11837	DCUN1D5	167240	5.22334
PPP1R13L	131551	5.1191	PPP4R2	167626	5.22434
SEC61A1	131580	5.11919	LARP4	167862	5.22495
P3H4	131851	5.12008	MBD2	169657	5.22957
PPA2	132104	5.12092	DDX56	169916	5.23023
HACD2	132110	5.12094	HNMT	170130	5.23078
SLC25A12	132242	5.12137	LAGE3	170652	5.23211
SNTB2	132438	5.12201	ATP6V1C1	170710	5.23226
LAS1L	132904	5.12354	FOXK1	170854	5.23262
HSPE1	132958	5.12372	HDDC2	171579	5.23446
DDX54	133036	5.12397	SH3PXD2B	171694	5.23476
SEC22B	133043	5.12399	RPP38	172315	5.23632
CDKN2A	133347	5.12498	NUDT9	172667	5.23721
EGFR	133680	5.12607	WAC	172943	5.2379
PAFAH1B3	133773	5.12637	HSPA14	173104	5.23831
NDUFAF3	134345	5.12822	THYN1	173276	5.23874
SARS2	134810	5.12972	REXO4	173777	5.23999
FXR2	135038	5.13046	KNSTRN	174022	5.2406
LARP4B	135355	5.13147	ATP6AP1	174145	5.24091
TM9SF4	135379	5.13155	PCYT1A	174652	5.24217
NUDT16L1	135505	5.13195	DNAAF5	175371	5.24396
GNAI1	135608	5.13229	DUSP12	175463	5.24419
PFN2	136350	5.13466	DCPS	176677	5.24718
FMR1	136702	5.13577	BID	176885	5.24769
FIP1L1	137076	5.13696	CTR9	177195	5.24845
GSTT2	137248	5.13751	AAR2	178369	5.25132
ATP2B1	137628	5.13871	GOSR1	180053	5.2554
SNAPIN	137697	5.13892	RAB34	180159	5.25566
TOR1AIP2	137864	5.13945	MGMT	180331	5.25607
UBE2V1	138360	5.14101	CAMK1D	181120	5.25797
MCMBP	138560	5.14164	OGFOD1	181310	5.25842
GBA	138744	5.14222	PTTG1IP	181840	5.25969
NAA25	138825	5.14247	NOC3L	182029	5.26014
ITGA5	139262	5.14383	PLCB3	183905	5.26459
PIGK	139450	5.14442	SHOC2	184791	5.26668
MKI67	139625	5.14496	SRA1	184797	5.26669
WBP2	139769	5.14541	SART1	185125	5.26746
ALDH1A3	140045	5.14627	RUFY1	186552	5.2708
NR3C1	140338	5.14718	YY1	186874	5.27155
GLB1	140689	5.14826	GAMT	187104	5.27208
RRP1	140747	5.14844	CSNK1D	187985	5.27412
TIA1	141000	5.14922	NOC4L	188167	5.27454
GTF3C5	141040	5.14934	MRPL57	189331	5.27722
NGDN	141040	5.14934	FKBP5	189613	5.27787
CREB1	141196	5.14982	NFIC	189659	5.27797
FAH	141844	5.15181	PREPL	190286	5.27941
SMARCC2	141927	5.15206	NDUFA13	190522	5.27995
ATP6V1H	142224	5.15297	PDS5B	190948	5.28092
HSP90B1	142864	5.15492	PAK1IP1	191075	5.2812
NPR3	142985	5.15529	CLPB	191829	5.28291
ALPL	143020	5.1554	UBXN4	192024	5.28336
RAB3GAP2	144004	5.15837	OSGEP	192116	5.28356
OGFR	144441	5.15969	RNF40	192677	5.28483
SERBP1	144533	5.15997	PRIM1	193112	5.28581
ELP3	145143	5.1618	STAT5B	194435	5.28878
ACP2	145828	5.16384	TSPO	194495	5.28891
PLGRKT	146398	5.16553	DDX24	194620	5.28919
COMMD2	146461	5.16572	EDC3	194867	5.28974
FSTL1	147059	5.16749	TRMT1	195160	5.29039
DERA	147249	5.16805	PRIM2	195730	5.29166
ADPGK	147290	5.16817	RPRD1A	196196	5.29269
SEC11A	147393	5.16848	MRPL30	196800	5.29403
IGF2R	147773	5.1696	DPCD	197065	5.29461
CAP2	148682	5.17226	SPIN1	199528	5.3
MOCS2	148792	5.17258	DNPEP	199570	5.3001
AGL	149413	5.17439	DYNLT1	199873	5.30075
POLD3	149528	5.17472	GTF3C4	200408	5.30192
GATAD2B	149787	5.17547	NAPG	200449	5.302
TUBGCP2	149810	5.17554	MRPS15	200696	5.30254
TRAPPC3	150045	5.17622	RRP12	200961	5.30311
PTCD3	150328	5.17704	MGLL	202181	5.30574
COQ9	150552	5.17769	NFU1	202843	5.30716
TOP2B	150938	5.1788	ERAL1	203424	5.3084
CTSL	150978	5.17891	WDR74	203781	5.30916
MPZL1	151916	5.1816	CHERP	204373	5.31042
HARS2	152089	5.1821	AP3B1	204488	5.31067
LARP7	152106	5.18215	HIST3H2BB	204867	5.31147
CYB5R3	152141	5.18225	NOL3	205737	5.31331
TBCD	152175	5.18234	OSBP	206560	5.31505
KDM1A	152233	5.18251	METTL1	207100	5.31618
NPTN	152348	5.18284	CD97	207394	5.3168
RRP8	153642	5.18651	SUPT6H	209057	5.32027
CPPED1	153751	5.18682	VPS36	210421	5.32309
CDC16	154011	5.18755	PDCL3	210646	5.32355
SEC24B	154252	5.18823	CKAP5	210841	5.32396
RELA	154592	5.18919	SUMO3	211014	5.32431
FNTA	154753	5.18964	PDCD11	211888	5.32611
CPSF2	155294	5.19115	HMBS	212055	5.32645
SCARB2	155496	5.19172	NDUFAF4	212205	5.32676
CDK5RAP3	155586	5.19197	MPI	212993	5.32837
LUC7L2	155666	5.19219	MCAT	214463	5.33135
YTHDC1	155961	5.19302	NDUFS8	214927	5.33229
USP15	155973	5.19305	DCTN6	214950	5.33234
ARIH1	156072	5.19332	GALNT1	215025	5.33249
PREP	156146	5.19353	GNL2	215059	5.33256
NCEH1	156306	5.19398	CAMK2D	215094	5.33263
INF2	157665	5.19773	UBE2S	215697	5.33384
NUP160	157780	5.19805	CPSF3	215796	5.33404
SEC24D	158085	5.19889	SMARCA4	215911	5.33427
TMX2	158885	5.20108	DCAF13	216364	5.33518
PRRC2C	159034	5.20149	RPS6KA1	216716	5.33589
MRPS5	159593	5.20301	KDELR1	217263	5.33699
ANKFY1	160657	5.2059	WDR4	217568	5.3376
SPAG9	161002	5.20683	MRPS22	217942	5.33834
NDUFS7	161195	5.20735	RNF114	218305	5.33906
ADNP	161561	5.20834	AQP3	218373	5.3392
CPT2	161957	5.2094	DNMT1	219300	5.34104
PCID2	163011	5.21222	MEA1	219404	5.34124
GARS	164242	5.21548	SUN2	220267	5.34295
MOV10	164346	5.21576	CDK6	220566	5.34354
MYO1E	164662	5.21659	COMMD4	221011	5.34441
POLR2A	164898	5.21722	CDC42SE2	221989	5.34633
RAB3GAP1	164904	5.21723	MFAP1	222356	5.34705
FARP1	165122	5.21781	SEC23IP	222914	5.34814
TEAD1	165364	5.21844	PPHLN1	224364	5.35095
DNAJC10	165525	5.21886	MAP7D1	224738	5.35168
LRRFIP1	166009	5.22013	SWAP70	225946	5.35401
SLTM	166417	5.2212	GAR1	226936	5.3559
FADS2	166458	5.2213	LXN	227097	5.35621
ARL1	167010	5.22274	TATDN1	227747	5.35745
GTPBP1	167303	5.2235	SRSF4	228081	5.35809
ACOX1	167597	5.22427	BDH2	228173	5.35827
PPP6R3	168259	5.22598	VASN	229025	5.35988
STX12	168460	5.2265	RPS27L	229468	5.36072
TOE1	168926	5.2277	CERS2	230101	5.36192
CDC27	169473	5.2291	TP53RK	230556	5.36278
DDI2	169818	5.22998	RBM12	230999	5.36361
SMARCB1	170019	5.2305	TPMT	231321	5.36422
FBL	170077	5.23065	MRPS30	231816	5.36514
PKN2	170204	5.23097	NDUFS8	232006	5.3655
SON	170290	5.23119	CBR3	232166	5.3658
TST	170313	5.23125	DCTN5	232316	5.36608
PDIA3	170608	5.232	RING1	232656	5.36671
CUL3	171222	5.23356	SMARCE1	233226	5.36778
NIT1	171308	5.23378	RBM17	234262	5.3697
WDFY1	171763	5.23493	COA7	234928	5.37093
PSMB8	172385	5.2365	NDUFB3	235384	5.37178
INPPL1	173340	5.2389	THOC6	236115	5.37312
SLC16A3	173484	5.23926	CUL2	237242	5.37519
RNF20	173564	5.23946	RPS19BP1	237519	5.3757
RDH13	174502	5.2418	EMC10	237537	5.37573
AUP1	175636	5.24461	BAZ1B	238048	5.37666
DNTTIP2	176251	5.24613	RACGAP1	238313	5.37715
CYFIP1	176769	5.24741	SRPK1	238405	5.37731
GYS1	177943	5.25028	DARS2	238468	5.37743
KPNA3	178858	5.25251	CMTM6	239489	5.37928
PSMF1	178881	5.25256	HBS1L	240730	5.38153
PRAF2	178996	5.25284	RCL1	241234	5.38244
PSIP1	180118	5.25556	FADD	241714	5.3833
SACM1L	180918	5.25748	CD58	242042	5.38389
MVP	181097	5.25791	FTL	243136	5.38585
VAMP2	181183	5.25812	PRKRA	243434	5.38638
LMO7	181246	5.25827	IQGAP2	243774	5.38699
ACYP1	181658	5.25926	SMAD2	245943	5.39083
DNAJC3	182219	5.26059	PVR	247028	5.39275
PRMT3	182363	5.26094	MRPS9	247807	5.39411
TTC37	183036	5.26254	RBM10	248625	5.39554
UBA5	183209	5.26295	AAMP	248639	5.39557
NUBP1	184199	5.26529	CDC73	249062	5.39631
ELP2	184257	5.26542	POLR2D	249165	5.39649
ALCAM	184312	5.26555	LZIC	249275	5.39668
OSTF1	184693	5.26645	MRPS2	249580	5.39721
CPOX	185505	5.26835	APIP	250075	5.39807
SCYL1	185792	5.26903	NELFB	250213	5.39831
SRP14	186017	5.26955	PDZD11	250581	5.39895
NDUFA11	186787	5.27135	ZC3H15	250840	5.3994
CARS2	187921	5.27398	SNRNP27	250967	5.39962
GOPC	187963	5.27407	UNG	251082	5.39982
AP1G1	188002	5.27416	NDUFB11	251375	5.40032
SEC63	188238	5.27471	CIAO1	251927	5.40128
PDE3A	188825	5.27606	POLR2I	252141	5.40164
WASF2	189245	5.27702	SH3GLB1	252440	5.40216
SLC25A22	189783	5.27826	RRP1B	252601	5.40243
ARHGEF1	189889	5.2785	NDUFC2	252762	5.40271
GPKOW	190022	5.2788	DDX27	253188	5.40344
EBP	190054	5.27888	RBM26	253970	5.40478
MTX2	191224	5.28154	DDX42	254437	5.40558
PXN	192070	5.28346	NDUFA7	254626	5.4059
PPL	192329	5.28405	PBDC1	254948	5.40645
FAM98A	192536	5.28451	MAPRE2	256140	5.40848
ARFGAP1	193296	5.28622	NT5C3A	256571	5.40921
SRXN1	193446	5.28656	CRYAB	256592	5.40924
EDC4	193912	5.2876	POLR1E	256662	5.40936
EIF2B4	194579	5.2891	GEMIN5	257222	5.41031
ZNF326	194660	5.28928	MRPS10	257233	5.41033
SEC16A	196018	5.2923	NCOA5	259431	5.41402
GPRC5A	196674	5.29375	EMC7	259886	5.41478
ENG	196788	5.294	POP1	260312	5.41549
UTP18	197036	5.29455	TPRKB	260398	5.41564
ABHD10	197249	5.29502	IMPA2	261129	5.41685
THUMPD3	197560	5.2957	MRPL33	262424	5.419
ARMCX3	197635	5.29586	UBE2E2	263149	5.4202
TKFC	198042	5.29676	POLR2C	263856	5.42137
SCFD1	198469	5.29769	MRPL47	266066	5.42499
RPAP3	198491	5.29774	FTO	266503	5.4257
DHRS4	198515	5.29779	MRPS18B	267223	5.42687
FAM120A	199039	5.29894	NUP54	267758	5.42774
KIF2A	199413	5.29975	TXNL4A	268213	5.42848
GORASP2	199718	5.30042	AKT1S1	270232	5.43174
VPS45	200101	5.30125	RABIF	270347	5.43192
ABCF3	200443	5.30199	CUL4B	270411	5.43202
KANK2	200506	5.30213	CRKL	270629	5.43237
GMDS	200518	5.30215	IMP4	271953	5.43449
TMED7	200794	5.30275	NOB1	272321	5.43508
HGH1	200938	5.30306	GYG1	273112	5.43634
TM9SF2	201571	5.30443	MRPL52	275042	5.4394
NUP85	201582	5.30445	POLD1	275124	5.43953
HLA-A	201657	5.30461	PWP1	275653	5.44036
CHP1	201697	5.3047	RAD21	276867	5.44227
RHOT2	201905	5.30515	MFF	276913	5.44234
SNX9	202566	5.30657	EMC2	278691	5.44512
CNBP	203023	5.30755	NDUFA10	278803	5.4453
NAPRT	203090	5.30769	MSH6	279503	5.44639
CDKN2AIP	203098	5.30771	UTP15	279980	5.44713
MAPK1IP1L	203418	5.30839	SDF2L1	280502	5.44794
SNX5	203988	5.3096	CAB39	281430	5.44937
PEA15	204039	5.30971	MRPL17	281511	5.4495
MYO1B	204218	5.31009	IRF2BP2	281793	5.44993
HAGH	204511	5.31072	L1CAM	281931	5.45014
NACA	205305	5.3124	RBM22	284423	5.45396
NDUFB8	206031	5.31393	WBP11	284521	5.45411
BUB3	206047	5.31397	RABGGTB	284808	5.45455
FHL3	206217	5.31432	EEF1A2	286460	5.45706
MRPL38	206371	5.31465	MRPS35	286500	5.45712
APOO	206767	5.31548	KPNA1	287122	5.45807
RWDD1	208557	5.31922	MRPL40	287380	5.45846
MRPS28	209103	5.32036	GINS2	287870	5.4592
TNPO3	209218	5.3206	SART3	288554	5.46023
ECHDC1	209460	5.3211	AP3M1	288877	5.46071
RANBP3	209650	5.32149	EIF2AK2	289055	5.46098
USP39	209777	5.32176	VPS28	289613	5.46182
PWP2	210502	5.32326	SSU72	290097	5.46254
ADPRHL2	210565	5.32339	ERI3	290520	5.46318
FLYWCH2	211428	5.32516	PNN	290551	5.46322
RRBP1	212286	5.32692	MACROD1	290877	5.46371
TMEM256	212504	5.32737	VPS25	292156	5.46561
HNRNPA3	212798	5.32797	PTBP3	292191	5.46567
MLEC	213235	5.32886	MRPL55	292989	5.46685
GBP2	213316	5.32902	GOSR2	293440	5.46752
ENO2	213454	5.3293	LAMTOR2	293831	5.4681
NOMO2	214282	5.33099	NDUFB7	295345	5.47033
APPL1	214541	5.33151	HMGCS1	295465	5.47051
CDC123	214697	5.33183	C9orf64	296478	5.47199
TMEM126A	214748	5.33193	EXOSC5	296892	5.4726
LSM12	215099	5.33264	WDR3	296956	5.47269
RAB5B	215583	5.33361	MRPS18A	297278	5.47316
RAB18	215871	5.33419	WDR43	298751	5.47531
GALNT7	216055	5.33456	GSK3B	298872	5.47549
CPT1A	216636	5.33573	GADD45GIP1	300777	5.47824
GNAS	216895	5.33625	BCAT2	301036	5.47862
CDK5	217695	5.33785	ABI1	301554	5.47936
SUPT5H	218236	5.33893	MCFD2	302117	5.48018
NT5DC1	218311	5.33908	HLA-C	302388	5.48056
NOC2L	218506	5.33946	RAD50	302773	5.48112
LGALS3BP	218693	5.33983	ARFIP1	304166	5.48311
GNS	219639	5.34171	NDUFS6	304183	5.48314
EMC1	220203	5.34282	CDKN2C	305725	5.48533
NUP88	220842	5.34408	HK2	305789	5.48542
TSTD1	221038	5.34447	DNAJA3	307124	5.48731
TP53BP1	221199	5.34478	MRPL9	307205	5.48743
MRPL21	221481	5.34534	RBM25	310110	5.49152
FAU	222010	5.34637	GIPC1	312539	5.4949
RANBP2	222062	5.34647	UBE2R2	312683	5.4951
NFS1	222379	5.34709	SMN1	313091	5.49567
CUL1	222569	5.34746	UCK2	313321	5.49599
HNRNPLL	222638	5.3476	BIN1	314334	5.49739
ARL8B	223420	5.34912	UBE2T	315502	5.499
LACTB2	223541	5.34936	UBE2A	316515	5.50039
TBL3	223702	5.34967	LSM1	317315	5.50149
CDKN2A	224049	5.35034	FGF2	318238	5.50275
NUP133	224082	5.35041	SLC16A1	318644	5.50331
ARFIP2	225320	5.3528	MPST	319824	5.50491
FECH	225739	5.35361	NUP37	320227	5.50546
DYNC1LI2	225895	5.35391	NDUFS5	321234	5.50682
TRNT1	226706	5.35546	PRKCA	323242	5.50953
LARS2	227005	5.35603	LIMA1	327782	5.51559
SLC2A1	227448	5.35688	TMEM14C	328052	5.51594
BAG6	227868	5.35768	MRPL51	328241	5.51619
RMDN3	228035	5.358	U2SURP	328714	5.51682
PUM1	228668	5.35921	RAP1GDS1	333004	5.52245
ISOC1	229002	5.35984	LYAR	333433	5.52301
FAF1	229065	5.35996	MRPS25	334221	5.52403
HMGCL	229140	5.3601	STK24	334613	5.52454
DHCR24	229411	5.36061	PTRHD1	336262	5.52668
PRPF4B	230187	5.36208	HCCS	339205	5.53046
STT3B	230187	5.36208	GABARAP	339521	5.53087
ZC3HAV1	230303	5.3623	SDF2	340770	5.53246
CETN2	230418	5.36252	TXNDC9	341783	5.53375
LBR	231436	5.36443	ATP6V1D	343070	5.53538
PHAX	232196	5.36585	PNO1	347315	5.54072
LIMCH1	232363	5.36617	SCO1	349311	5.54321
QRICH1	232599	5.36661	PRPF40A	349695	5.54369
AP1B1	232800	5.36698	CFAP20	350517	5.54471
ERGIC3	232966	5.36729	CCDC25	350715	5.54495
MT1G	233548	5.36838	MEMO1	352296	5.54691
GMPPB	233588	5.36845	SPAG7	352428	5.54707
XPNPEP1	233600	5.36847	NUBP2	352587	5.54727
HUWE1	233657	5.36858	COPS7B	353067	5.54786
IPO4	234020	5.36925	TIPRL	353910	5.54889
NOL6	234396	5.36995	POLD2	354764	5.54994
DCUN1D1	234521	5.37018	PUS7	354782	5.54996
CLPX	234745	5.3706	NCBP2	355259	5.55055
RTN4	234992	5.37105	MRPL22	356555	5.55213
HMGA1	235010	5.37109	CHMP2B	357014	5.55269
HEXA	235320	5.37166	PPP1R8	357670	5.55348
TPM2	235890	5.37271	ACIN1	359126	5.55525
MAGT1	236287	5.37344	PRPF38A	360732	5.55718
RHOB	237166	5.37505	ISOC2	360778	5.55724
RAP1A	238232	5.377	BROX	361146	5.55768
PDXDC1	238272	5.37707	NCAPH	366262	5.56379
RAI14	239090	5.37856	FRG1	366917	5.56457
YWHAZ	239119	5.37861	SUPT4H1	366993	5.56466
NUDT2	239802	5.37985	BAG1	367039	5.56471
GAPVD1	239826	5.3799	DIMT1	367419	5.56516
POLDIP2	239878	5.37999	NDRG3	368448	5.56638
NCBP1	240079	5.38035	RAVER1	368500	5.56644
NUP107	240724	5.38152	MRPL50	376718	5.57602
TJP1	240856	5.38176	THOC7	376988	5.57633
EPB41L1	241932	5.38369	CTBP1	377546	5.57697
GOLGA2	242145	5.38408	MPC2	379480	5.57919
ITGA3	243894	5.3872	MORF4L1	379536	5.57925
ETHE1	244411	5.38812	ZRANB2	379733	5.57948
MRPL23	244742	5.38871	CIRBP	381252	5.58121
PALMD	244809	5.38883	PRPSAP2	381672	5.58169
PDE12	245137	5.38941	MPC1	382299	5.5824
XRN2	245206	5.38953	CTSC	384722	5.58515
FLII	245327	5.38975	DCTN3	385612	5.58615
PPP1R7	245408	5.38989	METAP2	385855	5.58642
CALU	245411	5.38989	TRIM25	385982	5.58657
ACAD9	245793	5.39057	SEPHS1	386396	5.58703
PCYOX1	245793	5.39057	EFHD2	386690	5.58736
IFITM3	246041	5.39101	DYNC1LI1	388128	5.58898
PTPN11	246064	5.39105	PRPS2	395137	5.59675
NADK2	246737	5.39223	NOSIP	398728	5.60068
SARNP	246805	5.39235	PPIE	398832	5.60079
IPO9	246944	5.3926	FKBP8	399931	5.60198
PTPN1	247226	5.39309	HMOX2	401168	5.60333
SLC9A3R2	248026	5.3945	COA6	405725	5.60823
RPP30	248049	5.39454	SMARCC1	408534	5.61123
HPDL	248303	5.39498	URM1	409204	5.61194
TUBB4A	248676	5.39563	MRPL28	409218	5.61196
COX7A2L	249306	5.39673	YAP1	409610	5.61237
CMC1	250086	5.39809	GCSH	410414	5.61322
YTHDF3	250334	5.39852	GTF2F2	411560	5.61443
ATP6V0D1	250633	5.39904	ELAC2	411929	5.61482
ANAPC7	251082	5.39982	SMNDC1	412435	5.61536
FAM114A1	251272	5.40014	TTC1	416434	5.61955
CSTF3	251352	5.40028	RAB31	417516	5.62067
MTRR	251646	5.40079	TBCB	418074	5.62125
PITHD1	252302	5.40192	TCEA1	419478	5.62271
PTGFRN	252503	5.40227	CLPP	423742	5.6271
DPP3	252733	5.40266	EIF5B	424634	5.62802
UBAP2	252900	5.40295	GNB4	424787	5.62817
RBM28	253095	5.40328	EXOSC3	429462	5.63293
ERLIN1	253293	5.40362	TRMT10C	431701	5.63518
CCDC127	253573	5.4041	CWC15	431793	5.63528
MRPL19	253660	5.40425	PRPF4	433801	5.63729
HEXIM1	253861	5.4046	UBLCP1	435315	5.6388
PHF6	254028	5.40488	LSM4	436040	5.63953
TIMM8B	255766	5.40784	MRPL4	438341	5.64181
MAPK3	255852	5.40799	MRPS26	438817	5.64228
NT5C	256177	5.40854	MSI2	439717	5.64317
FAF2	256853	5.40969	EXOSC1	440517	5.64396
WDR36	257187	5.41025	DNAJA2	441616	5.64504
NUP98	257273	5.41039	TIMM44	442047	5.64547
RPS3	258488	5.41244	PSPC1	443699	5.64709
LSS	259115	5.41349	LLPH	451335	5.6545
MAP2K3	259909	5.41482	UBE2G2	452862	5.65597
GALE	260131	5.41519	PPAT	455990	5.65895
ACY1	260289	5.41546	VPS4B	456686	5.65962
BYSL	260858	5.4164	MRPS6	456986	5.6599
DSG2	261089	5.41679	RBMS1	457193	5.6601
TIGAR	261486	5.41745	FAM98B	457395	5.66029
MMGT1	261691	5.41779	RPF2	463223	5.66579
ACSL4	262199	5.41863	NABP2	463275	5.66584
ACAA1	262452	5.41905	EIF2B2	466630	5.66897
RRP9	262550	5.41921	IK	475193	5.67687
TMED2	262936	5.41985	DDAH1	476602	5.67816
USP10	263316	5.42048	UBE2Z	477017	5.67853
TBCE	264351	5.42218	RPL26L1	478530	5.67991
ILKAP	264512	5.42245	DRAP1	478620	5.67999
SCPEP1	264668	5.4227	C7orf50	479405	5.6807
FTSJ3	264829	5.42297	PACSIN2	485211	5.68593
EHD4	264979	5.42321	MAP2K1	488197	5.6886
NCAPD2	265122	5.42345	SRRM1	488992	5.6893
NUP210	265508	5.42408	EXOSC6	489558	5.6898
AFG3L2	265606	5.42424	LSM6	489710	5.68994
NCAPG	266227	5.42525	C8orf33	490838	5.69094
ZMPSTE24	266655	5.42595	POLR2L	490931	5.69102
NUFIP2	267194	5.42683	UBE2C	491221	5.69128
YIPF5	268191	5.42844	TSNAX	494061	5.69378
PITRM1	269145	5.42999	ECI2	494188	5.69389
POLR2B	269306	5.43025	CLINT1	496248	5.6957
NIF3L1	272068	5.43468	DDX23	499039	5.69813
PPIC	272166	5.43483	TAX1BP3	500725	5.6996
SAFB	272666	5.43563	NUDT1	503240	5.70178
SSR3	274220	5.4381	METAP1	509794	5.70739
HPD	274865	5.43912	ADI1	512628	5.7098
CLUH	275227	5.43969	TACO1	513505	5.71054
ITGAV	275941	5.44082	DIAPH1	513546	5.71058
DRG2	276884	5.4423	SYAP1	514892	5.71172
UAP1	277264	5.44289	DYNLT3	517033	5.71352
SAP18	277598	5.44342	CBFB	518851	5.71504
AP1M1	277972	5.444	SPCS1	526182	5.72114
PTP4A1	278421	5.4447	CCDC86	526850	5.72169
CSNK1A1	278467	5.44477	C19orf53	528887	5.72336
HCFC1	278645	5.44505	REXO2	529642	5.72398
NRAS	278804	5.4453	NSA2	534687	5.7281
SEC24C	279169	5.44587	FAM50A	542859	5.73469
PEPD	280500	5.44793	PLP2	555305	5.74453
FKBP9	281122	5.4489	WDR5	562769	5.75033
MRPL41	281361	5.44926	PNPO	563888	5.75119
SCAMP3	281603	5.44964	PAK2	568149	5.75446
APOOL	281810	5.44996	GOLPH3	571228	5.75681
GGH	282321	5.45074	POLR2E	572592	5.75784
SLC1A5	282639	5.45123	PTP4A2	575785	5.76026
TBRG4	282876	5.4516	NIP7	582288	5.76514
MRPL2	283180	5.45206	SRSF11	588100	5.76945
HGS	283347	5.45232	TXN2	590246	5.77103
MAP7	283421	5.45243	RRS1	594372	5.77406
C5orf51	284068	5.45342	DAB2	594947	5.77448
TUBB3	284439	5.45399	HSBP1	597307	5.7762
NDUFA9	285107	5.45501	ABRACL	597397	5.77626
TCOF1	285177	5.45511	CHMP2A	610714	5.78584
EXOSC8	285981	5.45634	MAP1LC3B2	614128	5.78826
IVD	286460	5.45706	HIST1H1A	616008	5.78959
OGT	287018	5.45791	TCERG1	617159	5.7904
SH3GLB2	289688	5.46193	SEH1L	640119	5.80626
MRPL16	290355	5.46293	RFC4	640350	5.80642
CTNNB1	290597	5.46329	BUD31	641616	5.80727
MRPL24	291202	5.46419	PSMD10	642421	5.80782
NCLN	292899	5.46672	DDX18	643284	5.8084
SAMM50	293733	5.46795	DR1	643630	5.80864
NENF	294361	5.46888	ATG3	667568	5.8245
TRA2A	294804	5.46953	MRPL27	682875	5.83434
ZFR	294844	5.46959	DPY30	692082	5.84016
GTF2F1	295247	5.47019	SPINK6	695362	5.84221
IDH2	295408	5.47042	CDK2	695764	5.84246
ATP6V1F	295786	5.47098	RHEB	698994	5.84447
DECR1	295936	5.4712	REEP5	706870	5.84934
MRPL39	296247	5.47165	API5	723961	5.85972
RAB35	296306	5.47174	ENAH	729313	5.86291
PAPSS2	296317	5.47176	GMFB	732017	5.86452
SSR1	296639	5.47223	RPL7L1	732325	5.8647
ARL2	297157	5.47299	H3F3A	732362	5.86473
MRI1	298228	5.47455	POP7	743986	5.87156
HSPB8	298740	5.47529	PPIL1	746921	5.87327
ACBD3	298912	5.47554	RSU1	748014	5.87391
GPD1L	299006	5.47568	CRYZ	758484	5.87995
DCXR	299424	5.47629	DDX46	763724	5.88294
IMP3	299932	5.47702	GRB2	765623	5.88401
PGM3	300299	5.47755	OAT	770169	5.88659
WDR18	301180	5.47883	WNT5A	773679	5.88856
UBA3	301554	5.47936	BRK1	775060	5.88934
BCKDHA	301945	5.47993	EHD1	780872	5.89258
TOR1AIP1	302279	5.48041	PHF5A	785418	5.8951
CRTAP	302912	5.48132	NAA10	786799	5.89586
FAM136A	302973	5.4814	DHFR	795833	5.90082
DIABLO	303499	5.48216	PSPH	802632	5.90452
ADAR	303821	5.48262	NAA50	812982	5.91008
SNAP23	304373	5.48341	PMVK	813442	5.91033
SAMHD1	304701	5.48387	SNRNP40	843192	5.92593
CHMP3	305363	5.48482	HDAC1	850903	5.92988
TSC22D1	305642	5.48521	TOMM6	852284	5.93058
SCCPDH	305714	5.48532	TYMS	868799	5.93892
TPM1	305822	5.48547	ENSA	873961	5.94149
OXA1L	306077	5.48583	EIF4EBP1	876740	5.94287
CA2	306174	5.48597	BZW2	882034	5.94549
CPSF7	306681	5.48669	ARPC5L	891989	5.95036
PRPF3	307578	5.48796	GRPEL1	905973	5.95712
AK6	308433	5.48916	UBL5	924145	5.96574
HSPB11	308568	5.48935	DPYSL3	955921	5.98042
TSC22D1	309357	5.49046	AHCYL1	965070	5.98456
TRIP6	309500	5.49066	COPS6	987628	5.99459
TPP2	310248	5.49171	TTC9C	998676	5.99942
MCCC2	310870	5.49258	CARHSP1	1.0061e+06	6.00264
YBX1	311014	5.49278	VASP	1.01237e+06	6.00534
ACTG1	311238	5.49309	NDUFA5	1.01256e+06	6.00542
LPCAT1	312234	5.49448	SRSF5	1.02866e+06	6.01227
EIF2B3	312677	5.4951	PPIH	1.07356e+06	6.03082
ENOPH1	313185	5.4958	GLRX3	1.09115e+06	6.03788
MARCKSL1	313669	5.49647	UBE2D2	1.09249e+06	6.03842
EXOSC9	314035	5.49698	RNPS1	1.09587e+06	6.03976
GUK1	314098	5.49707	NUTF2	1.10266e+06	6.04244
QKI	314328	5.49738	VBP1	1.21156e+06	6.08334
NUCB2	314777	5.498	CHCHD2	1.23863e+06	6.09294
Nucb2	314777	5.498	PSMD7	1.24715e+06	6.09592
PSAP	315801	5.49941	SNCA	1.25659e+06	6.09919
MRPL45	316124	5.49986	CKS2	1.32121e+06	6.12097
THUMPD1	316705	5.50065	HIST2H2AB	1.32173e+06	6.12114
CTNNBL1	318120	5.50259	GSPT1	1.36592e+06	6.13543
NSDHL	318155	5.50264	HIST1H2BK	1.37927e+06	6.13965
CCDC51	318264	5.50279	S100A13	1.38806e+06	6.14241
UBA6	318610	5.50326	SF3B5	1.39446e+06	6.14441
UBE2V1	319047	5.50385	MAGOH	1.44481e+06	6.15981
ATAD1	319260	5.50414	RPL37	1.45189e+06	6.16193
UGGT1	319283	5.50418	SNX12	1.51755e+06	6.18114
YARS2	319881	5.50499	AKR1C1	1.5549e+06	6.1917
PURA	320135	5.50533	NOP10	1.5658e+06	6.19474
DNAJC19	320583	5.50594	UBE2L3	1.57152e+06	6.19632
SRRM2	322971	5.50916	RBM8A	1.57964e+06	6.19856
IST1	323017	5.50923	CKS1B	1.65589e+06	6.21903
HSPBP1	323461	5.50982	TOMM7	1.69122e+06	6.2282
DNAJB4	323707	5.51015	ATOX1	1.76211e+06	6.24603
CARS	324122	5.51071	DDT	1.83749e+06	6.26423
ACACA	324272	5.51091	HMGB3	1.89147e+06	6.2768
RAB32	324761	5.51156	UBE2N	1.92352e+06	6.2841
ECE1	324796	5.51161	EIF1	2.81062e+06	6.4488
PPP1R12A	324980	5.51186	ARF1	3.12786e+06	6.49525
SAR1B	324985	5.51186	SNRPG	3.54459e+06	6.54957
PARVA	325440	5.51247	TMA7	3.9062e+06	6.59175
NDUFB5	325952	5.51315	SMARCE1		#NUM!
MT-CO2	326315	5.51364	IMP4		#NUM!
TBL2	326648	5.51408	SYNM		#NUM!
LAMTOR4	326853	5.51435	HAL		#NUM!
NDUFS1	327661	5.51543	CASP8		#NUM!
MRPS27	328311	5.51629	MRPL47		#NUM!
USP7	328450	5.51647
SPR	330463	5.51912
YKT6	330694	5.51943
DUSP3	331189	5.52008
BAG3	331252	5.52016
FUNDC2	331333	5.52026
UNC45A	331425	5.52038
ALYREF	331515	5.5205
NSFL1C	331626	5.52065
USO1	332765	5.52214
NDUFS2	333157	5.52265
CYB5B	333272	5.5228
NXF1	333554	5.52317
AARSD1	333743	5.52341
P4HA2	333755	5.52343
UBE2H	333807	5.5235
CAV1	334411	5.52428
MTDH	334526	5.52443
PRPSAP1	334831	5.52483
MISP	334935	5.52496
NDUFV1	335099	5.52517
FLOT2	335280	5.52541
NAE1	336005	5.52635
NDUFA12	336575	5.52708
LIMS1	336801	5.52737
SAFB2	338669	5.52978
NMD3	339481	5.53082
TARS2	340229	5.53177
CYB5R1	340425	5.53202
CCAR1	340822	5.53253
BOP1	340862	5.53258
NPLOC4	340925	5.53266
MRPL44	341414	5.53328
NPC2	341509	5.5334
MRPL46	342525	5.53469
LRPAP1	342962	5.53525
CTSA	343031	5.53533
COA4	343877	5.5364
BAX	343940	5.53648
PEF1	344606	5.53732
UBQLN2	344884	5.53767
GRWD1	346432	5.53962
OPA1	346478	5.53968
PELO	346662	5.53991
PFKL	347235	5.54062
LETM1	347284	5.54068
NOL7	347491	5.54094
RRP15	347715	5.54122
TXLNA	348481	5.54218
SUMF2	348592	5.54232
DHX30	348814	5.54259
SCP2	349476	5.54342
NDUFB9	351021	5.54533
CCAR2	351554	5.54599
GFPT1	351640	5.5461
EPB41L2	352319	5.54694
MRPL13	354845	5.55004
TGM2	354983	5.55021
DIS3	355150	5.55041
HIBCH	356192	5.55168
ME1	356646	5.55224
P4HA1	357498	5.55327
FHL1	357550	5.55334
RDH11	357832	5.55368
CHRAC1	357952	5.55383
COASY	358108	5.55401
HSD17B12	358298	5.55424
RCN2	358735	5.55477
MRPL53	359903	5.55619
ATP6V1E1	360404	5.55679
NUP43	360910	5.5574
HIGD1A	361043	5.55756
MRPL37	361865	5.55855
RAB21	362073	5.5588
MAGED2	362159	5.5589
ARL6IP5	363252	5.56021
DNAJC11	364029	5.56114
MSH2	364340	5.56151
TBL1XR1	365289	5.56264
GRSF1	366291	5.56383
CD55	367010	5.56468
RHOG	367879	5.5657
ROCK2	367971	5.56581
KLC1	368517	5.56646
RPRD1B	368857	5.56686
MRPL48	369202	5.56726
GCDH	369277	5.56735
ILVBL	369542	5.56766
IDE	369979	5.56818
PDE4D	370025	5.56823
IGF2BP1	370037	5.56824
AP2A1	370543	5.56884
ME2	370640	5.56895
B4GALT1	372085	5.57064
DLAT	372500	5.57113
EXOSC10	374203	5.57311
PAIP1	374226	5.57313
NIFK	374255	5.57317
CARM1	374888	5.5739
POR	376073	5.57527
MYBBP1A	377109	5.57647
CTNND1	377546	5.57697
DDX47	378898	5.57852
CPNE3	380113	5.57991
PRPF31	380377	5.58021
AKR7A2	380441	5.58029
GLIPR2	380889	5.5808
POFUT1	380901	5.58081
MRPL20	381217	5.58117
HEXB	382000	5.58206
PLAA	382213	5.58231
PPM1G	383295	5.58353
DNM2	384037	5.58437
CSTF2	384273	5.58464
VPS26A	384348	5.58472
NME3	384463	5.58485
PEG10	384774	5.58521
ALDH2	385004	5.58547
CCDC6	385936	5.58652
YBX3	386396	5.58703
MCAM	387553	5.58833
DNM1L	387680	5.58847
SUCLA2	387812	5.58862
BCCIP	388422	5.5893
NUP50	390056	5.59113
CHTOP	390925	5.59209
WDR12	391311	5.59252
SDHAF2	391754	5.59301
DDB2	394274	5.5958
RAB8A	395178	5.59679
C11orf54	396518	5.59826
FXR1	397111	5.59891
PSMG3	397353	5.59918
MRPL14	397438	5.59927
PICALM	398100	5.59999
SRP19	398613	5.60055
PGM2	399286	5.60128
THOP1	399718	5.60175
STXBP1	399867	5.60192
FLOT1	400069	5.60213
RPL30	401116	5.60327
SDCBP	401145	5.6033
PNPT1	401214	5.60338
THOC3	402273	5.60452
PSMG2	402425	5.60468
RNPEP	403568	5.60592
CYC1	404275	5.60668
GPX8	404719	5.60715
LAMTOR3	407089	5.60969
CAT	410542	5.61336
MRPL1	410570	5.61339
THY1	411117	5.61397
AP2S1	412406	5.61533
PTGES2	414380	5.6174
CD9	414921	5.61797
OTULIN	415083	5.61814
OXSR1	415145	5.6182
DAP3	415260	5.61832
MAP1B	416935	5.62007
SFXN3	418625	5.62183
YTHDF2	419260	5.62248
SF3B4	419432	5.62266
PES1	420612	5.62388
GALK1	420767	5.62404
BST2	420779	5.62405
RPS10	422269	5.62559
LPL	423484	5.62684
PCBD1	423535	5.62689
QDPR	423570	5.62693
PACSIN3	425446	5.62884
STUB1	425837	5.62924
POLE3	426787	5.63021
C12orf57	427572	5.63101
GFM1	427995	5.63144
IL18	428616	5.63207
FKBP11	428939	5.6324
SCRN1	430199	5.63367
AGPS	430757	5.63423
MRPL18	430878	5.63435
PPP2R5D	431471	5.63495
COX20	431545	5.63503
RFC3	431632	5.63511
MRPL15	432131	5.63562
ASS1	432932	5.63642
ATP6V1B2	434302	5.63779
WDR77	434532	5.63802
CTSZ	436494	5.63998
SRP54	437421	5.6409
BLMH	438002	5.64148
ATP1B1	438198	5.64167
NUP93	438900	5.64237
MRPS36	439458	5.64292
ARF5	441164	5.6446
SEC23A	441339	5.64477
PPP2R2A	442991	5.64639
FN3KRP	443123	5.64652
NDUFS3	443194	5.64659
PLRG1	443428	5.64682
CPSF6	443963	5.64735
ARHGAP17	444458	5.64783
ARFGAP2	446426	5.64975
STAT1	447151	5.65045
ERLIN2	447175	5.65048
NDRG1	448124	5.6514
PLOD2	448268	5.65154
MRPL3	448768	5.65202
ACOT9	448929	5.65218
NUP35	450138	5.65335
TMEM43	451761	5.65491
SNX2	453090	5.65618
AGFG1	453124	5.65622
NSF	456629	5.65956
UPF1	457337	5.66024
TOMM20	457596	5.66048
PYCR2	457693	5.66057
ATP1B3	457901	5.66077
SPCS3	458293	5.66114
COPS3	461273	5.66396
TMPO	461860	5.66451
CDC5L	462228	5.66486
DCTN1	462481	5.66509
FAHD1	463514	5.66606
GLRX	463690	5.66623
LPP	463724	5.66626
NLN	464702	5.66717
ISG15	465322	5.66775
UROD	467815	5.67007
NPM3	468437	5.67065
ARPP19	469467	5.6716
GLRX5	470232	5.67231
ATXN2L	470819	5.67285
ERGIC1	471441	5.67343
COPB1	471740	5.6737
COLGALT1	474485	5.67622
NQO2	474715	5.67643
RFC5	474717	5.67644
HK1	475072	5.67676
UBAP2L	475164	5.67684
TIAL1	476643	5.67819
IKBIP	478133	5.67955
GSTK1	478559	5.67994
PAWR	479739	5.681
H1F0	480538	5.68173
TMED4	480676	5.68185
IARS2	481407	5.68251
LARP1	483197	5.68412
LUC7L3	483272	5.68419
PPP5C	483732	5.6846
ESYT1	484290	5.68511
SLC25A24	485763	5.68642
NAT10	486903	5.68744
ARF6	487432	5.68791
PMPCA	487956	5.68838
SNW1	488186	5.68859
LMNB2	488692	5.68904
[truncated: 1,186 more rows]

## Sheet: low abun-CC
Cellular component of the low abundance proteins uniquely identified with i-FASP method from 10^3 Hela cells
Category	Term	Count	%	PValue	Genes List	Total	Pop Hits	Pop Total	Fold Enrichment	Bonferroni	Benjamini	FDR
GOTERM_CC_DIRECT	GO:0005737~cytoplasm	108	38.9892	3.5837e-05	P60323, Q7L9L4, Q8TEY7, Q96EY1, Q14669, O43318, Q13286, Q9H4A3, Q8WXH0, Q08257, Q9Y6I3, Q86VS8, Q14790, P50579, Q9BZZ5, Q99426, P46937, Q9UKF7, Q16288, O95251, O00499, Q8TD16, Q9UKV3, Q9Y6J0, Q9ULT8, Q16537, P13796, Q13557, O14646, Q9UHB6, Q99836, Q14160, Q92796, Q96F07, Q9Y4G8, P78563, Q96B36, Q9ULA0, O14530, P46736, O14639, Q58FF6, Q9GZZ1, Q5T5P2, Q9UK41, Q8WUY3, Q86VV8, Q9P212, P19174, Q9Y371,…	268	5222	18224	1.40636	0.0115442	0.00289864	0.484399
GOTERM_CC_DIRECT	GO:0005829~cytosol	84	30.3249	1.99561e-07	Q96EE3, Q7L9L4, P09467, P80188, Q71U36, Q6P4A8, Q15003, Q96CD0, O75150, Q96EY1, Q86UR5, Q14669, Q9NZL6, Q5ST30, P48730, O43318, Q9H4A3, O43314, Q92538, Q9NV70, Q99685, Q08257, Q96PC3, P29353, Q86VS8, Q92974, Q14790, P30622, P52298, Q8IYB3, Q17RB8, P50579, Q14677, P46937, Q9UBC1, P60880, P52306, Q13620, Q9UKV3, P13796, Q13557, Q8N0Y7, Q99836, Q8IWJ2, Q7Z3U7, Q96F07, Q9Y4G8, Q9UPT5, Q96B36, Q06278,…	268	3315	18224	1.72308	6.46557e-05	3.23284e-05	0.00269802
GOTERM_CC_DIRECT	GO:0005654~nucleoplasm	74	26.7148	2.52289e-07	P51531, P23193, Q8TEY7, Q9UPN9, Q9Y6W3, O75150, O14617, Q14669, P51532, P48730, Q04721, Q6PJT7, Q8NF91, Q04726, Q8WXH0, Q99685, Q68CR1, Q6P1X5, Q9Y4A5, Q14790, P52298, Q9BZZ5, Q8IYB3, Q99426, Q14677, P46937, Q9UKF7, Q9UBC1, P51003, O95251, Q15020, Q96DI7, Q13620, Q9UKV3, Q9Y6J0, Q96L91, Q8NEY8, Q13557, Q86XP3, P26358, Q14160, O75376, Q5VT06, Q9UBD5, P78563, Q96B36, Q9BTA9, Q9ULA0, Q13362, P46736,…	268	2784	18224	1.80747	8.17382e-05	2.72468e-05	0.00341088
GOTERM_CC_DIRECT	GO:0016020~membrane	65	23.4657	4.30118e-08	P07357, P30501, P30504, Q15003, P30505, O75150, O14617, Q86UR5, Q95604, P51532, P04222, P30499, O00308, Q6Y7W6, Q13286, Q04721, Q9TNN7, Q9H4A3, Q92538, Q99685, Q9NV70, O75592, P55011, P30508, Q8TD22, Q29960, Q9H3Z4, Q29865, P23634, Q29963, Q9BZZ5, Q14677, P46937, Q16288, P60880, O00499, Q15155, Q71RC2, P08236, P10321, Q9Y450, Q8TCT8, Q13557, Q9UGQ3, Q07000, Q16850, Q86XP3, Q8IWJ2, Q7L014, O75376,…	268	2200	18224	2.90909	1.39357e-05	1.39357e-05	5.81509e-05
GOTERM_CC_DIRECT	GO:0005794~Golgi apparatus	25	9.25271	0.0020367	Q07000, P30501, Q8IWJ2, Q8TEY7, P30504, P30505, Q96SU4, O14617, P51790, Q95604, P48730, P04222, P30499, Q13286, Q9TNN7, P0DI83, Q8NF91, Q92538, Q9BZG1, Q9Y287, P30508, Q9Y4A5, Q86VS8, Q29960, Q92974, Q29865, Q29963, Q8N1B4, Q14677, P30510, Q49A26, Q7Z460, Q5VIR6, O14662, Q8TD16, Q13439, P10321, Q8NEY8	268	863	18224	1.96987	0.483439	0.123758	2.71873
GOTERM_CC_DIRECT	GO:0043231~intracellular membrane-bounded organelle	15	5.41516	0.035943	P51531, Q16850, P23634, Q9UPN9, Q96EY1, Q14677, Q13330, Q9H3H5, O14662, Q13439, P08236, Q9Y287, Q16678, Q8TCT8, Q8NEY8	268	558	18224	1.82796	0.999993	0.416721	39.3618
GOTERM_CC_DIRECT	GO:0000139~Golgi membrane	15	5.41516	0.0548735	Q07000, P30501, P30504, P30505, O14617, P51790, Q95604, P48730, P30499, P04222, Q13286, Q04721, Q9TNN7, Q92538, P29474, Q9Y287, P30508, Q96PC3, Q29960, Q9P212, Q29865, Q29963, Q9Y371, P30510, O14662, Q13439, P10321	268	591	18224	1.72589	1	0.456385	53.3738
GOTERM_CC_DIRECT	GO:0005925~focal adhesion	14	5.54152	0.00523599	Q9UHB6, Q92974, Q8TEY7, P35611, P32004, Q5VW36, Q14155, Q7Z460, O14662, P17301, Q8WXH0, Q9HBL0, P13796, Q8N8S7	268	391	18224	2.43478	0.817484	0.215719	6.85151
GOTERM_CC_DIRECT	GO:0043234~protein complex	13	4.69314	0.0187714	Q96B36, Q99836, Q92974, P23634, Q969G3, O75150, Q9Y4G8, Q9Y371, P11171, P51532, Q14155, Q13557, Q9NR77	268	412	18224	2.14563	0.997845	0.335896	22.6011
GOTERM_CC_DIRECT	GO:0005856~cytoskeleton	12	4.33213	0.0213434	Q92974, Q8NF91, Q8TD16, Q14790, P35611, P29474, Q9Y2H9, Q9HBL0, P11171, O15083, Q8N8S7, Q9Y5S2	268	371	18224	2.19946	0.999079	0.337135	25.2994
GOTERM_CC_DIRECT	GO:0005813~centrosome	11	3.97112	0.0982997	Q8WWK9, Q86VS8, Q86VV8, Q7Z460, O14530, P30622, Q8TEY7, Q5VT06, Q68DK2, Q9BTE1, P48730	268	426	18224	1.75587	1	0.595898	75.3139
GOTERM_CC_DIRECT	GO:0016607~nuclear speck	10	3.61011	0.00290066	P52945, Q9BTA9, Q15020, Q6PJT7, Q86XP3, Q9UKV3, Q8IYB3, Q7L014, O75400, Q96L91	268	201	18224	3.38308	0.609833	0.145179	3.8512
GOTERM_CC_DIRECT	GO:0043005~neuron projection	10	3.61011	0.00834428	Q13286, Q14790, P23634, O75150, Q9Y4G8, Q96F07, P60880, Q14155, P48730, O94832	268	237	18224	2.8692	0.933788	0.287775	10.7105
GOTERM_CC_DIRECT	GO:0005765~lysosomal membrane	9	3.2491	0.0498638	Q9H3Z4, Q13286, Q68DK2, O14617, Q8TCT8, Q96PC3, Q8WWB7, Q5T3U5, Q96JC1	268	274	18224	2.23358	1	0.458709	49.9193
GOTERM_CC_DIRECT	GO:0043025~neuronal cell body	9	3.2491	0.0928871	P03886, Q92974, Q92796, Q9Y4G8, Q9H254, Q15375, Q14155, Q13557, O94832	268	315	18224	1.94286	1	0.584135	73.2335
GOTERM_CC_DIRECT	GO:0005802~trans-Golgi network	7	2.52708	0.0151241	Q13286, O14662, Q13439, Q8IWJ2, Q92538, Q6IQ26, P60880	268	136	18224	3.5	0.992829	0.337325	18.6197
GOTERM_CC_DIRECT	GO:0005635~nuclear envelope	7	2.52708	0.0298609	Q96EE3, Q8NF91, Q8TD16, P30622, Q8WXH0, Q13330, O00499	268	159	18224	2.99371	0.999946	0.403672	33.6259
GOTERM_CC_DIRECT	GO:0030027~lamellipodium	7	2.52708	0.0306595	Q15746, O14639, P23508, Q14160, P19174, Q8N8S7, Q14155	268	160	18224	2.975	0.999958	0.396167	34.3608
GOTERM_CC_DIRECT	GO:0010008~endosome membrane	7	2.52708	0.0547649	O43318, Q5VIR6, Q99836, Q8N1B4, Q9Y287, O14617, Q9UK41	268	185	18224	2.57297	1	0.467008	53.3013
GOTERM_CC_DIRECT	GO:0015630~microtubule cytoskeleton	6	2.16606	0.0512895	Q13685, Q8WWK9, P30622, Q99426, Q15555, Q3KQU3	268	137	18224	2.9781	1	0.456243	50.9258
GOTERM_CC_DIRECT	GO:0008021~synaptic vesicle	5	1.80505	0.0462905	Q9H3Z4, Q13286, Q9GZY8, P51790, P60880	268	92	18224	3.69565	1	0.446021	47.3121
GOTERM_CC_DIRECT	GO:0031902~late endosome membrane	5	1.80505	0.0612255	Q96SU4, P51790, Q8TCT8, Q9UK41, Q96JC1	268	101	18224	3.36634	1	0.472548	57.4367
GOTERM_CC_DIRECT	GO:0030315~T-tubule	4	1.44404	0.0179826	P23634, Q8IVF2, O00499, Q13557	268	38	18224	7.15789	0.997203	0.342924	21.7556
GOTERM_CC_DIRECT	GO:0005881~cytoplasmic microtubule	4	1.44404	0.038678	Q8WWK9, Q7Z460, Q71U36, P30622	268	51	18224	5.33333	0.999997	0.426313	41.3333
GOTERM_CC_DIRECT	GO:0045111~intermediate filament cytoskeleton	4	1.44404	0.0406157	P51531, Q8WXH0, P14136, Q9UBC1	268	52	18224	5.23077	0.999999	0.428653	42.9121
GOTERM_CC_DIRECT	GO:0001725~stress fiber	4	1.44404	0.0446356	Q9UHB6, Q15746, O14639, P13796	268	54	18224	5.37037	1	0.446661	46.6252
GOTERM_CC_DIRECT	GO:0042734~presynaptic membrane	4	1.44404	0.0625836	Q14160, Q86UR5, O15083, P60880	268	62	18224	4.3871	1	0.469813	58.2617
GOTERM_CC_DIRECT	GO:0043194~axon initial segment	3	1.83032	0.0107794	Q9H254, O00499, Q13557	268	11	18224	18.5455	0.970147	0.323054	13.6297
GOTERM_CC_DIRECT	GO:0071564~npBAF complex	3	1.83032	0.0128112	P51531, Q969G3, P51532	268	12	18224	17	0.984665	0.341483	15.9975
GOTERM_CC_DIRECT	GO:0005721~pericentric heterochromatin	3	1.83032	0.0149955	P26358, Q9NRZ9, P46100	268	13	18224	15.6923	0.992519	0.359195	18.4758
GOTERM_CC_DIRECT	GO:0071565~nBAF complex	3	1.83032	0.0173273	P51531, Q969G3, P51532	268	14	18224	14.5714	0.996529	0.353146	21.4677
GOTERM_CC_DIRECT	GO:0016514~SWI/SNF complex	3	1.83032	0.019802	P51531, Q969G3, P51532	268	15	18224	13.6	0.998467	0.333033	23.6929
GOTERM_CC_DIRECT	GO:0035371~microtubule plus-end	3	1.83032	0.0251614	Q7Z460, P30622, Q15555	268	17	18224	12	0.99974	0.367895	29.1446
GOTERM_CC_DIRECT	GO:0000145~exocyst	3	1.83032	0.0341587	Q9NV70, Q8N1B4, Q9UPT5	268	20	18224	10.2	0.999987	0.415051	37.4928
GOTERM_CC_DIRECT	GO:0000159~protein phosphatase type 2A complex	3	1.83032	0.0341587	Q13362, Q16537, Q15173	268	20	18224	10.2	0.999987	0.415051	37.4928
GOTERM_CC_DIRECT	GO:0071556~integral component of lumenal side of endoplasmic reticulum membrane	3	1.83032	0.0670211	Q29960, Q29865, Q07000, P30501, P30504, P30505, Q29963, P30510, Q95604, P04222, P30499, Q9TNN7, P30508, P10321, Q8TCT8	268	29	18224	7.34483	1	0.483707	60.8552
GOTERM_CC_DIRECT	GO:0005795~Golgi stack	3	1.83032	0.0839431	Q13286, P0DI83, Q92538, Q9BZG1	268	33	18224	6.18182	1	0.555869	69.4367
GOTERM_CC_DIRECT	GO:1990745~EARP complex	2	0.722022	0.0573333	Q5VIR6, Q8N1B4	268	4	18224	34	1	0.460487	54.988
GOTERM_CC_DIRECT	GO:0000938~GARP complex	2	0.722022	0.0573333	Q5VIR6, Q8N1B4	268	4	18224	34	1	0.460487	54.988

## Sheet: middle abun-CC
Cellular component of the middle abundance proteins uniquely identified with i-FASP method from 10^3 Hela cells
Category	Term	Count	%	PValue	Genes List	Total	Pop Hits	Pop Total	Fold Enrichment	Bonferroni	Benjamini	FDR
GOTERM_CC_DIRECT	GO:0005737~cytoplasm	211	32.1821	0.00806228	P41247, Q9Y6I4, Q8N5H3, Q9BRZ2, Q9C0E2, O14787, Q9H0P0, Q9BYB4, Q01831, P61073, Q8NFF5, O75695, Q8WXH0, P55210, Q5T160, Q9H9Y4, Q5T447, Q9H1K1, P46937, Q9UKF7, P46939, Q7Z4G1, Q562R1, Q9UBF6, Q9BZH6, Q96BS2, Q9UEY8, Q86WA6, Q9NXF1, Q9Y6G5, Q92796, Q96F07, Q8TAP9, P78563, Q13315, Q3YEC7, Q9GZZ1, Q5T5P2, Q7L775, Q6PJG6, Q99547, Q8WUY3, Q92785, P19174, Q96P47, Q13439, Q8IVF2, P13284, Q8TDZ2, P62714,…	637	5222	18224	1.15598	0.983629	0.157468	11.2644
GOTERM_CC_DIRECT	GO:0005634~nucleus	206	31.2595	0.0861058	Q9Y6I4, Q9H4I9, Q06546, O14787, Q96QC0, Q01831, Q8IY95, Q9H1I8, Q8WXH0, P55210, O60504, P55211, Q9Y4A5, Q9NTI5, Q5T447, Q9H1K1, P46937, Q86V48, Q7Z4G1, Q13951, Q9UBF6, Q9BZH6, Q9HAN9, Q96BS2, Q86WA6, Q9Y6G5, O75376, Q86WA8, O60934, Q96F07, Q8TAP9, O95243, P78563, Q13315, P29558, Q3YEC7, P31751, Q9BQG2, Q6PJG6, Q99547, Q8WW59, Q14457, Q3B726, Q9BWH6, Q8IWZ6, P52756, Q8IVF2, Q9NRG7, Q86YP4, Q16854,…	637	5415	18224	1.88361	1	0.545533	72.7336
GOTERM_CC_DIRECT	GO:0005829~cytosol	162	24.5827	3.31665e-06	P41247, Q9BRZ2, Q9H1A4, Q15003, O43516, O60294, Q9H0P0, P10398, Q14669, O14841, Q8NFF5, O43318, O43314, P54619, Q92538, O43708, Q96PC3, P22694, P55210, O60504, Q9H840, P55211, P78537, Q9NR19, Q9NTI5, O00214, Q9H1K1, Q96GW9, P13716, Q13464, Q8WW22, P46937, P52306, Q9BV73, P45985, Q9GZM8, Q16595, O95466, Q9NYJ8, Q9NSP4, P29466, Q9UEY8, Q99836, Q8IWJ2, O95249, O14920, O60934, Q7Z3U7, Q9Y4G8, Q96F07,…	637	3315	18224	1.39809	0.168344	3.36915937195.0925	0.478667
GOTERM_CC_DIRECT	GO:0005654~nucleoplasm	148	22.4583	8.03211e-08	P51531, Q9UPN6, Q9BXW9, Q14527, Q9H1A4, Q8TEY7, Q9C0E2, Q06546, Q7Z7K6, Q9UPN9, Q9NYB0, Q96QC0, Q01831, Q14669, Q8IY95, P51532, Q9H1I8, O14981, P54619, Q8WXH0, O95071, Q96T37, O60508, P22694, P55210, Q9H840, Q9Y4A5, Q9NR19, Q9NTI5, P46937, Q9UKF7, P46939, O95059, Q9H4Z3, Q9NPL8, Q9UBF6, Q9H7D7, Q9H0H0, Q9BRQ0, Q9P0W2, Q9HAN9, Q96L91, Q9NSP4, P54278, Q9UEY8, Q92889, Q86WA6, Q9NXF1, O75376, O60934,…	637	2784	18224	1.52089	4.08023e-05	1.36009e-05	0.000115924
GOTERM_CC_DIRECT	GO:0016020~membrane	133	20.1821	1.73122e-10	P41247, Q14527, Q15003, Q9HBG6, P51636, Q95604, P51532, P30499, P04222, Q9P2D3, Q9BWS9, P54619, Q92538, P55011, O95071, O14656, Q9P2W9, Q29960, O00214, P23634, P05362, Q29963, Q8WW22, P46937, Q86V48, O15228, P46939, O00499, Q6IAN0, Q13951, Q06136, Q9H0H0, Q9BZH6, Q96BM9, P08236, Q9NU22, Q53GS7, Q8NC56, Q9HBH5, P10321, O95466, Q9UEY8, O95249, Q8IWJ2, Q86WA8, O75376, Q9Y4G8, Q96F07, Q70J99, P51790,…	637	2200	18224	1.72955	8.7946e-08	8.7946e-08	2.49859e-07
GOTERM_CC_DIRECT	GO:0005739~mitochondrion	87	13.2018	1.77994e-08	P41247, Q9BQ48, Q96FX8, Q9H4I9, P39210, Q9NYY8, Q9NNW7, Q9ULZ3, Q9H0P0, P10398, Q9H583, Q9NX00, Q96HP4, Q9BXK5, P17900, Q9H6K4, Q92538, Q8WXH0, Q99643, O43708, Q6UWS5, P55211, Q8N5M1, Q9Y6N1, Q9BQ95, Q8IYB8, Q5T1C6, Q5T160, P83111, P00414, Q9H1K1, Q9BTU6, Q9NWU1, O15228, O95059, P22570, Q9NPL8, Q7Z434, P52306, Q9H4B0, Q9Y3B8, P28330, Q9HBH5, Q16595, Q8WY22, P29466, Q86WA6, Q9NVA1, Q13488, Q8IZ73,…	637	1331	18224	1.87002	9.04205e-06	4.52104e-06	2.56891e-05
GOTERM_CC_DIRECT	GO:0005794~Golgi apparatus	59	8.95296	1.36014e-06	Q96FX8, P30501, Q8TEY7, P30504, Q9Y6M5, P30505, P51636, Q96S66, Q95604, Q8IY95, Q6P3W7, P30499, P04222, Q9TNN7, Q8NF91, Q8WTW3, O00443, Q92538, O75695, P30508, Q9BXB4, Q86YS6, Q9Y4A5, Q29960, Q29865, Q13190, Q29963, Q9H8H2, Q9NZ09, Q9BTU6, Q13795, Q96M96, Q9NQX7, Q99523, Q56NI9, P10321, Q8NEY8, Q07000, Q9UQ16, O95249, Q8IWJ2, Q6TCH7, P51790, Q9UEU0, Q96RQ1, Q96CV9, Q8TAP9, Q9NXE4, O60476, O94766,…	637	863	18224	1.95589	6.90714090479.1609	1.72723267457.7639	0.196301
GOTERM_CC_DIRECT	GO:0005789~endoplasmic reticulum membrane	40	6.69803	0.059144	Q8N0U8, Q9BVK2, Q14571, P55061, Q5H8A4, Q9Y385, Q9UEU0, Q5BJH7, P33121, Q9NYP7, Q96RQ1, Q04721, Q9NXE4, Q9BU23, O60427, Q13586, Q15800, Q9H0V9, Q9P2W9, Q9H490, Q9Y5P4, Q9HCU5, Q13190, Q14457, Q9NP73, P04035, Q92504, Q6IAN0, Q99523, Q06136, O14684, Q96HY6, O94966, Q86YN1, P56937, Q15041, Q9HBH5, Q9NZ43, O14735, O76024	637	862	18224	1.32757	1	0.47545	58.5169
GOTERM_CC_DIRECT	GO:0000139~Golgi membrane	39	5.91806	0.000229775	P30501, Q8IZA0, P30504, P51636, P30505, Q95604, Q9Y314, P04222, P30499, Q04721, Q9TNN7, Q8WTW3, Q92538, P30508, Q96PC3, Q9P2W9, Q29960, Q29865, Q13190, Q29963, Q13464, Q15771, Q14746, Q99962, Q9UL33, P10321, Q9H9E3, Q07000, O95249, Q6TCH7, P51790, Q96CV9, Q9Y2V7, Q9NXE4, O60476, O94766, Q9H0V9, Q6NTF9, Q8NCH0, Q9HCU5, Q9UP83, Q8IUR0, Q9Y6D5, O14672, P30510, O43505, O14662, Q13439, Q15643, P53367,…	637	591	18224	1.88791	0.110183	0.11606	0.331113
GOTERM_CC_DIRECT	GO:0043231~intracellular membrane-bounded organelle	37	5.61457	0.000313246	P51531, Q9Y6I4, Q99519, Q86WA6, Q9UPN9, P78383, P56589, Q96S66, Q9NZD8, Q9UEU0, Q96RQ1, Q8IY95, Q8NBQ5, O14981, Q8NEZ2, O60427, P55210, Q9NR19, P23634, Q92785, Q9H8H2, P40855, O14672, Q86VX2, O14976, Q9UDR5, O14662, Q13439, Q13325, P08236, Q16880, Q8N122, Q9UL33, P98082, Q8TCT8, Q8NEY8, P13284	637	558	18224	1.89702	0.147135	0.143644	0.451144
GOTERM_CC_DIRECT	GO:0048471~perinuclear region of cytoplasm	33	5.75873	0.0185379	Q6UW56, Q9UQ16, Q8TEY7, Q96AX1, P51636, Q96F07, Q9Y4G8, Q14240, Q9UEU0, Q8IY95, P50613, Q96CV9, Q6P3W7, Q12962, P17301, P22694, Q6NTF9, Q9Y5P4, Q5T447, Q9Y6D5, Q8N1B4, P60880, Q9NQX7, P49454, Q99523, O14976, O14684, Q5VIR6, O14662, Q9BV73, Q9HCY8, Q9UL33, Q96E17	637	621	18224	1.52029	0.999926	0.243897	23.6666
GOTERM_CC_DIRECT	GO:0005759~mitochondrial matrix	26	3.94537	0.00021839	Q86WA6, Q9NNW7, Q8NCN5, Q96RQ3, P05165, Q8NFF5, Q02338, Q969S9, P29353, Q96PE7, P78537, Q8IYB8, Q5T160, Q5T1C6, Q9H1K1, Q96GW9, Q9P0J1, P22570, Q9UDR5, Q92506, Q9Y3B8, P28330, Q99797, Q16854, Q16595, Q9BT17	637	327	18224	2.27473	0.10502	0.122526	0.314731
GOTERM_CC_DIRECT	GO:0005743~mitochondrial inner membrane	26	3.94537	0.0123538	Q9BQ48, P39210, Q9NVA1, Q96RQ3, Q9Y375, Q7Z7F7, Q99643, Q9Y5T4, Q9Y6N1, Q9BQ95, Q5T1C6, Q9Y584, P00395, Q9Y619, Q8WUK0, P00414, Q7KZN9, P03915, P24311, P22570, Q96CU9, O75600, Q9NPL8, O14521, Q96E52, Q9BT17	637	441	18224	1.6867	0.998191	0.179087	16.4235
GOTERM_CC_DIRECT	GO:0005765~lysosomal membrane	24	3.64188	9.84012e-05	Q6UW56, P78537, Q99519, P49754, Q96AX1, Q9BTU6, Q13488, Q9NQ34, Q9NQX7, Q9UEU0, Q8IY95, Q8WWB7, Q99523, Q8N357, Q96JC1, Q96BM9, Q9BZH6, Q9HAD4, Q8N122, Q9HBH5, P98082, Q8TCT8, Q96PC3, Q9P253	637	274	18224	2.50591	0.487613	0.62293	0.141924
GOTERM_CC_DIRECT	GO:0005925~focal adhesion	22	3.33839	0.0342476	P60033, Q8TEY7, P05362, Q7Z4I7, Q96N67, P51636, Q5VW36, O14672, O14976, Q9HBI1, Q13443, P18084, Q7Z460, O14662, P17301, O14817, Q9UNN8, Q8WXH0, Q9Y3B8, P10301, P98082, O60504	637	391	18224	1.60972	1	0.357615	39.5252
GOTERM_CC_DIRECT	GO:0031410~cytoplasmic vesicle	19	2.88316	0.00156211	Q99519, Q8IZA0, Q9BPZ7, P51636, Q9Y6D5, O43516, Q9Y2L5, Q9NVA1, Q9BTU6, P51790, P61073, Q86VX2, Q96CV9, Q99523, Q13315, Q5T0N5, O75695, P29508, Q9Y624	637	235	18224	2.31308	0.548044	0.551475	2.23102
GOTERM_CC_DIRECT	GO:0005764~lysosome	17	2.57967	0.00594477	Q99519, Q13107, Q70J99, P61073, Q9NQX7, Q8IY95, Q8WWB7, Q9P2Y5, P17050, P54802, Q9BWS9, P38571, Q8N122, Q9NZ43, P13284, Q9HAT2, Q9P253	637	226	18224	2.15201	0.951634	0.123391	8.24556
GOTERM_CC_DIRECT	GO:0015630~microtubule cytoskeleton	16	2.42792	8.92044e-05	P54278, Q9P0L2, P30622, P49754, Q7Z7K6, Q3B726, Q32P44, Q9H4Z3, Q3KQU3, Q8WWK9, Q9BZH6, P42025, Q00536, Q9HCY8, Q9Y6A5, Q9Y624	637	137	18224	3.34121	0.443063	0.645307	0.128668
GOTERM_CC_DIRECT	GO:0031965~nuclear membrane	15	2.27618	0.030487	Q6ZRP7, O94829, Q9NXF1, Q9Y6M5, O14787, Q16352, Q5SNT2, Q99523, Q9H0H0, Q8NF91, Q8WXH0, Q9BWE0, Q96T37, Q8NC56, O14656	637	229	18224	1.87396	1	0.338936	36.361
GOTERM_CC_DIRECT	GO:0032588~trans-Golgi network membrane	13	1.97269	2.95734e-05	Q9Y587, Q9H9E3, Q9UP83, Q8N1B4, Q13795, Q5VIR6, Q14746, Q8WTW3, O14662, Q9Y2V7, P53367, Q96PC3, Q86YS6	637	83	18224	4.48094	0.149112	0.250079	0.426735
GOTERM_CC_DIRECT	GO:0005802~trans-Golgi network	13	1.97269	0.00291221	Q5T0N5, O14662, Q9BWS9, Q13439, Q8IWJ2, Q92538, Q14457, Q9Y6D5, Q9NXE4, Q13795, P60880, Q15771, Q96CV9	637	136	18224	2.73469	0.772717	0.940495	4.12183
GOTERM_CC_DIRECT	GO:0016023~cytoplasmic, membrane-bounded vesicle	13	1.97269	0.00328366	Q16760, Q13315, Q5T0N5, Q99519, Q14457, Q9BPZ7, O43516, Q9Y6D5, Q9NVA1, P61073, Q86VX2, Q96CV9, Q99523	637	138	18224	2.69506	0.811912	0.991601	4.63605
GOTERM_CC_DIRECT	GO:0010008~endosome membrane	12	1.82094	0.0600524	O43318, Q5VIR6, Q99836, P49754, Q14457, Q8N1B4, Q8NEZ2, Q13488, Q9NZD8, Q9NYJ8, Q99523, Q6P3W7	637	185	18224	1.85573	1	0.473794	59.9118
GOTERM_CC_DIRECT	GO:0005777~peroxisome	11	1.6692	0.0034292	P39210, Q9GZY8, Q9Y6I8, Q92538, Q86WA8, P40855, P56589, Q9BQG2, O15254, O15228, Q9UJ83	637	104	18224	3.25963	0.82536	0.975561	4.83683
GOTERM_CC_DIRECT	GO:0005770~late endosome	11	1.6692	0.0104081	Q8IZ07, Q9BWS9, Q96AX1, Q70J99, Q9Y4G8, P51790, P61073, Q8TCT8, Q8IY95, Q9P253, Q9P2Y5	637	122	18224	2.57951	0.995083	0.178688	14.1546
GOTERM_CC_DIRECT	GO:0005635~nuclear envelope	11	1.6692	0.0523071	Q6UW56, Q96BI1, Q8NF91, P30622, Q8WXH0, Q8WUX9, Q9GZM8, Q9NYB0, O00499, P49454, O14656	637	159	18224	1.97925	1	0.45474	53.9474
GOTERM_CC_DIRECT	GO:0000785~chromatin	10	1.51745	0.00384895	Q9NTI5, Q56NI9, Q6KC79, Q7LBC6, Q96QC0, Q9Y6X3, P49454, Q8N3U4, Q15648, O95243	637	89	18224	3.21451	0.859006	0.103122	5.41368
GOTERM_CC_DIRECT	GO:0008021~synaptic vesicle	10	1.51745	0.00479965	Q9GZY8, Q5T5C0, Q13614, Q00536, Q9GZM8, P51790, P60880, Q9UEU0, Q96E17, O14656	637	92	18224	3.10969	0.913195	0.109868	6.7082
GOTERM_CC_DIRECT	GO:0031902~late endosome membrane	10	1.51745	0.00876918	P49754, Q96BM9, Q96AX1, Q8NEZ2, P51790, Q8TCT8, Q9UEU0, Q9BXB4, Q9P253, Q96JC1	637	101	18224	2.83258	0.988603	0.163874	11.9372
GOTERM_CC_DIRECT	GO:0030176~integral component of endoplasmic reticulum membrane	10	1.51745	0.0105316	Q9H490, Q9HCU5, Q6UWH6, Q86YN1, Q5H8A4, Q15041, P78383, Q13586, Q9NYP7, O76024	637	104	18224	2.75088	0.995385	0.174764	14.1701
GOTERM_CC_DIRECT	GO:0005819~spindle	9	1.36571	0.0614563	Q13315, P18074, Q7Z4H7, O95834, Q5VT06, Q5UIP0, Q9GZM8, P49454, Q3KQU3	637	121	18224	2.12795	1	0.475026	59.9642
GOTERM_CC_DIRECT	GO:0031982~vesicle	9	1.36571	0.0795394	O14817, Q13190, O00443, P60033, P60880, Q9UEU0, P29508, Q96E17, O14976	637	128	18224	2.11578	1	0.528506	69.7655
GOTERM_CC_DIRECT	GO:0030136~clathrin-coated vesicle	8	1.21396	0.00391684	Q9P0V3, O00443, P49754, Q96AX1, P98082, Q9P253, Q99523, Q6P3W7	637	58	18224	3.94608	0.863804	0.996121	5.50668
GOTERM_CC_DIRECT	GO:0031966~mitochondrial membrane	8	1.21396	0.046112	Q9BXK5, Q9UQ16, P55061, Q14457, P28330, Q5K4L6, Q96E52, Q7Z434	637	94	18224	2.43482	1	0.420187	49.4065
GOTERM_CC_DIRECT	GO:0031201~SNARE complex	7	1.62215	0.0100695	Q9P2W9, O14662, Q13190, Q5T5C0, O95249, P60880, Q9UEU0	637	53	18224	3.77856	0.994149	0.179416	13.5898
GOTERM_CC_DIRECT	GO:0005778~peroxisomal membrane	7	1.62215	0.0110031	Q9Y6I8, P40855, P56589, P04035, P33121, O15228, Q7Z434	637	54	18224	3.70859	0.996377	0.170848	14.7586
GOTERM_CC_DIRECT	GO:0000775~chromosome, centromeric region	7	1.62215	0.014169	Q15172, Q9NTI5, Q13362, P62714, P49454, Q8N3U4, Q9P2Y5	637	57	18224	3.5134	0.999289	0.197222	18.6133
GOTERM_CC_DIRECT	GO:0045335~phagocytic vesicle	6	0.91047	0.0110022	P18084, Q14457, P51790, O95466, Q9P2Y5, Q86YS6	637	39	18224	4.4014	0.996376	0.176175	14.7575
GOTERM_CC_DIRECT	GO:0045111~intermediate filament cytoskeleton	6	0.91047	0.0344199	P51531, Q8WXH0, Q9NU22, Q9UBC1, Q8N3U4, Q16352	637	52	18224	3.30105	1	0.352077	39.6806
GOTERM_CC_DIRECT	GO:0005776~autophagosome	6	0.91047	0.0723267	Q8TEY7, Q96AX1, Q14457, P48426, Q9P253, Q96CV9	637	64	18224	2.6821	1	0.51305	66.1602
GOTERM_CC_DIRECT	GO:0017119~Golgi transport complex	5	0.758725	0.000816806	Q9H9E3, Q14746, Q9UP83, Q8WTW3, Q9Y2V7	637	13	18224	11.3502	0.33973	0.340008	1.17241
GOTERM_CC_DIRECT	GO:0030897~HOPS complex	5	0.758725	0.00111213	P49754, Q96AX1, Q9P253, Q9P2Y5, Q96JC1	637	14	18224	10.2175	0.431797	0.42551	1.59315
GOTERM_CC_DIRECT	GO:0000145~exocyst	5	0.758725	0.00455815	O00471, Q9Y2D4, Q03169, Q17RC7, Q8N1B4	637	20	18224	7.15228	0.901808	0.109562	6.38093
GOTERM_CC_DIRECT	GO:0005795~Golgi stack	5	0.758725	0.0269707	Q14746, Q6XZF7, Q92538, O00194, Q15771	637	33	18224	4.33471	0.999999	0.320102	32.6052
GOTERM_CC_DIRECT	GO:0005669~transcription factor TFIID complex	5	0.758725	0.0357967	Q12962, Q92759, Q92889, P18074, Q6P1X5	637	36	18224	3.97349	1	0.356549	40.9102
GOTERM_CC_DIRECT	GO:0005801~cis-Golgi network	5	0.758725	0.0578859	O95249, Q92538, O94766, Q15643, Q15771	637	42	18224	3.40585	1	0.475075	57.709
GOTERM_CC_DIRECT	GO:0000781~chromosome, telomeric region	5	0.758725	0.075849	Q13315, Q92889, O60934, Q5UIP0, Q9NYB0	637	46	18224	3.10969	1	0.517398	67.9681
GOTERM_CC_DIRECT	GO:0005782~peroxisomal matrix	5	0.758725	0.075849	Q86WA8, Q9BQG2, O15254, O15228, Q9UJ83	637	46	18224	3.10969	1	0.517398	67.9681
GOTERM_CC_DIRECT	GO:0030123~AP-3 adaptor complex	4	0.60698	0.00565969	P49754, Q96AX1, Q9P253, Q96JC1	637	11	18224	10.4033	0.94405	0.122834	7.86504
GOTERM_CC_DIRECT	GO:0000159~protein phosphatase type 2A complex	4	0.60698	0.0309945	Q15172, Q13362, P62714, Q16537	637	20	18224	5.72182	1	0.336424	36.5176
GOTERM_CC_DIRECT	GO:0045277~respiratory chain complex IV	3	0.455235	0.0113366	P00395, P00414, P24311	637	5	18224	17.1655	0.996948	0.170419	15.1725
GOTERM_CC_DIRECT	GO:0032059~bleb	3	0.455235	0.0227263	Q13464, O95466, Q9Y613	637	7	18224	12.261	0.999992	0.283704	28.2357
GOTERM_CC_DIRECT	GO:0071439~clathrin complex	3	0.455235	0.0296092	P49754, Q96AX1, Q96NL6	637	8	18224	10.7284	1	0.338117	35.1952
GOTERM_CC_DIRECT	GO:0008385~IkappaB kinase complex	3	0.455235	0.0454459	O43318, O14920, Q9ULZ3	637	10	18224	8.58273	1	0.422749	48.8942
GOTERM_CC_DIRECT	GO:0005675~holo TFIIH complex	3	0.455235	0.0542873	Q92759, P18074, P50613	637	11	18224	7.80248	1	0.46012	55.3168
GOTERM_CC_DIRECT	GO:0031932~TORC2 complex	3	0.455235	0.0636742	O43156, Q9BPZ7, Q6R327	637	12	18224	7.15228	1	0.480734	61.3083
GOTERM_CC_DIRECT	GO:0071564~npBAF complex	3	0.455235	0.0636742	P51531, Q8WUB8, P51532	637	12	18224	7.15228	1	0.480734	61.3083
GOTERM_CC_DIRECT	GO:0032039~integrator complex	3	0.455235	0.0735581	Q9H0H0, Q68E01, Q9NVR2	637	13	18224	6.6021	1	0.512645	66.8028
GOTERM_CC_DIRECT	GO:0030140~trans-Golgi network transport vesicle	3	0.455235	0.0838928	Q9NZD8, O00194, Q99523	637	14	18224	6.13052	1	0.542011	71.765
GOTERM_CC_DIRECT	GO:0033276~transcription factor TFTC complex	3	0.455235	0.0838928	Q12962, Q6P1X5, Q9Y4A5	637	14	18224	6.13052	1	0.542011	71.765
GOTERM_CC_DIRECT	GO:0032116~SMC loading complex	2	0.30349	0.068582	Q6KC79, Q9Y6X3	637	2	18224	28.6091	1	0.500464	64.1344
GOTERM_CC_DIRECT	GO:0060053~neurofilament cytoskeleton	2	0.30349	0.068582	O15061, Q9GZM8	637	2	18224	28.6091	1	0.500464	64.1344

## Sheet: high abun-CC
Cellular component of the high abundance proteins uniquely identified with i-FASP method from 10^3 Hela cells
Category	Term	Count	%	PValue	Genes List	Total	Pop Hits	Pop Total	Fold Enrichment	Bonferroni	Benjamini	FDR
GOTERM_CC_DIRECT	GO:0005737~cytoplasm	295	39.3858	3.47651e-12	Q9BVG4, O60814, P78310, Q9H2J4, O75351, Q96GX9, Q13769, Q9HD15, P41240, Q8WU90, Q9Y5Y2, Q9H0P0, P42773, O43290, O43294, P49790, Q15075, Q9NWS0, Q8TEQ6, P29992, Q9Y6I3, Q96SB4, Q86VS8, Q9H9Y6, Q9BZZ5, Q9P016, Q99426, P46937, O95251, Q8IWX8, P19387, Q9BV57, Q14344, Q9UKV3, O75569, Q9BUT1, Q9BRG1, P55957, Q13557, P78330, Q9UEY8, Q9Y6G9, P55854, P41227, Q92797, P17252, O60936, O43264, Q96B36, Q14353,…	730	5222	18224	1.41028	1.84257e-09	3.07095e-10	5.04738e-09
GOTERM_CC_DIRECT	GO:0005634~nucleus	292	38.9853	1.27392e-09	P23193, Q71UM5, O60814, Q15477, Q9H2J4, O75351, Q13769, Q9HD15, P13984, P85037, Q9Y5Y2, Q96P11, P42773, Q9NWS0, Q8TEQ6, Q9Y6I3, Q96SB4, Q9NX58, Q9H9Y6, Q9NTI5, Q9BZZ5, Q9P016, P46937, Q86W42, Q86V48, Q9NQ50, O95251, Q9BQ52, P19388, Q9BWJ5, Q13951, Q9P013, P19387, Q9BV57, Q14344, Q9BV79, Q9UKV3, Q9BRG1, O00712, Q14919, Q13557, P55854, P26358, Q9BQ69, P41227, P41223, Q9BVI4, O43264, Q9BTA9, P29558,…	730	5415	18224	1.34619	6.75176e-07	8.43971e-08	1.84952e-06
GOTERM_CC_DIRECT	GO:0005654~nucleoplasm	248	33.1108	1.50897e-37	P23193, Q9NTZ6, O60814, Q71UM5, Q15477, P78310, Q13769, Q9HD15, P13984, Q96P16, O43290, Q99685, P49790, Q92922, Q8TEQ6, Q9H9Y6, Q9NTI5, Q5RKV6, Q9BZZ5, Q99426, P46937, Q86W42, Q9UKF6, Q9BQ52, O95251, P19388, Q9BWJ5, Q9P013, P19387, Q9UKV3, Q15061, O60216, O75569, Q9BRG1, Q9NWT1, Q13557, Q9UEY8, Q9Y6G9, P62837, P26358, P55854, Q92797, P17252, Q9BVI4, Q13451, Q96B36, Q9BTA9, Q12789, Q9Y676, Q52LJ0,…	730	2784	18224	2.22384	7.99753e-35	7.99753e-35	2.19077e-34
GOTERM_CC_DIRECT	GO:0005829~cytosol	238	31.7757	8.80328e-22	O60610, O75351, P41240, P47224, Q9H0P0, P42773, O43290, Q99685, P52789, Q15075, Q8TEQ6, Q04828, Q86VS8, Q9NTI5, Q5RKV6, Q8WUW1, P46937, Q96G46, P19388, Q9BV57, Q9UKV3, Q9UBF2, O60216, O75569, Q9BUT1, Q9BRG1, P55957, Q13557, P78330, Q9UEY8, P62837, O95249, P17252, O95140, O60936, O43264, Q96B36, Q9NT62, Q14353, P53602, Q9UK41, Q86V21, Q9BZX2, P35611, Q92783, Q29RF7, P61088, Q99442, P24941, P51580,…	730	3315	18224	1.79231	4.66574e-19	2.33287e-19	1.27809e-18
GOTERM_CC_DIRECT	GO:0070062~extracellular exosome	139	18.5581	0.00520091	O75351, O75352, O14907, O14908, P41240, Q95604, Q96A49, P04222, P30499, P61970, P35251, Q9UJ70, P15151, B1AH88, Q08257, Q16822, Q15075, Q9UNF0, Q86WR0, Q04828, Q9HAV0, P29992, P49137, Q29960, Q9H3Z4, Q9UHE5, P68036, Q8WUW1, Q29963, P13716, Q00765, Q8IZP0, P30536, O60884, Q86V48, P42785, Q5VWZ2, P52306, Q9H0H5, O75629, Q14344, Q9BUT1, Q9BRG1, P98082, P10321, P55957, P53634, Q9Y6A4, Q9H2U1, P62837,…	730	2811	18224	1.23445	0.93694	0.0803367	7.2911
GOTERM_CC_DIRECT	GO:0016020~membrane	122	16.2884	0.000147118	O75352, O00203, Q15003, O14908, O75150, P47224, Q95604, P51532, Q8N7H5, P04222, P30499, Q9H4A3, Q99685, P52789, O14653, Q15075, Q8TEQ6, Q29960, Q9H3Z4, Q92878, P24390, Q29963, Q9BZZ5, Q14677, O60884, P46937, O00217, Q86V48, O00499, Q8IWX8, Q13951, Q14344, Q71RC2, O60216, O75569, P10321, P55957, P53634, Q13557, Q10472, Q9UEY8, Q9Y6G9, Q16850, O43633, O95249, P41227, Q7L014, O60936, Q13451, Q9UPT5,…	730	2200	18224	1.38439	0.0750156	0.00389133	0.213379
GOTERM_CC_DIRECT	GO:0005739~mitochondrion	120	16.2136	2.35247e-17	O43615, O75352, Q96EY1, Q9H0P0, P82673, O75616, B1AH88, Q16822, O43708, Q9H4A6, P19404, Q9H3Z4, Q9HAV7, Q14790, Q9H9P8, Q16740, P30536, O00217, Q9NP92, Q9NQ50, P23434, Q9BQ52, Q7L0Y3, O95059, P04181, P52306, Q9BV79, Q9BUT1, Q96B49, Q15006, P82933, P55957, Q9BRQ8, O00411, Q05932, Q9Y606, Q8NE86, Q9BQ69, O95140, P17252, Q02750, O60936, Q8NFV4, Q9HD33, O94760, Q9H078, P02511, Q9BSH4, Q5JTJ3, Q9Y676,…	730	1331	18224	2.25073	1.24681e-14	3.11703e-15	3.41541e-14
GOTERM_CC_DIRECT	GO:0005730~nucleolus	97	12.9506	1.69226e-20	P23193, Q8WU90, Q96P11, P51532, Q14331, P35251, Q9Y221, P49790, Q9NWS0, Q5JTH9, Q9UBP6, Q9H9Y6, Q9NX58, Q86WX3, Q5RKV6, Q9P016, O95251, Q9NQ50, O95059, Q14684, Q9UKV3, Q15061, Q9BRG1, P98082, O00712, Q9NWT1, P82933, Q13123, Q9GZR2, O43929, P41227, O60936, Q9BVI4, Q9NVX2, Q12789, Q6DKI1, Q9GZS1, Q9BUQ8, P61088, P09884, Q8WTT2, Q9NY93, O60921, Q7Z2E3, P22059, Q9GZR7, A4D1E9, Q9NYH9, Q9Y2P8, Q9H6F5,…	730	857	18224	2.82561	8.96897e-18	2.98966e-18	2.45688e-17
GOTERM_CC_DIRECT	GO:0005743~mitochondrial inner membrane	58	7.74366	4.33071e-15	Q8TCC3, O43615, Q15526, P82673, O75616, Q4U2R6, Q8IXM3, P19404, Q9H2V7, Q8IYU8, Q9H9P8, Q9P0J0, Q9NX14, Q9NP92, Q9NQ50, O95563, O95298, O95299, Q9Y5J6, Q9NWU5, Q8N5N7, P82932, P82933, Q9NRX2, Q9BYN8, Q05932, O43676, O15239, Q8NE86, O75027, Q9BYD2, Q9BYD3, Q56VL3, Q9HD33, Q86TS9, P82663, Q9Y676, P82664, Q7Z7F7, Q9P0M9, O75880, O75380, O43920, O95182, P82912, Q9NVS2, P82914, Q9Y2Q9, Q9P032, O75394,…	730	441	18224	3.2833	2.29483e-12	4.58966e-13	6.28386e-12
GOTERM_CC_DIRECT	GO:0005759~mitochondrial matrix	33	4.40587	3.07055e-06	Q05932, Q9Y606, Q9UGM6, O43615, P49914, Q9NNW7, Q96EY1, Q8TAE8, O75616, O15382, Q16822, Q9UNQ2, P29353, Q9HAV7, P11182, Q16740, O00217, Q7L0Y3, P07203, Q9BQ52, P23434, P04181, Q8WVM0, Q6PI48, Q9BW91, Q5JPH6, O95299, Q9Y3B8, P04818, O00330, P36639, O00411, Q99757	730	327	18224	2.51934	0.00162607	0.000116236	0.00445784
GOTERM_CC_DIRECT	GO:0005913~cell-cell adherens junction	31	4.13885	1.73015e-05	Q9UHB6, Q14160, Q9Y6E0, Q8WU90, O14908, Q01970, Q9Y6E2, Q9H4M9, Q9UH65, P48730, Q6Y7W6, P46109, O14530, P15151, Q9UNF0, Q14258, Q6EMK4, Q13190, Q96C19, P35611, Q7Z478, Q14677, Q8IZP0, O15020, Q9Y371, Q14008, Q13177, P50552, Q9UQN3, P53367, O60645	730	323	18224	2.39596	0.00912795	0.000572953	0.025116
GOTERM_CC_DIRECT	GO:0016607~nuclear speck	30	4.53405	2.07751e-09	Q15287, Q86XP3, Q7L014, Q9Y2W2, Q9BTA9, Q6PJT7, Q13243, Q9H307, Q6PD62, Q6I9Y2, P49756, Q8IYB3, Q86W42, Q8WXF1, O43172, Q9C0B1, Q7RTV0, Q8WTT2, Q15020, Q12972, Q9UKV3, Q08170, Q9Y5S9, Q8NI27, O75400, Q15007, Q06587, P61326, O75940, O43447	730	201	18224	3.72603	1.10108e-06	1.22342e-07	3.0162e-06
GOTERM_CC_DIRECT	GO:0005840~ribosome	26	3.4713	1.10913e-08	Q71UM5, P37840, Q9BYD2, Q9BYD3, Q9NVX2, P82663, P82664, Q9Y676, Q7Z7F7, Q0VDF9, Q9Y399, Q9P0M9, Q6DKI1, P82912, Q86WX3, P82914, Q9NVS2, Q9Y2Q9, P19525, P61927, Q9NP92, Q8N5N7, Q9Y3D5, P82650, P82933, Q9NRX2	730	166	18224	3.91008	5.87838e-06	5.8784e-07	1.61028e-05
GOTERM_CC_DIRECT	GO:0005813~centrosome	25	3.33778	0.0585529	O43805, Q9Y6G9, O75351, Q9NY27, P48730, Q9NV06, O14530, Q9Y5K8, O75935, Q00534, Q86VS8, P49137, Q96CW5, P49841, O00399, Q14008, P24941, Q9UJW0, Q9UN37, Q15061, P53985, Q8TCT7, O95721, Q9BTE1, Q9NRG9	730	426	18224	1.46505	1	0.435067	58.3553
GOTERM_CC_DIRECT	GO:0043234~protein complex	24	3.20427	0.0685756	Q9UBB5, P62837, P78310, Q92974, O75150, P61088, O95219, Q13541, Q96I25, Q01970, Q9Y371, Q14008, Q14155, O60256, P51532, Q13547, P11908, P84243, Q96B36, Q9Y376, Q969G3, Q92922, Q13112, Q13557	730	412	18224	1.45424	1	0.471736	64.3488
GOTERM_CC_DIRECT	GO:0005681~spliceosomal complex	17	2.26969	9.09258e-07	P83876, P49756, Q9BZZ5, O60231, Q9Y2W2, Q96I25, P41223, P62308, O43172, Q9P013, P62312, Q9BTA9, Q12972, Q15382, O75940, O43447, Q9Y4Z0	730	94	18224	4.51484	0.000481791	3.70691e-05	0.00132009
GOTERM_CC_DIRECT	GO:0031965~nuclear membrane	17	2.26969	0.0221106	P82914, Q8NAV1, P49903, Q9UH99, P30536, Q9BVI4, Q9BTX1, Q9UNX4, Q96G23, P61970, P49790, B1AH88, Q15007, Q5JTH9, Q7Z3B4, Q9BTE1, P36639, Q9NRG9	730	229	18224	1.85325	0.999993	0.236102	27.7192
GOTERM_CC_DIRECT	GO:0071013~catalytic step 2 spliceosome	15	2.26702	1.65709e-05	Q9HCS7, Q9NW64, Q8IYB3, Q9BUQ8, P62308, Q9P013, Q9UNP9, Q7RTV0, Q14331, Q96DI7, O43290, Q9Y5S9, Q9H307, P61326, Q9Y3C6	730	92	18224	4.7028	0.00874419	0.000585338	0.0240555
GOTERM_CC_DIRECT	GO:0043005~neuron projection	15	2.26702	0.0950438	P25325, P78310, Q14790, P51153, O75150, P50135, Q14155, P48730, Q13547, Q16637, Q13158, P84077, P51809, P78330, Q9Y4Z0	730	237	18224	1.58002	1	0.525502	76.5413
GOTERM_CC_DIRECT	GO:0005762~mitochondrial large ribosomal subunit	14	1.86916	3.18998e-08	O75394, Q86TS9, Q13084, Q8TCC3, Q9NWU5, Q8N5N7, Q4U2R6, Q7Z7F7, Q9BYD2, Q9BYD3, Q9P0M9, Q9NRX2, Q9HD33, Q8IXM3	730	48	18224	7.28128	1.69068e-05	1.53699e-06	4.63133e-05
GOTERM_CC_DIRECT	GO:0005747~mitochondrial respiratory chain complex I	14	1.86916	4.18429e-08	P19404, O43676, O15239, P37840, Q9P0J0, Q9NX14, O00217, P17568, O95298, O95299, Q16718, O75380, O95182, O43920	730	49	18224	7.13268	2.21765e-05	1.84806e-06	6.0749e-05
GOTERM_CC_DIRECT	GO:0000790~nuclear chromatin	14	1.86916	0.0467644	Q9UBB5, P52701, Q02539, Q92878, P41223, Q8IUE6, P51532, Q13547, Q15796, P49459, Q7Z2E3, Q969G3, Q92922, Q13112	730	193	18224	1.81089	1	0.386234	50.109
GOTERM_CC_DIRECT	GO:0015630~microtubule cytoskeleton	13	1.73565	0.00894015	Q13685, Q9Y448, Q7Z7K6, O95140, Q9HD15, P13984, Q99426, Q14008, Q9HC35, P19387, Q3KQU3, P02511, Q15555	730	137	18224	2.36888	0.991431	0.130631	12.2238
GOTERM_CC_DIRECT	GO:0005635~nuclear envelope	13	1.73565	0.0261552	Q96EE3, O43633, P49585, Q9UH99, P09884, Q13330, Q8NFH4, O00499, Q9BTX1, Q92575, Q8TD16, Q7Z3B4, Q9NRG9	730	159	18224	2.41113	0.999999	0.263146	31.9403
GOTERM_CC_DIRECT	GO:0005763~mitochondrial small ribosomal subunit	12	1.60214	1.03974e-09	P82912, Q9NVS2, P82914, Q9Y2Q9, Q9Y676, Q9Y3D5, P82650, Q9Y399, P82932, P82933, P82673, Q9BYN8	730	25	18224	11.9829	5.51063e-07	7.87233e-08	1.50953e-06
GOTERM_CC_DIRECT	GO:0000784~nuclear chromosome, telomeric region	12	1.60214	0.0152701	Q6P1J9, P84243, Q6I9Y2, O43929, Q9NY12, P28340, Q92878, Q13769, Q9BQ15, Q8NI27, Q9UH99, Q86W42	730	130	18224	2.3044	0.999713	0.1887	20.021
GOTERM_CC_DIRECT	GO:0015030~Cajal body	11	1.46862	2.84739e-05	Q15020, Q14331, O43290, Q9H089, Q86XP3, Q16637, Q7L014, O75312, P24941, O75940, O43172	730	51	18224	5.38447	0.0149781	0.000887334	0.0413315
GOTERM_CC_DIRECT	GO:0000776~kinetochore	11	1.46862	0.00142575	Q96EE3, Q9Y6G9, Q9Y448, Q15061, P55854, Q96ST3, Q7Z7K6, Q14008, Q8NFH4, P51808, O43264	730	81	18224	3.39022	0.530546	0.0310166	2.05012
GOTERM_CC_DIRECT	GO:0000777~condensed chromosome kinetochore	11	1.46862	0.00245203	Q96EE3, Q9Y6G9, Q9Y448, Q7Z7K6, O00399, O75935, Q14008, Q8NFH4, Q9BTE1, P51808, O43264	730	87	18224	3.15642	0.727787	0.0454072	3.50154
GOTERM_CC_DIRECT	GO:0005694~chromosome	11	1.46862	0.00934116	Q9NTI5, O15347, O60216, Q9BRT6, Q29RF7, Q9NVP1, Q14676, Q8NEY8, A4D1E9, Q96GQ7, Q8N3U4	730	105	18224	2.61532	0.993085	0.13248	12.7381
GOTERM_CC_DIRECT	GO:0005741~mitochondrial outer membrane	11	1.46862	0.0762036	Q53H12, Q9GZY8, Q14790, P52789, O95140, B1AH88, Q96B49, P30536, Q9Y371, P55957, Q9P0U1, Q9BRQ8	730	149	18224	1.84301	1	0.492154	68.3609
GOTERM_CC_DIRECT	GO:0005758~mitochondrial intermembrane space	10	1.33511	0.00270017	P17568, Q8IYU8, Q9Y5J6, Q5JTJ3, Q9Y3B8, Q9Y6H1, Q9BSY4, Q96BR5, Q9H4A6, O43920	730	74	18224	3.37357	0.761413	0.0482136	3.84945
GOTERM_CC_DIRECT	GO:0031902~late endosome membrane	9	1.2016	0.0493899	O43633, O75351, Q9UQN3, Q96SU4, O14653, Q86VN1, Q9UN37, Q9UK41, P51809	730	101	18224	2.22455	1	0.397407	52.0674
GOTERM_CC_DIRECT	GO:0000922~spindle pole	9	1.2016	0.0708373	Q9Y6G9, P46736, Q9Y448, Q96CW5, O75351, Q96DB5, Q14008, Q9UN37, O43264	730	109	18224	2.61279	1	0.471841	65.5852
GOTERM_CC_DIRECT	GO:0005761~mitochondrial ribosome	8	1.68091	9.03229e-05	Q13084, Q4U2R6, Q9BQC6, P82650, Q9BYD2, Q8TAE8, Q9NQ50, O95182	730	28	18224	7.13268	0.0467455	0.00265609	0.131054
GOTERM_CC_DIRECT	GO:0033116~endoplasmic reticulum-Golgi intermediate compartment membrane	8	1.68091	0.0137046	Q9UHE5, Q13190, P24390, O14653, Q9Y3A6, Q8NI22, P53634, P48730	730	64	18224	3.12055	0.999334	0.175077	18.1551
GOTERM_CC_DIRECT	GO:0000785~chromatin	8	1.68091	0.0655508	Q13547, Q9NTI5, P49459, O60216, Q7Z2E3, Q29RF7, P09884, Q8N3U4	730	89	18224	2.24399	1	0.461805	62.6305
GOTERM_CC_DIRECT	GO:0016363~nuclear matrix	8	1.68091	0.0937584	Q96SB4, Q7RTV0, O43294, Q8IYB3, P09884, O75400, P25490, Q8WXF1	730	97	18224	2.58918	1	0.525457	76.0529
GOTERM_CC_DIRECT	GO:0030687~preribosome, large subunit precursor	7	0.934579	0.000866378	Q13685, O95478, Q9H6F5, Q14684, Q9Y221, Q15050, Q6RFH5	730	29	18224	6.25886	0.368324	0.0206644	1.2505
GOTERM_CC_DIRECT	GO:0012507~ER to Golgi transport vesicle membrane	7	0.934579	0.0171131	Q29960, Q29865, Q07000, P30501, Q13190, P30504, Q29963, P30505, Q9Y6Y8, P30510, Q95604, P30499, P04222, Q9TNN7, O14653, P10321, P30508, Q8NI22, O95486	730	52	18224	3.36059	0.999894	0.204442	22.167
GOTERM_CC_DIRECT	GO:0031201~SNARE complex	7	0.934579	0.0186657	Q13190, O95249, Q99747, O14653, O95219, O95721, P51809	730	53	18224	3.29718	0.999954	0.216175	23.9331
GOTERM_CC_DIRECT	GO:0000932~cytoplasmic mRNA processing body	7	0.934579	0.091873	P62312, Q96F86, Q96C86, Q9Y2V2, O15116, O15514, Q9Y4Z0	730	78	18224	2.24039	1	0.528166	75.3193
GOTERM_CC_DIRECT	GO:0005736~DNA-directed RNA polymerase I complex	6	0.801068	9.94618e-05	P62875, Q9GZS1, Q9H9Y6, O95602, O15160, P19388	730	13	18224	11.522	0.0513519	0.00277075	0.144305
GOTERM_CC_DIRECT	GO:0046540~U4/U6 x U5 tri-snRNP complex	6	0.801068	0.00186469	P62312, Q15020, O43290, P83876, O43447, O43172	730	23	18224	6.51245	0.62813	0.0387958	2.67337
GOTERM_CC_DIRECT	GO:0071011~precatalytic spliceosome	6	0.801068	0.00275595	Q7RTV0, Q96DI7, Q8WVK2, Q8NAV1, P62308, Q9BWJ5	730	25	18224	5.99145	0.768383	0.0475861	3.9275
GOTERM_CC_DIRECT	GO:0032040~small-subunit processome	6	0.801068	0.0121276	Q9NV06, Q9UNX4, Q96G21, Q9BVI4, Q9NYH9, Q14690	730	35	18224	4.27961	0.998446	0.164426	16.2345
GOTERM_CC_DIRECT	GO:0042645~mitochondrial nucleoid	6	0.801068	0.0330008	Q96EY1, P11182, Q7L0Y3, Q9BQ52, O00411, Q8WVM0	730	45	18224	3.32858	1	0.304393	38.5657
GOTERM_CC_DIRECT	GO:0000775~chromosome, centromeric region	6	0.801068	0.0770653	Q9NTI5, O60216, Q9NRZ9, Q29RF7, Q8N3U4, O43264	730	57	18224	2.62783	1	0.485279	68.7867
GOTERM_CC_DIRECT	GO:0005868~cytoplasmic dynein complex	5	0.667557	0.00243527	Q9Y6G9, P63172, O95219, Q9UJW0, P51808	730	15	18224	8.32146	0.725352	0.0467344	3.478
GOTERM_CC_DIRECT	GO:0005665~DNA-directed RNA polymerase II, core complex	5	0.667557	0.00496244	P62875, P36954, O15514, P19388, P19387	730	18	18224	6.93455	0.928399	0.0790919	6.96792
GOTERM_CC_DIRECT	GO:0000347~THO complex	4	0.534045	0.000600079	Q6I9Y2, Q13769, Q8NI27, Q86W42	730	5	18224	19.9715	0.272497	0.0150352	0.867692
GOTERM_CC_DIRECT	GO:0000445~THO complex part of transcription export complex	4	0.534045	0.00116444	Q6I9Y2, Q13769, Q8NI27, Q86W42	730	6	18224	16.6429	0.460716	0.0264911	1.67733
GOTERM_CC_DIRECT	GO:0016593~Cdc73/Paf1 complex	4	0.534045	0.00197724	Q6P1J9, P28328, Q6PD62, Q8N7H5	730	7	18224	14.2654	0.649704	0.0395422	2.83258
GOTERM_CC_DIRECT	GO:0005732~small nucleolar ribonucleoprotein complex	4	0.534045	0.0135012	P62312, Q96DI7, Q9NPE3, P62308	730	13	18224	7.68135	0.999257	0.176929	17.9097
GOTERM_CC_DIRECT	GO:0000346~transcription export complex	4	0.534045	0.0135012	Q6I9Y2, Q13769, Q8NI27, Q86W42	730	13	18224	7.68135	0.999257	0.176929	17.9097
GOTERM_CC_DIRECT	GO:0000177~cytoplasmic exosome (RNase complex)	4	0.534045	0.0135012	Q9NQT5, Q5RKV6, Q9NQT4, Q9Y2V2	730	13	18224	7.68135	0.999257	0.176929	17.9097
GOTERM_CC_DIRECT	GO:0000307~cyclin-dependent protein kinase holoenzyme complex	4	0.534045	0.0202419	P61024, Q00534, P33552, P24941	730	15	18224	6.65717	0.99998	0.227446	25.6877
GOTERM_CC_DIRECT	GO:0000176~nuclear exosome (RNase complex)	4	0.534045	0.0202419	Q9NQT5, Q5RKV6, Q9NQT4, Q9Y3B2	730	15	18224	6.65717	0.99998	0.227446	25.6877
GOTERM_CC_DIRECT	GO:0000178~exosome (RNase complex)	4	0.534045	0.0241872	Q9NQT5, Q5RKV6, Q9NQT4, Q9Y3B2	730	16	18224	6.2411	0.999998	0.250518	29.916
GOTERM_CC_DIRECT	GO:0005682~U5 snRNP	4	0.534045	0.0285164	P83876, Q96DI7, Q9BUQ8, P62308	730	17	18224	5.87397	1	0.27837	34.2973
GOTERM_CC_DIRECT	GO:0000145~exocyst	4	0.534045	0.0437757	P11234, Q9NV70, Q9UPT5, O60645	730	20	18224	4.99288	1	0.371979	47.7893
GOTERM_CC_DIRECT	GO:0035145~exon-exon junction complex	4	0.534045	0.0557819	Q15287, Q9Y5S9, Q9H307, P61326	730	22	18224	4.53898	1	0.430702	56.5398
GOTERM_CC_DIRECT	GO:0035327~transcriptionally active chromatin	4	0.534045	0.06231	Q9NQT5, Q7KZ85, Q9NQT4, Q6PD62	730	23	18224	4.34163	1	0.450206	60.7042
GOTERM_CC_DIRECT	GO:0000421~autophagosome membrane	4	0.534045	0.0763648	Q9Y371, O95721, A6NCE7, O95166	730	25	18224	3.9943	1	0.487415	68.441
GOTERM_CC_DIRECT	GO:0030134~ER to Golgi transport vesicle	4	0.534045	0.0838683	O95070, Q9Y6Y8, Q5BJH7, P53634	730	26	18224	3.84067	1	0.499885	71.9656
GOTERM_CC_DIRECT	GO:0000794~condensed nuclear chromosome	4	0.534045	0.0997654	Q9UEY8, Q92878, Q9UH99, Q15050	730	28	18224	3.56634	1	0.538675	78.257
GOTERM_CC_DIRECT	GO:0071001~U4/U6 snRNP	3	0.400534	0.00466669	Q15020, O43447, O43172	730	3	18224	24.9644	0.916184	0.0768579	6.56566
GOTERM_CC_DIRECT	GO:0005658~alpha DNA polymerase:primase complex	3	0.400534	0.0215326	P49642, P09884, P49643	730	6	18224	12.4822	0.99999	0.235323	27.0965
GOTERM_CC_DIRECT	GO:0005816~spindle pole body	3	0.400534	0.0293548	Q96CW5, Q02750, Q9BTX1	730	7	18224	10.699	1	0.280341	35.1156
GOTERM_CC_DIRECT	GO:0031264~death-inducing signaling complex	3	0.400534	0.0293548	Q14790, Q13158, P42574	730	7	18224	10.699	1	0.280341	35.1156
GOTERM_CC_DIRECT	GO:0005869~dynactin complex	3	0.400534	0.0381164	O00399, O75935, Q9UJW0	730	8	18224	9.36164	1	0.337633	43.1191
GOTERM_CC_DIRECT	GO:0031209~SCAR complex	3	0.400534	0.0381164	Q8WUW1, Q9Y2A7, Q8IZP0	730	8	18224	9.36164	1	0.337633	43.1191
GOTERM_CC_DIRECT	GO:0005655~nucleolar ribonuclease P complex	3	0.400534	0.0381164	P78345, Q99575, O75817	730	8	18224	9.36164	1	0.337633	43.1191
GOTERM_CC_DIRECT	GO:0072546~ER membrane protein complex	3	0.400534	0.0581138	Q9NPA0, Q5UCC4, Q15006	730	10	18224	7.48932	1	0.438384	58.0724
GOTERM_CC_DIRECT	GO:0022626~cytosolic ribosome	3	0.400534	0.0581138	P53582, P41227, Q9BYD3	730	10	18224	7.48932	1	0.438384	58.0724
GOTERM_CC_DIRECT	GO:0097504~Gemini of coiled bodies	3	0.400534	0.0691908	Q16637, O75312, Q8TEQ6	730	11	18224	6.80847	1	0.469194	64.6892
GOTERM_CC_DIRECT	GO:0071564~npBAF complex	3	0.400534	0.0808891	Q969G3, Q92922, P51532	730	12	18224	6.2411	1	0.492036	70.6125
GOTERM_CC_DIRECT	GO:0000815~ESCRT III complex	3	0.400534	0.0808891	O43633, Q9UQN3, Q9UN37	730	12	18224	6.2411	1	0.492036	70.6125
GOTERM_CC_DIRECT	GO:0005721~pericentric heterochromatin	3	0.400534	0.0931414	P26358, Q9UIG0, Q9NRZ9	730	13	18224	5.76101	1	0.528095	75.8151
GOTERM_CC_DIRECT	GO:0032797~SMN complex	3	0.400534	0.0931414	Q16637, O75312, Q8TEQ6	730	13	18224	5.76101	1	0.528095	75.8151
GOTERM_CC_DIRECT	GO:0044613~nuclear pore central transport channel	3	0.400534	0.0931414	P61970, P49790, Q7Z3B4	730	13	18224	5.76101	1	0.528095	75.8151
GOTERM_CC_DIRECT	GO:0016580~Sin3 complex	3	0.400534	0.0931414	Q13547, Q9UBU8, Q96ST3	730	13	18224	5.76101	1	0.528095	75.8151
GOTERM_CC_DIRECT	GO:0043527~tRNA methyltransferase complex	2	0.267023	0.0784063	P57081, Q9UBP6	730	2	18224	24.9644	1	0.486122	69.4387
GOTERM_CC_DIRECT	GO:1990077~primosome complex	2	0.267023	0.0784063	P49642, P49643	730	2	18224	24.9644	1	0.486122	69.4387
