# Supplementary material for: Molecular Dynamics Simulation-assisted Ionic Liquid Screening for Deep Coverage Proteome Analysis
Source: Mol Cell Proteomics. 2020 Nov 25;19(10):1724–37. doi: 10.1074/mcp.TIR119.001827 (PMC8015004; doi:10.1074/mcp.TIR119.001827)
Supplement: Supplementary file 1 [file mmc1.zip › 156541_3_supp_561940_qd6f8d.xlsx]

## Sheet: i-FASP_pro_merge
The proteins identified from 10^6 HeLa cells with i-FASP method in biological triplicates.
i-FASP-1			i-FASP-2			i-FASP-3			i-FASP-merge
Accession	gene name		Accession	gene name		Accession	gene name		Accession	gene name
Q96G61	NUDT11		Q96G61	NUDT11		P0DPI2	GATD3A		Q96G61	NUDT11
P0DPI2	GATD3A		A0A0B4J240	TRAV10		A0A1B0GTU1	ZC3H11B		P0DPI2	GATD3A
A0AVT1	UBA6		P0DPI2	GATD3A		A0AVT1	UBA6		A0AVT1	UBA6
A0FGR8	ESYT2		A0A0C4DH73	IGKV1-12		A0FGR8	ESYT2		A0FGR8	ESYT2
A0JLT2	MED19		A0AVT1	UBA6		A0JLT2	MED19		A0JLT2	MED19
A0MZ66	SHTN1		A0FGR8	ESYT2		A1L0T0	ILVBL		A0MZ66	SHTN1
A1L0T0	ILVBL		A0JLT2	MED19		A1X283	SH3PXD2B		A1L0T0	ILVBL
A1L390	PLEKHG3		A0MZ66	SHTN1		A2A3N6	PIPSL		A1L390	PLEKHG3
A1X283	SH3PXD2B		A1L0T0	ILVBL		A2RU67	FAM234B		A1X283	SH3PXD2B
A4D1E9	GTPBP10		A1X283	SH3PXD2B		A3KMH1	VWA8		A4D1E9	GTPBP10
A4D1P6	WDR91		A2RU67	FAM234B		A4D1P6	WDR91		A4D1P6	WDR91
A5YKK6	CNOT1		A3KMH1	VWA8		A5PLL7	TMEM189		A5YKK6	CNOT1
A6NCE7	MAP1LC3B2		A4D1E9	GTPBP10		A5YKK6	CNOT1		A6NCE7	MAP1LC3B2
A6NDG6	PGP		A4D1P6	WDR91		A6NCE7	MAP1LC3B2		A6NDG6	PGP
A6NED2	RCCD1		A5YKK6	CNOT1		A6NDG6	PGP		A6NED2	RCCD1
A6NFI3	ZNF316		A6NCE7	MAP1LC3B2		A6NDU8	C5orf51		A6NFI3	ZNF316
A6NHR9	SMCHD1		A6NDG6	PGP		A6NED2	RCCD1		A6NHR9	SMCHD1
A6NJ78	METTL15		A6NDU8	C5orf51		A6NFI3	ZNF316		A6NJ78	METTL15
P10966	CD8B		A6NED2	RCCD1		A6NHL2	TUBAL3		P10966	CD8B
A6ZKI3	RTL8C		A6NFI3	ZNF316		A6NHQ2	FBLL1		A6ZKI3	RTL8C
A8CG34	POM121C		A6NHL2	TUBAL3		A6NHR9	SMCHD1		A8CG34	POM121C
Q99613	EIF3C		A6NHQ2	FBLL1		Q6S5H5	POTEG		Q99613	EIF3C
E9PAV3	NACA		A6NHR9	SMCHD1		A6NJ78	METTL15		E9PAV3	NACA
E9PRG8	C11orf98		P10966	CD8B		P10966	CD8B		E9PRG8	C11orf98
O00115	DNASE2		A8CG34	POM121C		A6NKD9	CCDC85C		O00115	DNASE2
O00116	AGPS		P62308	SNRPG		A8CG34	POM121C		O00116	AGPS
O00139	KIF2A		Q99613	EIF3C		A8MPP1	DDX11L8		O00139	KIF2A
O00148	DDX39A		D6RIA3	C4orf54		P62308	SNRPG		O00148	DDX39A
O00151	PDLIM1		E9PAV3	NACA		Q99613	EIF3C		O00151	PDLIM1
O00154	ACOT7		E9PRG8	C11orf98		E9PAV3	NACA		O00154	ACOT7
O00159	MYO1C		L0R6Q1	SLC35A4		E9PRG8	C11orf98		O00159	MYO1C
O00161	SNAP23		O00115	DNASE2		L0R6Q1	SLC35A4		O00161	SNAP23
O00170	AIP		O00116	AGPS		O00115	DNASE2		O00170	AIP
O00178	GTPBP1		O00148	DDX39A		O00116	AGPS		O00178	GTPBP1
O00186	STXBP3		O00151	PDLIM1		O00139	KIF2A		O00186	STXBP3
O00189	AP4M1		O00154	ACOT7		O00148	DDX39A		O00189	AP4M1
O00193	SMAP		O00159	MYO1C		O00151	PDLIM1		O00193	SMAP
O00203	AP3B1		O00161	SNAP23		O00154	ACOT7		O00203	AP3B1
O00217	NDUFS8		O00170	AIP		O00159	MYO1C		O00217	NDUFS8
O00220	TNFRSF10A		O00178	GTPBP1		O00170	AIP		O00220	TNFRSF10A
O00231	PSMD11		O00186	STXBP3		O00178	GTPBP1		O00231	PSMD11
O00232	PSMD12		O00193	SMAP		O00186	STXBP3		O00232	PSMD12
O00233	PSMD9		O00203	AP3B1		O00193	SMAP		O00233	PSMD9
O00244	ATOX1		O00217	NDUFS8		O00203	AP3B1		O00244	ATOX1
O00255	MEN1		O00231	PSMD11		O00217	NDUFS8		O00255	MEN1
O00264	PGRMC1		O00232	PSMD12		O00231	PSMD11		O00264	PGRMC1
O00267	SUPT5H		O00233	PSMD9		O00232	PSMD12		O00267	SUPT5H
O00273	DFFA		O00244	ATOX1		O00233	PSMD9		O00273	DFFA
O00287	RFXAP		O00255	MEN1		O00244	ATOX1		O00287	RFXAP
O00299	CLIC1		O00264	PGRMC1		O00255	MEN1		O00299	CLIC1
O00303	EIF3F		O00267	SUPT5H		O00264	PGRMC1		O00303	EIF3F
O00330	PDHX		O00273	DFFA		O00267	SUPT5H		O00330	PDHX
O00400	SLC33A1		O00287	RFXAP		O00273	DFFA		O00400	SLC33A1
O00401	WASL		O00299	CLIC1		O00287	RFXAP		O00401	WASL
O00410	IPO5		O00303	EIF3F		O00299	CLIC1		O00410	IPO5
O00411	POLRMT		O00400	SLC33A1		O00303	EIF3F		O00411	POLRMT
O00422	SAP18		O00401	WASL		O00330	PDHX		O00422	SAP18
O00425	IGF2BP3		O00410	IPO5		O00399	DCTN6		O00425	IGF2BP3
O00429	DNM1L		O00411	POLRMT		O00401	WASL		O00429	DNM1L
O00442	RTCA		O00422	SAP18		O00410	IPO5		O00442	RTCA
O00458	IFRD1		O00425	IGF2BP3		O00411	POLRMT		O00458	IFRD1
O00461	GOLIM4		O00429	DNM1L		O00422	SAP18		O00461	GOLIM4
O00468	AGRN		O00458	IFRD1		O00425	IGF2BP3		O00468	AGRN
O00469	PLOD2		O00461	GOLIM4		O00429	DNM1L		O00469	PLOD2
O00483	NDUFA4		O00468	AGRN		O00442	RTCA		O00483	NDUFA4
O00487	PSMD14		O00469	PLOD2		O00458	IFRD1		O00487	PSMD14
O00499	BIN1		O00483	NDUFA4		O00461	GOLIM4		O00499	BIN1
O00505	KPNA3		O00487	PSMD14		O00468	AGRN		O00505	KPNA3
O00533	CHL1		O00499	BIN1		O00469	PLOD2		O00533	CHL1
O00541	PES1		O00505	KPNA3		O00483	NDUFA4		O00541	PES1
O00560	SDCBP		O00541	PES1		O00487	PSMD14		O00560	SDCBP
O00566	MPHOSPH10		O00560	SDCBP		O00499	BIN1		O00566	MPHOSPH10
O00567	NOP56		O00566	MPHOSPH10		O00505	KPNA3		O00567	NOP56
O00571	DDX3X		O00567	NOP56		Q9P289	STK26		O00571	DDX3X
O00592	PODXL		O00571	DDX3X		O00541	PES1		O00592	PODXL
O00625	PIR		O00592	PODXL		O00560	SDCBP		O00625	PIR
O00629	KPNA4		O00625	PIR		O00562	PITPNM1		O00629	KPNA4
O00712	NFIB		O00629	KPNA4		O00566	MPHOSPH10		O00712	NFIB
O00762	UBE2C		O00743	PPP6C		O00567	NOP56		O00762	UBE2C
O00764	PDXK		O00762	UBE2C		O00571	DDX3X		O00764	PDXK
O14497	ARID1A		O00764	PDXK		O00592	PODXL		O14497	ARID1A
O14530	TXNDC9		O14494	PLPP1		O00625	PIR		O14530	TXNDC9
O14548	COX7A2L		O14497	ARID1A		O00629	KPNA4		O14548	COX7A2L
O14561	NDUFAB1		O14530	TXNDC9		O00762	UBE2C		O14561	NDUFAB1
O14562	UBFD1		O14548	COX7A2L		O00764	PDXK		O14562	UBFD1
O14579	COPE		O14561	NDUFAB1		O14497	ARID1A		O14579	COPE
O14617	AP3D1		O14562	UBFD1		O14530	TXNDC9		O14617	AP3D1
O14639	ABLIM1		O14579	COPE		O14548	COX7A2L		O14639	ABLIM1
O14653	GOSR2		O14617	AP3D1		O14561	NDUFAB1		O14653	GOSR2
O14734	ACOT8		O14639	ABLIM1		O14562	UBFD1		O14734	ACOT8
O14737	PDCD5		O14647	CHD2		O14579	COPE		O14737	PDCD5
O14744	PRMT5		O14653	GOSR2		O14617	AP3D1		O14744	PRMT5
O14745	SLC9A3R1		O14656	TOR1A		O14639	ABLIM1		O14745	SLC9A3R1
O14773	TPP1		O14734	ACOT8		O14646	CHD1		O14773	TPP1
O14776	TCERG1		O14735	CDIPT		O14653	GOSR2		O14776	TCERG1
O14802	POLR3A		O14737	PDCD5		O14733	MAP2K7		O14802	POLR3A
O14818	PSMA7		O14744	PRMT5		O14734	ACOT8		O14818	PSMA7
O14828	SCAMP3		O14745	SLC9A3R1		O14737	PDCD5		O14828	SCAMP3
O14879	IFIT3		O14773	TPP1		O14744	PRMT5		O14879	IFIT3
O14893	GEMIN2		O14776	TCERG1		O14745	SLC9A3R1		O14893	GEMIN2
O14908	GIPC1		O14802	POLR3A		O14773	TPP1		O14908	GIPC1
O14925	TIMM23		O14818	PSMA7		O14776	TCERG1		O14925	TIMM23
O14929	HAT1		O14828	SCAMP3		O14802	POLR3A		O14929	HAT1
O14949	UQCRQ		O14893	GEMIN2		O14818	PSMA7		O14949	UQCRQ
P19105	MYL12A		O14907	TAX1BP3		O14828	SCAMP3		P19105	MYL12A
O14964	HGS		O14908	GIPC1		O14879	IFIT3		O14964	HGS
O14965	AURKA		O14925	TIMM23		O14893	GEMIN2		O14965	AURKA
O14974	PPP1R12A		O14929	HAT1		O14908	GIPC1		O14974	PPP1R12A
O14979	HNRNPDL		O14936	CASK		O14925	TIMM23		O14979	HNRNPDL
O14980	XPO1		O14949	UQCRQ		O14929	HAT1		O14980	XPO1
O14981	BTAF1		P19105	MYL12A		O14936	CASK		O14981	BTAF1
O15013	ARHGEF10		O14964	HGS		O14949	UQCRQ		O15013	ARHGEF10
O15014	ZNF609		O14965	AURKA		P19105	MYL12A		O15014	ZNF609
O15020	SPTBN2		O14974	PPP1R12A		O14964	HGS		O15020	SPTBN2
O15027	SEC16A		O14979	HNRNPDL		O14965	AURKA		O15027	SEC16A
O15031	PLXNB2		O14980	XPO1		O14974	PPP1R12A		O15031	PLXNB2
O15042	U2SURP		O14981	BTAF1		O14976	GAK		O15042	U2SURP
O15067	PFAS		O15013	ARHGEF10		O14979	HNRNPDL		O15067	PFAS
O15084	ANKRD28		O15014	ZNF609		O14980	XPO1		O15084	ANKRD28
O15111	CHUK		O15027	SEC16A		O14981	BTAF1		O15111	CHUK
O15116	LSM1		O15031	PLXNB2		O15013	ARHGEF10		O15116	LSM1
O15126	SCAMP1		O15042	U2SURP		O15014	ZNF609		O15126	SCAMP1
O15127	SCAMP2		O15047	SETD1A		O15027	SEC16A		O15127	SCAMP2
O15143	ARPC1B		O15067	PFAS		O15031	PLXNB2		O15143	ARPC1B
O15144	ARPC2		O15084	ANKRD28		O15042	U2SURP		O15144	ARPC2
O15145	ARPC3		O15091	PRORP		O15067	PFAS		O15145	ARPC3
O15160	POLR1C		O15111	CHUK		O15084	ANKRD28		O15160	POLR1C
O15164	TRIM24		O15116	LSM1		O15091	PRORP		O15164	TRIM24
O15173	PGRMC2		O15126	SCAMP1		O15111	CHUK		O15173	PGRMC2
O15212	PFDN6		O15127	SCAMP2		O15116	LSM1		O15212	PFDN6
O15213	WDR46		O15143	ARPC1B		O15127	SCAMP2		O15213	WDR46
O15230	LAMA5		O15144	ARPC2		O15131	KPNA5		O15230	LAMA5
O15254	ACOX3		O15145	ARPC3		O15143	ARPC1B		O15254	ACOX3
O15260	SURF4		O15160	POLR1C		O15144	ARPC2		O15260	SURF4
O15294	OGT		O15162	PLSCR1		O15145	ARPC3		O15294	OGT
O15305	PMM2		O15164	TRIM24		O15160	POLR1C		O15305	PMM2
O15347	HMGB3		O15173	PGRMC2		O15164	TRIM24		O15347	HMGB3
O15355	PPM1G		O15212	PFDN6		O15173	PGRMC2		O15355	PPM1G
O15357	INPPL1		O15213	WDR46		O15212	PFDN6		O15357	INPPL1
O15371	EIF3D		O15226	NKRF		O15213	WDR46		O15371	EIF3D
O15372	EIF3H		O15230	LAMA5		O15226	NKRF		O15372	EIF3H
O15381	NVL		O15260	SURF4		O15230	LAMA5		O15381	NVL
O15382	BCAT2		O15269	SPTLC1		O15243	LEPROT		O15382	BCAT2
O15397	IPO8		O15294	OGT		O15260	SURF4		O15397	IPO8
O15427	SLC16A3		O15305	PMM2		O15269	SPTLC1		O15427	SLC16A3
O15446	CD3EAP		O15347	HMGB3		O15294	OGT		O15446	CD3EAP
O15460	P4HA2		O15355	PPM1G		O15305	PMM2		O15460	P4HA2
O15498	YKT6		O15357	INPPL1		O15347	HMGB3		O15498	YKT6
O15511	ARPC5		O15371	EIF3D		O15355	PPM1G		O15511	ARPC5
O15514	POLR2D		O15372	EIF3H		O15357	INPPL1		O15514	POLR2D
Q6A1A2	PDPK2P		O15381	NVL		O15371	EIF3D		Q6A1A2	PDPK2P
O43143	DHX15		O15382	BCAT2		O15372	EIF3H		O43143	DHX15
O43159	RRP8		O15397	IPO8		O15382	BCAT2		O43159	RRP8
O43164	PJA2		O15400	STX7		O15397	IPO8		O43164	PJA2
O43169	CYB5B		O94900	TOX		O15400	STX7		O43169	CYB5B
O43172	PRPF4		O15427	SLC16A3		O15427	SLC16A3		O43172	PRPF4
O43175	PHGDH		O15460	P4HA2		O15446	CD3EAP		O43175	PHGDH
O43237	DYNC1LI2		O15498	YKT6		O15460	P4HA2		O43237	DYNC1LI2
O43242	PSMD3		O15511	ARPC5		O15498	YKT6		O43242	PSMD3
O43252	PAPSS1		O15516	CLOCK		O15511	ARPC5		O43252	PAPSS1
O43264	ZW10		Q6A1A2	PDPK2P		O15516	CLOCK		O43264	ZW10
O43286	B4GALT5		O15533	TAPBP		Q6A1A2	PDPK2P		O43286	B4GALT5
O43290	SART1		O43143	DHX15		O15533	TAPBP		O43290	SART1
O43294	TGFB1I1		O43148	RNMT		O43143	DHX15		O43294	TGFB1I1
O43324	EEF1E1		O43156	TTI1		O43156	TTI1		O43324	EEF1E1
O43390	HNRNPR		O43159	RRP8		O43159	RRP8		O43390	HNRNPR
O43395	PRPF3		O43164	PJA2		O43164	PJA2		O43395	PRPF3
O43396	TXNL1		O43166	SIPA1L1		O43169	CYB5B		O43396	TXNL1
O43399	TPD52L2		O43169	CYB5B		O43172	PRPF4		O43399	TPD52L2
O43414	ERI3		O43172	PRPF4		O43175	PHGDH		O43414	ERI3
O43447	PPIH		O43175	PHGDH		O43237	DYNC1LI2		O43447	PPIH
O43464	HTRA2		O43237	DYNC1LI2		O43242	PSMD3		O43464	HTRA2
O43488	AKR7A2		O43242	PSMD3		O43252	PAPSS1		O43488	AKR7A2
O43491	EPB41L2		O43252	PAPSS1		O43264	ZW10		O43491	EPB41L2
O43504	LAMTOR5		O43264	ZW10		O43286	B4GALT5		O43504	LAMTOR5
O43516	WIPF1		O43286	B4GALT5		O43290	SART1		O43516	WIPF1
O43583	DENR		O43290	SART1		O43294	TGFB1I1		O43583	DENR
O43592	XPOT		O43294	TGFB1I1		O43324	EEF1E1		O43592	XPOT
O43598	DNPH1		O43314	PPIP5K2		O43390	HNRNPR		O43598	DNPH1
O43615	TIMM44		O43324	EEF1E1		O43395	PRPF3		O43615	TIMM44
O43617	TRAPPC3		O43390	HNRNPR		O43396	TXNL1		O43617	TRAPPC3
O43660	PLRG1		O43395	PRPF3		O43399	TPD52L2		O43660	PLRG1
O43663	PRC1		O43396	TXNL1		O43414	ERI3		O43663	PRC1
O43674	NDUFB5		O43399	TPD52L2		O43447	PPIH		O43674	NDUFB5
O43676	NDUFB3		O43414	ERI3		O43488	AKR7A2		O43676	NDUFB3
O43678	NDUFA2		O43432	EIF4G3		O43491	EPB41L2		O43678	NDUFA2
O43681	ASNA1		O43447	PPIH		O43504	LAMTOR5		O43681	ASNA1
O43684	BUB3		O43464	HTRA2		O43513	MED7		O43684	BUB3
O43707	ACTN4		O43488	AKR7A2		O43516	WIPF1		O43707	ACTN4
O43708	GSTZ1		O43491	EPB41L2		O43583	DENR		O43708	GSTZ1
O43719	HTATSF1		O43504	LAMTOR5		O43592	XPOT		O43719	HTATSF1
O43747	AP1G1		O43513	MED7		O43598	DNPH1		O43747	AP1G1
O43765	SGTA		O43516	WIPF1		O43615	TIMM44		O43765	SGTA
O43768	ENSA		O43583	DENR		O43660	PLRG1		O43768	ENSA
O43772	SLC25A20		O43592	XPOT		O43663	PRC1		O43772	SLC25A20
O43776	NARS		O43598	DNPH1		O43676	NDUFB3		O43776	NARS
O43809	NUDT21		O43615	TIMM44		O43678	NDUFA2		O43809	NUDT21
O43813	LANCL1		O43617	TRAPPC3		O43681	ASNA1		O43813	LANCL1
O43819	SCO2		O43660	PLRG1		O43684	BUB3		O43819	SCO2
O43823	AKAP8		O43663	PRC1		O43707	ACTN4		O43823	AKAP8
O43837	IDH3B		O43670	ZNF207		O43708	GSTZ1		O43837	IDH3B
O43847	NRDC		O43674	NDUFB5		O43709	BUD23		O43847	NRDC
O43852	CALU		O43678	NDUFA2		O43719	HTATSF1		O43852	CALU
O43854	EDIL3		O43681	ASNA1		O43747	AP1G1		O43854	EDIL3
O43865	AHCYL1		O43684	BUB3		O43765	SGTA		O43865	AHCYL1
O43913	ORC5		O43707	ACTN4		O43768	ENSA		O43913	ORC5
O60216	RAD21		O43708	GSTZ1		O43776	NARS		O60216	RAD21
O60220	TIMM8A		O43715	TRIAP1		Q9UBC5	MYO1A		O60220	TIMM8A
O60231	DHX16		O43719	HTATSF1		O43809	NUDT21		O60231	DHX16
O60232	ZNRD2		O43747	AP1G1		O43813	LANCL1		O60232	ZNRD2
O60256	PRPSAP2		O43765	SGTA		O43818	RRP9		O60256	PRPSAP2
O60264	SMARCA5		O43768	ENSA		O43819	SCO2		O60264	SMARCA5
O60271	SPAG9		O43772	SLC25A20		O43823	AKAP8		O60271	SPAG9
O60293	ZFC3H1		O43776	NARS		O43837	IDH3B		O60293	ZFC3H1
O60306	AQR		O43809	NUDT21		O43847	NRDC		O60306	AQR
O60313	OPA1		O43813	LANCL1		O43852	CALU		O60313	OPA1
O60341	KDM1A		O43818	RRP9		O43865	AHCYL1		O60341	KDM1A
O60343	TBC1D4		O43819	SCO2		O43913	ORC5		O60343	TBC1D4
O60361	NME2P1		O43823	AKAP8		O60216	RAD21		O60361	NME2P1
O60437	PPL		O43837	IDH3B		O60220	TIMM8A		O60437	PPL
O60488	ACSL4		O43847	NRDC		O60231	DHX16		O60488	ACSL4
O60493	SNX3		O43852	CALU		O60232	ZNRD2		O60493	SNX3
O60499	STX10		O43865	AHCYL1		O60256	PRPSAP2		O60499	STX10
O60502	OGA		O43913	ORC5		O60264	SMARCA5		O60502	OGA
O60506	SYNCRIP		O60216	RAD21		O60271	SPAG9		O60506	SYNCRIP
O60568	PLOD3		O60220	TIMM8A		O60306	AQR		O60568	PLOD3
O60573	EIF4E2		O60231	DHX16		O60313	OPA1		O60573	EIF4E2
O60610	DIAPH1		O60232	ZNRD2		O60341	KDM1A		O60610	DIAPH1
O60613	SELENOF		O60256	PRPSAP2		O60361	NME2P1		O60613	SELENOF
O60658	PDE8A		O60264	SMARCA5		O60437	PPL		O60658	PDE8A
O60664	PLIN3		O60271	SPAG9		O60488	ACSL4		O60664	PLIN3
O60678	PRMT3		O60287	URB1		O60493	SNX3		O60678	PRMT3
O60684	KPNA6		O60306	AQR		O60502	OGA		O60684	KPNA6
O60701	UGDH		O60313	OPA1		O60506	SYNCRIP		O60701	UGDH
O60716	CTNND1		O60341	KDM1A		O60568	PLOD3		O60716	CTNND1
O60739	EIF1B		O60343	TBC1D4		O60573	EIF4E2		O60739	EIF1B
O60749	SNX2		O60427	FADS1		O60610	DIAPH1		O60749	SNX2
O60762	DPM1		O60437	PPL		O60613	SELENOF		O60762	DPM1
O60763	USO1		O60443	GSDME		O60658	PDE8A		O60763	USO1
O60784	TOM1		O60488	ACSL4		O60664	PLIN3		O60784	TOM1
Q99879	HIST1H2BM		O60493	SNX3		O60678	PRMT3		Q99879	HIST1H2BM
O60828	PQBP1		O60502	OGA		O60684	KPNA6		O60828	PQBP1
O60831	PRAF2		O60506	SYNCRIP		O60701	UGDH		O60831	PRAF2
O60832	DKC1		O60524	NEMF		O60716	CTNND1		O60832	DKC1
O60841	EIF5B		O60568	PLOD3		O60739	EIF1B		O60841	EIF5B
O60869	EDF1		O60573	EIF4E2		O60749	SNX2		O60869	EDF1
O60884	DNAJA2		O60610	DIAPH1		O60762	DPM1		O60884	DNAJA2
O60888	CUTA		O60613	SELENOF		O60763	USO1		O60888	CUTA
O60925	PFDN1		O60658	PDE8A		O60784	TOM1		O60925	PFDN1
O60936	NOL3		O60664	PLIN3		Q99879	HIST1H2BM		O60936	NOL3
O75031	HSF2BP		O60678	PRMT3		O60825	PFKFB2		O75031	HSF2BP
O75083	WDR1		O60684	KPNA6		O60826	CCDC22		O75083	WDR1
O75116	ROCK2		O60701	UGDH		O60828	PQBP1		O75116	ROCK2
O75128	COBL		O60716	CTNND1		O60831	PRAF2		O75128	COBL
O75131	CPNE3		O60739	EIF1B		O60832	DKC1		O75131	CPNE3
O75143	ATG13		O60749	SNX2		O60841	EIF5B		O75143	ATG13
O75150	RNF40		O60762	DPM1		O60869	EDF1		O75150	RNF40
O75153	CLUH		O60763	USO1		O60884	DNAJA2		O75153	CLUH
O75179	ANKRD17		O60784	TOM1		O60888	CUTA		O75179	ANKRD17
O75190	DNAJB6		Q99879	HIST1H2BM		O60925	PFDN1		O75190	DNAJB6
O75208	COQ9		O60828	PQBP1		O60936	NOL3		O75208	COQ9
O75223	GGCT		O60831	PRAF2		O75083	WDR1		O75223	GGCT
O75251	NDUFS7		O60832	DKC1		O75113	N4BP1		O75251	NDUFS7
O75306	NDUFS2		O60841	EIF5B		O75116	ROCK2		O75306	NDUFS2
O75312	ZPR1		O60869	EDF1		O75122	CLASP2		O75312	ZPR1
O75319	DUSP11		O60884	DNAJA2		O75128	COBL		O75319	DUSP11
O75340	PDCD6		O60888	CUTA		O75131	CPNE3		O75340	PDCD6
O75347	TBCA		O60925	PFDN1		O75143	ATG13		O75347	TBCA
O75348	ATP6V1G1		O60936	NOL3		O75150	RNF40		O75348	ATP6V1G1
O75351	VPS4B		O75083	WDR1		O75153	CLUH		O75351	VPS4B
O75352	MPDU1		O75116	ROCK2		O75165	DNAJC13		O75352	MPDU1
O75367	H2AFY		O75122	CLASP2		O75175	CNOT3		O75367	H2AFY
O75368	SH3BGRL		O75128	COBL		O75179	ANKRD17		O75368	SH3BGRL
O75369	FLNB		O75131	CPNE3		O75190	DNAJB6		O75369	FLNB
O75376	NCOR1		O75143	ATG13		O75208	COQ9		O75376	NCOR1
O75380	NDUFS6		O75150	RNF40		O75223	GGCT		O75380	NDUFS6
O75381	PEX14		O75153	CLUH		O75251	NDUFS7		O75381	PEX14
O75382	TRIM3		O75165	DNAJC13		O75306	NDUFS2		O75382	TRIM3
O75390	CS		O75190	DNAJB6		O75312	ZPR1		O75390	CS
O75391	SPAG7		O75208	COQ9		O75340	PDCD6		O75391	SPAG7
O75396	SEC22B		O75251	NDUFS7		O75347	TBCA		O75396	SEC22B
O75400	PRPF40A		O75306	NDUFS2		O75348	ATP6V1G1		O75400	PRPF40A
O75431	MTX2		O75312	ZPR1		O75351	VPS4B		O75431	MTX2
O75436	VPS26A		O75340	PDCD6		O75352	MPDU1		O75436	VPS26A
O75439	PMPCB		O75344	FKBP6		O75367	H2AFY		O75439	PMPCB
O75448	MED24		O75347	TBCA		O75368	SH3BGRL		O75448	MED24
O75475	PSIP1		O75348	ATP6V1G1		O75369	FLNB		O75475	PSIP1
O75477	ERLIN1		O75351	VPS4B		O75376	NCOR1		O75477	ERLIN1
O75489	NDUFS3		O75352	MPDU1		O75380	NDUFS6		O75489	NDUFS3
O75494	SRSF10		O75367	H2AFY		O75390	CS		O75494	SRSF10
O75496	GMNN		O75368	SH3BGRL		O75391	SPAG7		O75496	GMNN
O75506	HSBP1		O75369	FLNB		O75396	SEC22B		O75506	HSBP1
O75521	ECI2		O75381	PEX14		O75400	PRPF40A		O75521	ECI2
O75530	EED		O75390	CS		O75431	MTX2		O75530	EED
O75531	BANF1		O75391	SPAG7		O75436	VPS26A		O75531	BANF1
O75533	SF3B1		O75396	SEC22B		O75438	NDUFB1		O75533	SF3B1
O75534	CSDE1		O75400	PRPF40A		O75439	PMPCB		O75534	CSDE1
O75569	PRKRA		O75431	MTX2		O75448	MED24		O75569	PRKRA
O75600	GCAT		O75436	VPS26A		O75449	KATNA1		O75600	GCAT
O75607	NPM3		O75439	PMPCB		O75475	PSIP1		O75607	NPM3
O75608	LYPLA1		O75449	KATNA1		O75477	ERLIN1		O75608	LYPLA1
O75616	ERAL1		O75475	PSIP1		O75489	NDUFS3		O75616	ERAL1
O75643	SNRNP200		O75477	ERLIN1		O75494	SRSF10		O75643	SNRNP200
O75663	TIPRL		O75489	NDUFS3		O75506	HSBP1		O75663	TIPRL
P35813	PPM1A		O75494	SRSF10		O75521	ECI2		P35813	PPM1A
O75691	UTP20		O75506	HSBP1		O75530	EED		O75691	UTP20
O75694	NUP155		O75521	ECI2		O75531	BANF1		O75694	NUP155
O75717	WDHD1		O75530	EED		O75533	SF3B1		O75717	WDHD1
O75718	CRTAP		O75531	BANF1		O75534	CSDE1		O75718	CRTAP
O75746	SLC25A12		O75533	SF3B1		O75569	PRKRA		O75746	SLC25A12
O75787	ATP6AP2		O75534	CSDE1		O75607	NPM3		O75787	ATP6AP2
O75794	CDC123		O75569	PRKRA		O75608	LYPLA1		O75794	CDC123
O75821	EIF3G		O75600	GCAT		O75616	ERAL1		O75821	EIF3G
O75822	EIF3J		O75607	NPM3		O75643	SNRNP200		O75822	EIF3J
O75828	CBR3		O75608	LYPLA1		O75663	TIPRL		O75828	CBR3
O75832	PSMD10		O75616	ERAL1		P35813	PPM1A		O75832	PSMD10
O75874	IDH1		O75643	SNRNP200		O75691	UTP20		O75874	IDH1
O75879	GATB		O75663	TIPRL		O75694	NUP155		O75879	GATB
O75880	SCO1		P35813	PPM1A		O75717	WDHD1		O75880	SCO1
O75915	ARL6IP5		O75691	UTP20		O75718	CRTAP		O75915	ARL6IP5
O75934	BCAS2		O75694	NUP155		O75746	SLC25A12		O75934	BCAS2
O75940	SMNDC1		O75717	WDHD1		O75794	CDC123		O75940	SMNDC1
O75947	ATP5PD		O75718	CRTAP		O75817	POP7		O75947	ATP5PD
O75955	FLOT1		O75746	SLC25A12		O75821	EIF3G		O75955	FLOT1
O75962	TRIO		O75787	ATP6AP2		O75822	EIF3J		O75962	TRIO
O75964	ATP5MG		O75794	CDC123		O75828	CBR3		O75964	ATP5MG
O75970	MPDZ		O75821	EIF3G		O75832	PSMD10		O75970	MPDZ
O76003	GLRX3		O75822	EIF3J		O75844	ZMPSTE24		O76003	GLRX3
O76021	RSL1D1		O75828	CBR3		O75864	PPP1R37		O76021	RSL1D1
O76031	CLPX		O75844	ZMPSTE24		O75874	IDH1		O76031	CLPX
O76070	SNCG		O75874	IDH1		O75879	GATB		O76070	SNCG
O76071	CIAO1		O75879	GATB		O75880	SCO1		O76071	CIAO1
O76080	ZFAND5		O75880	SCO1		O75909	CCNK		O76080	ZFAND5
O76094	SRP72		O75915	ARL6IP5		O75915	ARL6IP5		O76094	SRP72
O94760	DDAH1		O75928	PIAS2		O75934	BCAS2		O94760	DDAH1
O94776	MTA2		O75934	BCAS2		O75937	DNAJC8		O94776	MTA2
O94822	LTN1		O75937	DNAJC8		O75940	SMNDC1		O94822	LTN1
O94826	TOMM70		O75940	SMNDC1		O75947	ATP5PD		O94826	TOMM70
O94855	SEC24D		O75947	ATP5PD		O75955	FLOT1		O94855	SEC24D
O94874	UFL1		O75955	FLOT1		O75962	TRIO		O94874	UFL1
O94875	SORBS2		O75964	ATP5MG		O75964	ATP5MG		O94875	SORBS2
O94888	UBXN7		O76003	GLRX3		O75970	MPDZ		O94888	UBXN7
O94901	SUN1		O76021	RSL1D1		O75976	CPD		O94901	SUN1
O94903	PLPBP		O76031	CLPX		O76003	GLRX3		O94903	PLPBP
O94905	ERLIN2		O76070	SNCG		O76021	RSL1D1		O94905	ERLIN2
O94906	PRPF6		O76071	CIAO1		O76031	CLPX		O94906	PRPF6
O94913	PCF11		O76080	ZFAND5		O76070	SNCG		O94913	PCF11
O94925	GLS		O76094	SRP72		O76071	CIAO1		O94925	GLS
O94927	HAUS5		O94760	DDAH1		O76080	ZFAND5		O94927	HAUS5
O94966	USP19		O94776	MTA2		O76094	SRP72		O94966	USP19
O94973	AP2A2		O94808	GFPT2		O94760	DDAH1		O94973	AP2A2
O94979	SEC31A		O94822	LTN1		O94763	URI1		O94979	SEC31A
O94992	HEXIM1		O94826	TOMM70		O94766	B3GAT3		O94992	HEXIM1
O95071	UBR5		O94875	SORBS2		O94776	MTA2		O95071	UBR5
O95104	SCAF4		O94886	TMEM63A		O94822	LTN1		O95104	SCAF4
O95139	NDUFB6		O94888	UBXN7		O94826	TOMM70		O95139	NDUFB6
O95140	MFN2		O94901	SUN1		O94855	SEC24D		O95140	MFN2
O95149	SNUPN		O94903	PLPBP		O94875	SORBS2		O95149	SNUPN
O95155	UBE4B		O94905	ERLIN2		O94901	SUN1		O95155	UBE4B
O95159	ZFPL1		O94906	PRPF6		O94903	PLPBP		O95159	ZFPL1
O95163	ELP1		O94913	PCF11		O94905	ERLIN2		O95163	ELP1
O95169	NDUFB8		O94925	GLS		O94906	PRPF6		O95169	NDUFB8
O95197	RTN3		O94927	HAUS5		O94913	PCF11		O95197	RTN3
O95202	LETM1		O94973	AP2A2		O94925	GLS		O95202	LETM1
O95218	ZRANB2		O94979	SEC31A		O94966	USP19		O95218	ZRANB2
O95229	ZWINT		O94992	HEXIM1		O94979	SEC31A		O95229	ZWINT
O95232	LUC7L3		O95071	UBR5		O94992	HEXIM1		O95232	LUC7L3
O95235	KIF20A		O95104	SCAF4		O95071	UBR5		O95235	KIF20A
O95239	KIF4A		O95139	NDUFB6		O95139	NDUFB6		O95239	KIF4A
O95251	KAT7		O95140	MFN2		O95140	MFN2		O95251	KAT7
O95292	VAPB		O95149	SNUPN		O95155	UBE4B		O95292	VAPB
O95295	SNAPIN		O95155	UBE4B		O95159	ZFPL1		O95295	SNAPIN
O95297	MPZL1		O95159	ZFPL1		O95163	ELP1		O95297	MPZL1
O95299	NDUFA10		O95163	ELP1		O95169	NDUFB8		O95299	NDUFA10
O95302	FKBP9		O95169	NDUFB8		O95197	RTN3		O95302	FKBP9
O95336	PGLS		O95197	RTN3		O95202	LETM1		O95336	PGLS
O95340	PAPSS2		O95202	LETM1		O95218	ZRANB2		O95340	PAPSS2
O95347	SMC2		O95218	ZRANB2		O95229	ZWINT		O95347	SMC2
O95352	ATG7		O95232	LUC7L3		O95232	LUC7L3		O95352	ATG7
O95361	TRIM16		O95235	KIF20A		O95235	KIF20A		O95361	TRIM16
O95372	LYPLA2		O95239	KIF4A		O95239	KIF4A		O95372	LYPLA2
O95373	IPO7		O95251	KAT7		O95251	KAT7		O95373	IPO7
O95376	ARIH2		O95292	VAPB		O95263	PDE8B		O95376	ARIH2
O95379	TNFAIP8		O95295	SNAPIN		O95292	VAPB		O95379	TNFAIP8
O95394	PGM3		O95297	MPZL1		O95295	SNAPIN		O95394	PGM3
O95396	MOCS3		O95299	NDUFA10		O95297	MPZL1		O95396	MOCS3
O95399	UTS2		O95302	FKBP9		O95299	NDUFA10		O95399	UTS2
O95406	CNIH1		O95336	PGLS		O95302	FKBP9		O95406	CNIH1
O95433	AHSA1		O95340	PAPSS2		O95336	PGLS		O95433	AHSA1
O95453	PARN		O95347	SMC2		O95340	PAPSS2		O95453	PARN
O95456	PSMG1		O95352	ATG7		O95347	SMC2		O95456	PSMG1
O95466	FMNL1		O95361	TRIM16		O95352	ATG7		O95466	FMNL1
O95478	NSA2		O95372	LYPLA2		O95361	TRIM16		O95478	NSA2
O95486	SEC24A		O95373	IPO7		O95372	LYPLA2		O95486	SEC24A
O95487	SEC24B		O95376	ARIH2		O95373	IPO7		O95487	SEC24B
O95563	MPC2		O95379	TNFAIP8		O95376	ARIH2		O95563	MPC2
O95571	ETHE1		O95394	PGM3		O95379	TNFAIP8		O95571	ETHE1
O95573	ACSL3		O95399	UTS2		O95394	PGM3		O95573	ACSL3
O95602	POLR1A		O95406	CNIH1		O95399	UTS2		O95602	POLR1A
O95633	FSTL3		O95425	SVIL		O95406	CNIH1		O95633	FSTL3
O95671	ASMTL		O95433	AHSA1		O95425	SVIL		O95671	ASMTL
O95721	SNAP29		O95453	PARN		O95433	AHSA1		O95721	SNAP29
O95747	OXSR1		O95456	PSMG1		O95456	PSMG1		O95747	OXSR1
O95757	HSPA4L		O95478	NSA2		O95466	FMNL1		O95757	HSPA4L
O95758	PTBP3		O95486	SEC24A		O95478	NSA2		O95758	PTBP3
O95782	AP2A1		O95487	SEC24B		O95486	SEC24A		O95782	AP2A1
O95793	STAU1		O95563	MPC2		O95487	SEC24B		O95793	STAU1
O95816	BAG2		O95571	ETHE1		O95563	MPC2		O95816	BAG2
O95817	BAG3		O95573	ACSL3		O95571	ETHE1		O95817	BAG3
O95831	AIFM1		O95602	POLR1A		O95573	ACSL3		O95831	AIFM1
O95861	BPNT1		O95633	FSTL3		O95602	POLR1A		O95861	BPNT1
O95881	TXNDC12		O95671	ASMTL		O95639	CPSF4		O95881	TXNDC12
O95926	SYF2		O95721	SNAP29		O95671	ASMTL		O95926	SYF2
O95983	MBD3		O95747	OXSR1		O95747	OXSR1		O95983	MBD3
O95999	BCL10		O95757	HSPA4L		O95757	HSPA4L		O95999	BCL10
O96000	NDUFB10		O95758	PTBP3		O95758	PTBP3		O96000	NDUFB10
O96005	CLPTM1		O95782	AP2A1		O95782	AP2A1		O96005	CLPTM1
O96008	TOMM40		O95793	STAU1		O95793	STAU1		O96008	TOMM40
O96019	ACTL6A		O95816	BAG2		O95816	BAG2		O96019	ACTL6A
P00338	LDHA		O95817	BAG3		O95817	BAG3		P00338	LDHA
P00367	GLUD1		O95831	AIFM1		O95825	CRYZL1		P00367	GLUD1
P00374	DHFR		O95861	BPNT1		O95831	AIFM1		P00374	DHFR
P00387	CYB5R3		O95865	DDAH2		O95833	CLIC3		P00387	CYB5R3
P00390	GSR		O95881	TXNDC12		O95861	BPNT1		P00390	GSR
P00403	MT-CO2		O95926	SYF2		O95881	TXNDC12		P00403	MT-CO2
P00441	SOD1		O95983	MBD3		O95926	SYF2		P00441	SOD1
P00491	PNP		O96000	NDUFB10		O95983	MBD3		P00491	PNP
P00492	HPRT1		O96008	TOMM40		O96000	NDUFB10		P00492	HPRT1
P00505	GOT2		O96019	ACTL6A		O96008	TOMM40		P00505	GOT2
P00533	EGFR		O96028	NSD2		O96019	ACTL6A		P00533	EGFR
P00558	PGK1		P00338	LDHA		O96028	NSD2		P00558	PGK1
P00568	AK1		P00367	GLUD1		P00167	CYB5A		P00568	AK1
P00846	MT-ATP6		P00374	DHFR		P00338	LDHA		P00846	MT-ATP6
P00918	CA2		P00387	CYB5R3		P00367	GLUD1		P00918	CA2
P00966	ASS1		P00390	GSR		P00374	DHFR		P00966	ASS1
P01106	MYC		P00403	MT-CO2		P00387	CYB5R3		P01106	MYC
P01111	NRAS		P00441	SOD1		P00390	GSR		P01111	NRAS
P01116	KRAS		P00491	PNP		P00403	MT-CO2		P01116	KRAS
P01891	HLA-A		P00492	HPRT1		P00441	SOD1		P01891	HLA-A
P02462	COL4A1		P00505	GOT2		P00491	PNP		P02462	COL4A1
P02511	CRYAB		P00533	EGFR		P00492	HPRT1		P02511	CRYAB
P02545	LMNA		P00558	PGK1		P00505	GOT2		P02545	LMNA
P02786	TFRC		P00568	AK1		P00533	EGFR		P02786	TFRC
P02792	FTL		P00846	MT-ATP6		P00558	PGK1		P02792	FTL
P02794	FTH1		P00918	CA2		P00568	AK1		P02794	FTH1
P03928	MT-ATP8		P00966	ASS1		P00918	CA2		P03928	MT-ATP8
P04040	CAT		P01023	A2M		P00966	ASS1		P04040	CAT
P04062	GBA		P01106	MYC		P01106	MYC		P04062	GBA
P04075	ALDOA		P01111	NRAS		P01111	NRAS		P04075	ALDOA
P04080	CSTB		P01116	KRAS		P01116	KRAS		P04080	CSTB
P04083	ANXA1		P01891	HLA-A		P01130	LDLR		P04083	ANXA1
P04150	NR3C1		P02462	COL4A1		P01891	HLA-A		P04150	NR3C1
P04179	SOD2		P02545	LMNA		P02462	COL4A1		P04179	SOD2
P04181	OAT		P02786	TFRC		P02545	LMNA		P04181	OAT
P04183	TK1		P02794	FTH1		P02786	TFRC		P04183	TK1
P04350	TUBB4A		P03886	MT-ND1		P02792	FTL		P04350	TUBB4A
P04406	GAPDH		P03928	MT-ATP8		P02794	FTH1		P04406	GAPDH
P04632	CAPNS1		P04040	CAT		P03897	MT-ND3		P04632	CAPNS1
P04732	MT1E		P04062	GBA		P04040	CAT		P04732	MT1E
P04792	HSPB1		P04075	ALDOA		P04062	GBA		P04792	HSPB1
P04818	TYMS		P04080	CSTB		P04075	ALDOA		P04818	TYMS
P04843	RPN1		P04083	ANXA1		P04080	CSTB		P04843	RPN1
P04844	RPN2		P04150	NR3C1		P04083	ANXA1		P04844	RPN2
P04899	GNAI2		P04179	SOD2		P04150	NR3C1		P04899	GNAI2
Q99878	HIST1H2AJ		P04181	OAT		P04179	SOD2		Q99878	HIST1H2AJ
P05023	ATP1A1		P04183	TK1		P04181	OAT		P05023	ATP1A1
P05026	ATP1B1		P04406	GAPDH		P04183	TK1		P05026	ATP1B1
P05091	ALDH2		P04632	CAPNS1		P04406	GAPDH		P05091	ALDH2
P05141	SLC25A5		P04732	MT1E		P04632	CAPNS1		P05141	SLC25A5
P05161	ISG15		P04792	HSPB1		P04732	MT1E		P05161	ISG15
P05186	ALPL		P04818	TYMS		P04792	HSPB1		P05186	ALPL
P05198	EIF2S1		P04843	RPN1		P04818	TYMS		P05198	EIF2S1
P05386	RPLP1		P04844	RPN2		P04843	RPN1		P05386	RPLP1
P05387	RPLP2		P04899	GNAI2		P04844	RPN2		P05387	RPLP2
P05388	RPLP0		Q99878	HIST1H2AJ		P04899	GNAI2		P05388	RPLP0
P05455	SSB		P05023	ATP1A1		Q99878	HIST1H2AJ		P05455	SSB
P05556	ITGB1		P05026	ATP1B1		P05023	ATP1A1		P05556	ITGB1
P05783	KRT18		P05091	ALDH2		P05026	ATP1B1		P05783	KRT18
P06132	UROD		P05141	SLC25A5		P05091	ALDH2		P06132	UROD
P06280	GLA		P05161	ISG15		P05141	SLC25A5		P06280	GLA
P06454	PTMA		P05186	ALPL		P05161	ISG15		P06454	PTMA
P06493	CDK1		P05198	EIF2S1		P05186	ALPL		P06493	CDK1
P06576	ATP5F1B		P05386	RPLP1		P05198	EIF2S1		P06576	ATP5F1B
P06703	S100A6		P05387	RPLP2		P05386	RPLP1		P06703	S100A6
P06730	EIF4E		P05388	RPLP0		P05387	RPLP2		P06730	EIF4E
P06733	ENO1		P05455	SSB		P05388	RPLP0		P06733	ENO1
P06737	PYGL		P05556	ITGB1		P05455	SSB		P06737	PYGL
P06744	GPI		P05783	KRT18		P05556	ITGB1		P06744	GPI
P06748	NPM1		P06132	UROD		P05783	KRT18		P06748	NPM1
P06753	TPM3		P06454	PTMA		P06132	UROD		P06753	TPM3
P06756	ITGAV		P06493	CDK1		P06454	PTMA		P06756	ITGAV
P06858	LPL		P06576	ATP5F1B		P06493	CDK1		P06858	LPL
P06865	HEXA		P06703	S100A6		P06576	ATP5F1B		P06865	HEXA
Q16778	HIST2H2BE		P06730	EIF4E		P06703	S100A6		Q16778	HIST2H2BE
P07099	EPHX1		P06733	ENO1		P06730	EIF4E		P07099	EPHX1
P07108	DBI		P06737	PYGL		P06733	ENO1		P07108	DBI
P07195	LDHB		P06744	GPI		P06737	PYGL		P07195	LDHB
P07203	GPX1		P06748	NPM1		P06744	GPI		P07203	GPX1
P07237	P4HB		P06753	TPM3		P06748	NPM1		P07237	P4HB
P07311	ACYP1		P06756	ITGAV		P06753	TPM3		P07311	ACYP1
P07339	CTSD		P06858	LPL		P06756	ITGAV		P07339	CTSD
P07355	ANXA2		P06865	HEXA		P06858	LPL		P07355	ANXA2
P07384	CAPN1		Q16778	HIST2H2BE		P06865	HEXA		P07384	CAPN1
P07437	TUBB		P07099	EPHX1		Q16778	HIST2H2BE		P07437	TUBB
P07602	PSAP		P07108	DBI		P07099	EPHX1		P07602	PSAP
P07686	HEXB		P07195	LDHB		P07108	DBI		P07686	HEXB
P07741	APRT		P07203	GPX1		P07195	LDHB		P07741	APRT
P07814	EPRS		P07237	P4HB		P07203	GPX1		P07814	EPRS
P07858	CTSB		P07305	H1F0		P07237	P4HB		P07858	CTSB
P07900	HSP90AA1		P07311	ACYP1		P07305	H1F0		P07900	HSP90AA1
P07910	HNRNPC		P07339	CTSD		P07311	ACYP1		P07910	HNRNPC
P07919	UQCRH		P07355	ANXA2		P07339	CTSD		P07919	UQCRH
P07942	LAMB1		P07384	CAPN1		P07355	ANXA2		P07942	LAMB1
P07951	TPM2		P07437	TUBB		P07384	CAPN1		P07951	TPM2
P07954	FH		P07602	PSAP		P07437	TUBB		P07954	FH
P08133	ANXA6		P07686	HEXB		P07602	PSAP		P08133	ANXA6
P08174	CD55		P07737	PFN1		P07686	HEXB		P08174	CD55
P08195	SLC3A2		P07741	APRT		P07737	PFN1		P08195	SLC3A2
P08237	PFKM		P07814	EPRS		P07741	APRT		P08237	PFKM
P08238	HSP90AB1		P07858	CTSB		P07814	EPRS		P08238	HSP90AB1
P08240	SRPRA		P07900	HSP90AA1		P07858	CTSB		P08240	SRPRA
P08243	ASNS		P07910	HNRNPC		P07900	HSP90AA1		P08243	ASNS
P08397	HMBS		P07919	UQCRH		P07910	HNRNPC		P08397	HMBS
P08559	PDHA1		P07942	LAMB1		P07919	UQCRH		P08559	PDHA1
P08572	COL4A2		P07951	TPM2		P07942	LAMB1		P08572	COL4A2
P08574	CYC1		P07954	FH		P07954	FH		P08574	CYC1
P08581	MET		P07996	THBS1		P08133	ANXA6		P08581	MET
P08621	SNRNP70		P08133	ANXA6		P08174	CD55		P08621	SNRNP70
P08648	ITGA5		P08174	CD55		P08183	ABCB1		P08648	ITGA5
P08651	NFIC		P08183	ABCB1		P08195	SLC3A2		P08651	NFIC
P08670	VIM		P08195	SLC3A2		P08237	PFKM		P08670	VIM
P08708	RPS17		P08237	PFKM		P08238	HSP90AB1		P08708	RPS17
P08754	GNAI3		P08238	HSP90AB1		P08240	SRPRA		P08754	GNAI3
P08758	ANXA5		P08240	SRPRA		P08243	ASNS		P08758	ANXA5
P08865	RPSA		P08243	ASNS		P08397	HMBS		P08865	RPSA
P09012	SNRPA		P08397	HMBS		P08559	PDHA1		P09012	SNRPA
P09104	ENO2		P08559	PDHA1		P08572	COL4A2		P09104	ENO2
P09110	ACAA1		P08572	COL4A2		P08574	CYC1		P09110	ACAA1
P09132	SRP19		P08574	CYC1		P08581	MET		P09132	SRP19
P09211	GSTP1		P08581	MET		P08621	SNRNP70		P09211	GSTP1
P09234	SNRPC		P08621	SNRNP70		P08648	ITGA5		P09234	SNRPC
P09382	LGALS1		P08648	ITGA5		P08670	VIM		P09382	LGALS1
P09417	QDPR		P08651	NFIC		P08708	RPS17		P09417	QDPR
P09429	HMGB1		P08670	VIM		P08754	GNAI3		P09429	HMGB1
P09488	GSTM1		P08708	RPS17		P08758	ANXA5		P09488	GSTM1
P09493	TPM1		P08754	GNAI3		P08865	RPSA		P09493	TPM1
P09496	CLTA		P08758	ANXA5		P09012	SNRPA		P09496	CLTA
P09497	CLTB		P08865	RPSA		P09104	ENO2		P09497	CLTB
P09525	ANXA4		P09001	MRPL3		P09110	ACAA1		P09525	ANXA4
P09543	CNP		P09012	SNRPA		P09132	SRP19		P09543	CNP
P09622	DLD		P09038	FGF2		P09211	GSTP1		P09622	DLD
P09651	HNRNPA1		P09104	ENO2		P09234	SNRPC		P09651	HNRNPA1
P09661	SNRPA1		P09110	ACAA1		P09382	LGALS1		P09661	SNRPA1
P09669	COX6C		P09132	SRP19		P09417	QDPR		P09669	COX6C
P09874	PARP1		P09211	GSTP1		P09429	HMGB1		P09874	PARP1
P09884	POLA1		P09234	SNRPC		P09488	GSTM1		P09884	POLA1
P09960	LTA4H		P09382	LGALS1		P09493	TPM1		P09960	LTA4H
P09972	ALDOC		P09417	QDPR		P09496	CLTA		P09972	ALDOC
Q71UI9	H2AFV		P09429	HMGB1		P09497	CLTB		Q71UI9	H2AFV
Q9BTZ2	DHRS4		P09488	GSTM1		P09525	ANXA4		Q9BTZ2	DHRS4
P0CG30	GSTT2B		P09493	TPM1		P09543	CNP		P0CG30	GSTT2B
P50225	SULT1A1		P09496	CLTA		P09622	DLD		P50225	SULT1A1
P0DMV9	HSPA1B		P09497	CLTB		P09651	HNRNPA1		P0DMV9	HSPA1B
P0DN76	U2AF1L5		P09525	ANXA4		P09661	SNRPA1		P0DN76	U2AF1L5
P35520	CBS		P09543	CNP		P09874	PARP1		P35520	CBS
P0DP25	CALM3		P09601	HMOX1		P09960	LTA4H		P0DP25	CALM3
P0DPB6	POLR1D		P09622	DLD		P09972	ALDOC		P0DPB6	POLR1D
P10155	RO60		P09651	HNRNPA1		Q71UI9	H2AFV		P10155	RO60
P62070	RRAS2		P09661	SNRPA1		Q6ZUB0	SPATA31D4		P62070	RRAS2
P10321	HLA-C		P09669	COX6C		P0CG30	GSTT2B		P10321	HLA-C
P10412	HIST1H1E		P09874	PARP1		P0DMV9	HSPA1B		P10412	HIST1H1E
P10515	DLAT		P09960	LTA4H		P0DN76	U2AF1L5		P10515	DLAT
P10599	TXN		P09972	ALDOC		P35520	CBS		P10599	TXN
P10606	COX5B		Q71UI9	H2AFV		P0DP25	CALM3		P10606	COX5B
P10619	CTSA		P0CG30	GSTT2B		P0DPB6	POLR1D		P10619	CTSA
P10620	MGST1		P50225	SULT1A1		P10155	RO60		P10620	MGST1
P10644	PRKAR1A		P0DMV9	HSPA1B		P10321	HLA-C		P10644	PRKAR1A
P10768	ESD		P0DN76	U2AF1L5		P10412	HIST1H1E		P10768	ESD
P10809	HSPD1		P35520	CBS		P10515	DLAT		P10809	HSPD1
P10909	CLU		P0DP25	CALM3		P10599	TXN		P10909	CLU
P11021	HSPA5		P10155	RO60		P10606	COX5B		P11021	HSPA5
P11047	LAMC1		P62070	RRAS2		P10620	MGST1		P11047	LAMC1
P11117	ACP2		P10321	HLA-C		P10644	PRKAR1A		P11117	ACP2
P11137	MAP2		P10412	HIST1H1E		P10768	ESD		P11137	MAP2
P11142	HSPA8		P10515	DLAT		P10809	HSPD1		P11142	HSPA8
P11166	SLC2A1		P10599	TXN		P10909	CLU		P11166	SLC2A1
P11171	EPB41		P10606	COX5B		P11021	HSPA5		P11171	EPB41
P11172	UMPS		P10619	CTSA		P11047	LAMC1		P11172	UMPS
P11177	PDHB		P10620	MGST1		P11117	ACP2		P11177	PDHB
P11182	DBT		P10644	PRKAR1A		P11137	MAP2		P11182	DBT
P11216	PYGB		P10768	ESD		P11142	HSPA8		P11216	PYGB
P11233	RALA		P10809	HSPD1		P11166	SLC2A1		P11233	RALA
P11279	LAMP1		P10909	CLU		P11172	UMPS		P11279	LAMP1
P11310	ACADM		P11021	HSPA5		P11177	PDHB		P11310	ACADM
P11387	TOP1		P11047	LAMC1		P11182	DBT		P11387	TOP1
P11388	TOP2A		P11137	MAP2		P11216	PYGB		P11388	TOP2A
P11413	G6PD		P11142	HSPA8		P11233	RALA		P11413	G6PD
P11441	UBL4A		P11166	SLC2A1		P11279	LAMP1		P11441	UBL4A
P11498	PC		P11172	UMPS		P11310	ACADM		P11498	PC
P11586	MTHFD1		P11177	PDHB		P11387	TOP1		P11586	MTHFD1
P11717	IGF2R		P11182	DBT		P11388	TOP2A		P11717	IGF2R
P11766	ADH5		P11216	PYGB		P11413	G6PD		P11766	ADH5
P11802	CDK4		P11233	RALA		P11441	UBL4A		P11802	CDK4
P11908	PRPS2		P11279	LAMP1		P11498	PC		P11908	PRPS2
P11940	PABPC1		P11310	ACADM		P11532	DMD		P11940	PABPC1
P12004	PCNA		P11387	TOP1		P11586	MTHFD1		P12004	PCNA
P12036	NEFH		P11388	TOP2A		P11717	IGF2R		P12036	NEFH
P12081	HARS		P11413	G6PD		P11766	ADH5		P12081	HARS
P12235	SLC25A4		P11441	UBL4A		P11802	CDK4		P12235	SLC25A4
P12236	SLC25A6		P11498	PC		P11908	PRPS2		P12236	SLC25A6
P12268	IMPDH2		P11532	DMD		P11940	PABPC1		P12268	IMPDH2
P12270	TPR		P11586	MTHFD1		P12004	PCNA		P12270	TPR
P12277	CKB		P11717	IGF2R		P12081	HARS		P12277	CKB
P12429	ANXA3		P11766	ADH5		P12235	SLC25A4		P12429	ANXA3
P12532	CKMT1A		P11802	CDK4		P12236	SLC25A6		P12532	CKMT1A
P12694	BCKDHA		P11908	PRPS2		P12268	IMPDH2		P12694	BCKDHA
P12814	ACTN1		P11940	PABPC1		P12270	TPR		P12814	ACTN1
P12955	PEPD		P12004	PCNA		P12277	CKB		P12955	PEPD
P12956	XRCC6		P12081	HARS		P12429	ANXA3		P12956	XRCC6
P13010	XRCC5		P12235	SLC25A4		P12532	CKMT1A		P13010	XRCC5
P13056	NR2C1		P12236	SLC25A6		P12694	BCKDHA		P13056	NR2C1
P13073	COX4I1		P12268	IMPDH2		P12814	ACTN1		P13073	COX4I1
P13473	LAMP2		P12270	TPR		P12956	XRCC6		P13473	LAMP2
P13489	RNH1		P12277	CKB		P13010	XRCC5		P13489	RNH1
P13639	EEF2		P12429	ANXA3		P13073	COX4I1		P13639	EEF2
P13667	PDIA4		P12532	CKMT1A		P13473	LAMP2		P13667	PDIA4
P13674	P4HA1		P12694	BCKDHA		P13489	RNH1		P13674	P4HA1
P13693	TPT1		P12814	ACTN1		P13639	EEF2		P13693	TPT1
P13797	PLS3		P12955	PEPD		P13667	PDIA4		P13797	PLS3
P13798	APEH		P12956	XRCC6		P13674	P4HA1		P13798	APEH
P13804	ETFA		P13010	XRCC5		P13693	TPT1		P13804	ETFA
P13807	GYS1		P13073	COX4I1		P13797	PLS3		P13807	GYS1
P13861	PRKAR2A		P13284	IFI30		P13798	APEH		P13861	PRKAR2A
P13929	ENO3		P13473	LAMP2		P13804	ETFA		P13929	ENO3
P13987	CD59		P13489	RNH1		P13861	PRKAR2A		P13987	CD59
P13995	MTHFD2		P13639	EEF2		Q5VT79	ANXA8L1		P13995	MTHFD2
P14174	MIF		P13667	PDIA4		P13929	ENO3		P14174	MIF
P14209	CD99		P13674	P4HA1		P13984	GTF2F2		P14209	CD99
P14314	PRKCSH		P13693	TPT1		P13987	CD59		P14314	PRKCSH
P14324	FDPS		P13797	PLS3		P13995	MTHFD2		P14324	FDPS
P14384	CPM		P13798	APEH		P14174	MIF		P14384	CPM
P14406	COX7A2		P13804	ETFA		P14209	CD99		P14406	COX7A2
P14550	AKR1A1		P13861	PRKAR2A		P14314	PRKCSH		P14550	AKR1A1
P14618	PKM		Q5VT79	ANXA8L1		P14324	FDPS		P14618	PKM
P14625	HSP90B1		P13929	ENO3		P14406	COX7A2		P14625	HSP90B1
P14635	CCNB1		P13984	GTF2F2		P14550	AKR1A1		P14635	CCNB1
P63162	SNRPN		P13987	CD59		P14618	PKM		P63162	SNRPN
P14735	IDE		P13995	MTHFD2		P14625	HSP90B1		P14735	IDE
P14854	COX6B1		P14174	MIF		P14635	CCNB1		P14854	COX6B1
P14859	POU2F1		P14209	CD99		P14649	MYL6B		P14859	POU2F1
P14866	HNRNPL		P14314	PRKCSH		P63162	SNRPN		P14866	HNRNPL
P14868	DARS		P14324	FDPS		P14735	IDE		P14868	DARS
P14923	JUP		P14550	AKR1A1		P14854	COX6B1		P14923	JUP
P14927	UQCRB		P14618	PKM		P14866	HNRNPL		P14927	UQCRB
P15104	GLUL		P14625	HSP90B1		P14868	DARS		P15104	GLUL
P15121	AKR1B1		P14635	CCNB1		P14923	JUP		P15121	AKR1B1
P15151	PVR		P63162	SNRPN		P14927	UQCRB		P15151	PVR
P15170	GSPT1		P14735	IDE		P15085	CPA1		P15170	GSPT1
P15289	ARSA		P14854	COX6B1		P15104	GLUL		P15289	ARSA
P15291	B4GALT1		P14866	HNRNPL		P15121	AKR1B1		P15291	B4GALT1
P15311	EZR		P14868	DARS		P15170	GSPT1		P15311	EZR
P15328	FOLR1		P14923	JUP		P15291	B4GALT1		P15328	FOLR1
P15374	UCHL3		P14927	UQCRB		P15311	EZR		P15374	UCHL3
P15531	NME1		P15085	CPA1		P15328	FOLR1		P15531	NME1
P15559	NQO1		P15104	GLUL		P15374	UCHL3		P15559	NQO1
P15586	GNS		P15121	AKR1B1		P15529	CD46		P15586	GNS
P15880	RPS2		P15170	GSPT1		P15531	NME1		P15880	RPS2
P15924	DSP		P15289	ARSA		P15559	NQO1		P15924	DSP
P15927	RPA2		P15291	B4GALT1		P15586	GNS		P15927	RPA2
P16070	CD44		P15311	EZR		P15880	RPS2		P16070	CD44
P16083	NQO2		P15328	FOLR1		P15924	DSP		P16083	NQO2
Q96QV6	HIST1H2AA		P15374	UCHL3		P15927	RPA2		Q96QV6	HIST1H2AA
P16152	CBR1		P15529	CD46		P16070	CD44		P16152	CBR1
P16220	CREB1		P15531	NME1		P16083	NQO2		P16220	CREB1
P16278	GLB1		P15559	NQO1		Q96QV6	HIST1H2AA		P16278	GLB1
P16401	HIST1H1B		P15586	GNS		P16144	ITGB4		P16401	HIST1H1B
P16402	HIST1H1D		P15880	RPS2		P16152	CBR1		P16402	HIST1H1D
P16403	HIST1H1C		P15924	DSP		P16401	HIST1H1B		P16403	HIST1H1C
P16435	POR		P15927	RPA2		P16402	HIST1H1D		P16435	POR
P16591	FER		P16070	CD44		P16403	HIST1H1C		P16591	FER
P16615	ATP2A2		P16083	NQO2		P16435	POR		P16615	ATP2A2
P16930	FAH		P16104	H2AFX		P16615	ATP2A2		P16930	FAH
P16949	STMN1		P16144	ITGB4		P16930	FAH		P16949	STMN1
P16989	YBX3		P16152	CBR1		P16949	STMN1		P16989	YBX3
P17028	ZNF24		P16278	GLB1		P16989	YBX3		P17028	ZNF24
P17066	HSPA6		P16298	PPP3CB		P17028	ZNF24		P17066	HSPA6
P17096	HMGA1		P16401	HIST1H1B		P17066	HSPA6		P17096	HMGA1
P17174	GOT1		P16402	HIST1H1D		P17096	HMGA1		P17174	GOT1
P17252	PRKCA		P16403	HIST1H1C		P17152	TMEM11		P17252	PRKCA
P17275	JUNB		P16435	POR		P17174	GOT1		P17275	JUNB
P17302	GJA1		P16615	ATP2A2		P17252	PRKCA		P17302	GJA1
P17480	UBTF		P16930	FAH		P17302	GJA1		P17480	UBTF
P17612	PRKACA		P16949	STMN1		P17480	UBTF		P17612	PRKACA
P17655	CAPN2		P16989	YBX3		P17612	PRKACA		P17655	CAPN2
P17812	CTPS1		P17028	ZNF24		P17655	CAPN2		P17812	CTPS1
P17813	ENG		P17066	HSPA6		P17812	CTPS1		P17813	ENG
P17844	DDX5		P17096	HMGA1		P17813	ENG		P17844	DDX5
P17858	PFKL		P17152	TMEM11		P17844	DDX5		P17858	PFKL
P17931	LGALS3		P17174	GOT1		P17858	PFKL		P17931	LGALS3
P17980	PSMC3		P17252	PRKCA		P17931	LGALS3		P17980	PSMC3
P17987	TCP1		P17302	GJA1		P17980	PSMC3		P17987	TCP1
P18031	PTPN1		P17480	UBTF		P17987	TCP1		P18031	PTPN1
P18077	RPL35A		P17612	PRKACA		P18031	PTPN1		P18077	RPL35A
P18084	ITGB5		P17655	CAPN2		P18077	RPL35A		P18084	ITGB5
P18085	ARF4		P17812	CTPS1		P18085	ARF4		P18085	ARF4
P18124	RPL7		P17813	ENG		P18124	RPL7		P18124	RPL7
P18206	VCL		P17844	DDX5		P18206	VCL		P18206	VCL
P30685	HLA-B		P17858	PFKL		P30685	HLA-B		P30685	HLA-B
P18564	ITGB6		P17931	LGALS3		P18564	ITGB6		P18564	ITGB6
P18583	SON		P17980	PSMC3		P18583	SON		P18583	SON
P18615	NELFE		P17987	TCP1		P18615	NELFE		P18615	NELFE
P18621	RPL17		P18031	PTPN1		P18621	RPL17		P18621	RPL17
P18669	PGAM1		P18077	RPL35A		P18669	PGAM1		P18669	PGAM1
P18754	RCC1		P18085	ARF4		P18754	RCC1		P18754	RCC1
P18858	LIG1		P18124	RPL7		P18858	LIG1		P18858	LIG1
P18859	ATP5PF		P18206	VCL		P18859	ATP5PF		P18859	ATP5PF
P18887	XRCC1		P30685	HLA-B		P18887	XRCC1		P18887	XRCC1
P19022	CDH2		P18564	ITGB6		P19022	CDH2		P19022	CDH2
P19338	NCL		P18583	SON		P19338	NCL		P19338	NCL
P19367	HK1		P18615	NELFE		P19367	HK1		P19367	HK1
P19387	POLR2C		P18621	RPL17		P19387	POLR2C		P19387	POLR2C
P19388	POLR2E		P18669	PGAM1		P19388	POLR2E		P19388	POLR2E
P19404	NDUFV2		P18754	RCC1		P19404	NDUFV2		P19404	NDUFV2
P19525	EIF2AK2		P18858	LIG1		P19525	EIF2AK2		P19525	EIF2AK2
P19623	SRM		P18859	ATP5PF		P19623	SRM		P19623	SRM
P19784	CSNK2A2		P18887	XRCC1		P19971	TYMP		P19784	CSNK2A2
P19971	TYMP		P19022	CDH2		P20020	ATP2B1		P19971	TYMP
P20020	ATP2B1		P19338	NCL		P20042	EIF2S2		P20020	ATP2B1
P20042	EIF2S2		P19367	HK1		P20073	ANXA7		P20042	EIF2S2
P20073	ANXA7		P19387	POLR2C		P20290	BTF3		P20073	ANXA7
P20290	BTF3		P19388	POLR2E		P20338	RAB4A		P20290	BTF3
P20339	RAB5A		P19404	NDUFV2		P20339	RAB5A		P20339	RAB5A
P20340	RAB6A		P19525	EIF2AK2		P20340	RAB6A		P20340	RAB6A
P20585	MSH3		P19623	SRM		P20618	PSMB1		P20585	MSH3
P20618	PSMB1		P19784	CSNK2A2		P20645	M6PR		P20618	PSMB1
P20645	M6PR		P19971	TYMP		P20674	COX5A		P20645	M6PR
P20674	COX5A		P20020	ATP2B1		P20700	LMNB1		P20674	COX5A
P20700	LMNB1		P20042	EIF2S2		P20810	CAST		P20700	LMNB1
P20810	CAST		P20073	ANXA7		P20839	IMPDH1		P20810	CAST
P20839	IMPDH1		P20290	BTF3		P20908	COL5A1		P20839	IMPDH1
P20908	COL5A1		P20339	RAB5A		P20962	PTMS		P20908	COL5A1
P20962	PTMS		P20340	RAB6A		P21127	CDK11B		P20962	PTMS
P21127	CDK11B		P20585	MSH3		P21266	GSTM3		P21127	CDK11B
P21266	GSTM3		P20618	PSMB1		P21281	ATP6V1B2		P21266	GSTM3
P21281	ATP6V1B2		P20645	M6PR		P21283	ATP6V1C1		P21281	ATP6V1B2
P21283	ATP6V1C1		P20674	COX5A		P21291	CSRP1		P21283	ATP6V1C1
P21291	CSRP1		P20700	LMNB1		P21333	FLNA		P21291	CSRP1
P21333	FLNA		P20810	CAST		P21399	ACO1		P21333	FLNA
P21399	ACO1		P20839	IMPDH1		P21796	VDAC1		P21399	ACO1
P21796	VDAC1		P20908	COL5A1		P21912	SDHB		P21796	VDAC1
P21912	SDHB		P20962	PTMS		P21926	CD9		P21912	SDHB
P21926	CD9		P21127	CDK11B		P21953	BCKDHB		P21926	CD9
P21953	BCKDHB		P21266	GSTM3		P21964	COMT		P21953	BCKDHB
P21964	COMT		P21281	ATP6V1B2		P21980	TGM2		P21964	COMT
P21980	TGM2		P21283	ATP6V1C1		P22059	OSBP		P21980	TGM2
P22059	OSBP		P21291	CSRP1		P22061	PCMT1		P22059	OSBP
P22061	PCMT1		P21333	FLNA		P22087	FBL		P22061	PCMT1
P22087	FBL		P21399	ACO1		P22102	GART		P22087	FBL
P22102	GART		P21796	VDAC1		P22234	PAICS		P22102	GART
P22234	PAICS		P21912	SDHB		P22307	SCP2		P22234	PAICS
P22307	SCP2		P21926	CD9		P22314	UBA1		P22307	SCP2
P22314	UBA1		P21953	BCKDHB		P22392	NME2		P22314	UBA1
P22392	NME2		P21964	COMT		P22570	FDXR		P22392	NME2
P22570	FDXR		P21980	TGM2		P22626	HNRNPA2B1		P22570	FDXR
P22626	HNRNPA2B1		P22059	OSBP		P22692	IGFBP4		P22626	HNRNPA2B1
P22692	IGFBP4		P22061	PCMT1		P22694	PRKACB		P22692	IGFBP4
P22694	PRKACB		P22087	FBL		P22695	UQCRC2		P22694	PRKACB
P22695	UQCRC2		P22102	GART		P22830	FECH		P22695	UQCRC2
P22830	FECH		P22234	PAICS		P23142	FBLN1		P22830	FECH
P23193	TCEA1		P22307	SCP2		P23193	TCEA1		P23193	TCEA1
P23229	ITGA6		P22314	UBA1		P23229	ITGA6		P23229	ITGA6
P23246	SFPQ		P22392	NME2		P23246	SFPQ		P23246	SFPQ
Q9NRH3	TUBG2		P22570	FDXR		P23258	TUBG1		Q9NRH3	TUBG2
P23284	PPIB		P22626	HNRNPA2B1		P23284	PPIB		P23284	PPIB
P23368	ME2		P22692	IGFBP4		P23368	ME2		P23368	ME2
P23381	WARS		P22694	PRKACB		P23381	WARS		P23381	WARS
P23396	RPS3		P22695	UQCRC2		P23396	RPS3		P23396	RPS3
P23497	SP100		P22830	FECH		P23434	GCSH		P23497	SP100
P23526	AHCY		P23193	TCEA1		P23497	SP100		P23526	AHCY
P23528	CFL1		P23229	ITGA6		P23526	AHCY		P23528	CFL1
P23588	EIF4B		P23246	SFPQ		P23528	CFL1		P23588	EIF4B
P23634	ATP2B4		Q9NRH3	TUBG2		P23588	EIF4B		P23634	ATP2B4
P23743	DGKA		P23284	PPIB		P23634	ATP2B4		P23743	DGKA
P23919	DTYMK		P23368	ME2		P23743	DGKA		P23919	DTYMK
P23921	RRM1		P23381	WARS		P23786	CPT2		P23921	RRM1
P24534	EEF1B2		P23396	RPS3		P23919	DTYMK		P24534	EEF1B2
P24539	ATP5PB		P23434	GCSH		P23921	RRM1		P24539	ATP5PB
P24666	ACP1		P23497	SP100		P24534	EEF1B2		P24666	ACP1
P24752	ACAT1		P23526	AHCY		P24539	ATP5PB		P24752	ACAT1
P24844	MYL9		P23528	CFL1		P24666	ACP1		P24844	MYL9
P24928	POLR2A		P23588	EIF4B		P24752	ACAT1		P24928	POLR2A
P24941	CDK2		P23634	ATP2B4		P24844	MYL9		P24941	CDK2
P25205	MCM3		P23786	CPT2		P24928	POLR2A		P25205	MCM3
P25325	MPST		P23919	DTYMK		P24941	CDK2		P25325	MPST
P25398	RPS12		P23921	RRM1		P25205	MCM3		P25398	RPS12
P25685	DNAJB1		P24534	EEF1B2		P25325	MPST		P25685	DNAJB1
P25705	ATP5F1A		P24539	ATP5PB		P25398	RPS12		P25705	ATP5F1A
P25786	PSMA1		P24666	ACP1		P25685	DNAJB1		P25786	PSMA1
P25787	PSMA2		P24752	ACAT1		P25705	ATP5F1A		P25787	PSMA2
P25788	PSMA3		P24844	MYL9		P25786	PSMA1		P25788	PSMA3
P25789	PSMA4		P24928	POLR2A		P25787	PSMA2		P25789	PSMA4
P25815	S100P		P24941	CDK2		P25788	PSMA3		P25815	S100P
P26006	ITGA3		P25205	MCM3		P25789	PSMA4		P26006	ITGA3
P26038	MSN		P25325	MPST		P25815	S100P		P26038	MSN
P26196	DDX6		P25398	RPS12		P26006	ITGA3		P26196	DDX6
P26232	CTNNA2		P25685	DNAJB1		P26038	MSN		P26232	CTNNA2
P26358	DNMT1		P25705	ATP5F1A		P26196	DDX6		P26358	DNMT1
P26368	U2AF2		P25786	PSMA1		P26232	CTNNA2		P26368	U2AF2
P26373	RPL13		P25787	PSMA2		P26358	DNMT1		P26373	RPL13
P26440	IVD		P25788	PSMA3		P26368	U2AF2		P26440	IVD
P26447	S100A4		P25789	PSMA4		P26373	RPL13		P26447	S100A4
P26583	HMGB2		P25815	S100P		P26440	IVD		P26583	HMGB2
P26599	PTBP1		P26006	ITGA3		P26447	S100A4		P26599	PTBP1
P26639	TARS		P26038	MSN		P26583	HMGB2		P26639	TARS
P26640	VARS		P26196	DDX6		P26599	PTBP1		P26640	VARS
P26641	EEF1G		P26232	CTNNA2		P26639	TARS		P26641	EEF1G
P26885	FKBP2		P26358	DNMT1		P26640	VARS		P26885	FKBP2
P27105	STOM		P26368	U2AF2		P26641	EEF1G		P27105	STOM
P27144	AK4		P26373	RPL13		P26885	FKBP2		P27144	AK4
P27348	YWHAQ		P26440	IVD		P27105	STOM		P27348	YWHAQ
P27361	MAPK3		P26447	S100A4		P27144	AK4		P27361	MAPK3
P27694	RPA1		P26583	HMGB2		P27348	YWHAQ		P27694	RPA1
P27695	APEX1		P26599	PTBP1		P27361	MAPK3		P27695	APEX1
P27707	DCK		P26639	TARS		P27448	MARK3		P27707	DCK
P27708	CAD		P26640	VARS		P27635	RPL10		P27708	CAD
P27797	CALR		P26641	EEF1G		P27694	RPA1		P27797	CALR
P27816	MAP4		P26885	FKBP2		P27695	APEX1		P27816	MAP4
P27824	CANX		P27105	STOM		P27707	DCK		P27824	CANX
P28066	PSMA5		P27144	AK4		P27708	CAD		P28066	PSMA5
P28070	PSMB4		P27348	YWHAQ		P27797	CALR		P28070	PSMB4
P28072	PSMB6		P27449	ATP6V0C		P27816	MAP4		P28072	PSMB6
P28074	PSMB5		P27635	RPL10		P27824	CANX		P28074	PSMB5
P28290	ITPRID2		P27694	RPA1		P28066	PSMA5		P28290	ITPRID2
P28331	NDUFS1		P27695	APEX1		P28070	PSMB4		P28331	NDUFS1
P28340	POLD1		P27707	DCK		P28072	PSMB6		P28340	POLD1
P28482	MAPK1		P27708	CAD		P28074	PSMB5		P28482	MAPK1
P28799	GRN		P27797	CALR		P28290	ITPRID2		P28799	GRN
P28838	LAP3		P27816	MAP4		P28331	NDUFS1		P28838	LAP3
P29083	GTF2E1		P27824	CANX		P28340	POLD1		P29083	GTF2E1
P29084	GTF2E2		P28066	PSMA5		P28482	MAPK1		P29084	GTF2E2
P29144	TPP2		P28070	PSMB4		P28799	GRN		P29144	TPP2
P29218	IMPA1		P28072	PSMB6		P28838	LAP3		P29218	IMPA1
P29317	EPHA2		P28074	PSMB5		P29083	GTF2E1		P29317	EPHA2
P29353	SHC1		P28290	ITPRID2		P29084	GTF2E2		P29353	SHC1
P29372	MPG		P28331	NDUFS1		P29144	TPP2		P29372	MPG
P29401	TKT		P28340	POLD1		P29218	IMPA1		P29401	TKT
P29558	RBMS1		P28482	MAPK1		P29317	EPHA2		P29558	RBMS1
P29590	PML		P28799	GRN		P29353	SHC1		P29590	PML
P29692	EEF1D		P28838	LAP3		P29372	MPG		P29692	EEF1D
P29966	MARCKS		P29083	GTF2E1		P29401	TKT		P29966	MARCKS
P30040	ERP29		P29084	GTF2E2		P29558	RBMS1		P30040	ERP29
P30041	PRDX6		P29144	TPP2		P29692	EEF1D		P30041	PRDX6
P30043	BLVRB		P29218	IMPA1		P29966	MARCKS		P30043	BLVRB
P30044	PRDX5		P29317	EPHA2		P30040	ERP29		P30044	PRDX5
P30046	DDT		P29353	SHC1		P30041	PRDX6		P30046	DDT
P30048	PRDX3		P29372	MPG		P30043	BLVRB		P30048	PRDX3
P30049	ATP5F1D		P29401	TKT		P30044	PRDX5		P30049	ATP5F1D
P30050	RPL12		P29558	RBMS1		P30046	DDT		P30050	RPL12
P30084	ECHS1		P29590	PML		P30048	PRDX3		P30084	ECHS1
P30085	CMPK1		P29692	EEF1D		P30049	ATP5F1D		P30085	CMPK1
P30086	PEBP1		P29966	MARCKS		P30050	RPL12		P30086	PEBP1
P30101	PDIA3		P30040	ERP29		P30084	ECHS1		P30101	PDIA3
P30153	PPP2R1A		P30041	PRDX6		P30085	CMPK1		P30153	PPP2R1A
P30154	PPP2R1B		P30043	BLVRB		P30086	PEBP1		P30154	PPP2R1B
P30260	CDC27		P30044	PRDX5		P30101	PDIA3		P30260	CDC27
P30405	PPIF		P30046	DDT		P30153	PPP2R1A		P30405	PPIF
P30419	NMT1		P30048	PRDX3		P30405	PPIF		P30419	NMT1
P30453	HLA-A		P30049	ATP5F1D		P30419	NMT1		P30453	HLA-A
P30519	HMOX2		P30050	RPL12		P30453	HLA-A		P30519	HMOX2
P30520	ADSS		P30084	ECHS1		P30519	HMOX2		P30520	ADSS
P30530	AXL		P30085	CMPK1		P30520	ADSS		P30530	AXL
P30533	LRPAP1		P30086	PEBP1		P30530	AXL		P30533	LRPAP1
P30536	TSPO		P30101	PDIA3		P30536	TSPO		P30536	TSPO
P30566	ADSL		P30153	PPP2R1A		P30566	ADSL		P30566	ADSL
P30622	CLIP1		P30154	PPP2R1B		P30622	CLIP1		P30622	CLIP1
P30626	SRI		P30291	WEE1		P30626	SRI		P30626	SRI
P30740	SERPINB1		P30405	PPIF		P30740	SERPINB1		P30740	SERPINB1
P30837	ALDH1B1		P30414	NKTR		P30837	ALDH1B1		P30837	ALDH1B1
P30838	ALDH3A1		P30419	NMT1		P30838	ALDH3A1		P30838	ALDH3A1
P30876	POLR2B		P30453	HLA-A		P30876	POLR2B		P30876	POLR2B
P31040	SDHA		P30508	HLA-C		P31040	SDHA		P31040	SDHA
P31150	GDI1		P30519	HMOX2		P31150	GDI1		P31150	GDI1
P31153	MAT2A		P30520	ADSS		P31153	MAT2A		P31153	MAT2A
P31327	CPS1		P30530	AXL		P31327	CPS1		P31327	CPS1
P31350	RRM2		P30533	LRPAP1		P31350	RRM2		P31350	RRM2
P31689	DNAJA1		P30536	TSPO		P31689	DNAJA1		P31689	DNAJA1
P31930	UQCRC1		P30566	ADSL		P31930	UQCRC1		P31930	UQCRC1
P31937	HIBADH		P30622	CLIP1		P31937	HIBADH		P31937	HIBADH
P31939	ATIC		P30626	SRI		P31939	ATIC		P31939	ATIC
P31942	HNRNPH3		P30740	SERPINB1		P31942	HNRNPH3		P31942	HNRNPH3
P31943	HNRNPH1		P30837	ALDH1B1		P31943	HNRNPH1		P31943	HNRNPH1
P31946	YWHAB		P30838	ALDH3A1		P31946	YWHAB		P31946	YWHAB
P31947	SFN		P30876	POLR2B		P31947	SFN		P31947	SFN
P31948	STIP1		P31040	SDHA		P31948	STIP1		P31948	STIP1
P31949	S100A11		P31150	GDI1		P31949	S100A11		P31949	S100A11
P32004	L1CAM		P31153	MAT2A		P32004	L1CAM		P32004	L1CAM
P32119	PRDX2		P31327	CPS1		P32119	PRDX2		P32119	PRDX2
P32320	CDA		P31350	RRM2		P32320	CDA		P32320	CDA
P32322	PYCR1		P31689	DNAJA1		P32322	PYCR1		P32322	PYCR1
P32455	GBP1		P31930	UQCRC1		P32455	GBP1		P32455	GBP1
P32754	HPD		P31937	HIBADH		P32456	GBP2		P32754	HPD
P32929	CTH		P31939	ATIC		P32754	HPD		P32929	CTH
P32969	RPL9		P31942	HNRNPH3		P32929	CTH		P32969	RPL9
P33121	ACSL1		P31943	HNRNPH1		P32969	RPL9		P33121	ACSL1
P33176	KIF5B		P31946	YWHAB		P33176	KIF5B		P33176	KIF5B
P33240	CSTF2		P31947	SFN		P33240	CSTF2		P33240	CSTF2
P33316	DUT		P31948	STIP1		P33316	DUT		P33316	DUT
P33981	TTK		P31949	S100A11		P33764	S100A3		P33981	TTK
P33991	MCM4		P32004	L1CAM		P33991	MCM4		P33991	MCM4
P33992	MCM5		P32119	PRDX2		P33992	MCM5		P33992	MCM5
P33993	MCM7		P32320	CDA		P33993	MCM7		P33993	MCM7
P34896	SHMT1		P32322	PYCR1		P34896	SHMT1		P34896	SHMT1
P34897	SHMT2		P32455	GBP1		P34897	SHMT2		P34897	SHMT2
P34931	HSPA1L		P32456	GBP2		P34931	HSPA1L		P34931	HSPA1L
P34932	HSPA4		P32754	HPD		P34932	HSPA4		P34932	HSPA4
P34949	MPI		P32929	CTH		P43250	GRK6		P34949	MPI
P35221	CTNNA1		P32969	RPL9		P34949	MPI		P35221	CTNNA1
P35222	CTNNB1		P33176	KIF5B		P35080	PFN2		P35222	CTNNB1
P35232	PHB		P33240	CSTF2		P35221	CTNNA1		P35232	PHB
P35237	SERPINB6		P33316	DUT		P35222	CTNNB1		P35237	SERPINB6
P35241	RDX		P33764	S100A3		P35232	PHB		P35241	RDX
P35244	RPA3		P33991	MCM4		P35237	SERPINB6		P35244	RPA3
P35249	RFC4		P33992	MCM5		P35241	RDX		P35249	RFC4
P35250	RFC2		P33993	MCM7		P35244	RPA3		P35250	RFC2
P35251	RFC1		P34896	SHMT1		P35249	RFC4		P35251	RFC1
P35268	RPL22		P34897	SHMT2		P35250	RFC2		P35268	RPL22
P35269	GTF2F1		P34931	HSPA1L		P35251	RFC1		P35269	GTF2F1
P35270	SPR		P34932	HSPA4		P35268	RPL22		P35270	SPR
P35354	PTGS2		P43250	GRK6		P35269	GTF2F1		P35354	PTGS2
P35555	FBN1		P34949	MPI		P35270	SPR		P35555	FBN1
P35573	AGL		P35221	CTNNA1		P35354	PTGS2		P35573	AGL
P35579	MYH9		P35222	CTNNB1		P35555	FBN1		P35579	MYH9
P35580	MYH10		P35232	PHB		P35573	AGL		P35580	MYH10
P35606	COPB2		P35237	SERPINB6		P35579	MYH9		P35606	COPB2
P35611	ADD1		P35241	RDX		P35580	MYH10		P35611	ADD1
P35613	BSG		P35244	RPA3		P35606	COPB2		P35613	BSG
P35637	FUS		P35249	RFC4		P35611	ADD1		P35637	FUS
P35658	NUP214		P35250	RFC2		P35613	BSG		P35658	NUP214
P35659	DEK		P35251	RFC1		P35637	FUS		P35659	DEK
P35754	GLRX		P35268	RPL22		P35658	NUP214		P35754	GLRX
P35998	PSMC2		P35269	GTF2F1		P35659	DEK		P35998	PSMC2
P36405	ARL3		P35270	SPR		P35754	GLRX		P36405	ARL3
P36507	MAP2K2		P35354	PTGS2		P35998	PSMC2		P36507	MAP2K2
P36542	ATP5F1C		P35555	FBN1		P36405	ARL3		P36542	ATP5F1C
P36543	ATP6V1E1		P35573	AGL		P36542	ATP5F1C		P36543	ATP6V1E1
P36551	CPOX		P35579	MYH9		P36543	ATP6V1E1		P36551	CPOX
P36578	RPL4		P35580	MYH10		P36578	RPL4		P36578	RPL4
P36776	LONP1		P35606	COPB2		P36776	LONP1		P36776	LONP1
P36871	PGM1		P35611	ADD1		P36871	PGM1		P36871	PGM1
P36873	PPP1CC		P35613	BSG		P36873	PPP1CC		P36873	PPP1CC
P36915	GNL1		P35637	FUS		P36915	GNL1		P36915	GNL1
P36952	SERPINB5		P35658	NUP214		P36952	SERPINB5		P36952	SERPINB5
P36957	DLST		P35659	DEK		P36957	DLST		P36957	DLST
P37108	SRP14		P35754	GLRX		P37108	SRP14		P37108	SRP14
P37198	NUP62		P35998	PSMC2		P37198	NUP62		P37198	NUP62
P37235	HPCAL1		P36405	ARL3		P37235	HPCAL1		P37235	HPCAL1
P37268	FDFT1		P36507	MAP2K2		P37268	FDFT1		P37268	FDFT1
P37802	TAGLN2		P36542	ATP5F1C		P37802	TAGLN2		P37802	TAGLN2
P37837	TALDO1		P36543	ATP6V1E1		P37837	TALDO1		P37837	TALDO1
P37840	SNCA		P36578	RPL4		P37840	SNCA		P37840	SNCA
P38117	ETFB		P36776	LONP1		P38117	ETFB		P38117	ETFB
P38159	RBMX		P36871	PGM1		P38159	RBMX		P38159	RBMX
P38606	ATP6V1A		P36873	PPP1CC		P38606	ATP6V1A		P38606	ATP6V1A
P38646	HSPA9		P36915	GNL1		P38646	HSPA9		P38646	HSPA9
P38919	EIF4A3		P36952	SERPINB5		P38919	EIF4A3		P38919	EIF4A3
P38935	IGHMBP2		P36957	DLST		P39019	RPS19		P38935	IGHMBP2
P39019	RPS19		P37108	SRP14		P39023	RPL3		P39019	RPS19
P39023	RPL3		P37198	NUP62		P39210	MPV17		P39023	RPL3
P39210	MPV17		P37235	HPCAL1		P39656	DDOST		P39210	MPV17
P39656	DDOST		P37268	FDFT1		P39687	ANP32A		P39656	DDOST
P39687	ANP32A		P37802	TAGLN2		P39748	FEN1		P39687	ANP32A
P39748	FEN1		P37837	TALDO1		P39880	CUX1		P39748	FEN1
P39880	CUX1		P37840	SNCA		P40121	CAPG		P39880	CUX1
P40121	CAPG		P38117	ETFB		P40222	TXLNA		P40121	CAPG
P40123	CAP2		P38159	RBMX		P40227	CCT6A		P40123	CAP2
P40222	TXLNA		P38606	ATP6V1A		P40261	NNMT		P40222	TXLNA
P40227	CCT6A		P38646	HSPA9		P40616	ARL1		P40227	CCT6A
P40261	NNMT		P38919	EIF4A3		P40763	STAT3		P40261	NNMT
P40763	STAT3		P38935	IGHMBP2		P40818	USP8		P40763	STAT3
P40818	USP8		P39019	RPS19		P40855	PEX19		P40818	USP8
P40855	PEX19		P39023	RPL3		P40925	MDH1		P40855	PEX19
P40925	MDH1		P39210	MPV17		P40926	MDH2		P40925	MDH1
P40926	MDH2		P39656	DDOST		P40937	RFC5		P40926	MDH2
P40937	RFC5		P39687	ANP32A		P40938	RFC3		P40937	RFC5
P40938	RFC3		P39748	FEN1		P40939	HADHA		P40938	RFC3
P40939	HADHA		P39880	CUX1		P41091	EIF2S3		P40939	HADHA
P41091	EIF2S3		P40121	CAPG		P41208	CETN2		P41091	EIF2S3
P41208	CETN2		P40222	TXLNA		P41214	EIF2D		P41208	CETN2
P41214	EIF2D		P40227	CCT6A		P41223	BUD31		P41214	EIF2D
P41221	WNT5A		P40261	NNMT		P41227	NAA10		P41221	WNT5A
P41223	BUD31		P40616	ARL1		Q6NXS1	PPP1R2B		P41223	BUD31
P41227	NAA10		P40763	STAT3		P41250	GARS		P41227	NAA10
Q6NXS1	PPP1R2B		P40818	USP8		P41252	IARS		Q6NXS1	PPP1R2B
P41250	GARS		P40855	PEX19		P41567	EIF1		P41250	GARS
P41252	IARS		P40925	MDH1		P42126	ECI1		P41252	IARS
P41567	EIF1		P40926	MDH2		P42166	TMPO		P41567	EIF1
P42025	ACTR1B		P40937	RFC5		P42167	TMPO		P42025	ACTR1B
P42126	ECI1		P40938	RFC3		P42224	STAT1		P42126	ECI1
P42166	TMPO		P40939	HADHA		P42285	MTREX		P42166	TMPO
P42167	TMPO		P41091	EIF2S3		P42330	AKR1C3		P42167	TMPO
P42224	STAT1		P41208	CETN2		P42345	MTOR		P42224	STAT1
P42285	MTREX		P41214	EIF2D		P42677	RPS27		P42285	MTREX
P42330	AKR1C3		P41223	BUD31		P42684	ABL2		P42330	AKR1C3
P42345	MTOR		P41227	NAA10		P42695	NCAPD3		P42345	MTOR
P42566	EPS15		Q6NXS1	PPP1R2B		P42696	RBM34		P42566	EPS15
P42677	RPS27		P41250	GARS		P42704	LRPPRC		P42677	RPS27
P42684	ABL2		P41252	IARS		P42765	ACAA2		P42684	ABL2
P42695	NCAPD3		P41567	EIF1		P42766	RPL35		P42695	NCAPD3
P42696	RBM34		P42025	ACTR1B		P42771	CDKN2A		P42696	RBM34
P42704	LRPPRC		P42126	ECI1		P42785	PRCP		P42704	LRPPRC
P42765	ACAA2		P42166	TMPO		P42892	ECE1		P42765	ACAA2
P42766	RPL35		P42167	TMPO		P43005	SLC1A1		P42766	RPL35
P42771	CDKN2A		P42224	STAT1		P43007	SLC1A4		P42771	CDKN2A
P42785	PRCP		P42285	MTREX		P43034	PAFAH1B1		P42785	PRCP
P42892	ECE1		P42330	AKR1C3		P43121	MCAM		P42892	ECE1
P43034	PAFAH1B1		P42345	MTOR		P43155	CRAT		P43034	PAFAH1B1
P43121	MCAM		P42677	RPS27		P43243	MATR3		P43121	MCAM
P43155	CRAT		P42684	ABL2		P43246	MSH2		P43155	CRAT
P43243	MATR3		P42695	NCAPD3		P43304	GPD2		P43243	MATR3
P43246	MSH2		P42696	RBM34		P43307	SSR1		P43246	MSH2
P43304	GPD2		P42704	LRPPRC		P43403	ZAP70		P43304	GPD2
P43307	SSR1		P42765	ACAA2		P43487	RANBP1		P43307	SSR1
P43487	RANBP1		P42766	RPL35		P43490	NAMPT		P43487	RANBP1
P43490	NAMPT		P42771	CDKN2A		P43686	PSMC4		P43490	NAMPT
P43686	PSMC4		P42858	HTT		P43897	TSFM		P43686	PSMC4
P43897	TSFM		P42892	ECE1		P45877	PPIC		P43897	TSFM
P45877	PPIC		P43005	SLC1A1		P45880	VDAC2		P45877	PPIC
P45880	VDAC2		P43034	PAFAH1B1		P45973	CBX5		P45880	VDAC2
P45973	CBX5		P43121	MCAM		P45974	USP5		P45973	CBX5
P45974	USP5		P43155	CRAT		P45985	MAP2K4		P45974	USP5
P45985	MAP2K4		P43243	MATR3		P46013	MKI67		P45985	MAP2K4
P46013	MKI67		P43246	MSH2		P46060	RANGAP1		P46013	MKI67
P46060	RANGAP1		P43251	BTD		P46063	RECQL		P46060	RANGAP1
P46063	RECQL		P43304	GPD2		P46087	NOP2		P46063	RECQL
P46087	NOP2		P43307	SSR1		P46108	CRK		P46087	NOP2
P46100	ATRX		P43487	RANBP1		P46109	CRKL		P46100	ATRX
P46108	CRK		P43490	NAMPT		P46379	BAG6		P46108	CRK
P46379	BAG6		P43686	PSMC4		P46459	NSF		P46379	BAG6
P46459	NSF		P43897	TSFM		P46734	MAP2K3		P46459	NSF
P46734	MAP2K3		P45877	PPIC		P46776	RPL27A		P46734	MAP2K3
P46736	BRCC3		P45880	VDAC2		P46777	RPL5		P46736	BRCC3
P46776	RPL27A		P45973	CBX5		P46778	RPL21		P46776	RPL27A
P46777	RPL5		P45974	USP5		P46779	RPL28		P46777	RPL5
P46778	RPL21		P45985	MAP2K4		P46781	RPS9		P46778	RPL21
P46779	RPL28		P46013	MKI67		P46782	RPS5		P46779	RPL28
P46781	RPS9		P46060	RANGAP1		P46783	RPS10		P46781	RPS9
P46782	RPS5		P46063	RECQL		P46821	MAP1B		P46782	RPS5
P46783	RPS10		P46087	NOP2		P46926	GNPDA1		P46783	RPS10
P46821	MAP1B		P46100	ATRX		P46937	YAP1		P46821	MAP1B
Q8TDQ7	GNPDA2		P46108	CRK		P46939	UTRN		Q8TDQ7	GNPDA2
P46937	YAP1		P46109	CRKL		P46940	IQGAP1		P46937	YAP1
P46939	UTRN		P46379	BAG6		P47712	PLA2G4A		P46939	UTRN
P46940	IQGAP1		P46459	NSF		P47755	CAPZA2		P46940	IQGAP1
P47712	PLA2G4A		P46734	MAP2K3		P47756	CAPZB		P47712	PLA2G4A
P47755	CAPZA2		P46736	BRCC3		P47813	EIF1AX		P47755	CAPZA2
P47756	CAPZB		P46776	RPL27A		P47897	QARS		P47756	CAPZB
P47813	EIF1AX		P46777	RPL5		P47914	RPL29		P47813	EIF1AX
P47897	QARS		P46778	RPL21		P47985	UQCRFS1		P47897	QARS
P47914	RPL29		P46779	RPL28		P48047	ATP5PO		P47914	RPL29
P47985	UQCRFS1		P46781	RPS9		P48059	LIMS1		P47985	UQCRFS1
P48047	ATP5PO		P46782	RPS5		P48147	PREP		P48047	ATP5PO
P48059	LIMS1		P46783	RPS10		P48163	ME1		P48059	LIMS1
P48147	PREP		P46821	MAP1B		P48200	IREB2		P48147	PREP
P48163	ME1		P46926	GNPDA1		P48444	ARCN1		P48163	ME1
P48200	IREB2		P46934	NEDD4		P48507	GCLM		P48200	IREB2
P48444	ARCN1		P46937	YAP1		P48556	PSMD8		P48444	ARCN1
P48506	GCLC		P46939	UTRN		P48634	PRRC2A		P48506	GCLC
P48507	GCLM		P46940	IQGAP1		P48637	GSS		P48507	GCLM
P48556	PSMD8		P47712	PLA2G4A		P48643	CCT5		P48556	PSMD8
P48634	PRRC2A		P47755	CAPZA2		P48681	NES		P48634	PRRC2A
P48637	GSS		P47756	CAPZB		Q8N752	CSNK1A1L		P48637	GSS
P48643	CCT5		P47813	EIF1AX		P48735	IDH2		P48643	CCT5
P48723	HSPA13		P47897	QARS		P48739	PITPNB		P48723	HSPA13
Q8N752	CSNK1A1L		P47914	RPL29		P48960	CD97		Q8N752	CSNK1A1L
P48730	CSNK1D		P47985	UQCRFS1		P49005	POLD2		P48730	CSNK1D
P48735	IDH2		P48047	ATP5PO		P49006	MARCKSL1		P48735	IDH2
P48739	PITPNB		P48059	LIMS1		P49023	PXN		P48739	PITPNB
P48960	CD97		P48147	PREP		P49189	ALDH9A1		P48960	CD97
P49005	POLD2		P48163	ME1		P49207	RPL34		P49005	POLD2
P49006	MARCKSL1		P48444	ARCN1		P49257	LMAN1		P49006	MARCKSL1
P49023	PXN		P48507	GCLM		P49321	NASP		P49023	PXN
P49189	ALDH9A1		P48556	PSMD8		P49327	FASN		P49189	ALDH9A1
P49207	RPL34		P48634	PRRC2A		P49354	FNTA		P49207	RPL34
P49257	LMAN1		P48637	GSS		P49366	DHPS		P49257	LMAN1
P49321	NASP		P48643	CCT5		P49368	CCT3		P49321	NASP
P49327	FASN		P48681	NES		P49406	MRPL19		P49327	FASN
P49354	FNTA		Q8N752	CSNK1A1L		P49411	TUFM		P49354	FNTA
P49366	DHPS		P48730	CSNK1D		P49419	ALDH7A1		P49366	DHPS
P49368	CCT3		P48735	IDH2		P49441	INPP1		P49368	CCT3
P49406	MRPL19		P48739	PITPNB		P49454	CENPF		P49406	MRPL19
P49411	TUFM		P48960	CD97		P49458	SRP9		P49411	TUFM
P49419	ALDH7A1		P49005	POLD2		P49588	AARS		P49419	ALDH7A1
P49441	INPP1		P49006	MARCKSL1		P49589	CARS		P49441	INPP1
P49454	CENPF		P49023	PXN		P49591	SARS		P49454	CENPF
P49458	SRP9		P49189	ALDH9A1		P49642	PRIM1		P49458	SRP9
P49588	AARS		P49207	RPL34		P49643	PRIM2		P49588	AARS
P49589	CARS		P49257	LMAN1		P49720	PSMB3		P49589	CARS
P49591	SARS		P49321	NASP		P49721	PSMB2		P49591	SARS
P49642	PRIM1		P49327	FASN		P49736	MCM2		P49642	PRIM1
P49643	PRIM2		P49354	FNTA		P49748	ACADVL		P49643	PRIM2
P49720	PSMB3		P49366	DHPS		P49750	YLPM1		P49720	PSMB3
P49721	PSMB2		P49368	CCT3		P49754	VPS41		P49721	PSMB2
P49736	MCM2		P49406	MRPL19		P49755	TMED10		P49736	MCM2
P49748	ACADVL		P49411	TUFM		P49756	RBM25		P49748	ACADVL
P49750	YLPM1		P49419	ALDH7A1		P49770	EIF2B2		P49750	YLPM1
P49755	TMED10		P49441	INPP1		P49773	HINT1		P49755	TMED10
P49756	RBM25		P49454	CENPF		P49790	NUP153		P49756	RBM25
P49770	EIF2B2		P49458	SRP9		P49792	RANBP2		P49770	EIF2B2
P49773	HINT1		P49588	AARS		P49821	NDUFV1		P49773	HINT1
P49790	NUP153		P49589	CARS		P49841	GSK3B		P49790	NUP153
P49792	RANBP2		P49591	SARS		P49903	SEPHS1		P49792	RANBP2
P49821	NDUFV1		P49642	PRIM1		P49914	MTHFS		P49821	NDUFV1
P49841	GSK3B		P49643	PRIM2		P49915	GMPS		P49841	GSK3B
P49902	NT5C2		P49720	PSMB3		P49916	LIG3		P49902	NT5C2
P49903	SEPHS1		P49721	PSMB2		P49959	MRE11		P49903	SEPHS1
P49915	GMPS		P49736	MCM2		P50213	IDH3A		P49915	GMPS
P49916	LIG3		P49748	ACADVL		P50238	CRIP1		P49916	LIG3
P49959	MRE11		P49750	YLPM1		P50395	GDI2		P49959	MRE11
P50151	GNG10		Q86TX2	ACOT1		P50402	EMD		P50151	GNG10
P50213	IDH3A		P49755	TMED10		P50416	CPT1A		P50213	IDH3A
P50238	CRIP1		P49756	RBM25		P50454	SERPINH1		P50238	CRIP1
P50395	GDI2		P49770	EIF2B2		P50502	ST13		P50395	GDI2
P50402	EMD		P49773	HINT1		P50552	VASP		P50402	EMD
P50416	CPT1A		P49790	NUP153		P50570	DNM2		P50416	CPT1A
P50454	SERPINH1		P49792	RANBP2		P50579	METAP2		P50454	SERPINH1
P50502	ST13		P49815	TSC2		P50583	NUDT2		P50502	ST13
P50552	VASP		P49821	NDUFV1		P50613	CDK7		P50552	VASP
P50570	DNM2		P49840	GSK3A		P50750	CDK9		P50570	DNM2
P50579	METAP2		P49841	GSK3B		P50851	LRBA		P50579	METAP2
P50583	NUDT2		P49903	SEPHS1		P50897	PPT1		P50583	NUDT2
P50613	CDK7		P49914	MTHFS		P50914	RPL14		P50613	CDK7
P50851	LRBA		P49915	GMPS		P50990	CCT8		P50851	LRBA
P50897	PPT1		P49959	MRE11		P50991	CCT4		P50897	PPT1
P50914	RPL14		P50151	GNG10		P50995	ANXA11		P50914	RPL14
P50990	CCT8		P50213	IDH3A		P51114	FXR1		P50990	CCT8
P50991	CCT4		P50238	CRIP1		P51116	FXR2		P50991	CCT4
P50995	ANXA11		P50395	GDI2		P51148	RAB5C		P50995	ANXA11
P51114	FXR1		P50402	EMD		P51149	RAB7A		P51114	FXR1
P51116	FXR2		P50416	CPT1A		P51153	RAB13		P51116	FXR2
P51148	RAB5C		P50454	SERPINH1		P51398	DAP3		P51148	RAB5C
P51149	RAB7A		P50502	ST13		P51452	DUSP3		P51149	RAB7A
P51398	DAP3		P50552	VASP		P51531	SMARCA2		P51398	DAP3
P51452	DUSP3		P50570	DNM2		P51553	IDH3G		P51452	DUSP3
P51532	SMARCA4		P50579	METAP2		P51571	SSR4		P51532	SMARCA4
P51553	IDH3G		P50583	NUDT2		P51572	BCAP31		P51553	IDH3G
P51570	GALK1		P50613	CDK7		P51580	TPMT		P51570	GALK1
P51571	SSR4		P50748	KNTC1		P51610	HCFC1		P51571	SSR4
P51572	BCAP31		P50750	CDK9		P51648	ALDH3A2		P51572	BCAP31
P51610	HCFC1		P50851	LRBA		P51659	HSD17B4		P51610	HCFC1
P51636	CAV2		P50897	PPT1		P51665	PSMD7		P51636	CAV2
P51648	ALDH3A2		P50914	RPL14		P51692	STAT5B		P51648	ALDH3A2
P51659	HSD17B4		P50990	CCT8		P51784	USP11		P51659	HSD17B4
P51665	PSMD7		P50991	CCT4		P51809	VAMP7		P51665	PSMD7
P51692	STAT5B		P50995	ANXA11		P51812	RPS6KA3		P51692	STAT5B
P51784	USP11		P51114	FXR1		P51858	HDGF		P51784	USP11
P51812	RPS6KA3		P51116	FXR2		P51946	CCNH		P51812	RPS6KA3
P51857	AKR1D1		P51148	RAB5C		P51970	NDUFA8		P51857	AKR1D1
P51858	HDGF		P51149	RAB7A		P51991	HNRNPA3		P51858	HDGF
P51970	NDUFA8		P51151	RAB9A		P52209	PGD		P51970	NDUFA8
P51991	HNRNPA3		P51398	DAP3		P52272	HNRNPM		P51991	HNRNPA3
P52209	PGD		P51452	DUSP3		P52292	KPNA2		P52209	PGD
P52272	HNRNPM		P51532	SMARCA4		P52294	KPNA1		P52272	HNRNPM
P52292	KPNA2		P51553	IDH3G		P52306	RAP1GDS1		P52292	KPNA2
P52294	KPNA1		P51570	GALK1		P52434	POLR2H		P52294	KPNA1
P52306	RAP1GDS1		P51571	SSR4		Q9H1A7	POLR2J3		P52306	RAP1GDS1
Q9H1A7	POLR2J3		P51572	BCAP31		P52565	ARHGDIA		Q9H1A7	POLR2J3
P52565	ARHGDIA		P51580	TPMT		P52594	AGFG1		P52565	ARHGDIA
P52594	AGFG1		P51610	HCFC1		P52597	HNRNPF		P52594	AGFG1
P52597	HNRNPF		P51648	ALDH3A2		P52655	GTF2A1		P52597	HNRNPF
P52655	GTF2A1		P51659	HSD17B4		P52701	MSH6		P52655	GTF2A1
P52701	MSH6		P51665	PSMD7		P52732	KIF11		P52701	MSH6
P52732	KIF11		P51692	STAT5B		P52788	SMS		P52732	KIF11
P52788	SMS		P51784	USP11		P52789	HK2		P52788	SMS
P52789	HK2		P51809	VAMP7		P52815	MRPL12		P52789	HK2
P52815	MRPL12		P51812	RPS6KA3		P52888	THOP1		P52815	MRPL12
P52888	THOP1		P51857	AKR1D1		P52895	AKR1C2		P52888	THOP1
P52895	AKR1C2		P51858	HDGF		P52907	CAPZA1		P52895	AKR1C2
P52907	CAPZA1		P51946	CCNH		P52943	CRIP2		P52907	CAPZA1
P52943	CRIP2		P51970	NDUFA8		P52948	NUP98		P52943	CRIP2
P52948	NUP98		P51991	HNRNPA3		P53004	BLVRA		P52948	NUP98
P53004	BLVRA		P52209	PGD		P53007	SLC25A1		P53004	BLVRA
P53007	SLC25A1		P52272	HNRNPM		P53041	PPP5C		P53007	SLC25A1
P53041	PPP5C		P52292	KPNA2		P53350	PLK1		P53041	PPP5C
P53350	PLK1		P52294	KPNA1		P53365	ARFIP2		P53350	PLK1
P53367	ARFIP1		P52306	RAP1GDS1		P53367	ARFIP1		P53367	ARFIP1
P53384	NUBP1		P52434	POLR2H		P53384	NUBP1		P53384	NUBP1
P53396	ACLY		Q9H1A7	POLR2J3		P53396	ACLY		P53396	ACLY
P53582	METAP1		P52565	ARHGDIA		P53582	METAP1		P53582	METAP1
P53597	SUCLG1		P52594	AGFG1		P53597	SUCLG1		P53597	SUCLG1
P53602	MVD		P52597	HNRNPF		P53611	RABGGTB		P53602	MVD
P53611	RABGGTB		P52655	GTF2A1		P53618	COPB1		P53611	RABGGTB
P53618	COPB1		P52701	MSH6		P53621	COPA		P53618	COPB1
P53621	COPA		P52732	KIF11		P53634	CTSC		P53621	COPA
P53634	CTSC		P52735	VAV2		P53701	HCCS		P53634	CTSC
P53701	HCCS		P52788	SMS		P53801	PTTG1IP		P53701	HCCS
P53801	PTTG1IP		P52789	HK2		P53985	SLC16A1		P53801	PTTG1IP
P53985	SLC16A1		P52815	MRPL12		P53990	IST1		P53985	SLC16A1
P53990	IST1		P52888	THOP1		P53992	SEC24C		P53990	IST1
P53992	SEC24C		P52895	AKR1C2		P53999	SUB1		P53992	SEC24C
P53999	SUB1		P52907	CAPZA1		P54136	RARS		P53999	SUB1
P54136	RARS		P52926	HMGA2		P54577	YARS		P54136	RARS
P54577	YARS		P52943	CRIP2		P54578	USP14		P54577	YARS
P54578	USP14		P52948	NUP98		P54687	BCAT1		P54578	USP14
P54687	BCAT1		P53004	BLVRA		P54709	ATP1B3		P54687	BCAT1
P54709	ATP1B3		P53007	SLC25A1		P54725	RAD23A		P54709	ATP1B3
P54725	RAD23A		P53041	PPP5C		P54727	RAD23B		P54725	RAD23A
P54727	RAD23B		P53350	PLK1		P54819	AK2		P54727	RAD23B
P54819	AK2		P53367	ARFIP1		P54886	ALDH18A1		P54819	AK2
P54886	ALDH18A1		P53384	NUBP1		P54920	NAPA		P54886	ALDH18A1
P54920	NAPA		P53396	ACLY		P55010	EIF5		P54920	NAPA
P55010	EIF5		P53582	METAP1		P55011	SLC12A2		P55010	EIF5
P55036	PSMD4		P53597	SUCLG1		P55036	PSMD4		P55036	PSMD4
P55039	DRG2		P53618	COPB1		P55039	DRG2		P55039	DRG2
P55060	CSE1L		P53621	COPA		P55060	CSE1L		P55060	CSE1L
P55072	VCP		P53634	CTSC		P55072	VCP		P55072	VCP
P55081	MFAP1		P53701	HCCS		P55081	MFAP1		P55081	MFAP1
P55084	HADHB		P53708	ITGA8		P55084	HADHB		P55084	HADHB
P55145	MANF		P53985	SLC16A1		P55145	MANF		P55145	MANF
P55209	NAP1L1		P53990	IST1		P55199	ELL		P55209	NAP1L1
P55210	CASP7		P53992	SEC24C		P55209	NAP1L1		P55210	CASP7
P55211	CASP9		P53999	SUB1		P55210	CASP7		P55211	CASP9
P55263	ADK		P54136	RARS		P55263	ADK		P55263	ADK
P55265	ADAR		P54577	YARS		P55265	ADAR		P55265	ADAR
P55327	TPD52		P54578	USP14		P55327	TPD52		P55327	TPD52
P55735	SEC13		P54687	BCAT1		P55735	SEC13		P55735	SEC13
P55769	SNU13		P54709	ATP1B3		P55769	SNU13		P55769	SNU13
P55786	NPEPPS		P54725	RAD23A		P55786	NPEPPS		P55786	NPEPPS
P55795	HNRNPH2		P54727	RAD23B		P55795	HNRNPH2		P55795	HNRNPH2
P55809	OXCT1		P54819	AK2		P55809	OXCT1		P55809	OXCT1
P55884	EIF3B		P54886	ALDH18A1		P55884	EIF3B		P55884	EIF3B
P55957	BID		P54920	NAPA		P55957	BID		P55957	BID
P56134	ATP5MF		P55010	EIF5		P56134	ATP5MF		P56134	ATP5MF
P56192	MARS		P55011	SLC12A2		P56182	RRP1		P56192	MARS
P56199	ITGA1		P55036	PSMD4		P56192	MARS		P56199	ITGA1
P56211	ARPP19		P55039	DRG2		P56199	ITGA1		P56211	ARPP19
P56270	MAZ		P55060	CSE1L		P56270	MAZ		P56270	MAZ
Q5VTU8	ATP5F1EP2		P55072	VCP		P56378	ATP5MPL		Q5VTU8	ATP5F1EP2
P56537	EIF6		P55081	MFAP1		Q5VTU8	ATP5F1EP2		P56537	EIF6
P56545	CTBP2		P55084	HADHB		P56537	EIF6		P56545	CTBP2
P56556	NDUFA6		P55145	MANF		P56545	CTBP2		P56556	NDUFA6
P56715	RP1		P55199	ELL		P56556	NDUFA6		P56715	RP1
P57088	TMEM33		P55209	NAP1L1		P57088	TMEM33		P57088	TMEM33
P57678	GEMIN4		P55210	CASP7		P57678	GEMIN4		P57678	GEMIN4
P57721	PCBP3		P55263	ADK		P57721	PCBP3		P57721	PCBP3
P57740	NUP107		P55265	ADAR		P57740	NUP107		P57740	NUP107
P58107	EPPK1		P55327	TPD52		P58107	EPPK1		P58107	EPPK1
P58546	MTPN		P55735	SEC13		P58546	MTPN		P58546	MTPN
P59998	ARPC4		P55769	SNU13		P59998	ARPC4		P59998	ARPC4
P60033	CD81		P55786	NPEPPS		P60033	CD81		P60033	CD81
P60059	SEC61G		P55795	HNRNPH2		P60059	SEC61G		P60059	SEC61G
P60174	TPI1		P55809	OXCT1		P60174	TPI1		P60174	TPI1
P60228	EIF3E		Q6EEV6	SUMO4		P60228	EIF3E		P60228	EIF3E
P60468	SEC61B		P55884	EIF3B		P60468	SEC61B		P60468	SEC61B
P60602	ROMO1		P55957	BID		P60602	ROMO1		P60602	ROMO1
P60660	MYL6		P56134	ATP5MF		P60660	MYL6		P60660	MYL6
P60842	EIF4A1		P56192	MARS		P60709	ACTB		P60842	EIF4A1
P60866	RPS20		P56199	ITGA1		P60842	EIF4A1		P60866	RPS20
P60891	PRPS1		P56211	ARPP19		P60866	RPS20		P60891	PRPS1
P60900	PSMA6		P56270	MAZ		P60891	PRPS1		P60900	PSMA6
P60903	S100A10		P56378	ATP5MPL		P60900	PSMA6		P60903	S100A10
P60953	CDC42		Q5VTU8	ATP5F1EP2		P60903	S100A10		P60953	CDC42
P60981	DSTN		P56537	EIF6		P60953	CDC42		P60981	DSTN
P60983	GMFB		P56545	CTBP2		P60981	DSTN		P60983	GMFB
P61006	RAB8A		P56556	NDUFA6		P60983	GMFB		P61006	RAB8A
P61011	SRP54		P57088	TMEM33		P61006	RAB8A		P61011	SRP54
P61019	RAB2A		P57678	GEMIN4		P61011	SRP54		P61019	RAB2A
P61026	RAB10		P57721	PCBP3		P61019	RAB2A		P61026	RAB10
P62837	UBE2D2		P57740	NUP107		P61026	RAB10		P62837	UBE2D2
P61081	UBE2M		P58107	EPPK1		P62837	UBE2D2		P61081	UBE2M
P61086	UBE2K		P58546	MTPN		P61081	UBE2M		P61086	UBE2K
P61088	UBE2N		P59998	ARPC4		P61086	UBE2K		P61088	UBE2N
P61106	RAB14		P60033	CD81		P61088	UBE2N		P61106	RAB14
P61158	ACTR3		P60059	SEC61G		P61106	RAB14		P61158	ACTR3
P61160	ACTR2		P60174	TPI1		P61158	ACTR3		P61160	ACTR2
P61163	ACTR1A		P60228	EIF3E		P61160	ACTR2		P61163	ACTR1A
P61165	TMEM258		P60468	SEC61B		P61163	ACTR1A		P61165	TMEM258
P61201	COPS2		P60602	ROMO1		P61165	TMEM258		P61201	COPS2
P61221	ABCE1		P60660	MYL6		P61201	COPS2		P61221	ABCE1
P61224	RAP1B		P60709	ACTB		P84077	ARF1		P61224	RAP1B
P61244	MAX		P60842	EIF4A1		P61221	ABCE1		P61244	MAX
P61247	RPS3A		P60866	RPS20		P61224	RAP1B		P61247	RPS3A
P61254	RPL26		P60891	PRPS1		P61247	RPS3A		P61254	RPL26
P61289	PSME3		P60900	PSMA6		P61254	RPL26		P61289	PSME3
P61353	RPL27		P60903	S100A10		P61289	PSME3		P61353	RPL27
P61421	ATP6V0D1		P60953	CDC42		P61353	RPL27		P61421	ATP6V0D1
P61586	RHOA		P60981	DSTN		P61421	ATP6V0D1		P61586	RHOA
P61604	HSPE1		P60983	GMFB		P61586	RHOA		P61604	HSPE1
P61758	VBP1		P61006	RAB8A		P61604	HSPE1		P61758	VBP1
P61764	STXBP1		P61009	SPCS3		P61619	SEC61A1		P61764	STXBP1
P61769	B2M		P61011	SRP54		P61758	VBP1		P61769	B2M
P61803	DAD1		P61019	RAB2A		P61764	STXBP1		P61803	DAD1
P61916	NPC2		P61026	RAB10		P61769	B2M		P61916	NPC2
P61923	COPZ1		P62837	UBE2D2		P61803	DAD1		P61923	COPZ1
P61956	SUMO2		P61081	UBE2M		P61916	NPC2		P61956	SUMO2
P61960	UFM1		P61086	UBE2K		P61923	COPZ1		P61960	UFM1
P61962	DCAF7		P61088	UBE2N		P61960	UFM1		P61962	DCAF7
P61964	WDR5		P61106	RAB14		P61964	WDR5		P61964	WDR5
P61970	NUTF2		P61158	ACTR3		P61970	NUTF2		P61970	NUTF2
P61978	HNRNPK		P61160	ACTR2		P61978	HNRNPK		P61978	HNRNPK
P61981	YWHAG		P61163	ACTR1A		P61981	YWHAG		P61981	YWHAG
P62081	RPS7		P61165	TMEM258		P62070	RRAS2		P62081	RPS7
P62136	PPP1CA		P61201	COPS2		P62081	RPS7		P62136	PPP1CA
P62140	PPP1CB		P84077	ARF1		P62136	PPP1CA		P62140	PPP1CB
P62191	PSMC1		P61221	ABCE1		P62140	PPP1CB		P62191	PSMC1
P62195	PSMC5		P61224	RAP1B		P62191	PSMC1		P62195	PSMC5
P62241	RPS8		P61244	MAX		P62195	PSMC5		P62241	RPS8
P62244	RPS15A		P61247	RPS3A		P62241	RPS8		P62244	RPS15A
P62249	RPS16		P61254	RPL26		P62244	RPS15A		P62249	RPS16
P62253	UBE2G1		P61289	PSME3		P62249	RPS16		P62253	UBE2G1
P62256	UBE2H		P61353	RPL27		P62258	YWHAE		P62256	UBE2H
P62258	YWHAE		P61421	ATP6V0D1		P62263	RPS14		P62258	YWHAE
P62263	RPS14		P61586	RHOA		P62266	RPS23		P62263	RPS14
P62266	RPS23		P61604	HSPE1		P62269	RPS18		P62266	RPS23
P62269	RPS18		P61758	VBP1		P62273	RPS29		P62269	RPS18
P62273	RPS29		P61764	STXBP1		P62277	RPS13		P62273	RPS29
P62277	RPS13		P61769	B2M		P62280	RPS11		P62277	RPS13
P62280	RPS11		P61803	DAD1		P62304	SNRPE		P62280	RPS11
P62304	SNRPE		P61916	NPC2		P62306	SNRPF		P62304	SNRPE
P62306	SNRPF		P61923	COPZ1		P62310	LSM3		P62306	SNRPF
P62308	SNRPG		P61960	UFM1		P62314	SNRPD1		P62308	SNRPG
P62310	LSM3		P61962	DCAF7		P62316	SNRPD2		P62310	LSM3
P62314	SNRPD1		P61964	WDR5		P62318	SNRPD3		P62314	SNRPD1
P62316	SNRPD2		P61970	NUTF2		P62328	TMSB4X		P62316	SNRPD2
P62318	SNRPD3		P61978	HNRNPK		P62330	ARF6		P62318	SNRPD3
P62328	TMSB4X		P61981	YWHAG		P62333	PSMC6		P62328	TMSB4X
P62330	ARF6		P62081	RPS7		P62424	RPL7A		P62330	ARF6
P62333	PSMC6		P62136	PPP1CA		P62487	POLR2G		P62333	PSMC6
P62424	RPL7A		P62140	PPP1CB		P62495	ETF1		P62424	RPL7A
P62491	RAB11A		P62191	PSMC1		P62633	CNBP		P62491	RAB11A
P62495	ETF1		P62195	PSMC5		P62701	RPS4X		P62495	ETF1
P62633	CNBP		P62241	RPS8		P62750	RPL23A		P62633	CNBP
P62701	RPS4X		P62244	RPS15A		P62753	RPS6		P62701	RPS4X
P62750	RPL23A		P62249	RPS16		P62805	HIST1H4A		P62750	RPL23A
P62753	RPS6		P62256	UBE2H		P62820	RAB1A		P62753	RPS6
P62805	HIST1H4A		P62258	YWHAE		P62826	RAN		P62805	HIST1H4A
P62820	RAB1A		P62263	RPS14		P62829	RPL23		P62820	RAB1A
P62826	RAN		P62266	RPS23		P62834	RAP1A		P62826	RAN
P62829	RPL23		P62269	RPS18		P62841	RPS15		P62829	RPL23
P62834	RAP1A		P62273	RPS29		P62847	RPS24		P62834	RAP1A
P62841	RPS15		P62277	RPS13		P62851	RPS25		P62841	RPS15
P62847	RPS24		P62280	RPS11		P62854	RPS26		P62847	RPS24
P62851	RPS25		P62304	SNRPE		P62857	RPS28		P62851	RPS25
P62854	RPS26		P62306	SNRPF		P62861	FAU		P62854	RPS26
P62857	RPS28		P62310	LSM3		P62873	GNB1		P62857	RPS28
P62861	FAU		P62314	SNRPD1		P62877	RBX1		P62861	FAU
P62873	GNB1		P62316	SNRPD2		P62879	GNB2		P62873	GNB1
P62875	POLR2L		P62318	SNRPD3		P62888	RPL30		P62875	POLR2L
P62877	RBX1		P62328	TMSB4X		P62899	RPL31		P62877	RBX1
P62879	GNB2		P62330	ARF6		P62906	RPL10A		P62879	GNB2
P62888	RPL30		P62333	PSMC6		P62910	RPL32		P62888	RPL30
P62899	RPL31		P62424	RPL7A		P62913	RPL11		P62899	RPL31
P62906	RPL10A		P62487	POLR2G		P62917	RPL8		P62906	RPL10A
P62910	RPL32		P62495	ETF1		P62937	PPIA		P62910	RPL32
P62913	RPL11		P62633	CNBP		P62942	FKBP1A		P62913	RPL11
P62917	RPL8		P62701	RPS4X		P62979	RPS27A		P62917	RPL8
P62937	PPIA		P62750	RPL23A		P62993	GRB2		P62937	PPIA
P62942	FKBP1A		P62753	RPS6		P62995	TRA2B		P62942	FKBP1A
P62979	RPS27A		P62805	HIST1H4A		P63000	RAC1		P62979	RPS27A
P62993	GRB2		P62820	RAB1A		P63010	AP2B1		P62993	GRB2
P62995	TRA2B		P62826	RAN		P63027	VAMP2		P62995	TRA2B
P63000	RAC1		P62829	RPL23		P63092	GNAS		P63000	RAC1
P63010	AP2B1		P62834	RAP1A		P63096	GNAI1		P63010	AP2B1
P63027	VAMP2		P62841	RPS15		P63104	YWHAZ		P63027	VAMP2
P63092	GNAS		P62847	RPS24		P63151	PPP2R2A		P63092	GNAS
P63104	YWHAZ		P62851	RPS25		P63165	SUMO1		P63104	YWHAZ
P63165	SUMO1		P62854	RPS26		P63167	DYNLL1		P63165	SUMO1
P63167	DYNLL1		P62857	RPS28		P63172	DYNLT1		P63167	DYNLL1
P63172	DYNLT1		P62861	FAU		P63173	RPL38		P63172	DYNLT1
P63173	RPL38		P62873	GNB1		P63208	SKP1		P63173	RPL38
P63208	SKP1		P62875	POLR2L		P63220	RPS21		P63208	SKP1
P63220	RPS21		P62877	RBX1		P63241	EIF5A		P63220	RPS21
P63241	EIF5A		P62879	GNB2		P63244	RACK1		P63241	EIF5A
P63244	RACK1		P62888	RPL30		P63261	ACTG1		P63244	RACK1
P63261	ACTG1		P62899	RPL31		P63279	UBE2I		P63261	ACTG1
P63279	UBE2I		P62906	RPL10A		P63313	TMSB10		P63279	UBE2I
P63313	TMSB10		P62910	RPL32		P67775	PPP2CA		P63313	TMSB10
P67775	PPP2CA		P62913	RPL11		P67809	YBX1		P67775	PPP2CA
P67809	YBX1		P62917	RPL8		P67812	SEC11A		P67809	YBX1
P67812	SEC11A		P62937	PPIA		P67870	CSNK2B		P67812	SEC11A
P67870	CSNK2B		P62942	FKBP1A		P67936	TPM4		P67870	CSNK2B
P67936	TPM4		P62979	RPS27A		P68133	ACTA1		P67936	TPM4
P68133	ACTA1		P62993	GRB2		P68036	UBE2L3		P68133	ACTA1
P68036	UBE2L3		P62995	TRA2B		P68104	EEF1A1		P68036	UBE2L3
P68104	EEF1A1		P63000	RAC1		P68363	TUBA1B		P68104	EEF1A1
P68363	TUBA1B		P63010	AP2B1		P68366	TUBA4A		P68363	TUBA1B
P68366	TUBA4A		P63027	VAMP2		P68371	TUBB4B		P68366	TUBA4A
P68371	TUBB4B		P63092	GNAS		Q8NEV1	CSNK2A3		P68371	TUBB4B
Q8NEV1	CSNK2A3		P63104	YWHAZ		P68402	PAFAH1B2		Q8NEV1	CSNK2A3
P68402	PAFAH1B2		P63151	PPP2R2A		P68431	HIST1H3A		P68402	PAFAH1B2
P68431	HIST1H3A		P63165	SUMO1		P69849	NOMO3		P68431	HIST1H3A
Q5JPE7	NOMO2		P63167	DYNLL1		P78310	CXADR		Q5JPE7	NOMO2
P78310	CXADR		P63172	DYNLT1		P78316	NOP14		P78310	CXADR
P78316	NOP14		P63173	RPL38		P78330	PSPH		P78316	NOP14
P78318	IGBP1		P63208	SKP1		P78337	PITX1		P78318	IGBP1
P78330	PSPH		P63218	GNG5		P78344	EIF4G2		P78330	PSPH
P78332	RBM6		P63220	RPS21		P78346	RPP30		P78332	RBM6
P78337	PITX1		P63241	EIF5A		P78347	GTF2I		P78337	PITX1
P78344	EIF4G2		P63244	RACK1		P78348	ASIC1		P78344	EIF4G2
P78345	RPP38		P63261	ACTG1		P78357	CNTNAP1		P78345	RPP38
P78346	RPP30		P63279	UBE2I		P78362	SRPK2		P78346	RPP30
P78347	GTF2I		P63313	TMSB10		P78371	CCT2		P78347	GTF2I
P78371	CCT2		P67775	PPP2CA		P78395	PRAME		P78371	CCT2
P78406	RAE1		P67809	YBX1		P78406	RAE1		P78406	RAE1
P78417	GSTO1		P67812	SEC11A		P78417	GSTO1		P78417	GSTO1
P78527	PRKDC		P67870	CSNK2B		P78527	PRKDC		P78527	PRKDC
P79522	PRR3		P67936	TPM4		P78537	BLOC1S1		P79522	PRR3
P80303	NUCB2		P68133	ACTA1		P79522	PRR3		P80303	NUCB2
P80723	BASP1		P68036	UBE2L3		P80303	NUCB2		P80723	BASP1
P82650	MRPS22		P68104	EEF1A1		P80723	BASP1		P82650	MRPS22
P82663	MRPS25		P68363	TUBA1B		P82650	MRPS22		P82663	MRPS25
P82673	MRPS35		P68366	TUBA4A		P82673	MRPS35		P82673	MRPS35
P82675	MRPS5		P68371	TUBB4B		P82675	MRPS5		P82675	MRPS5
P82909	MRPS36		Q8NEV1	CSNK2A3		P82909	MRPS36		P82909	MRPS36
P82930	MRPS34		P68402	PAFAH1B2		P82930	MRPS34		P82930	MRPS34
P82970	HMGN5		P68431	HIST1H3A		P82933	MRPS9		P82970	HMGN5
P82979	SARNP		P69849	NOMO3		P82970	HMGN5		P82979	SARNP
P83731	RPL24		P78310	CXADR		P82979	SARNP		P83731	RPL24
P83876	TXNL4A		P78316	NOP14		P83731	RPL24		P83876	TXNL4A
Q969Q0	RPL36AL		P78318	IGBP1		P83876	TXNL4A		Q969Q0	RPL36AL
P84077	ARF1		P78330	PSPH		Q969Q0	RPL36AL		P84077	ARF1
P84090	ERH		P78337	PITX1		P83916	CBX1		P84090	ERH
P84095	RHOG		P78344	EIF4G2		P84090	ERH		P84095	RHOG
P84098	RPL19		P78346	RPP30		P84095	RHOG		P84098	RPL19
P84103	SRSF3		P78347	GTF2I		P84098	RPL19		P84103	SRSF3
P84243	H3F3A		P78357	CNTNAP1		P84103	SRSF3		P84243	H3F3A
P98160	HSPG2		P78371	CCT2		P84243	H3F3A		P98160	HSPG2
P98175	RBM10		P78406	RAE1		P85037	FOXK1		P98175	RBM10
P98179	RBM3		P78417	GSTO1		P98082	DAB2		P98179	RBM3
P99999	CYCS		P78527	PRKDC		P98160	HSPG2		P99999	CYCS
Q00059	TFAM		P78549	NTHL1		P98179	RBM3		Q00059	TFAM
Q00169	PITPNA		P79522	PRR3		P99999	CYCS		Q00169	PITPNA
Q00325	SLC25A3		P80303	NUCB2		Q00059	TFAM		Q00325	SLC25A3
Q00341	HDLBP		P80723	BASP1		Q00169	PITPNA		Q00341	HDLBP
Q00403	GTF2B		P82650	MRPS22		Q00325	SLC25A3		Q00403	GTF2B
Q00535	CDK5		P82673	MRPS35		Q00341	HDLBP		Q00535	CDK5
Q00577	PURA		P82675	MRPS5		Q00403	GTF2B		Q00577	PURA
Q00610	CLTC		P82909	MRPS36		Q00534	CDK6		Q00610	CLTC
Q00613	HSF1		P82930	MRPS34		Q00610	CLTC		Q00613	HSF1
Q00653	NFKB2		P82933	MRPS9		Q00613	HSF1		Q00653	NFKB2
Q00688	FKBP3		P82970	HMGN5		Q00653	NFKB2		Q00688	FKBP3
Q00765	REEP5		P82979	SARNP		Q00688	FKBP3		Q00765	REEP5
Q00796	SORD		P83731	RPL24		Q00765	REEP5		Q00796	SORD
Q00839	HNRNPU		P83876	TXNL4A		Q00796	SORD		Q00839	HNRNPU
Q01082	SPTBN1		Q969Q0	RPL36AL		Q00839	HNRNPU		Q01082	SPTBN1
Q01085	TIAL1		P84085	ARF5		Q01082	SPTBN1		Q01085	TIAL1
Q01105	SET		P84090	ERH		Q01085	TIAL1		Q01105	SET
Q01130	SRSF2		P84095	RHOG		Q01105	SET		Q01130	SRSF2
Q01433	AMPD2		P84098	RPL19		Q01130	SRSF2		Q01433	AMPD2
Q01469	FABP5		P84103	SRSF3		Q01433	AMPD2		Q01469	FABP5
Q01518	CAP1		P84243	H3F3A		Q01469	FABP5		Q01518	CAP1
Q01581	HMGCS1		P98082	DAB2		Q01518	CAP1		Q01581	HMGCS1
Q01628	IFITM3		P98160	HSPG2		Q01581	HMGCS1		Q01628	IFITM3
Q01650	SLC7A5		P98175	RBM10		Q01628	IFITM3		Q01650	SLC7A5
Q01658	DR1		P98179	RBM3		Q01650	SLC7A5		Q01658	DR1
Q01780	EXOSC10		P99999	CYCS		Q01658	DR1		Q01780	EXOSC10
Q01813	PFKP		Q00059	TFAM		Q01780	EXOSC10		Q01813	PFKP
Q01844	EWSR1		Q00169	PITPNA		Q01804	OTUD4		Q01844	EWSR1
Q01970	PLCB3		Q00325	SLC25A3		Q01813	PFKP		Q01970	PLCB3
Q01995	TAGLN		Q00341	HDLBP		Q01844	EWSR1		Q01995	TAGLN
Q02218	OGDH		Q00403	GTF2B		Q01995	TAGLN		Q02218	OGDH
Q02241	KIF23		Q00577	PURA		Q02218	OGDH		Q02241	KIF23
Q02252	ALDH6A1		Q00610	CLTC		Q02241	KIF23		Q02252	ALDH6A1
Q02388	COL7A1		Q00613	HSF1		Q02252	ALDH6A1		Q02388	COL7A1
Q02539	HIST1H1A		Q00653	NFKB2		Q02388	COL7A1		Q02539	HIST1H1A
Q02543	RPL18A		Q00688	FKBP3		Q02447	SP3		Q02543	RPL18A
Q02750	MAP2K1		Q00765	REEP5		Q02539	HIST1H1A		Q02750	MAP2K1
Q02790	FKBP4		Q00796	SORD		Q02543	RPL18A		Q02790	FKBP4
Q02809	PLOD1		Q00839	HNRNPU		Q02750	MAP2K1		Q02809	PLOD1
Q02818	NUCB1		Q01082	SPTBN1		Q02790	FKBP4		Q02818	NUCB1
Q02878	RPL6		Q01085	TIAL1		Q02809	PLOD1		Q02878	RPL6
Q02880	TOP2B		Q01105	SET		Q02818	NUCB1		Q02880	TOP2B
Q02952	AKAP12		Q01130	SRSF2		Q02878	RPL6		Q02952	AKAP12
Q02978	SLC25A11		Q01433	AMPD2		Q02952	AKAP12		Q02978	SLC25A11
Q03001	DST		Q01469	FABP5		Q02978	SLC25A11		Q03001	DST
Q03135	CAV1		Q01484	ANK2		Q03001	DST		Q03135	CAV1
Q03169	TNFAIP2		Q01518	CAP1		Q03135	CAV1		Q03169	TNFAIP2
Q03252	LMNB2		Q01581	HMGCS1		Q03169	TNFAIP2		Q03252	LMNB2
Q03701	CEBPZ		Q01628	IFITM3		Q03252	LMNB2		Q03701	CEBPZ
Q04206	RELA		Q01650	SLC7A5		Q03701	CEBPZ		Q04206	RELA
Q04323	UBXN1		Q01658	DR1		Q04206	RELA		Q04323	UBXN1
Q04446	GBE1		Q01780	EXOSC10		Q04323	UBXN1		Q04446	GBE1
Q04637	EIF4G1		Q01813	PFKP		Q04446	GBE1		Q04637	EIF4G1
Q04721	NOTCH2		Q01844	EWSR1		Q04637	EIF4G1		Q04721	NOTCH2
Q04726	TLE3		Q01970	PLCB3		Q04726	TLE3		Q04726	TLE3
Q04760	GLO1		Q01995	TAGLN		Q04760	GLO1		Q04760	GLO1
Q04837	SSBP1		Q02218	OGDH		Q04828	AKR1C1		Q04837	SSBP1
Q04917	YWHAH		Q02241	KIF23		Q04837	SSBP1		Q04917	YWHAH
Q04941	PLP2		Q02252	ALDH6A1		Q04917	YWHAH		Q04941	PLP2
Q05397	PTK2		Q02388	COL7A1		Q04941	PLP2		Q05397	PTK2
Q05519	SRSF11		Q02539	HIST1H1A		Q05209	PTPN12		Q05519	SRSF11
Q05639	EEF1A2		Q02543	RPL18A		Q05519	SRSF11		Q05639	EEF1A2
Q05682	CALD1		Q02750	MAP2K1		Q05639	EEF1A2		Q05682	CALD1
Q05932	FPGS		Q02790	FKBP4		Q05682	CALD1		Q05932	FPGS
Q06203	PPAT		Q02809	PLOD1		Q06124	PTPN11		Q06203	PPAT
Q06210	GFPT1		Q02818	NUCB1		Q06203	PPAT		Q06210	GFPT1
Q06323	PSME1		Q02878	RPL6		Q06210	GFPT1		Q06323	PSME1
Q06587	RING1		Q02880	TOP2B		Q06265	EXOSC9		Q06587	RING1
Q06787	FMR1		Q02952	AKAP12		Q06323	PSME1		Q06787	FMR1
Q06830	PRDX1		Q02978	SLC25A11		Q06587	RING1		Q06830	PRDX1
Q07020	RPL18		Q03001	DST		Q06787	FMR1		Q07020	RPL18
Q07021	C1QBP		Q03135	CAV1		Q06830	PRDX1		Q07021	C1QBP
Q07065	CKAP4		Q03169	TNFAIP2		Q07020	RPL18		Q07065	CKAP4
Q07157	TJP1		Q03252	LMNB2		Q07021	C1QBP		Q07157	TJP1
Q07666	KHDRBS1		Q03701	CEBPZ		Q07065	CKAP4		Q07666	KHDRBS1
Q07812	BAX		Q04206	RELA		Q07157	TJP1		Q07812	BAX
Q07866	KLC1		Q04323	UBXN1		Q07666	KHDRBS1		Q07866	KLC1
Q07955	SRSF1		Q04446	GBE1		Q07812	BAX		Q07955	SRSF1
Q07960	ARHGAP1		Q04637	EIF4G1		Q07866	KLC1		Q07960	ARHGAP1
Q08209	PPP3CA		Q04726	TLE3		Q07955	SRSF1		Q08209	PPP3CA
Q08211	DHX9		Q04760	GLO1		Q07960	ARHGAP1		Q08211	DHX9
Q08257	CRYZ		Q04837	SSBP1		Q08209	PPP3CA		Q08257	CRYZ
Q08378	GOLGA3		Q04917	YWHAH		Q08211	DHX9		Q08378	GOLGA3
Q08379	GOLGA2		Q04941	PLP2		Q08257	CRYZ		Q08379	GOLGA2
Q08380	LGALS3BP		Q05209	PTPN12		Q08378	GOLGA3		Q08380	LGALS3BP
Q08499	PDE4D		Q05519	SRSF11		Q08379	GOLGA2		Q08499	PDE4D
Q08752	PPID		Q05639	EEF1A2		Q08380	LGALS3BP		Q08752	PPID
Q08945	SSRP1		Q05682	CALD1		Q08499	PDE4D		Q08945	SSRP1
Q08J23	NSUN2		Q05932	FPGS		Q08752	PPID		Q08J23	NSUN2
Q09028	RBBP4		Q06124	PTPN11		Q08945	SSRP1		Q09028	RBBP4
Q09161	NCBP1		Q06203	PPAT		Q08AF3	SLFN5		Q09161	NCBP1
Q09328	MGAT5		Q06210	GFPT1		Q08J23	NSUN2		Q09328	MGAT5
Q09666	AHNAK		Q06265	EXOSC9		Q09028	RBBP4		Q09666	AHNAK
Q0VDF9	HSPA14		Q06323	PSME1		Q09161	NCBP1		Q0VDF9	HSPA14
Q0VG06	FAAP100		Q06587	RING1		Q09666	AHNAK		Q0VG06	FAAP100
Q10471	GALNT2		Q06787	FMR1		Q0VDF9	HSPA14		Q10471	GALNT2
Q10472	GALNT1		Q06830	PRDX1		Q0VDG4	SCRN3		Q10472	GALNT1
Q10567	AP1B1		Q07020	RPL18		Q0VG06	FAAP100		Q10567	AP1B1
Q10570	CPSF1		Q07021	C1QBP		Q0ZGT2	NEXN		Q10570	CPSF1
Q10589	BST2		Q07065	CKAP4		Q10471	GALNT2		Q10589	BST2
Q10713	PMPCA		Q07157	TJP1		Q10472	GALNT1		Q10713	PMPCA
Q12765	SCRN1		Q07666	KHDRBS1		Q10567	AP1B1		Q12765	SCRN1
Q12768	WASHC5		Q07812	BAX		Q10570	CPSF1		Q12768	WASHC5
Q12769	NUP160		Q07866	KLC1		Q10589	BST2		Q12769	NUP160
Q12788	TBL3		Q07955	SRSF1		Q10713	PMPCA		Q12788	TBL3
Q12789	GTF3C1		Q07960	ARHGAP1		Q12765	SCRN1		Q12789	GTF3C1
Q12792	TWF1		Q08211	DHX9		Q12768	WASHC5		Q12792	TWF1
Q12797	ASPH		Q08257	CRYZ		Q12769	NUP160		Q12797	ASPH
Q12800	TFCP2		Q08378	GOLGA3		Q12770	SCAP		Q12800	TFCP2
Q12802	AKAP13		Q08379	GOLGA2		Q12788	TBL3		Q12802	AKAP13
Q12805	EFEMP1		Q08380	LGALS3BP		Q12789	GTF3C1		Q12805	EFEMP1
Q12849	GRSF1		Q08499	PDE4D		Q12792	TWF1		Q12849	GRSF1
Q12874	SF3A3		Q08752	PPID		Q12797	ASPH		Q12874	SF3A3
Q12888	TP53BP1		Q08945	SSRP1		Q12802	AKAP13		Q12888	TP53BP1
Q12904	AIMP1		Q08AD1	CAMSAP2		Q12805	EFEMP1		Q12904	AIMP1
Q12905	ILF2		Q08AF3	SLFN5		Q12830	BPTF		Q12905	ILF2
Q12906	ILF3		Q08J23	NSUN2		Q12849	GRSF1		Q12906	ILF3
Q12907	LMAN2		Q09028	RBBP4		Q12873	CHD3		Q12907	LMAN2
Q12913	PTPRJ		Q09161	NCBP1		Q12874	SF3A3		Q12913	PTPRJ
Q12931	TRAP1		Q09472	EP300		Q12888	TP53BP1		Q12931	TRAP1
Q12933	TRAF2		Q09666	AHNAK		Q12894	IFRD2		Q12933	TRAF2
Q12965	MYO1E		Q0VDF9	HSPA14		Q12904	AIMP1		Q12965	MYO1E
Q12972	PPP1R8		Q0VF49	KIAA2012		Q12905	ILF2		Q12972	PPP1R8
Q12974	PTP4A2		Q0VG06	FAAP100		Q12906	ILF3		Q12974	PTP4A2
Q12986	NFX1		Q10471	GALNT2		Q12907	LMAN2		Q12986	NFX1
Q12996	CSTF3		Q10472	GALNT1		Q12913	PTPRJ		Q12996	CSTF3
Q13011	ECH1		Q10567	AP1B1		Q12931	TRAP1		Q13011	ECH1
Q13015	MLLT11		Q10570	CPSF1		Q12933	TRAF2		Q13015	MLLT11
Q13042	CDC16		Q10713	PMPCA		Q12955	ANK3		Q13042	CDC16
Q13045	FLII		Q12765	SCRN1		Q12962	TAF10		Q13045	FLII
Q13057	COASY		Q12768	WASHC5		Q12965	MYO1E		Q13057	COASY
Q13085	ACACA		Q12769	NUP160		Q12972	PPP1R8		Q13085	ACACA
Q13098	GPS1		Q12788	TBL3		Q12974	PTP4A2		Q13098	GPS1
Q13107	USP4		Q12789	GTF3C1		Q12986	NFX1		Q13107	USP4
Q13111	CHAF1A		Q12792	TWF1		Q13011	ECH1		Q13111	CHAF1A
Q13112	CHAF1B		Q12797	ASPH		Q13015	MLLT11		Q13112	CHAF1B
Q13123	IK		Q12800	TFCP2		Q13042	CDC16		Q13123	IK
Q13126	MTAP		Q12802	AKAP13		Q13045	FLII		Q13126	MTAP
Q13131	PRKAA1		Q12805	EFEMP1		Q13057	COASY		Q13131	PRKAA1
Q13136	PPFIA1		Q12849	GRSF1		Q13084	MRPL28		Q13136	PPFIA1
Q13144	EIF2B5		Q12874	SF3A3		Q13085	ACACA		Q13144	EIF2B5
Q13148	TARDBP		Q12888	TP53BP1		Q13098	GPS1		Q13148	TARDBP
Q13151	HNRNPA0		Q12894	IFRD2		Q13107	USP4		Q13151	HNRNPA0
Q13155	AIMP2		Q12904	AIMP1		Q13112	CHAF1B		Q13155	AIMP2
Q13158	FADD		Q12905	ILF2		Q13123	IK		Q13158	FADD
Q13162	PRDX4		Q12906	ILF3		Q13126	MTAP		Q13162	PRDX4
Q13177	PAK2		Q12907	LMAN2		Q13131	PRKAA1		Q13177	PAK2
Q13185	CBX3		Q12931	TRAP1		Q13136	PPFIA1		Q13185	CBX3
Q13200	PSMD2		Q12933	TRAF2		Q13144	EIF2B5		Q13200	PSMD2
Q13217	DNAJC3		Q12962	TAF10		Q13148	TARDBP		Q13217	DNAJC3
Q13228	SELENBP1		Q12965	MYO1E		Q13151	HNRNPA0		Q13228	SELENBP1
Q13232	NME3		Q12972	PPP1R8		Q13155	AIMP2		Q13232	NME3
Q13242	SRSF9		Q12974	PTP4A2		Q13158	FADD		Q13242	SRSF9
Q13243	SRSF5		Q12986	NFX1		Q13162	PRDX4		Q13243	SRSF5
Q13247	SRSF6		Q12996	CSTF3		Q13177	PAK2		Q13247	SRSF6
Q13263	TRIM28		Q13011	ECH1		Q13185	CBX3		Q13263	TRIM28
Q13283	G3BP1		Q13015	MLLT11		Q13200	PSMD2		Q13283	G3BP1
Q13309	SKP2		Q13033	STRN3		Q13217	DNAJC3		Q13309	SKP2
Q13310	PABPC4		Q13045	FLII		Q13228	SELENBP1		Q13310	PABPC4
Q13330	MTA1		Q13057	COASY		Q13232	NME3		Q13330	MTA1
Q13347	EIF3I		Q13085	ACACA		Q13242	SRSF9		Q13347	EIF3I
Q13362	PPP2R5C		Q13098	GPS1		Q13243	SRSF5		Q13362	PPP2R5C
Q13405	MRPL49		Q13107	USP4		Q13247	SRSF6		Q13405	MRPL49
Q13409	DYNC1I2		Q13111	CHAF1A		Q13263	TRIM28		Q13409	DYNC1I2
Q13416	ORC2		Q13112	CHAF1B		Q13283	G3BP1		Q13416	ORC2
Q13418	ILK		Q13123	IK		Q13309	SKP2		Q13418	ILK
Q13423	NNT		Q13126	MTAP		Q13310	PABPC4		Q13423	NNT
Q13427	PPIG		Q13131	PRKAA1		Q13325	IFIT5		Q13427	PPIG
Q13428	TCOF1		Q13136	PPFIA1		Q13330	MTA1		Q13428	TCOF1
Q13435	SF3B2		Q13144	EIF2B5		Q13347	EIF3I		Q13435	SF3B2
Q13438	OS9		Q13148	TARDBP		Q13404	UBE2V1		Q13438	OS9
Q13442	PDAP1		Q13151	HNRNPA0		Q13405	MRPL49		Q13442	PDAP1
Q13443	ADAM9		Q13155	AIMP2		Q13409	DYNC1I2		Q13443	ADAM9
Q13445	TMED1		Q13158	FADD		Q13416	ORC2		Q13445	TMED1
Q13492	PICALM		Q13162	PRDX4		Q13418	ILK		Q13492	PICALM
Q13501	SQSTM1		Q13177	PAK2		Q13423	NNT		Q13501	SQSTM1
Q13505	MTX1		Q13185	CBX3		Q13425	SNTB2		Q13505	MTX1
Q13506	NAB1		Q13200	PSMD2		Q13427	PPIG		Q13506	NAB1
Q13509	TUBB3		Q13217	DNAJC3		Q13428	TCOF1		Q13509	TUBB3
Q13510	ASAH1		Q13228	SELENBP1		Q13435	SF3B2		Q13510	ASAH1
Q13523	PRPF4B		Q13232	NME3		Q13438	OS9		Q13523	PRPF4B
Q13526	PIN1		Q13242	SRSF9		Q13439	GOLGA4		Q13526	PIN1
Q13541	EIF4EBP1		Q13243	SRSF5		Q13442	PDAP1		Q13541	EIF4EBP1
Q13547	HDAC1		Q13247	SRSF6		Q13443	ADAM9		Q13547	HDAC1
Q13557	CAMK2D		Q13263	TRIM28		Q13445	TMED1		Q13557	CAMK2D
Q13561	DCTN2		Q13283	G3BP1		Q13492	PICALM		Q13561	DCTN2
Q13564	NAE1		Q13309	SKP2		Q13501	SQSTM1		Q13564	NAE1
Q13573	SNW1		Q13310	PABPC4		Q13505	MTX1		Q13573	SNW1
Q13576	IQGAP2		Q13325	IFIT5		Q13509	TUBB3		Q13576	IQGAP2
Q13586	STIM1		Q13330	MTA1		Q13523	PRPF4B		Q13586	STIM1
Q13596	SNX1		Q13347	EIF3I		Q13526	PIN1		Q13596	SNX1
Q13614	MTMR2		Q13362	PPP2R5C		Q13541	EIF4EBP1		Q13614	MTMR2
Q13616	CUL1		Q13404	UBE2V1		Q13547	HDAC1		Q13616	CUL1
Q13617	CUL2		Q13405	MRPL49		Q13555	CAMK2G		Q13617	CUL2
Q13619	CUL4A		Q13409	DYNC1I2		Q13557	CAMK2D		Q13619	CUL4A
Q13620	CUL4B		Q13416	ORC2		Q13561	DCTN2		Q13620	CUL4B
Q13627	DYRK1A		Q13418	ILK		Q13564	NAE1		Q13627	DYRK1A
Q13630	TSTA3		Q13423	NNT		Q13573	SNW1		Q13630	TSTA3
Q13636	RAB31		Q13425	SNTB2		Q13576	IQGAP2		Q13636	RAB31
Q13641	TPBG		Q13427	PPIG		Q13586	STIM1		Q13641	TPBG
Q13642	FHL1		Q13428	TCOF1		Q13596	SNX1		Q13642	FHL1
Q13643	FHL3		Q13435	SF3B2		Q13614	MTMR2		Q13643	FHL3
Q13671	RIN1		Q13438	OS9		Q13616	CUL1		Q13671	RIN1
Q13685	AAMP		Q13442	PDAP1		Q13617	CUL2		Q13685	AAMP
Q13724	MOGS		Q13443	ADAM9		Q13618	CUL3		Q13724	MOGS
Q13740	ALCAM		Q13459	MYO9B		Q13619	CUL4A		Q13740	ALCAM
Q13751	LAMB3		Q13492	PICALM		Q13620	CUL4B		Q13751	LAMB3
Q13769	THOC5		Q13501	SQSTM1		Q13627	DYRK1A		Q13769	THOC5
Q13813	SPTAN1		Q13505	MTX1		Q13630	TSTA3		Q13813	SPTAN1
Q13823	GNL2		Q13509	TUBB3		Q13636	RAB31		Q13823	GNL2
Q13838	DDX39B		Q13510	ASAH1		Q13637	RAB32		Q13838	DDX39B
Q13867	BLMH		Q13523	PRPF4B		Q13641	TPBG		Q13867	BLMH
Q13868	EXOSC2		Q13526	PIN1		Q13642	FHL1		Q13868	EXOSC2
Q9BVA1	TUBB2B		Q13541	EIF4EBP1		Q13643	FHL3		Q9BVA1	TUBB2B
Q13887	KLF5		Q13547	HDAC1		Q13685	AAMP		Q13887	KLF5
Q13895	BYSL		Q13557	CAMK2D		Q13724	MOGS		Q13895	BYSL
Q13951	CBFB		Q13561	DCTN2		Q13740	ALCAM		Q13951	CBFB
Q14008	CKAP5		Q13564	NAE1		Q13751	LAMB3		Q14008	CKAP5
Q14019	COTL1		Q13573	SNW1		Q13769	THOC5		Q14019	COTL1
Q14061	COX17		Q13576	IQGAP2		Q13813	SPTAN1		Q14061	COX17
Q14103	HNRNPD		Q13586	STIM1		Q13823	GNL2		Q14103	HNRNPD
Q14108	SCARB2		Q13596	SNX1		Q13838	DDX39B		Q14108	SCARB2
Q14116	IL18		Q13616	CUL1		Q13867	BLMH		Q14116	IL18
Q14119	VEZF1		Q13617	CUL2		Q13868	EXOSC2		Q14119	VEZF1
Q14126	DSG2		Q13618	CUL3		Q9BVA1	TUBB2B		Q14126	DSG2
Q14137	BOP1		Q13619	CUL4A		Q13887	KLF5		Q14137	BOP1
Q14141	SEPTIN6		Q13620	CUL4B		Q13895	BYSL		Q14141	SEPTIN6
Q14146	URB2		Q13627	DYRK1A		Q13907	IDI1		Q14146	URB2
Q14152	EIF3A		Q13630	TSTA3		Q13951	CBFB		Q14152	EIF3A
Q14155	ARHGEF7		Q13636	RAB31		Q14008	CKAP5		Q14155	ARHGEF7
Q14157	UBAP2L		Q13637	RAB32		Q14011	CIRBP		Q14157	UBAP2L
Q14160	SCRIB		Q13641	TPBG		Q14019	COTL1		Q14160	SCRIB
Q14166	TTLL12		Q13642	FHL1		Q14061	COX17		Q14166	TTLL12
Q14181	POLA2		Q13643	FHL3		Q14103	HNRNPD		Q14181	POLA2
Q14192	FHL2		Q13685	AAMP		Q14108	SCARB2		Q14192	FHL2
Q14195	DPYSL3		Q13724	MOGS		Q14117	DPYS		Q14195	DPYSL3
Q14203	DCTN1		Q13740	ALCAM		Q14118	DAG1		Q14203	DCTN1
Q14204	DYNC1H1		Q13751	LAMB3		Q14119	VEZF1		Q14204	DYNC1H1
Q14232	EIF2B1		Q13769	THOC5		Q14126	DSG2		Q14232	EIF2B1
Q14240	EIF4A2		Q13813	SPTAN1		Q14137	BOP1		Q14240	EIF4A2
Q14241	ELOA		Q13823	GNL2		Q14141	SEPTIN6		Q14241	ELOA
Q14244	MAP7		Q13838	DDX39B		Q14146	URB2		Q14244	MAP7
Q14247	CTTN		Q13867	BLMH		Q14152	EIF3A		Q14247	CTTN
Q14254	FLOT2		Q13868	EXOSC2		Q14157	UBAP2L		Q14254	FLOT2
Q14257	RCN2		Q9BVA1	TUBB2B		Q14160	SCRIB		Q14257	RCN2
Q14258	TRIM25		Q13887	KLF5		Q14166	TTLL12		Q14258	TRIM25
Q14315	FLNC		Q13895	BYSL		Q14181	POLA2		Q14315	FLNC
Q14318	FKBP8		Q13907	IDI1		Q14192	FHL2		Q14318	FKBP8
Q14320	FAM50A		Q13951	CBFB		Q14195	DPYSL3		Q14320	FAM50A
Q14331	FRG1		Q14008	CKAP5		Q14203	DCTN1		Q14331	FRG1
Q14344	GNA13		Q14011	CIRBP		Q14204	DYNC1H1		Q14344	GNA13
Q14353	GAMT		Q14019	COTL1		Q14232	EIF2B1		Q14353	GAMT
Q14376	GALE		Q14061	COX17		Q14240	EIF4A2		Q14376	GALE
Q14432	PDE3A		Q14103	HNRNPD		Q14241	ELOA		Q14432	PDE3A
Q14444	CAPRIN1		Q14108	SCARB2		Q14244	MAP7		Q14444	CAPRIN1
Q14498	RBM39		Q14116	IL18		Q14247	CTTN		Q14498	RBM39
Q14527	HLTF		Q14126	DSG2		Q14254	FLOT2		Q14527	HLTF
Q14558	PRPSAP1		Q14137	BOP1		Q14257	RCN2		Q14558	PRPSAP1
Q14566	MCM6		Q14141	SEPTIN6		Q14258	TRIM25		Q14566	MCM6
Q14573	ITPR3		Q14146	URB2		Q14315	FLNC		Q14573	ITPR3
Q14596	NBR1		Q14152	EIF3A		Q14318	FKBP8		Q14596	NBR1
Q14643	ITPR1		Q14155	ARHGEF7		Q14320	FAM50A		Q14643	ITPR1
Q14653	IRF3		Q14157	UBAP2L		Q14376	GALE		Q14653	IRF3
Q14657	LAGE3		Q14160	SCRIB		Q14432	PDE3A		Q14657	LAGE3
Q14669	TRIP12		Q14165	MLEC		Q14444	CAPRIN1		Q14669	TRIP12
Q14671	PUM1		Q14166	TTLL12		Q14498	RBM39		Q14671	PUM1
Q14676	MDC1		Q14181	POLA2		Q14558	PRPSAP1		Q14676	MDC1
Q14677	CLINT1		Q14192	FHL2		Q14562	DHX8		Q14677	CLINT1
Q14683	SMC1A		Q14195	DPYSL3		Q14565	DMC1		Q14683	SMC1A
Q14684	RRP1B		Q14203	DCTN1		Q14566	MCM6		Q14684	RRP1B
Q14690	PDCD11		Q14204	DYNC1H1		Q14573	ITPR3		Q14690	PDCD11
Q14691	GINS1		Q14232	EIF2B1		Q14643	ITPR1		Q14691	GINS1
Q14692	BMS1		Q14241	ELOA		Q14651	PLS1		Q14692	BMS1
Q14694	USP10		Q14244	MAP7		Q14657	LAGE3		Q14694	USP10
Q14696	MESD		Q14247	CTTN		Q14669	TRIP12		Q14696	MESD
Q14697	GANAB		Q14254	FLOT2		Q14671	PUM1		Q14697	GANAB
Q14699	RFTN1		Q14257	RCN2		Q14676	MDC1		Q14699	RFTN1
Q14738	PPP2R5D		Q14258	TRIM25		Q14677	CLINT1		Q14738	PPP2R5D
Q14764	MVP		Q14318	FKBP8		Q14683	SMC1A		Q14764	MVP
Q14789	GOLGB1		Q14320	FAM50A		Q14684	RRP1B		Q14789	GOLGB1
Q14807	KIF22		Q14331	FRG1		Q14690	PDCD11		Q14807	KIF22
Q14814	MEF2D		Q14376	GALE		Q14691	GINS1		Q14814	MEF2D
Q14839	CHD4		Q14432	PDE3A		Q14692	BMS1		Q14839	CHD4
Q14847	LASP1		Q14444	CAPRIN1		Q14694	USP10		Q14847	LASP1
Q14914	PTGR1		Q14498	RBM39		Q14696	MESD		Q14914	PTGR1
Q14919	DRAP1		Q14558	PRPSAP1		Q14697	GANAB		Q14919	DRAP1
Q14934	NFATC4		Q14562	DHX8		Q14699	RFTN1		Q14934	NFATC4
Q14974	KPNB1		Q14566	MCM6		Q14738	PPP2R5D		Q14974	KPNB1
Q14978	NOLC1		Q14573	ITPR3		Q14764	MVP		Q14978	NOLC1
Q14980	NUMA1		Q14643	ITPR1		Q14789	GOLGB1		Q14980	NUMA1
Q14997	PSME4		Q14651	PLS1		Q14790	CASP8		Q14997	PSME4
Q14C86	GAPVD1		Q14653	IRF3		Q14814	MEF2D		Q14C86	GAPVD1
Q14CX7	NAA25		Q14657	LAGE3		Q14839	CHD4		Q14CX7	NAA25
Q15003	NCAPH		Q14669	TRIP12		Q14847	LASP1		Q15003	NCAPH
Q15004	PCLAF		Q14671	PUM1		Q14914	PTGR1		Q15004	PCLAF
Q15005	SPCS2		Q14676	MDC1		Q14919	DRAP1		Q15005	SPCS2
Q15006	EMC2		Q14677	CLINT1		Q14974	KPNB1		Q15006	EMC2
Q15007	WTAP		Q14683	SMC1A		Q14978	NOLC1		Q15007	WTAP
Q15008	PSMD6		Q14684	RRP1B		Q14980	NUMA1		Q15008	PSMD6
Q15014	MORF4L2		Q14687	GSE1		Q14997	PSME4		Q15014	MORF4L2
Q15018	ABRAXAS2		Q14690	PDCD11		Q14C86	GAPVD1		Q15018	ABRAXAS2
Q15019	SEPTIN2		Q14691	GINS1		Q14CX7	NAA25		Q15019	SEPTIN2
Q15020	SART3		Q14692	BMS1		Q15003	NCAPH		Q15020	SART3
Q15021	NCAPD2		Q14694	USP10		Q15004	PCLAF		Q15021	NCAPD2
Q15024	EXOSC7		Q14696	MESD		Q15005	SPCS2		Q15024	EXOSC7
Q15029	EFTUD2		Q14697	GANAB		Q15006	EMC2		Q15029	EFTUD2
Q15031	LARS2		Q14699	RFTN1		Q15007	WTAP		Q15031	LARS2
Q15041	ARL6IP1		Q14738	PPP2R5D		Q15008	PSMD6		Q15041	ARL6IP1
Q15043	SLC39A14		Q14764	MVP		Q15014	MORF4L2		Q15043	SLC39A14
Q15046	KARS		Q14807	KIF22		Q15018	ABRAXAS2		Q15046	KARS
Q15050	RRS1		Q14814	MEF2D		Q15019	SEPTIN2		Q15050	RRS1
Q15054	POLD3		Q14839	CHD4		Q15020	SART3		Q15054	POLD3
Q15056	EIF4H		Q14847	LASP1		Q15021	NCAPD2		Q15056	EIF4H
Q15058	KIF14		Q14914	PTGR1		Q15029	EFTUD2		Q15058	KIF14
Q15061	WDR43		Q14919	DRAP1		Q15031	LARS2		Q15061	WDR43
Q15067	ACOX1		Q14974	KPNB1		Q15041	ARL6IP1		Q15067	ACOX1
Q15070	OXA1L		Q14978	NOLC1		Q15043	SLC39A14		Q15070	OXA1L
Q15075	EEA1		Q14980	NUMA1		Q15046	KARS		Q15075	EEA1
Q15084	PDIA6		Q14997	PSME4		Q15050	RRS1		Q15084	PDIA6
Q15102	PAFAH1B3		Q14C86	GAPVD1		Q15054	POLD3		Q15102	PAFAH1B3
Q15121	PEA15		Q14CX7	NAA25		Q15056	EIF4H		Q15121	PEA15
Q15125	EBP		Q15003	NCAPH		Q15061	WDR43		Q15125	EBP
Q15126	PMVK		Q15004	PCLAF		Q15067	ACOX1		Q15126	PMVK
Q15149	PLEC		Q15005	SPCS2		Q15070	OXA1L		Q15149	PLEC
Q15154	PCM1		Q15006	EMC2		Q15075	EEA1		Q15154	PCM1
Q15165	PON2		Q15007	WTAP		Q15084	PDIA6		Q15165	PON2
Q15181	PPA1		Q15008	PSMD6		Q15102	PAFAH1B3		Q15181	PPA1
Q15185	PTGES3		Q15014	MORF4L2		Q15121	PEA15		Q15185	PTGES3
Q15233	NONO		Q15018	ABRAXAS2		Q15125	EBP		Q15233	NONO
Q15257	PTPA		Q15019	SEPTIN2		Q15126	PMVK		Q15257	PTPA
Q15269	PWP2		Q15020	SART3		Q15149	PLEC		Q15269	PWP2
Q15276	RABEP1		Q15021	NCAPD2		Q15165	PON2		Q15276	RABEP1
Q15287	RNPS1		Q15022	SUZ12		Q15181	PPA1		Q15287	RNPS1
Q15293	RCN1		Q15024	EXOSC7		Q15185	PTGES3		Q15293	RCN1
Q15345	LRRC41		Q15029	EFTUD2		Q15233	NONO		Q15345	LRRC41
Q15363	TMED2		Q15031	LARS2		Q15257	PTPA		Q15363	TMED2
Q15365	PCBP1		Q15043	SLC39A14		Q15269	PWP2		Q15365	PCBP1
Q15366	PCBP2		Q15046	KARS		Q15276	RABEP1		Q15366	PCBP2
Q15369	ELOC		Q15050	RRS1		Q15287	RNPS1		Q15369	ELOC
Q15370	ELOB		Q15054	POLD3		Q15293	RCN1		Q15370	ELOB
Q15382	RHEB		Q15056	EIF4H		Q15345	LRRC41		Q15382	RHEB
Q15386	UBE3C		Q15061	WDR43		Q15363	TMED2		Q15386	UBE3C
Q15388	TOMM20		Q15067	ACOX1		Q15365	PCBP1		Q15388	TOMM20
Q15393	SF3B3		Q15070	OXA1L		Q15366	PCBP2		Q15393	SF3B3
Q15397	PUM3		Q15084	PDIA6		Q15369	ELOC		Q15397	PUM3
Q15398	DLGAP5		Q15102	PAFAH1B3		Q15370	ELOB		Q15398	DLGAP5
Q15404	RSU1		Q15121	PEA15		Q15382	RHEB		Q15404	RSU1
Q15417	CNN3		Q15126	PMVK		Q15393	SF3B3		Q15417	CNN3
Q15418	RPS6KA1		Q15149	PLEC		Q15397	PUM3		Q15418	RPS6KA1
Q15424	SAFB		Q15154	PCM1		Q15404	RSU1		Q15424	SAFB
Q15427	SF3B4		Q15165	PON2		Q15417	CNN3		Q15427	SF3B4
Q15428	SF3A2		Q15181	PPA1		Q15418	RPS6KA1		Q15428	SF3A2
Q15435	PPP1R7		Q15185	PTGES3		Q15424	SAFB		Q15435	PPP1R7
Q15436	SEC23A		Q15233	NONO		Q15427	SF3B4		Q15436	SEC23A
Q15437	SEC23B		Q15257	PTPA		Q15428	SF3A2		Q15437	SEC23B
Q15459	SF3A1		Q15269	PWP2		Q15435	PPP1R7		Q15459	SF3A1
Q15477	SKIV2L		Q15287	RNPS1		Q15436	SEC23A		Q15477	SKIV2L
Q15526	SURF1		Q15293	RCN1		Q15437	SEC23B		Q15526	SURF1
Q15555	MAPRE2		Q15345	LRRC41		Q15459	SF3A1		Q15555	MAPRE2
Q15582	TGFBI		Q15363	TMED2		Q15477	SKIV2L		Q15582	TGFBI
Q15631	TSN		Q15365	PCBP1		Q15526	SURF1		Q15631	TSN
Q15637	SF1		Q15366	PCBP2		Q15555	MAPRE2		Q15637	SF1
Q15642	TRIP10		Q15369	ELOC		Q15599	SLC9A3R2		Q15642	TRIP10
Q15645	TRIP13		Q15370	ELOB		Q15631	TSN		Q15645	TRIP13
Q15646	OASL		Q15382	RHEB		Q15637	SF1		Q15646	OASL
Q15648	MED1		Q15386	UBE3C		Q15642	TRIP10		Q15648	MED1
Q15650	TRIP4		Q15388	TOMM20		Q15645	TRIP13		Q15650	TRIP4
Q15654	TRIP6		Q15393	SF3B3		Q15648	MED1		Q15654	TRIP6
Q15691	MAPRE1		Q15397	PUM3		Q15653	NFKBIB		Q15691	MAPRE1
Q15717	ELAVL1		Q15404	RSU1		Q15654	TRIP6		Q15717	ELAVL1
Q15738	NSDHL		Q15417	CNN3		Q15691	MAPRE1		Q15738	NSDHL
Q15746	MYLK		Q15418	RPS6KA1		Q15717	ELAVL1		Q15746	MYLK
Q15751	HERC1		Q15424	SAFB		Q15738	NSDHL		Q15751	HERC1
Q15758	SLC1A5		Q15427	SF3B4		Q15746	MYLK		Q15758	SLC1A5
Q15785	TOMM34		Q15428	SF3A2		Q15750	TAB1		Q15785	TOMM34
Q15796	SMAD2		Q15435	PPP1R7		Q15751	HERC1		Q15796	SMAD2
Q15813	TBCE		Q15436	SEC23A		Q15758	SLC1A5		Q15813	TBCE
Q15819	UBE2V2		Q15437	SEC23B		Q15773	MLF2		Q15819	UBE2V2
Q15904	ATP6AP1		Q15459	SF3A1		Q15785	TOMM34		Q15904	ATP6AP1
Q15911	ZFHX3		Q15477	SKIV2L		Q15796	SMAD2		Q15911	ZFHX3
Q15942	ZYX		Q15555	MAPRE2		Q15800	MSMO1		Q15942	ZYX
Q16134	ETFDH		Q15582	TGFBI		Q15813	TBCE		Q16134	ETFDH
Q16181	SEPTIN7		Q15612	OR1Q1		Q15819	UBE2V2		Q16181	SEPTIN7
Q16186	ADRM1		Q15631	TSN		Q15843	NEDD8		Q16186	ADRM1
Q16204	CCDC6		Q15637	SF1		Q15907	RAB11B		Q16204	CCDC6
Q16222	UAP1		Q15642	TRIP10		Q15911	ZFHX3		Q16222	UAP1
Q16270	IGFBP7		Q15645	TRIP13		Q15942	ZYX		Q16270	IGFBP7
Q16401	PSMD5		Q15648	MED1		Q16134	ETFDH		Q16401	PSMD5
Q16513	PKN2		Q15650	TRIP4		Q16181	SEPTIN7		Q16513	PKN2
Q16527	CSRP2		Q15653	NFKBIB		Q16186	ADRM1		Q16527	CSRP2
Q16531	DDB1		Q15654	TRIP6		Q16204	CCDC6		Q16531	DDB1
Q16539	MAPK14		Q15691	MAPRE1		Q16222	UAP1		Q16539	MAPK14
Q16540	MRPL23		Q15717	ELAVL1		Q16270	IGFBP7		Q16540	MRPL23
Q16543	CDC37		Q15738	NSDHL		Q16363	LAMA4		Q16543	CDC37
Q16555	DPYSL2		Q15746	MYLK		Q16401	PSMD5		Q16555	DPYSL2
Q16563	SYPL1		Q15750	TAB1		Q16513	PKN2		Q16563	SYPL1
Q16576	RBBP7		Q15751	HERC1		Q16527	CSRP2		Q16576	RBBP7
Q16629	SRSF7		Q15758	SLC1A5		Q16531	DDB1		Q16629	SRSF7
Q16630	CPSF6		Q15773	MLF2		Q16539	MAPK14		Q16630	CPSF6
Q16637	SMN1		Q15785	TOMM34		Q16543	CDC37		Q16637	SMN1
Q16643	DBN1		Q15796	SMAD2		Q16555	DPYSL2		Q16643	DBN1
Q16644	MAPKAPK3		Q15800	MSMO1		Q16563	SYPL1		Q16644	MAPKAPK3
Q16654	PDK4		Q15813	TBCE		Q16576	RBBP7		Q16654	PDK4
Q16658	FSCN1		Q15833	STXBP2		Q16629	SRSF7		Q16658	FSCN1
Q16666	IFI16		Q15836	VAMP3		Q16630	CPSF6		Q16666	IFI16
Q16698	DECR1		Q15843	NEDD8		Q16637	SMN1		Q16698	DECR1
Q16718	NDUFA5		Q15904	ATP6AP1		Q16643	DBN1		Q16718	NDUFA5
Q16719	KYNU		Q15907	RAB11B		Q16654	PDK4		Q16719	KYNU
Q16740	CLPP		Q15911	ZFHX3		Q16658	FSCN1		Q16740	CLPP
Q16763	UBE2S		Q15942	ZYX		Q16666	IFI16		Q16763	UBE2S
Q16774	GUK1		Q16134	ETFDH		Q16718	NDUFA5		Q16774	GUK1
Q16775	HAGH		Q16181	SEPTIN7		Q16719	KYNU		Q16775	HAGH
Q16795	NDUFA9		Q16186	ADRM1		Q16740	CLPP		Q16795	NDUFA9
Q16822	PCK2		Q16222	UAP1		Q16763	UBE2S		Q16822	PCK2
Q16836	HADH		Q16270	IGFBP7		Q16774	GUK1		Q16836	HADH
Q16850	CYP51A1		Q16401	PSMD5		Q16775	HAGH		Q16850	CYP51A1
Q16851	UGP2		Q16513	PKN2		Q16795	NDUFA9		Q16851	UGP2
Q16864	ATP6V1F		Q16527	CSRP2		Q16822	PCK2		Q16864	ATP6V1F
Q16881	TXNRD1		Q16531	DDB1		Q16836	HADH		Q16881	TXNRD1
Q16890	TPD52L1		Q16537	PPP2R5E		Q16850	CYP51A1		Q16890	TPD52L1
Q16891	IMMT		Q16539	MAPK14		Q16851	UGP2		Q16891	IMMT
Q17RY6	LY6K		Q16540	MRPL23		Q16881	TXNRD1		Q17RY6	LY6K
Q1KMD3	HNRNPUL2		Q16543	CDC37		Q16890	TPD52L1		Q1KMD3	HNRNPUL2
Q27J81	INF2		Q16555	DPYSL2		Q16891	IMMT		Q27J81	INF2
Q29963	HLA-C		Q16563	SYPL1		Q17RY6	LY6K		Q29963	HLA-C
Q29RF7	PDS5A		Q16576	RBBP7		Q1KMD3	HNRNPUL2		Q29RF7	PDS5A
Q2M389	WASHC4		Q16629	SRSF7		Q27J81	INF2		Q2M389	WASHC4
Q2NL82	TSR1		Q16630	CPSF6		Q29963	HLA-C		Q2NL82	TSR1
Q2TAA2	IAH1		Q16637	SMN1		Q29RF7	PDS5A		Q2TAA2	IAH1
Q2TAY7	SMU1		Q16643	DBN1		Q2M389	WASHC4		Q2TAY7	SMU1
Q32MZ4	LRRFIP1		Q16658	FSCN1		Q2NL82	TSR1		Q32MZ4	LRRFIP1
Q32P28	P3H1		Q16666	IFI16		Q2TAA2	IAH1		Q32P28	P3H1
Q3KQU3	MAP7D1		Q16698	DECR1		Q2TAY7	SMU1		Q3KQU3	MAP7D1
Q3KQV9	UAP1L1		Q16718	NDUFA5		Q2TBE0	CWF19L2		Q3KQV9	UAP1L1
Q3LXA3	TKFC		Q16719	KYNU		Q32MZ4	LRRFIP1		Q3LXA3	TKFC
Q3YEC7	RABL6		Q16740	CLPP		Q32P28	P3H1		Q3YEC7	RABL6
Q3ZCM7	TUBB8		Q16760	DGKD		Q32P44	EML3		Q3ZCM7	TUBB8
Q3ZCQ8	TIMM50		Q16762	TST		Q3B7T1	EDRF1		Q3ZCQ8	TIMM50
Q3ZCW2	LGALSL		Q16763	UBE2S		Q3KQU3	MAP7D1		Q3ZCW2	LGALSL
Q49A26	GLYR1		Q16774	GUK1		Q3KQV9	UAP1L1		Q49A26	GLYR1
Q49AR2	C5orf22		Q16775	HAGH		Q3LXA3	TKFC		Q49AR2	C5orf22
Q4G0J3	LARP7		Q16795	NDUFA9		Q3YEC7	RABL6		Q4G0J3	LARP7
Q4G0N4	NADK2		Q16822	PCK2		Q3ZCM7	TUBB8		Q4G0N4	NADK2
Q4KMP7	TBC1D10B		Q16836	HADH		Q3ZCQ8	TIMM50		Q4KMP7	TBC1D10B
Q52LJ0	FAM98B		Q16850	CYP51A1		Q3ZCW2	LGALSL		Q52LJ0	FAM98B
Q53EL6	PDCD4		Q16851	UGP2		Q49A26	GLYR1		Q53EL6	PDCD4
Q53EP0	FNDC3B		Q16881	TXNRD1		Q49AR2	C5orf22		Q53EP0	FNDC3B
Q53F19	NCBP3		Q16890	TPD52L1		Q4G0J3	LARP7		Q53F19	NCBP3
Q53FA7	TP53I3		Q16891	IMMT		Q4J6C6	PREPL		Q53FA7	TP53I3
Q53FT3	HIKESHI		Q17RY6	LY6K		Q4KMP7	TBC1D10B		Q53FT3	HIKESHI
Q9P0S3	ORMDL1		Q1KMD3	HNRNPUL2		Q4VC31	CCDC58		Q9P0S3	ORMDL1
Q53GQ0	HSD17B12		Q27J81	INF2		Q52LJ0	FAM98B		Q53GQ0	HSD17B12
Q53GS9	USP39		Q29RF7	PDS5A		Q53EL6	PDCD4		Q53GS9	USP39
Q53H12	AGK		Q2M389	WASHC4		Q53EP0	FNDC3B		Q53H12	AGK
Q53H82	LACTB2		Q2NL82	TSR1		Q9P0S3	ORMDL1		Q53H82	LACTB2
Q53H96	PYCR3		Q2TAA2	IAH1		Q53GQ0	HSD17B12		Q53H96	PYCR3
Q53HL2	CDCA8		Q2TAY7	SMU1		Q53GS9	USP39		Q53HL2	CDCA8
Q562F6	SGO2		Q2TAZ0	ATG2A		Q53H12	AGK		Q562F6	SGO2
Q56VL3	OCIAD2		Q32MZ4	LRRFIP1		Q53H96	PYCR3		Q56VL3	OCIAD2
Q58FF8	HSP90AB2P		Q32P28	P3H1		Q53HL2	CDCA8		Q58FF8	HSP90AB2P
Q5BJD5	TMEM41B		Q32P44	EML3		Q562F6	SGO2		Q5BJD5	TMEM41B
Q5BKZ1	ZNF326		Q38SD2	LRRK1		Q562R1	ACTBL2		Q5BKZ1	ZNF326
Q5GLZ8	HERC4		Q3KQU3	MAP7D1		Q58FF8	HSP90AB2P		Q5GLZ8	HERC4
Q5H9R7	PPP6R3		Q3KQV9	UAP1L1		Q5BJD5	TMEM41B		Q5H9R7	PPP6R3
Q5J8M3	EMC4		Q3LXA3	TKFC		Q5BJF2	TMEM97		Q5J8M3	EMC4
Q5JPH6	EARS2		Q3ZCM7	TUBB8		Q5BKZ1	ZNF326		Q5JPH6	EARS2
Q5JRA6	MIA3		Q3ZCQ8	TIMM50		Q5F1R6	DNAJC21		Q5JRA6	MIA3
Q5JRX3	PITRM1		Q49A26	GLYR1		Q5GLZ8	HERC4		Q5JRX3	PITRM1
Q5JSH3	WDR44		Q49AR2	C5orf22		Q5H9R7	PPP6R3		Q5JSH3	WDR44
Q5JSZ5	PRRC2B		Q4G0J3	LARP7		Q5J8M3	EMC4		Q5JSZ5	PRRC2B
Q5JTH9	RRP12		Q4G0N4	NADK2		Q5JPH6	EARS2		Q5JTH9	RRP12
Q5JTJ3	COA6		Q4J6C6	PREPL		Q5JRX3	PITRM1		Q5JTJ3	COA6
Q5JTV8	TOR1AIP1		Q4KMP7	TBC1D10B		Q5JSH3	WDR44		Q5JTV8	TOR1AIP1
Q5JTW2	CEP78		Q52LJ0	FAM98B		Q5JTH9	RRP12		Q5JTW2	CEP78
Q5JTZ9	AARS2		Q53EL6	PDCD4		Q5JTJ3	COA6		Q5JTZ9	AARS2
Q5JVF3	PCID2		Q53EP0	FNDC3B		Q5JTV8	TOR1AIP1		Q5JVF3	PCID2
Q5R3I4	TTC38		Q53FA7	TP53I3		Q5JTW2	CEP78		Q5R3I4	TTC38
Q5RI15	COX20		Q53FT3	HIKESHI		Q5JVF3	PCID2		Q5RI15	COX20
Q5RKV6	EXOSC6		Q9P0S3	ORMDL1		Q5QJE6	DNTTIP2		Q5RKV6	EXOSC6
Q5SRD0	WASHC2D		Q53GQ0	HSD17B12		Q5R3I4	TTC38		Q5SRD0	WASHC2D
Q5SRE5	NUP188		Q53GS9	USP39		Q5RI15	COX20		Q5SRE5	NUP188
Q5SSJ5	HP1BP3		Q53H12	AGK		Q5RKV6	EXOSC6		Q5SSJ5	HP1BP3
Q5SWX8	ODR4		Q53H96	PYCR3		Q5SRD0	WASHC2D		Q5SWX8	ODR4
Q5T160	RARS2		Q53HL2	CDCA8		Q5SRE5	NUP188		Q5T160	RARS2
Q5T1M5	FKBP15		Q53T59	HS1BP3		Q5SSJ5	HP1BP3		Q5T1M5	FKBP15
Q5T280	SPOUT1		Q58FF8	HSP90AB2P		Q5SW79	CEP170		Q5T280	SPOUT1
Q5T3I0	GPATCH4		Q5BJD5	TMEM41B		Q5SW96	LDLRAP1		Q5T3I0	GPATCH4
Q5T4S7	UBR4		Q5BKZ1	ZNF326		Q5T1M5	FKBP15		Q5T4S7	UBR4
Q5T5P2	KIAA1217		Q5F1R6	DNAJC21		Q5T200	ZC3H13		Q5T5P2	KIAA1217
Q5T6F2	UBAP2		Q5H9R7	PPP6R3		Q5T280	SPOUT1		Q5T6F2	UBAP2
Q5T6V5	C9orf64		Q5HYK3	COQ5		Q5T3I0	GPATCH4		Q5T6V5	C9orf64
Q5T7N3	KANK4		Q5J8M3	EMC4		Q5T4S7	UBR4		Q5T7N3	KANK4
Q5T8P6	RBM26		Q5JRA6	MIA3		Q5T6F2	UBAP2		Q5T8P6	RBM26
Q5T9A4	ATAD3B		Q5JRX3	PITRM1		Q5T6V5	C9orf64		Q5T9A4	ATAD3B
Q5TC84	OGFRL1		Q5JSH3	WDR44		Q5T7N3	KANK4		Q5TC84	OGFRL1
Q5TDH0	DDI2		Q5JTH9	RRP12		Q5T8P6	RBM26		Q5TDH0	DDI2
Q5TFE4	NT5DC1		Q5JTJ3	COA6		Q5T9A4	ATAD3B		Q5TFE4	NT5DC1
Q5TZA2	CROCC		Q5JTV8	TOR1AIP1		Q5TBA9	FRY		Q5TZA2	CROCC
Q5U4P2	ASPHD1		Q5JTW2	CEP78		Q5TFE4	NT5DC1		Q5U4P2	ASPHD1
Q5U5X0	LYRM7		Q5JU67	CFAP157		Q5TZA2	CROCC		Q5U5X0	LYRM7
Q5UIP0	RIF1		Q5JUK3	KCNT1		Q5U4P2	ASPHD1		Q5UIP0	RIF1
Q5VT66	2019-03-01		Q5JVF3	PCID2		Q5U5X0	LYRM7		Q5VT66	2019-03-01
Q5VTR2	RNF20		Q5R3I4	TTC38		Q5UCC4	EMC10		Q5VTR2	RNF20
Q5VV42	CDKAL1		Q5RI15	COX20		Q5UIP0	RIF1		Q5VV42	CDKAL1
Q5VW32	BROX		Q5RKV6	EXOSC6		Q5VT66	2019-03-01		Q5VW32	BROX
Q5VW36	FOCAD		Q5SRD0	WASHC2D		Q5VTL8	PRPF38B		Q5VW36	FOCAD
Q5VYK3	ECPAS		Q5SRE5	NUP188		Q5VTR2	RNF20		Q5VYK3	ECPAS
Q5XKP0	MICOS13		Q5SSJ5	HP1BP3		Q5VW32	BROX		Q5XKP0	MICOS13
Q63HN8	RNF213		Q5SW79	CEP170		Q5VW36	FOCAD		Q63HN8	RNF213
Q63ZY3	KANK2		Q5SWX8	ODR4		Q9BZM5	ULBP2		Q63ZY3	KANK2
Q63ZY6	NSUN5P2		Q5SXM2	SNAPC4		Q5VYK3	ECPAS		Q63ZY6	NSUN5P2
Q66K74	MAP1S		Q5T0J7	TEX35		Q5XKP0	MICOS13		Q66K74	MAP1S
Q676U5	ATG16L1		Q5T160	RARS2		Q5ZPR3	CD276		Q676U5	ATG16L1
Q68CP9	ARID2		Q5T1B0	AXDND1		Q63HN8	RNF213		Q68CP9	ARID2
Q68CZ2	TNS3		Q5T1M5	FKBP15		Q63ZY3	KANK2		Q68CZ2	TNS3
Q68D10	SPTY2D1		Q5T280	SPOUT1		Q676U5	ATG16L1		Q68D10	SPTY2D1
Q68D91	MBLAC2		Q5T3I0	GPATCH4		Q68CZ2	TNS3		Q68D91	MBLAC2
Q68E01	INTS3		Q5T4S7	UBR4		Q68D10	SPTY2D1		Q68E01	INTS3
Q68EM7	ARHGAP17		Q5T5P2	KIAA1217		Q68D91	MBLAC2		Q68EM7	ARHGAP17
Q69YN2	CWF19L1		Q5T6F2	UBAP2		Q68E01	INTS3		Q69YN2	CWF19L1
Q6AI08	HEATR6		Q5T6V5	C9orf64		Q68EM7	ARHGAP17		Q6AI08	HEATR6
Q6DD88	ATL3		Q5T7N3	KANK4		Q69YH5	CDCA2		Q6DD88	ATL3
Q6DKI1	RPL7L1		Q5T8P6	RBM26		Q69YN4	VIRMA		Q6DKI1	RPL7L1
Q6DKJ4	NXN		Q5T9A4	ATAD3B		Q6AI08	HEATR6		Q6DKJ4	NXN
Q6EMK4	VASN		Q5TBB1	RNASEH2B		Q6DD88	ATL3		Q6EMK4	VASN
Q6FI81	CIAPIN1		Q5TC63	GRTP1		Q6DKI1	RPL7L1		Q6FI81	CIAPIN1
Q6GMV3	PTRHD1		Q5TC84	OGFRL1		Q6DKJ4	NXN		Q6GMV3	PTRHD1
Q6IA86	ELP2		Q5TFE4	NT5DC1		Q6EMK4	VASN		Q6IA86	ELP2
Q6IAA8	LAMTOR1		Q5TZA2	CROCC		Q6FI81	CIAPIN1		Q6IAA8	LAMTOR1
Q6IAN0	DHRS7B		Q5U3C3	TMEM164		Q6GMV1	ALG1L		Q6IAN0	DHRS7B
Q6IBS0	TWF2		Q5U4P2	ASPHD1		Q6GMV3	PTRHD1		Q6IBS0	TWF2
Q6KC79	NIPBL		Q5U5X0	LYRM7		Q6GYQ0	RALGAPA1		Q6KC79	NIPBL
Q6L8Q7	PDE12		Q5UIP0	RIF1		Q6IA86	ELP2		Q6L8Q7	PDE12
Q6NSJ0	MYORG		Q5VT66	2019-03-01		Q6IAA8	LAMTOR1		Q6NSJ0	MYORG
Q6NTF9	RHBDD2		Q5VTL8	PRPF38B		Q6IAN0	DHRS7B		Q6NTF9	RHBDD2
Q6NUK1	SLC25A24		Q5VW32	BROX		Q6IBS0	TWF2		Q6NUK1	SLC25A24
Q6NUM9	RETSAT		Q5VW36	FOCAD		Q6KC79	NIPBL		Q6NUM9	RETSAT
Q6NUQ4	TMEM214		Q5VYK3	ECPAS		Q6L8Q7	PDE12		Q6NUQ4	TMEM214
Q6NVY1	HIBCH		Q5VZ89	DENND4C		Q6MZW2	FSTL4		Q6NVY1	HIBCH
Q6NYC1	JMJD6		Q9NR56	MBNL1		Q6NSJ0	MYORG		Q6NYC1	JMJD6
Q6NYC8	PPP1R18		Q5XKP0	MICOS13		Q6NTF9	RHBDD2		Q6NYC8	PPP1R18
Q6P582	MZT2A		Q5XUX1	FBXW9		Q6NUK1	SLC25A24		Q6P582	MZT2A
Q6NZI2	CAVIN1		Q63HN8	RNF213		Q6NUM9	RETSAT		Q6NZI2	CAVIN1
Q6P1J9	CDC73		Q63ZY3	KANK2		Q6NUQ4	TMEM214		Q6P1J9	CDC73
Q6P1L8	MRPL14		Q66K74	MAP1S		Q6NVY1	HIBCH		Q6P1L8	MRPL14
Q6P1N0	CC2D1A		Q674X7	KAZN		Q6NXE6	ARMC6		Q6P1N0	CC2D1A
Q6P1Q9	METTL2B		Q68CP9	ARID2		Q6NYC1	JMJD6		Q6P1Q9	METTL2B
Q6P2E9	EDC4		Q68CZ2	TNS3		Q6NYC8	PPP1R18		Q6P2E9	EDC4
Q6P3X3	TTC27		Q68D10	SPTY2D1		Q6P582	MZT2A		Q6P3X3	TTC27
Q6P4E1	CASC4		Q68E01	INTS3		Q6NZI2	CAVIN1		Q6P4E1	CASC4
Q6P4R8	NFRKB		Q68EM7	ARHGAP17		Q6P158	DHX57		Q6P4R8	NFRKB
Q6P587	FAHD1		Q6AI08	HEATR6		Q6P1J9	CDC73		Q6P587	FAHD1
Q6P6C2	ALKBH5		Q6DD88	ATL3		Q6P1L8	MRPL14		Q6P6C2	ALKBH5
Q6P996	PDXDC1		Q6DKI1	RPL7L1		Q6P1N0	CC2D1A		Q6P996	PDXDC1
Q6P9B6	MEAK7		Q6DKJ4	NXN		Q6P1N9	TATDN1		Q6P9B6	MEAK7
Q6PD62	CTR9		Q6EMK4	VASN		Q6P2E9	EDC4		Q6PD62	CTR9
Q6PGP7	TTC37		Q6FI81	CIAPIN1		Q6P3X3	TTC27		Q6PGP7	TTC37
Q6PI48	DARS2		Q6GMV3	PTRHD1		Q6P4E1	CASC4		Q6PI48	DARS2
Q6PIJ6	FBXO38		Q6GYQ0	RALGAPA1		Q6P587	FAHD1		Q6PIJ6	FBXO38
Q6PIU2	NCEH1		Q6IAA8	LAMTOR1		Q6P589	TNFAIP8L2		Q6PIU2	NCEH1
Q6PJG6	BRAT1		Q6IAN0	DHRS7B		Q6P6C2	ALKBH5		Q6PJG6	BRAT1
Q6PJT7	ZC3H14		Q6IBS0	TWF2		Q6P996	PDXDC1		Q6PJT7	ZC3H14
Q6PK04	CCDC137		Q6KC79	NIPBL		Q6PCB5	RSBN1L		Q6PK04	CCDC137
Q6PKG0	LARP1		Q6L8Q7	PDE12		Q6PD62	CTR9		Q6PKG0	LARP1
Q6PL18	ATAD2		Q6MZW2	FSTL4		Q6PGP7	TTC37		Q6PL18	ATAD2
Q6QNY1	BLOC1S2		Q6N022	TENM4		Q6PI48	DARS2		Q6QNY1	BLOC1S2
Q6RFH5	WDR74		Q6NSJ0	MYORG		Q6PIU2	NCEH1		Q6RFH5	WDR74
Q6UB35	MTHFD1L		Q6NTF9	RHBDD2		Q6PJG6	BRAT1		Q6UB35	MTHFD1L
[truncated: 1,846 more rows]

## Sheet: FASP_pro_merge
The proteins identified from 10^6 HeLa cells with FASP method in biological triplicates.
FASP-1			FASP-2			FASP-3			FASP-merge
Accession	gene name		Accession	gene name		Accession	gene name		Accession	gene name
P0DPI2	GATD3A		P0DPI2	GATD3A		P0DPI2	GATD3A		P0DPI2	GATD3A
A0A1B0GTU1	ZC3H11B		A0A1B0GTU1	ZC3H11B		A0A1B0GTU1	ZC3H11B		A0A1B0GTU1	ZC3H11B
A0AVT1	UBA6		A0AVT1	UBA6		A0AVT1	UBA6		A0AVT1	UBA6
A0MZ66	SHTN1		A0JLT2	MED19		A0FGR8	ESYT2		A0MZ66	SHTN1
A1L0T0	ILVBL		A0MZ66	SHTN1		A0MZ66	SHTN1		A1L0T0	ILVBL
A4D1E9	GTPBP10		A1L0T0	ILVBL		A0PJW6	TMEM223		A4D1E9	GTPBP10
A5YKK6	CNOT1		A1L390	PLEKHG3		A1L0T0	ILVBL		A5YKK6	CNOT1
A6NCE7	MAP1LC3B2		A1X283	SH3PXD2B		A1L390	PLEKHG3		A6NCE7	MAP1LC3B2
A6NDG6	PGP		A3KMH1	VWA8		A2RRP1	NBAS		A6NDG6	PGP
A6NED2	RCCD1		A4D1E9	GTPBP10		A3KMH1	VWA8		A6NED2	RCCD1
A6NHR9	SMCHD1		A4D1P6	WDR91		A4D1E9	GTPBP10		A6NHR9	SMCHD1
A6NKT7	RGPD3		A5PLK6	RGSL1		A5PLK6	RGSL1		A6NKT7	RGPD3
P62308	SNRPG		A5YKK6	CNOT1		A5YKK6	CNOT1		P62308	SNRPG
B5MCY1	TDRD15		A6NCE7	MAP1LC3B2		A6NCE7	MAP1LC3B2		B5MCY1	TDRD15
Q99613	EIF3C		A6NDG6	PGP		A6NDG6	PGP		Q99613	EIF3C
E9PAV3	NACA		A6NDU8	C5orf51		A6NDU8	C5orf51		E9PAV3	NACA
E9PRG8	C11orf98		A6NED2	RCCD1		A6NED2	RCCD1		E9PRG8	C11orf98
O00115	DNASE2		A6NGU5	GGT3P		A6NHQ2	FBLL1		O00115	DNASE2
O00116	AGPS		A6NJ78	METTL15		A6NHR9	SMCHD1		O00116	AGPS
O00148	DDX39A		A6NKT7	RGPD3		A8MPP1	DDX11L8		O00148	DDX39A
O00151	PDLIM1		A8MPP1	DDX11L8		P62308	SNRPG		O00151	PDLIM1
O00154	ACOT7		P62308	SNRPG		B5MCY1	TDRD15		O00154	ACOT7
O00159	MYO1C		B5MCY1	TDRD15		Q99613	EIF3C		O00159	MYO1C
O00161	SNAP23		Q99613	EIF3C		C9JLW8	MCRIP1		O00161	SNAP23
O00170	AIP		Q13765	NACA		E9PAV3	NACA		O00170	AIP
O00217	NDUFS8		E9PRG8	C11orf98		E9PRG8	C11orf98		O00217	NDUFS8
O00231	PSMD11		O00115	DNASE2		O00115	DNASE2		O00231	PSMD11
O00232	PSMD12		O00116	AGPS		O00116	AGPS		O00232	PSMD12
O00233	PSMD9		O00148	DDX39A		O00139	KIF2A		O00233	PSMD9
O00244	ATOX1		O00151	PDLIM1		O00148	DDX39A		O00244	ATOX1
O00264	PGRMC1		O00154	ACOT7		O00151	PDLIM1		O00264	PGRMC1
O00267	SUPT5H		O00159	MYO1C		O00154	ACOT7		O00267	SUPT5H
O00273	DFFA		O00161	SNAP23		O00159	MYO1C		O00273	DFFA
O00299	CLIC1		O00170	AIP		O00161	SNAP23		O00299	CLIC1
O00303	EIF3F		O00178	GTPBP1		O00170	AIP		O00303	EIF3F
O00330	PDHX		O00193	SMAP		O00186	STXBP3		O00330	PDHX
O00401	WASL		O00217	NDUFS8		O00193	SMAP		O00401	WASL
O00410	IPO5		O00231	PSMD11		O00203	AP3B1		O00410	IPO5
O00425	IGF2BP3		O00232	PSMD12		O00217	NDUFS8		O00425	IGF2BP3
O00429	DNM1L		O00233	PSMD9		O00231	PSMD11		O00429	DNM1L
O00461	GOLIM4		O00244	ATOX1		O00232	PSMD12		O00461	GOLIM4
O00468	AGRN		O00255	MEN1		O00233	PSMD9		O00468	AGRN
O00469	PLOD2		O00264	PGRMC1		O00244	ATOX1		O00469	PLOD2
O00487	PSMD14		O00267	SUPT5H		O00264	PGRMC1		O00487	PSMD14
O00499	BIN1		O00299	CLIC1		O00267	SUPT5H		O00499	BIN1
O00505	KPNA3		O00303	EIF3F		O00273	DFFA		O00505	KPNA3
O00541	PES1		O00330	PDHX		O00299	CLIC1		O00541	PES1
O00560	SDCBP		O00410	IPO5		O00303	EIF3F		O00560	SDCBP
O00566	MPHOSPH10		O00422	SAP18		O00330	PDHX		O00566	MPHOSPH10
O00567	NOP56		O00425	IGF2BP3		O00401	WASL		O00567	NOP56
O00571	DDX3X		O00429	DNM1L		O00410	IPO5		O00571	DDX3X
O00592	PODXL		O00442	RTCA		O00422	SAP18		O00592	PODXL
O00625	PIR		O00461	GOLIM4		O00425	IGF2BP3		O00625	PIR
O00629	KPNA4		O00468	AGRN		O00429	DNM1L		O00629	KPNA4
O00743	PPP6C		O00469	PLOD2		O00461	GOLIM4		O00743	PPP6C
O00762	UBE2C		O00487	PSMD14		O00468	AGRN		O00762	UBE2C
O00764	PDXK		O00499	BIN1		O00469	PLOD2		O00764	PDXK
O14497	ARID1A		O00505	KPNA3		O00483	NDUFA4		O14497	ARID1A
O14530	TXNDC9		O00506	STK25		O00487	PSMD14		O14530	TXNDC9
O14548	COX7A2L		O00541	PES1		O00505	KPNA3		O14548	COX7A2L
O14561	NDUFAB1		O00560	SDCBP		O00541	PES1		O14561	NDUFAB1
O14569	CYB561D2		O00566	MPHOSPH10		O00560	SDCBP		O14569	CYB561D2
O14579	COPE		O00567	NOP56		O00562	PITPNM1		O14579	COPE
O14617	AP3D1		O00571	DDX3X		O00566	MPHOSPH10		O14617	AP3D1
O14653	GOSR2		O00592	PODXL		O00567	NOP56		O14653	GOSR2
O14656	TOR1A		O00625	PIR		O00571	DDX3X		O14656	TOR1A
O14732	IMPA2		O00629	KPNA4		O00592	PODXL		O14732	IMPA2
O14737	PDCD5		O00743	PPP6C		O00625	PIR		O14737	PDCD5
O14744	PRMT5		O00762	UBE2C		O00629	KPNA4		O14744	PRMT5
O14745	SLC9A3R1		O00764	PDXK		O00743	PPP6C		O14745	SLC9A3R1
O14776	TCERG1		O14530	TXNDC9		O00762	UBE2C		O14776	TCERG1
O14818	PSMA7		O14561	NDUFAB1		O00764	PDXK		O14818	PSMA7
O14828	SCAMP3		O14579	COPE		O14497	ARID1A		O14828	SCAMP3
O14879	IFIT3		O14617	AP3D1		O14530	TXNDC9		O14879	IFIT3
O14880	MGST3		O14639	ABLIM1		O14548	COX7A2L		O14880	MGST3
O14893	GEMIN2		O14653	GOSR2		O14561	NDUFAB1		O14893	GEMIN2
O14925	TIMM23		O14656	TOR1A		O14569	CYB561D2		O14925	TIMM23
O14929	HAT1		O14737	PDCD5		O14579	COPE		O14929	HAT1
O14949	UQCRQ		O14744	PRMT5		O14617	AP3D1		O14949	UQCRQ
P19105	MYL12A		O14745	SLC9A3R1		O14639	ABLIM1		P19105	MYL12A
O14964	HGS		O14776	TCERG1		O14653	GOSR2		O14964	HGS
O14972	VPS26C		O14818	PSMA7		O14656	TOR1A		O14972	VPS26C
O14974	PPP1R12A		O14828	SCAMP3		O14735	CDIPT		O14974	PPP1R12A
O14979	HNRNPDL		O14879	IFIT3		O14737	PDCD5		O14979	HNRNPDL
O14980	XPO1		O14880	MGST3		O14744	PRMT5		O14980	XPO1
O15014	ZNF609		O14893	GEMIN2		O14745	SLC9A3R1		O15014	ZNF609
O15020	SPTBN2		O14925	TIMM23		O14776	TCERG1		O15020	SPTBN2
O15027	SEC16A		O14929	HAT1		O14818	PSMA7		O15027	SEC16A
O15031	PLXNB2		O14949	UQCRQ		O14828	SCAMP3		O15031	PLXNB2
O15042	U2SURP		P19105	MYL12A		O14879	IFIT3		O15042	U2SURP
O15047	SETD1A		O14964	HGS		O14880	MGST3		O15047	SETD1A
O15067	PFAS		O14974	PPP1R12A		O14893	GEMIN2		O15067	PFAS
O15091	PRORP		O14975	SLC27A2		O14925	TIMM23		O15091	PRORP
O15120	AGPAT2		O14979	HNRNPDL		O14929	HAT1		O15120	AGPAT2
O15127	SCAMP2		O14980	XPO1		O14949	UQCRQ		O15127	SCAMP2
O15143	ARPC1B		O15014	ZNF609		P19105	MYL12A		O15143	ARPC1B
O15144	ARPC2		O15020	SPTBN2		O14964	HGS		O15144	ARPC2
O15145	ARPC3		O15027	SEC16A		O14972	VPS26C		O15145	ARPC3
O15156	ZBTB7B		O15031	PLXNB2		O14974	PPP1R12A		O15156	ZBTB7B
O15160	POLR1C		O15042	U2SURP		O14975	SLC27A2		O15160	POLR1C
O15164	TRIM24		O15067	PFAS		O14979	HNRNPDL		O15164	TRIM24
O15173	PGRMC2		O15118	NPC1		O14980	XPO1		O15173	PGRMC2
O15212	PFDN6		O15121	DEGS1		O15014	ZNF609		O15212	PFDN6
O15226	NKRF		O15127	SCAMP2		O15020	SPTBN2		O15226	NKRF
O15230	LAMA5		O15143	ARPC1B		O15027	SEC16A		O15230	LAMA5
O15243	LEPROT		O15144	ARPC2		O15031	PLXNB2		O15243	LEPROT
O15258	RER1		O15145	ARPC3		O15042	U2SURP		O15258	RER1
O15260	SURF4		O15160	POLR1C		O15067	PFAS		O15260	SURF4
O15294	OGT		O15164	TRIM24		O15120	AGPAT2		O15294	OGT
O15305	PMM2		O15173	PGRMC2		O15121	DEGS1		O15305	PMM2
O15347	HMGB3		P84022	SMAD3		O15127	SCAMP2		O15347	HMGB3
O15355	PPM1G		O15212	PFDN6		O15143	ARPC1B		O15355	PPM1G
O15357	INPPL1		O15226	NKRF		O15144	ARPC2		O15357	INPPL1
O15371	EIF3D		O15230	LAMA5		O15145	ARPC3		O15371	EIF3D
O15372	EIF3H		O15243	LEPROT		O15155	BET1		O15372	EIF3H
O15382	BCAT2		O15258	RER1		O15160	POLR1C		O15382	BCAT2
O15397	IPO8		O15260	SURF4		O15164	TRIM24		O15397	IPO8
O15400	STX7		O15294	OGT		O15173	PGRMC2		O15400	STX7
O15427	SLC16A3		O15305	PMM2		P84022	SMAD3		O15427	SLC16A3
O15460	P4HA2		O15347	HMGB3		O15212	PFDN6		O15460	P4HA2
O15511	ARPC5		O15355	PPM1G		O15226	NKRF		O15511	ARPC5
O15541	RNF113A		O15371	EIF3D		O15230	LAMA5		O15541	RNF113A
O43143	DHX15		O15372	EIF3H		O15243	LEPROT		O43143	DHX15
O43156	TTI1		O15397	IPO8		O15260	SURF4		O43156	TTI1
O43159	RRP8		O15400	STX7		O15294	OGT		O43159	RRP8
O43169	CYB5B		O15427	SLC16A3		O15305	PMM2		O43169	CYB5B
O43172	PRPF4		O15460	P4HA2		O15347	HMGB3		O43172	PRPF4
O43175	PHGDH		O15511	ARPC5		O15355	PPM1G		O43175	PHGDH
O43237	DYNC1LI2		O15541	RNF113A		O15357	INPPL1		O43237	DYNC1LI2
O43242	PSMD3		O43143	DHX15		O15371	EIF3D		O43242	PSMD3
O43252	PAPSS1		O43149	ZZEF1		O15372	EIF3H		O43252	PAPSS1
O43286	B4GALT5		O43156	TTI1		O15382	BCAT2		O43286	B4GALT5
O43290	SART1		O43159	RRP8		O15397	IPO8		O43290	SART1
O43324	EEF1E1		O43164	PJA2		O15400	STX7		O43324	EEF1E1
O43390	HNRNPR		O43169	CYB5B		O15427	SLC16A3		O43390	HNRNPR
O43395	PRPF3		O43172	PRPF4		O15460	P4HA2		O43395	PRPF3
O43396	TXNL1		O43175	PHGDH		O15511	ARPC5		O43396	TXNL1
O43399	TPD52L2		O43237	DYNC1LI2		O15541	RNF113A		O43399	TPD52L2
O43447	PPIH		O43242	PSMD3		O43143	DHX15		O43447	PPIH
O43488	AKR7A2		O43252	PAPSS1		O43156	TTI1		O43488	AKR7A2
O43491	EPB41L2		O43290	SART1		O43159	RRP8		O43491	EPB41L2
O43513	MED7		O43294	TGFB1I1		O43164	PJA2		O43513	MED7
O43583	DENR		O43324	EEF1E1		O43169	CYB5B		O43583	DENR
O43592	XPOT		O43390	HNRNPR		O43172	PRPF4		O43592	XPOT
O43598	DNPH1		O43395	PRPF3		O43175	PHGDH		O43598	DNPH1
O43615	TIMM44		O43396	TXNL1		O43196	MSH5		O43615	TIMM44
O43617	TRAPPC3		O43399	TPD52L2		O43237	DYNC1LI2		O43617	TRAPPC3
O43660	PLRG1		O43432	EIF4G3		O43242	PSMD3		O43660	PLRG1
O43663	PRC1		O43447	PPIH		O43252	PAPSS1		O43663	PRC1
O43670	ZNF207		O43491	EPB41L2		O43290	SART1		O43670	ZNF207
O43674	NDUFB5		O43504	LAMTOR5		O43324	EEF1E1		O43674	NDUFB5
O43678	NDUFA2		O43513	MED7		O43390	HNRNPR		O43678	NDUFA2
O43681	ASNA1		O43583	DENR		O43395	PRPF3		O43681	ASNA1
O43684	BUB3		O43592	XPOT		O43396	TXNL1		O43684	BUB3
O43707	ACTN4		O43615	TIMM44		O43399	TPD52L2		O43707	ACTN4
O43709	BUD23		O43617	TRAPPC3		O43447	PPIH		O43709	BUD23
O43719	HTATSF1		O43660	PLRG1		O43491	EPB41L2		O43719	HTATSF1
O43765	SGTA		O43663	PRC1		O43504	LAMTOR5		O43765	SGTA
O43768	ENSA		O43670	ZNF207		O43513	MED7		O43768	ENSA
O43776	NARS		O43674	NDUFB5		O43583	DENR		O43776	NARS
O43795	MYO1B		O43678	NDUFA2		O43592	XPOT		O43795	MYO1B
O43809	NUDT21		O43681	ASNA1		O43615	TIMM44		O43809	NUDT21
O43813	LANCL1		O43684	BUB3		O43617	TRAPPC3		O43813	LANCL1
O43818	RRP9		O43707	ACTN4		O43660	PLRG1		O43818	RRP9
O43819	SCO2		O43709	BUD23		O43663	PRC1		O43819	SCO2
O43837	IDH3B		O43719	HTATSF1		O43670	ZNF207		O43837	IDH3B
O43847	NRDC		O43765	SGTA		O43674	NDUFB5		O43847	NRDC
O43852	CALU		O43768	ENSA		O43678	NDUFA2		O43852	CALU
O43865	AHCYL1		O43776	NARS		O43681	ASNA1		O43865	AHCYL1
O43913	ORC5		O43795	MYO1B		O43684	BUB3		O43913	ORC5
O60220	TIMM8A		O43809	NUDT21		O43707	ACTN4		O60220	TIMM8A
O60256	PRPSAP2		O43813	LANCL1		O43709	BUD23		O60256	PRPSAP2
O60264	SMARCA5		O43818	RRP9		O43719	HTATSF1		O60264	SMARCA5
O60271	SPAG9		O43819	SCO2		O43765	SGTA		O60271	SPAG9
O60306	AQR		O43837	IDH3B		O43768	ENSA		O60306	AQR
O60313	OPA1		O43847	NRDC		O43776	NARS		O60313	OPA1
O60341	KDM1A		O43852	CALU		O43795	MYO1B		O60341	KDM1A
O60437	PPL		O43854	EDIL3		O43809	NUDT21		O60437	PPL
O60443	GSDME		O43865	AHCYL1		O43813	LANCL1		O60443	GSDME
O60488	ACSL4		O60220	TIMM8A		O43819	SCO2		O60488	ACSL4
O60493	SNX3		O60232	ZNRD2		O43837	IDH3B		O60493	SNX3
O60502	OGA		O60256	PRPSAP2		O43847	NRDC		O60502	OGA
O60506	SYNCRIP		O60264	SMARCA5		O43852	CALU		O60506	SYNCRIP
O60568	PLOD3		O60271	SPAG9		O43854	EDIL3		O60568	PLOD3
O60573	EIF4E2		O60306	AQR		O43865	AHCYL1		O60573	EIF4E2
O60610	DIAPH1		O60313	OPA1		O43920	NDUFS5		O60610	DIAPH1
O60613	SELENOF		O60341	KDM1A		O60220	TIMM8A		O60613	SELENOF
O60658	PDE8A		O60437	PPL		O60232	ZNRD2		O60658	PDE8A
O60664	PLIN3		O60488	ACSL4		O60256	PRPSAP2		O60664	PLIN3
O60669	SLC16A7		O60493	SNX3		O60264	SMARCA5		O60669	SLC16A7
O60678	PRMT3		O60502	OGA		O60271	SPAG9		O60678	PRMT3
O60684	KPNA6		O60506	SYNCRIP		O60306	AQR		O60684	KPNA6
O60701	UGDH		O60522	TDRD6		O60313	OPA1		O60701	UGDH
O60716	CTNND1		O60547	GMDS		O60341	KDM1A		O60716	CTNND1
O60749	SNX2		O60568	PLOD3		O60437	PPL		O60749	SNX2
O60762	DPM1		O60573	EIF4E2		O60443	GSDME		O60762	DPM1
O60763	USO1		O60610	DIAPH1		O60488	ACSL4		O60763	USO1
Q99879	HIST1H2BM		O60613	SELENOF		O60493	SNX3		Q99879	HIST1H2BM
O60828	PQBP1		O60658	PDE8A		O60502	OGA		O60828	PQBP1
O60831	PRAF2		O60664	PLIN3		O60506	SYNCRIP		O60831	PRAF2
O60832	DKC1		O60669	SLC16A7		O60524	NEMF		O60832	DKC1
O60841	EIF5B		O60678	PRMT3		O60568	PLOD3		O60841	EIF5B
O60869	EDF1		O60684	KPNA6		O60573	EIF4E2		O60869	EDF1
O60884	DNAJA2		O60701	UGDH		O60610	DIAPH1		O60884	DNAJA2
Q15059	BRD3		O60716	CTNND1		O60613	SELENOF		Q15059	BRD3
O60888	CUTA		O60749	SNX2		O60658	PDE8A		O60888	CUTA
O60925	PFDN1		O60762	DPM1		O60664	PLIN3		O60925	PFDN1
O60936	NOL3		O60763	USO1		O60669	SLC16A7		O60936	NOL3
O75027	ABCB7		Q99879	HIST1H2BM		O60684	KPNA6		O75027	ABCB7
O75083	WDR1		O60825	PFKFB2		O60701	UGDH		O75083	WDR1
O75116	ROCK2		O60831	PRAF2		O60716	CTNND1		O75116	ROCK2
O75122	CLASP2		O60832	DKC1		O60749	SNX2		O75122	CLASP2
O75131	CPNE3		O60841	EIF5B		O60762	DPM1		O75131	CPNE3
O75143	ATG13		O60869	EDF1		O60763	USO1		O75143	ATG13
O75153	CLUH		O60884	DNAJA2		Q99879	HIST1H2BM		O75153	CLUH
O75170	PPP6R2		O60888	CUTA		O60828	PQBP1		O75170	PPP6R2
O75179	ANKRD17		O60925	PFDN1		O60831	PRAF2		O75179	ANKRD17
Q8WWF6	DNAJB3		O60934	NBN		O60832	DKC1		Q8WWF6	DNAJB3
O75208	COQ9		O60936	NOL3		O60841	EIF5B		O75208	COQ9
O75223	GGCT		O75083	WDR1		O60869	EDF1		O75223	GGCT
O75251	NDUFS7		O75116	ROCK2		O60884	DNAJA2		O75251	NDUFS7
O75306	NDUFS2		O75122	CLASP2		O60888	CUTA		O75306	NDUFS2
O75340	PDCD6		O75131	CPNE3		O60925	PFDN1		O75340	PDCD6
O75347	TBCA		O75143	ATG13		O60936	NOL3		O75347	TBCA
O75352	MPDU1		O75150	RNF40		O75027	ABCB7		O75352	MPDU1
O75367	H2AFY		O75153	CLUH		O75083	WDR1		O75367	H2AFY
O75368	SH3BGRL		O75165	DNAJC13		O75116	ROCK2		O75368	SH3BGRL
O75369	FLNB		O75190	DNAJB6		O75122	CLASP2		O75369	FLNB
O75380	NDUFS6		O75223	GGCT		O75127	PTCD1		O75380	NDUFS6
O75390	CS		O75251	NDUFS7		O75131	CPNE3		O75390	CS
O75396	SEC22B		O75306	NDUFS2		O75143	ATG13		O75396	SEC22B
O75400	PRPF40A		O75340	PDCD6		O75150	RNF40		O75400	PRPF40A
O75431	MTX2		O75347	TBCA		O75153	CLUH		O75431	MTX2
O75436	VPS26A		O75348	ATP6V1G1		O75157	TSC22D2		O75436	VPS26A
O75439	PMPCB		O75352	MPDU1		O75165	DNAJC13		O75439	PMPCB
O75475	PSIP1		O75367	H2AFY		O75190	DNAJB6		O75475	PSIP1
O75477	ERLIN1		O75369	FLNB		O75223	GGCT		O75477	ERLIN1
O75489	NDUFS3		O75380	NDUFS6		O75251	NDUFS7		O75489	NDUFS3
O75494	SRSF10		O75390	CS		O75306	NDUFS2		O75494	SRSF10
O75521	ECI2		O75396	SEC22B		O75312	ZPR1		O75521	ECI2
O75530	EED		O75400	PRPF40A		O75340	PDCD6		O75530	EED
O75531	BANF1		O75431	MTX2		O75347	TBCA		O75531	BANF1
O75533	SF3B1		O75436	VPS26A		O75348	ATP6V1G1		O75533	SF3B1
O75534	CSDE1		O75439	PMPCB		O75352	MPDU1		O75534	CSDE1
O75607	NPM3		O75475	PSIP1		O75367	H2AFY		O75607	NPM3
O75608	LYPLA1		O75477	ERLIN1		O75368	SH3BGRL		O75608	LYPLA1
O75643	SNRNP200		O75489	NDUFS3		O75369	FLNB		O75643	SNRNP200
O75663	TIPRL		O75494	SRSF10		O75380	NDUFS6		O75663	TIPRL
O75691	UTP20		O75530	EED		O75390	CS		O75691	UTP20
O75694	NUP155		O75531	BANF1		O75396	SEC22B		O75694	NUP155
O75718	CRTAP		O75533	SF3B1		O75400	PRPF40A		O75718	CRTAP
O75746	SLC25A12		O75534	CSDE1		O75410	TACC1		O75746	SLC25A12
O75787	ATP6AP2		O75569	PRKRA		O75431	MTX2		O75787	ATP6AP2
O75794	CDC123		O75607	NPM3		O75436	VPS26A		O75794	CDC123
O75821	EIF3G		O75608	LYPLA1		O75439	PMPCB		O75821	EIF3G
O75822	EIF3J		O75643	SNRNP200		O75475	PSIP1		O75822	EIF3J
O75828	CBR3		O75663	TIPRL		O75477	ERLIN1		O75828	CBR3
O75832	PSMD10		O75691	UTP20		O75489	NDUFS3		O75832	PSMD10
O75844	ZMPSTE24		O75694	NUP155		O75494	SRSF10		O75844	ZMPSTE24
O75874	IDH1		O75718	CRTAP		O75521	ECI2		O75874	IDH1
O75909	CCNK		O75746	SLC25A12		O75530	EED		O75909	CCNK
O75915	ARL6IP5		O75787	ATP6AP2		O75531	BANF1		O75915	ARL6IP5
O75934	BCAS2		O75794	CDC123		O75533	SF3B1		O75934	BCAS2
O75937	DNAJC8		O75821	EIF3G		O75534	CSDE1		O75937	DNAJC8
O75940	SMNDC1		O75822	EIF3J		O75569	PRKRA		O75940	SMNDC1
O75947	ATP5PD		O75844	ZMPSTE24		O75607	NPM3		O75947	ATP5PD
O75955	FLOT1		O75874	IDH1		O75608	LYPLA1		O75955	FLOT1
O75962	TRIO		O75909	CCNK		O75616	ERAL1		O75962	TRIO
O75964	ATP5MG		O75915	ARL6IP5		O75643	SNRNP200		O75964	ATP5MG
O76003	GLRX3		O75934	BCAS2		O75663	TIPRL		O76003	GLRX3
O76021	RSL1D1		O75937	DNAJC8		O75691	UTP20		O76021	RSL1D1
O76031	CLPX		O75940	SMNDC1		O75694	NUP155		O76031	CLPX
O76070	SNCG		O75947	ATP5PD		O75718	CRTAP		O76070	SNCG
O76071	CIAO1		O75955	FLOT1		O75746	SLC25A12		O76071	CIAO1
O76080	ZFAND5		O75964	ATP5MG		O75794	CDC123		O76080	ZFAND5
O76094	SRP72		O76003	GLRX3		P54855	UGT2B15		O76094	SRP72
O76095	JTB		O76021	RSL1D1		O75821	EIF3G		O76095	JTB
O94760	DDAH1		O76031	CLPX		O75822	EIF3J		O94760	DDAH1
O94776	MTA2		O76070	SNCG		O75828	CBR3		O94776	MTA2
O94788	ALDH1A2		O76071	CIAO1		O75832	PSMD10		O94788	ALDH1A2
O94804	STK10		O76080	ZFAND5		O75844	ZMPSTE24		O94804	STK10
O94826	TOMM70		O76094	SRP72		O75874	IDH1		O94826	TOMM70
O94855	SEC24D		O76095	JTB		O75915	ARL6IP5		O94855	SEC24D
O94874	UFL1		O94760	DDAH1		O75934	BCAS2		O94874	UFL1
O94903	PLPBP		O94776	MTA2		O75937	DNAJC8		O94903	PLPBP
O94905	ERLIN2		O94826	TOMM70		O75940	SMNDC1		O94905	ERLIN2
O94906	PRPF6		O94855	SEC24D		O75947	ATP5PD		O94906	PRPF6
O94919	ENDOD1		O94901	SUN1		O75955	FLOT1		O94919	ENDOD1
O94925	GLS		O94905	ERLIN2		O75964	ATP5MG		O94925	GLS
O94979	SEC31A		O94906	PRPF6		O76003	GLRX3		O94979	SEC31A
O94985	CLSTN1		O94919	ENDOD1		O76021	RSL1D1		O94985	CLSTN1
O95104	SCAF4		O94925	GLS		O76031	CLPX		O95104	SCAF4
O95139	NDUFB6		O94979	SEC31A		O76070	SNCG		O95139	NDUFB6
O95159	ZFPL1		O95104	SCAF4		O76071	CIAO1		O95159	ZFPL1
O95163	ELP1		O95155	UBE4B		O76080	ZFAND5		O95163	ELP1
O95166	GABARAP		O95159	ZFPL1		O76094	SRP72		O95166	GABARAP
O95168	NDUFB4		O95163	ELP1		O76095	JTB		O95168	NDUFB4
O95169	NDUFB8		O95168	NDUFB4		O94760	DDAH1		O95169	NDUFB8
O95182	NDUFA7		O95182	NDUFA7		O94776	MTA2		O95182	NDUFA7
O95197	RTN3		O95197	RTN3		O94826	TOMM70		O95197	RTN3
O95202	LETM1		O95202	LETM1		O94855	SEC24D		O95202	LETM1
O95218	ZRANB2		O95218	ZRANB2		O94874	UFL1		O95218	ZRANB2
O95232	LUC7L3		O95232	LUC7L3		O94886	TMEM63A		O95232	LUC7L3
O95235	KIF20A		O95235	KIF20A		O94901	SUN1		O95235	KIF20A
O95239	KIF4A		O95239	KIF4A		O94903	PLPBP		O95239	KIF4A
O95249	GOSR1		O95249	GOSR1		O94905	ERLIN2		O95249	GOSR1
O95251	KAT7		O95292	VAPB		O94906	PRPF6		O95251	KAT7
O95292	VAPB		O95297	MPZL1		O94925	GLS		O95292	VAPB
O95297	MPZL1		O95299	NDUFA10		O94973	AP2A2		O95297	MPZL1
O95299	NDUFA10		O95302	FKBP9		O94979	SEC31A		O95299	NDUFA10
O95302	FKBP9		O95336	PGLS		O94985	CLSTN1		O95302	FKBP9
O95336	PGLS		O95340	PAPSS2		O95070	YIF1A		O95336	PGLS
O95347	SMC2		O95347	SMC2		O95104	SCAF4		O95347	SMC2
O95352	ATG7		O95352	ATG7		O95139	NDUFB6		O95352	ATG7
O95361	TRIM16		O95361	TRIM16		O95155	UBE4B		O95361	TRIM16
O95372	LYPLA2		O95372	LYPLA2		O95159	ZFPL1		O95372	LYPLA2
O95373	IPO7		O95373	IPO7		O95163	ELP1		O95373	IPO7
O95376	ARIH2		O95376	ARIH2		O95166	GABARAP		O95376	ARIH2
O95399	UTS2		O95399	UTS2		O95168	NDUFB4		O95399	UTS2
O95406	CNIH1		O95406	CNIH1		O95182	NDUFA7		O95406	CNIH1
O95415	BRI3		O95415	BRI3		O95197	RTN3		O95415	BRI3
O95425	SVIL		O95433	AHSA1		O95202	LETM1		O95425	SVIL
O95433	AHSA1		O95456	PSMG1		O95218	ZRANB2		O95433	AHSA1
O95456	PSMG1		O95478	NSA2		O95232	LUC7L3		O95456	PSMG1
O95470	SGPL1		O95571	ETHE1		O95235	KIF20A		O95470	SGPL1
O95487	SEC24B		O95573	ACSL3		O95239	KIF4A		O95487	SEC24B
O95571	ETHE1		O95747	OXSR1		O95249	GOSR1		O95571	ETHE1
O95573	ACSL3		O95757	HSPA4L		O95251	KAT7		O95573	ACSL3
O95613	PCNT		O95758	PTBP3		O95292	VAPB		O95613	PCNT
O95633	FSTL3		O95777	LSM8		O95295	SNAPIN		O95633	FSTL3
O95721	SNAP29		O95782	AP2A1		O95297	MPZL1		O95721	SNAP29
O95747	OXSR1		O95816	BAG2		O95299	NDUFA10		O95747	OXSR1
O95757	HSPA4L		O95817	BAG3		O95302	FKBP9		O95757	HSPA4L
O95758	PTBP3		O95819	MAP4K4		O95336	PGLS		O95758	PTBP3
O95777	LSM8		O95831	AIFM1		O95340	PAPSS2		O95777	LSM8
O95782	AP2A1		O95861	BPNT1		O95347	SMC2		O95782	AP2A1
O95816	BAG2		O95881	TXNDC12		O95361	TRIM16		O95816	BAG2
O95817	BAG3		O96000	NDUFB10		O95372	LYPLA2		O95817	BAG3
O95831	AIFM1		O96008	TOMM40		O95373	IPO7		O95831	AIFM1
O95861	BPNT1		O96019	ACTL6A		O95376	ARIH2		O95861	BPNT1
O95881	TXNDC12		P00338	LDHA		O95399	UTS2		O95881	TXNDC12
O95970	LGI1		P00367	GLUD1		O95400	CD2BP2		O95970	LGI1
O96000	NDUFB10		P00374	DHFR		O95406	CNIH1		O96000	NDUFB10
O96008	TOMM40		P00387	CYB5R3		O95425	SVIL		O96008	TOMM40
O96019	ACTL6A		P00390	GSR		O95433	AHSA1		O96019	ACTL6A
P00167	CYB5A		P00395	MT-CO1		O95456	PSMG1		P00167	CYB5A
P00338	LDHA		P00403	MT-CO2		O95470	SGPL1		P00338	LDHA
P00367	GLUD1		P00441	SOD1		O95487	SEC24B		P00367	GLUD1
P00374	DHFR		P00491	PNP		O95571	ETHE1		P00374	DHFR
P00387	CYB5R3		P00492	HPRT1		O95573	ACSL3		P00387	CYB5R3
P00390	GSR		P00505	GOT2		O95633	FSTL3		P00390	GSR
P00395	MT-CO1		P00533	EGFR		O95721	SNAP29		P00395	MT-CO1
P00403	MT-CO2		P00558	PGK1		O95747	OXSR1		P00403	MT-CO2
P00441	SOD1		P00568	AK1		O95757	HSPA4L		P00441	SOD1
P00491	PNP		P00918	CA2		O95758	PTBP3		P00491	PNP
P00492	HPRT1		P00966	ASS1		O95772	STARD3NL		P00492	HPRT1
P00505	GOT2		P01116	KRAS		O95777	LSM8		P00505	GOT2
P00533	EGFR		P01891	HLA-A		O95782	AP2A1		P00533	EGFR
P00558	PGK1		P02545	LMNA		O95816	BAG2		P00558	PGK1
P00568	AK1		P02786	TFRC		O95817	BAG3		P00568	AK1
P00846	MT-ATP6		P02794	FTH1		O95825	CRYZL1		P00846	MT-ATP6
P00918	CA2		P02795	MT2A		O95831	AIFM1		P00918	CA2
P00966	ASS1		P03897	MT-ND3		O95861	BPNT1		P00966	ASS1
P01111	NRAS		P03928	MT-ATP8		O95881	TXNDC12		P01111	NRAS
P01116	KRAS		P04040	CAT		O96000	NDUFB10		P01116	KRAS
P01891	HLA-A		P04062	GBA		O96008	TOMM40		P01891	HLA-A
P02462	COL4A1		P04075	ALDOA		O96011	PEX11B		P02462	COL4A1
P02545	LMNA		P04080	CSTB		O96019	ACTL6A		P02545	LMNA
P02786	TFRC		P04083	ANXA1		P00167	CYB5A		P02786	TFRC
P02794	FTH1		P04150	NR3C1		P00338	LDHA		P02794	FTH1
P02795	MT2A		P04179	SOD2		P00367	GLUD1		P02795	MT2A
P03897	MT-ND3		P04181	OAT		P00374	DHFR		P03897	MT-ND3
P03928	MT-ATP8		P04183	TK1		P00387	CYB5R3		P03928	MT-ATP8
P04040	CAT		P04350	TUBB4A		P00390	GSR		P04040	CAT
P04062	GBA		P04406	GAPDH		P00395	MT-CO1		P04062	GBA
P04075	ALDOA		P04632	CAPNS1		P00403	MT-CO2		P04075	ALDOA
P04080	CSTB		P04732	MT1E		P00441	SOD1		P04080	CSTB
P04083	ANXA1		P04792	HSPB1		P00491	PNP		P04083	ANXA1
P04150	NR3C1		P04818	TYMS		P00492	HPRT1		P04150	NR3C1
P04179	SOD2		P04843	RPN1		P00505	GOT2		P04179	SOD2
P04181	OAT		P04844	RPN2		P00533	EGFR		P04181	OAT
P04183	TK1		P04899	GNAI2		P00558	PGK1		P04183	TK1
P04406	GAPDH		P05023	ATP1A1		P00568	AK1		P04406	GAPDH
P04632	CAPNS1		P05026	ATP1B1		P00846	MT-ATP6		P04632	CAPNS1
P04732	MT1E		P05067	APP		P00918	CA2		P04732	MT1E
P04792	HSPB1		P05091	ALDH2		P00966	ASS1		P04792	HSPB1
P04818	TYMS		P05141	SLC25A5		P01111	NRAS		P04818	TYMS
P04843	RPN1		P05161	ISG15		P01116	KRAS		P04843	RPN1
P04844	RPN2		P05186	ALPL		P01891	HLA-A		P04844	RPN2
P04899	GNAI2		P05198	EIF2S1		P02545	LMNA		P04899	GNAI2
P05023	ATP1A1		P05204	HMGN2		P02786	TFRC		P05023	ATP1A1
P05026	ATP1B1		P05386	RPLP1		P02794	FTH1		P05026	ATP1B1
P05067	APP		P05387	RPLP2		P02795	MT2A		P05067	APP
P05091	ALDH2		P05388	RPLP0		P03897	MT-ND3		P05091	ALDH2
P05141	SLC25A5		P05455	SSB		P03928	MT-ATP8		P05141	SLC25A5
P05161	ISG15		P05556	ITGB1		P04040	CAT		P05161	ISG15
P05186	ALPL		P05783	KRT18		P04062	GBA		P05186	ALPL
P05198	EIF2S1		P05976	MYL1		P04075	ALDOA		P05198	EIF2S1
P05204	HMGN2		P06454	PTMA		P04080	CSTB		P05204	HMGN2
P05386	RPLP1		P06493	CDK1		P04083	ANXA1		P05386	RPLP1
P05387	RPLP2		P06576	ATP5F1B		P04150	NR3C1		P05387	RPLP2
P05388	RPLP0		P06703	S100A6		P04179	SOD2		P05388	RPLP0
P05455	SSB		P06730	EIF4E		P04181	OAT		P05455	SSB
P05556	ITGB1		P06733	ENO1		P04183	TK1		P05556	ITGB1
P05783	KRT18		P06737	PYGL		P04406	GAPDH		P05783	KRT18
P05976	MYL1		P06744	GPI		P04632	CAPNS1		P05976	MYL1
P06132	UROD		P06748	NPM1		P04732	MT1E		P06132	UROD
P06454	PTMA		P06753	TPM3		P04792	HSPB1		P06454	PTMA
P06493	CDK1		P06756	ITGAV		P04818	TYMS		P06493	CDK1
P06576	ATP5F1B		P06858	LPL		P04843	RPN1		P06576	ATP5F1B
P06703	S100A6		P06865	HEXA		P04844	RPN2		P06703	S100A6
P06730	EIF4E		Q16778	HIST2H2BE		P04899	GNAI2		P06730	EIF4E
P06733	ENO1		P07099	EPHX1		P05023	ATP1A1		P06733	ENO1
P06737	PYGL		P07108	DBI		P05026	ATP1B1		P06737	PYGL
P06744	GPI		P07195	LDHB		P05067	APP		P06744	GPI
P06748	NPM1		P07203	GPX1		P05091	ALDH2		P06748	NPM1
P06753	TPM3		P07237	P4HB		P05141	SLC25A5		P06753	TPM3
P06756	ITGAV		P07339	CTSD		P05161	ISG15		P06756	ITGAV
P06858	LPL		P07355	ANXA2		P05186	ALPL		P06858	LPL
P06865	HEXA		P07384	CAPN1		P05198	EIF2S1		P06865	HEXA
Q16778	HIST2H2BE		P07437	TUBB		P05204	HMGN2		Q16778	HIST2H2BE
P07099	EPHX1		P07602	PSAP		P05386	RPLP1		P07099	EPHX1
P07108	DBI		P07686	HEXB		P05387	RPLP2		P07108	DBI
P07195	LDHB		P07711	CTSL		P05388	RPLP0		P07195	LDHB
P07203	GPX1		P07737	PFN1		P05455	SSB		P07203	GPX1
P07237	P4HB		P07741	APRT		P05556	ITGB1		P07237	P4HB
P07305	H1F0		P07814	EPRS		P05783	KRT18		P07305	H1F0
P07311	ACYP1		P07858	CTSB		P05976	MYL1		P07311	ACYP1
P07339	CTSD		P07900	HSP90AA1		P06132	UROD		P07339	CTSD
P07355	ANXA2		P07910	HNRNPC		P06454	PTMA		P07355	ANXA2
P07384	CAPN1		P07919	UQCRH		P06493	CDK1		P07384	CAPN1
P07437	TUBB		P07942	LAMB1		P06576	ATP5F1B		P07437	TUBB
P07602	PSAP		P07954	FH		P06703	S100A6		P07602	PSAP
P07686	HEXB		P07996	THBS1		P06730	EIF4E		P07686	HEXB
P07711	CTSL		P08069	IGF1R		P06733	ENO1		P07711	CTSL
P07737	PFN1		P08133	ANXA6		P06737	PYGL		P07737	PFN1
P07741	APRT		P08174	CD55		P06744	GPI		P07741	APRT
P07814	EPRS		P08195	SLC3A2		P06748	NPM1		P07814	EPRS
P07900	HSP90AA1		P08237	PFKM		P06753	TPM3		P07900	HSP90AA1
P07910	HNRNPC		P08238	HSP90AB1		P06756	ITGAV		P07910	HNRNPC
P07919	UQCRH		P08240	SRPRA		P06858	LPL		P07919	UQCRH
P07942	LAMB1		P08243	ASNS		P06865	HEXA		P07942	LAMB1
P07954	FH		P08559	PDHA1		Q16778	HIST2H2BE		P07954	FH
P08069	IGF1R		P08572	COL4A2		P07099	EPHX1		P08069	IGF1R
P08133	ANXA6		P08574	CYC1		P07108	DBI		P08133	ANXA6
P08134	RHOC		P08581	MET		P07195	LDHB		P08134	RHOC
P08174	CD55		P08621	SNRNP70		P07203	GPX1		P08174	CD55
P08195	SLC3A2		P08648	ITGA5		P07237	P4HB		P08195	SLC3A2
P08237	PFKM		P08651	NFIC		P07339	CTSD		P08237	PFKM
P08238	HSP90AB1		P08670	VIM		P07355	ANXA2		P08238	HSP90AB1
P08240	SRPRA		P08708	RPS17		P07384	CAPN1		P08240	SRPRA
P08243	ASNS		P08754	GNAI3		P07437	TUBB		P08243	ASNS
P08254	MMP3		P08758	ANXA5		P07602	PSAP		P08254	MMP3
P08559	PDHA1		P08865	RPSA		P07686	HEXB		P08559	PDHA1
P08574	CYC1		P08962	CD63		P07711	CTSL		P08574	CYC1
P08579	SNRPB2		P09012	SNRPA		P07737	PFN1		P08579	SNRPB2
P08581	MET		P09038	FGF2		P07741	APRT		P08581	MET
P08621	SNRNP70		P09104	ENO2		P07814	EPRS		P08621	SNRNP70
P08648	ITGA5		P09110	ACAA1		P07900	HSP90AA1		P08648	ITGA5
P08651	NFIC		P09211	GSTP1		P07910	HNRNPC		P08651	NFIC
P08670	VIM		P09234	SNRPC		P07919	UQCRH		P08670	VIM
P08708	RPS17		P09382	LGALS1		P07942	LAMB1		P08708	RPS17
P08754	GNAI3		P09417	QDPR		P07954	FH		P08754	GNAI3
P08758	ANXA5		P09429	HMGB1		P08069	IGF1R		P08758	ANXA5
P08865	RPSA		Q03013	GSTM4		P08133	ANXA6		P08865	RPSA
P08962	CD63		P09493	TPM1		P08174	CD55		P08962	CD63
P09012	SNRPA		P09496	CLTA		P08195	SLC3A2		P09012	SNRPA
P09038	FGF2		P09525	ANXA4		P08237	PFKM		P09038	FGF2
P09104	ENO2		P09543	CNP		P08238	HSP90AB1		P09104	ENO2
P09110	ACAA1		P09622	DLD		P08240	SRPRA		P09110	ACAA1
P09132	SRP19		P09651	HNRNPA1		P08243	ASNS		P09132	SRP19
P09211	GSTP1		P09661	SNRPA1		P08559	PDHA1		P09211	GSTP1
P09234	SNRPC		P09669	COX6C		P08574	CYC1		P09234	SNRPC
P09382	LGALS1		P09758	TACSTD2		P08579	SNRPB2		P09382	LGALS1
P09417	QDPR		P09874	PARP1		P08581	MET		P09417	QDPR
P09429	HMGB1		P09884	POLA1		P08621	SNRNP70		P09429	HMGB1
Q03013	GSTM4		P09960	LTA4H		P08648	ITGA5		Q03013	GSTM4
P09493	TPM1		P09972	ALDOC		P08651	NFIC		P09493	TPM1
P09496	CLTA		Q71UI9	H2AFV		P08670	VIM		P09496	CLTA
P09525	ANXA4		Q99878	HIST1H2AJ		P08708	RPS17		P09525	ANXA4
P09543	CNP		P0DMV9	HSPA1B		P08754	GNAI3		P09543	CNP
P09622	DLD		Q01081	U2AF1		P08758	ANXA5		P09622	DLD
P09651	HNRNPA1		P35520	CBS		P08865	RPSA		P09651	HNRNPA1
P09661	SNRPA1		P0DP25	CALM3		P08962	CD63		P09661	SNRPA1
P09669	COX6C		P10155	RO60		P09012	SNRPA		P09669	COX6C
P09758	TACSTD2		P10321	HLA-C		P09038	FGF2		P09758	TACSTD2
P09874	PARP1		P10412	HIST1H1E		P09104	ENO2		P09874	PARP1
P09960	LTA4H		P10515	DLAT		P09110	ACAA1		P09960	LTA4H
P09972	ALDOC		P10599	TXN		P09211	GSTP1		P09972	ALDOC
Q71UI9	H2AFV		P10606	COX5B		P09234	SNRPC		Q71UI9	H2AFV
Q99878	HIST1H2AJ		P10619	CTSA		P09382	LGALS1		Q99878	HIST1H2AJ
P0CG30	GSTT2B		P10620	MGST1		P09417	QDPR		P0CG30	GSTT2B
P0CG39	POTEJ		P10644	PRKAR1A		P09429	HMGB1		P0CG39	POTEJ
P0DI83	RAB34		P10768	ESD		Q03013	GSTM4		P0DI83	RAB34
P0DMV9	HSPA1B		P10809	HSPD1		P09493	TPM1		P0DMV9	HSPA1B
Q01081	U2AF1		P10909	CLU		P09496	CLTA		Q01081	U2AF1
P35520	CBS		P11021	HSPA5		P09497	CLTB		P35520	CBS
P0DP25	CALM3		P11047	LAMC1		P09525	ANXA4		P0DP25	CALM3
P10155	RO60		P11142	HSPA8		P09543	CNP		P10155	RO60
P10321	HLA-C		P11166	SLC2A1		P09619	PDGFRB		P10321	HLA-C
P10412	HIST1H1E		P11172	UMPS		P09622	DLD		P10412	HIST1H1E
P10515	DLAT		P11177	PDHB		P09651	HNRNPA1		P10515	DLAT
P10599	TXN		P11233	RALA		P09661	SNRPA1		P10599	TXN
P10606	COX5B		P11279	LAMP1		P09669	COX6C		P10606	COX5B
P10619	CTSA		P11310	ACADM		P09758	TACSTD2		P10619	CTSA
P10620	MGST1		P11387	TOP1		P09874	PARP1		P10620	MGST1
P10644	PRKAR1A		P11388	TOP2A		P09884	POLA1		P10644	PRKAR1A
P10768	ESD		P11413	G6PD		P09960	LTA4H		P10768	ESD
P10809	HSPD1		P11498	PC		P09972	ALDOC		P10809	HSPD1
P10909	CLU		P11532	DMD		Q71UI9	H2AFV		P10909	CLU
P11021	HSPA5		P11586	MTHFD1		Q99878	HIST1H2AJ		P11021	HSPA5
P11047	LAMC1		P11717	IGF2R		P0CG39	POTEJ		P11047	LAMC1
P11117	ACP2		P11766	ADH5		P0DI83	RAB34		P11117	ACP2
P11137	MAP2		P11802	CDK4		P0DMV9	HSPA1B		P11137	MAP2
P11142	HSPA8		P11940	PABPC1		Q01081	U2AF1		P11142	HSPA8
P11166	SLC2A1		P12004	PCNA		P35520	CBS		P11166	SLC2A1
P11172	UMPS		P12081	HARS		P0DOX4			P11172	UMPS
P11177	PDHB		P12236	SLC25A6		P0DP25	CALM3		P11177	PDHB
P11182	DBT		P12268	IMPDH2		P0DPB6	POLR1D		P11182	DBT
P11216	PYGB		P12270	TPR		P10155	RO60		P11216	PYGB
P11233	RALA		P12277	CKB		P10321	HLA-C		P11233	RALA
P11279	LAMP1		P12429	ANXA3		P10412	HIST1H1E		P11279	LAMP1
P11310	ACADM		P12694	BCKDHA		P10515	DLAT		P11310	ACADM
P11387	TOP1		P12814	ACTN1		P10599	TXN		P11387	TOP1
P11388	TOP2A		P12956	XRCC6		P10606	COX5B		P11388	TOP2A
P11413	G6PD		P13010	XRCC5		P10619	CTSA		P11413	G6PD
P11498	PC		P13073	COX4I1		P10620	MGST1		P11498	PC
P11532	DMD		P13164	IFITM1		P10644	PRKAR1A		P11532	DMD
P11586	MTHFD1		P13473	LAMP2		P10768	ESD		P11586	MTHFD1
P11717	IGF2R		P13489	RNH1		P10809	HSPD1		P11717	IGF2R
P11766	ADH5		P13639	EEF2		P10909	CLU		P11766	ADH5
P11802	CDK4		P13667	PDIA4		P11021	HSPA5		P11802	CDK4
P11908	PRPS2		P13674	P4HA1		P11047	LAMC1		P11908	PRPS2
P11940	PABPC1		P13693	TPT1		P11142	HSPA8		P11940	PABPC1
P12004	PCNA		P13797	PLS3		P11166	SLC2A1		P12004	PCNA
P12081	HARS		P13798	APEH		P11172	UMPS		P12081	HARS
P12236	SLC25A6		P13804	ETFA		P11177	PDHB		P12236	SLC25A6
P12268	IMPDH2		P13861	PRKAR2A		P11182	DBT		P12268	IMPDH2
P12270	TPR		P13929	ENO3		P11233	RALA		P12270	TPR
P12277	CKB		P13984	GTF2F2		P11279	LAMP1		P12277	CKB
P12429	ANXA3		P13987	CD59		P11310	ACADM		P12429	ANXA3
P12694	BCKDHA		P13995	MTHFD2		P11387	TOP1		P12694	BCKDHA
P12814	ACTN1		P14174	MIF		P11388	TOP2A		P12814	ACTN1
P12956	XRCC6		P14209	CD99		P11413	G6PD		P12956	XRCC6
P13010	XRCC5		P14314	PRKCSH		P11498	PC		P13010	XRCC5
P13073	COX4I1		P14324	FDPS		P11586	MTHFD1		P13073	COX4I1
P13164	IFITM1		P14406	COX7A2		P11717	IGF2R		P13164	IFITM1
P13473	LAMP2		P14550	AKR1A1		P11766	ADH5		P13473	LAMP2
P13489	RNH1		P14618	PKM		P11802	CDK4		P13489	RNH1
P13639	EEF2		P14625	HSP90B1		P11908	PRPS2		P13639	EEF2
P13667	PDIA4		P14635	CCNB1		P11940	PABPC1		P13667	PDIA4
P13674	P4HA1		P63162	SNRPN		P12004	PCNA		P13674	P4HA1
P13693	TPT1		P14735	IDE		P12081	HARS		P13693	TPT1
P13797	PLS3		P14854	COX6B1		P12236	SLC25A6		P13797	PLS3
P13798	APEH		P14866	HNRNPL		P12268	IMPDH2		P13798	APEH
P13804	ETFA		P14868	DARS		P12270	TPR		P13804	ETFA
P13861	PRKAR2A		P14923	JUP		P12277	CKB		P13861	PRKAR2A
P13929	ENO3		P14927	UQCRB		P12429	ANXA3		P13929	ENO3
P13984	GTF2F2		P15104	GLUL		P12694	BCKDHA		P13984	GTF2F2
P13987	CD59		P15121	AKR1B1		P12814	ACTN1		P13987	CD59
P13995	MTHFD2		P15170	GSPT1		P12956	XRCC6		P13995	MTHFD2
P14174	MIF		P15291	B4GALT1		P13010	XRCC5		P14174	MIF
P14209	CD99		P15311	EZR		P13073	COX4I1		P14209	CD99
P14314	PRKCSH		P15328	FOLR1		P13164	IFITM1		P14314	PRKCSH
P14324	FDPS		P15374	UCHL3		P13473	LAMP2		P14324	FDPS
P14406	COX7A2		P15531	NME1		P13489	RNH1		P14406	COX7A2
P14550	AKR1A1		P15559	NQO1		P13639	EEF2		P14550	AKR1A1
P14618	PKM		P15586	GNS		P13667	PDIA4		P14618	PKM
P14625	HSP90B1		P15880	RPS2		P13674	P4HA1		P14625	HSP90B1
P14635	CCNB1		P15924	DSP		P13693	TPT1		P14635	CCNB1
P63162	SNRPN		P15927	RPA2		P13797	PLS3		P63162	SNRPN
P14735	IDE		P16070	CD44		P13798	APEH		P14735	IDE
P14854	COX6B1		P16083	NQO2		P13804	ETFA		P14854	COX6B1
P14866	HNRNPL		P16104	H2AFX		P13861	PRKAR2A		P14866	HNRNPL
P14868	DARS		P16144	ITGB4		Q5VT79	ANXA8L1		P14868	DARS
P14923	JUP		P16152	CBR1		P13929	ENO3		P14923	JUP
P14927	UQCRB		P16401	HIST1H1B		P13984	GTF2F2		P14927	UQCRB
P15104	GLUL		P16402	HIST1H1D		P13987	CD59		P15104	GLUL
P15121	AKR1B1		P16403	HIST1H1C		P13995	MTHFD2		P15121	AKR1B1
P15170	GSPT1		P16422	EPCAM		P14174	MIF		P15170	GSPT1
P15291	B4GALT1		P16435	POR		P14209	CD99		P15291	B4GALT1
P15311	EZR		P16615	ATP2A2		P14314	PRKCSH		P15311	EZR
P15328	FOLR1		P16949	STMN1		P14324	FDPS		P15328	FOLR1
P15374	UCHL3		P16989	YBX3		P14406	COX7A2		P15374	UCHL3
P15529	CD46		P17066	HSPA6		P14550	AKR1A1		P15529	CD46
P15531	NME1		P17096	HMGA1		P14618	PKM		P15531	NME1
P15559	NQO1		P17174	GOT1		P14625	HSP90B1		P15559	NQO1
P15586	GNS		P17252	PRKCA		P14635	CCNB1		P15586	GNS
P15880	RPS2		P17302	GJA1		P63162	SNRPN		P15880	RPS2
P15924	DSP		P17480	UBTF		P14735	IDE		P15924	DSP
P15927	RPA2		P17568	NDUFB7		P14854	COX6B1		P15927	RPA2
P16070	CD44		P17612	PRKACA		P14866	HNRNPL		P16070	CD44
P16083	NQO2		P17655	CAPN2		P14868	DARS		P16083	NQO2
P16104	H2AFX		P17812	CTPS1		P14923	JUP		P16104	H2AFX
P16152	CBR1		P17813	ENG		P14927	UQCRB		P16152	CBR1
P16401	HIST1H1B		P17844	DDX5		P15104	GLUL		P16401	HIST1H1B
P16402	HIST1H1D		P17858	PFKL		P15121	AKR1B1		P16402	HIST1H1D
P16403	HIST1H1C		P17931	LGALS3		P15170	GSPT1		P16403	HIST1H1C
P16435	POR		P17980	PSMC3		P15291	B4GALT1		P16435	POR
P16615	ATP2A2		P17987	TCP1		P15311	EZR		P16615	ATP2A2
P16930	FAH		P18031	PTPN1		P15328	FOLR1		P16930	FAH
P16949	STMN1		P18074	ERCC2		P15374	UCHL3		P16949	STMN1
P16989	YBX3		P18077	RPL35A		P15529	CD46		P16989	YBX3
P17066	HSPA6		P18085	ARF4		P15531	NME1		P17066	HSPA6
P17096	HMGA1		P18124	RPL7		P15559	NQO1		P17096	HMGA1
P17152	TMEM11		P18206	VCL		P15586	GNS		P17152	TMEM11
P17174	GOT1		P18564	ITGB6		P15880	RPS2		P17174	GOT1
P17302	GJA1		P18583	SON		P15924	DSP		P17302	GJA1
P17480	UBTF		P18615	NELFE		P15927	RPA2		P17480	UBTF
P17612	PRKACA		P18621	RPL17		P15954	COX7C		P17612	PRKACA
P17655	CAPN2		P18669	PGAM1		P16070	CD44		P17655	CAPN2
P17812	CTPS1		P18754	RCC1		P16083	NQO2		P17812	CTPS1
P17813	ENG		P18859	ATP5PF		P16104	H2AFX		P17813	ENG
P17844	DDX5		P18887	XRCC1		P16144	ITGB4		P17844	DDX5
P17858	PFKL		P19022	CDH2		P16152	CBR1		P17858	PFKL
P17931	LGALS3		P19338	NCL		P16401	HIST1H1B		P17931	LGALS3
P17980	PSMC3		P19367	HK1		P16402	HIST1H1D		P17980	PSMC3
P17987	TCP1		P19388	POLR2E		P16403	HIST1H1C		P17987	TCP1
P18031	PTPN1		P19404	NDUFV2		P16435	POR		P18031	PTPN1
P18074	ERCC2		P19525	EIF2AK2		P16615	ATP2A2		P18074	ERCC2
P18077	RPL35A		P19623	SRM		P16930	FAH		P18077	RPL35A
P18085	ARF4		P19784	CSNK2A2		P16949	STMN1		P18085	ARF4
P18124	RPL7		P20042	EIF2S2		P16989	YBX3		P18124	RPL7
P18206	VCL		P20073	ANXA7		P17066	HSPA6		P18206	VCL
P18564	ITGB6		P20290	BTF3		P17096	HMGA1		P18564	ITGB6
P18583	SON		P20340	RAB6A		P17174	GOT1		P18583	SON
P18615	NELFE		P20618	PSMB1		P17252	PRKCA		P18615	NELFE
P18621	RPL17		P20645	M6PR		P17302	GJA1		P18621	RPL17
P18669	PGAM1		P20671	HIST1H2AD		P17480	UBTF		P18669	PGAM1
P18754	RCC1		P20674	COX5A		P17568	NDUFB7		P18754	RCC1
P18859	ATP5PF		P20700	LMNB1		P22694	PRKACB		P18859	ATP5PF
P19022	CDH2		P20810	CAST		P17655	CAPN2		P19022	CDH2
P19338	NCL		P20839	IMPDH1		P17812	CTPS1		P19338	NCL
P19367	HK1		P20962	PTMS		P17813	ENG		P19367	HK1
P19387	POLR2C		Q9UQ88	CDK11A		P17844	DDX5		P19387	POLR2C
P19388	POLR2E		P21266	GSTM3		P17858	PFKL		P19388	POLR2E
P19404	NDUFV2		P21281	ATP6V1B2		P17931	LGALS3		P19404	NDUFV2
P19525	EIF2AK2		P21291	CSRP1		P17980	PSMC3		P19525	EIF2AK2
P19623	SRM		P21333	FLNA		P17987	TCP1		P19623	SRM
P19784	CSNK2A2		P21399	ACO1		P18031	PTPN1		P19784	CSNK2A2
Q16720	ATP2B3		P21796	VDAC1		P18077	RPL35A		Q16720	ATP2B3
P20042	EIF2S2		P21912	SDHB		P18085	ARF4		P20042	EIF2S2
P20073	ANXA7		P21926	CD9		P18124	RPL7		P20073	ANXA7
P20290	BTF3		P21964	COMT		P18206	VCL		P20290	BTF3
P20339	RAB5A		P21980	TGM2		P18564	ITGB6		P20339	RAB5A
P20340	RAB6A		P22059	OSBP		P18583	SON		P20340	RAB6A
P20618	PSMB1		P22061	PCMT1		P18615	NELFE		P20618	PSMB1
P20645	M6PR		P22087	FBL		P18621	RPL17		P20645	M6PR
P20674	COX5A		P22102	GART		P18669	PGAM1		P20674	COX5A
P20700	LMNB1		P22234	PAICS		P18754	RCC1		P20700	LMNB1
P20810	CAST		P22307	SCP2		P18858	LIG1		P20810	CAST
P20839	IMPDH1		P22314	UBA1		P18859	ATP5PF		P20839	IMPDH1
P20962	PTMS		P22392	NME2		P18887	XRCC1		P20962	PTMS
Q9UQ88	CDK11A		P22626	HNRNPA2B1		P19022	CDH2		Q9UQ88	CDK11A
P21266	GSTM3		P22692	IGFBP4		P19338	NCL		P21266	GSTM3
P21281	ATP6V1B2		P22695	UQCRC2		P19367	HK1		P21281	ATP6V1B2
P21291	CSRP1		P22830	FECH		P19387	POLR2C		P21291	CSRP1
P21333	FLNA		P23142	FBLN1		P19388	POLR2E		P21333	FLNA
P21399	ACO1		P23193	TCEA1		P19404	NDUFV2		P21399	ACO1
P21796	VDAC1		P23229	ITGA6		P19525	EIF2AK2		P21796	VDAC1
P21912	SDHB		P23246	SFPQ		P19623	SRM		P21912	SDHB
P21926	CD9		Q9NRH3	TUBG2		P19784	CSNK2A2		P21926	CD9
P21964	COMT		P23284	PPIB		P20042	EIF2S2		P21964	COMT
P21980	TGM2		P23368	ME2		P20073	ANXA7		P21980	TGM2
P22059	OSBP		P23381	WARS		P20290	BTF3		P22059	OSBP
P22061	PCMT1		P23396	RPS3		P20338	RAB4A		P22061	PCMT1
P22087	FBL		P23526	AHCY		P20339	RAB5A		P22087	FBL
P22102	GART		P23528	CFL1		P20340	RAB6A		P22102	GART
P22234	PAICS		P23588	EIF4B		P20618	PSMB1		P22234	PAICS
P22307	SCP2		P23634	ATP2B4		P20645	M6PR		P22307	SCP2
P22314	UBA1		P23919	DTYMK		P20674	COX5A		P22314	UBA1
P22392	NME2		P23921	RRM1		P20700	LMNB1		P22392	NME2
P22626	HNRNPA2B1		P24386	CHM		P20810	CAST		P22626	HNRNPA2B1
P22692	IGFBP4		P24534	EEF1B2		P20839	IMPDH1		P22692	IGFBP4
P22695	UQCRC2		P24539	ATP5PB		P20962	PTMS		P22695	UQCRC2
P22830	FECH		P24666	ACP1		Q9UQ88	CDK11A		P22830	FECH
P23142	FBLN1		P24752	ACAT1		P21266	GSTM3		P23142	FBLN1
P23193	TCEA1		P24844	MYL9		P21281	ATP6V1B2		P23193	TCEA1
P23229	ITGA6		P24928	POLR2A		P21291	CSRP1		P23229	ITGA6
P23246	SFPQ		P24941	CDK2		P21333	FLNA		P23246	SFPQ
Q9NRH3	TUBG2		P25205	MCM3		P21399	ACO1		Q9NRH3	TUBG2
P23284	PPIB		P25398	RPS12		P21796	VDAC1		P23284	PPIB
P23368	ME2		P25445	FAS		P21912	SDHB		P23368	ME2
P23381	WARS		P25685	DNAJB1		P21926	CD9		P23381	WARS
P23396	RPS3		P25705	ATP5F1A		P21964	COMT		P23396	RPS3
P23434	GCSH		P25786	PSMA1		P21980	TGM2		P23434	GCSH
P23526	AHCY		P25787	PSMA2		P22059	OSBP		P23526	AHCY
P23528	CFL1		P25788	PSMA3		P22061	PCMT1		P23528	CFL1
P23588	EIF4B		P25789	PSMA4		P22087	FBL		P23588	EIF4B
P23786	CPT2		P25815	S100P		P22102	GART		P23786	CPT2
P23919	DTYMK		P26006	ITGA3		P22234	PAICS		P23919	DTYMK
P23921	RRM1		P26038	MSN		P22307	SCP2		P23921	RRM1
P24534	EEF1B2		P26196	DDX6		P22314	UBA1		P24534	EEF1B2
P24539	ATP5PB		P26232	CTNNA2		P22392	NME2		P24539	ATP5PB
P24666	ACP1		P26358	DNMT1		P22626	HNRNPA2B1		P24666	ACP1
P24752	ACAT1		P26368	U2AF2		P22692	IGFBP4		P24752	ACAT1
P24844	MYL9		P26373	RPL13		P22695	UQCRC2		P24844	MYL9
P24928	POLR2A		P26440	IVD		P22830	FECH		P24928	POLR2A
P24941	CDK2		P26447	S100A4		P23142	FBLN1		P24941	CDK2
P25205	MCM3		P26583	HMGB2		P23193	TCEA1		P25205	MCM3
P25325	MPST		P26599	PTBP1		P23229	ITGA6		P25325	MPST
P25398	RPS12		P26639	TARS		P23246	SFPQ		P25398	RPS12
P25685	DNAJB1		P26640	VARS		P23258	TUBG1		P25685	DNAJB1
P25705	ATP5F1A		P26641	EEF1G		P23284	PPIB		P25705	ATP5F1A
P25786	PSMA1		P26885	FKBP2		P23368	ME2		P25786	PSMA1
P25787	PSMA2		P27105	STOM		P23381	WARS		P25787	PSMA2
P25788	PSMA3		P27144	AK4		P23396	RPS3		P25788	PSMA3
P25789	PSMA4		P27348	YWHAQ		P23434	GCSH		P25789	PSMA4
P25815	S100P		P27361	MAPK3		P23526	AHCY		P25815	S100P
P26006	ITGA3		P27449	ATP6V0C		P23528	CFL1		P26006	ITGA3
P26038	MSN		P27635	RPL10		P23588	EIF4B		P26038	MSN
P26196	DDX6		P27694	RPA1		P23634	ATP2B4		P26196	DDX6
P26232	CTNNA2		P27695	APEX1		P23786	CPT2		P26232	CTNNA2
P26358	DNMT1		P27707	DCK		P23919	DTYMK		P26358	DNMT1
P26368	U2AF2		P27708	CAD		P23921	RRM1		P26368	U2AF2
P26373	RPL13		P27797	CALR		P24534	EEF1B2		P26373	RPL13
P26440	IVD		P27816	MAP4		P24539	ATP5PB		P26440	IVD
P26447	S100A4		P27824	CANX		P24666	ACP1		P26447	S100A4
P26583	HMGB2		P28066	PSMA5		P24752	ACAT1		P26583	HMGB2
P26599	PTBP1		P28070	PSMB4		P24844	MYL9		P26599	PTBP1
P26639	TARS		P28072	PSMB6		P24928	POLR2A		P26639	TARS
P26640	VARS		P28074	PSMB5		P24941	CDK2		P26640	VARS
P26641	EEF1G		P28288	ABCD3		P25205	MCM3		P26641	EEF1G
P26885	FKBP2		P28290	ITPRID2		P25325	MPST		P26885	FKBP2
P27105	STOM		P28331	NDUFS1		P25398	RPS12		P27105	STOM
P27348	YWHAQ		P28340	POLD1		P25445	FAS		P27348	YWHAQ
P27449	ATP6V0C		P28482	MAPK1		P25685	DNAJB1		P27449	ATP6V0C
P27635	RPL10		P28799	GRN		P25705	ATP5F1A		P27635	RPL10
P27694	RPA1		P28838	LAP3		P25786	PSMA1		P27694	RPA1
P27695	APEX1		P29083	GTF2E1		P25787	PSMA2		P27695	APEX1
P27707	DCK		P29144	TPP2		P25788	PSMA3		P27707	DCK
P27708	CAD		P29353	SHC1		P25789	PSMA4		P27708	CAD
P27797	CALR		P29372	MPG		P25815	S100P		P27797	CALR
P27816	MAP4		P29373	CRABP2		P26006	ITGA3		P27816	MAP4
P27824	CANX		P29401	TKT		P26038	MSN		P27824	CANX
P28066	PSMA5		P29558	RBMS1		P26196	DDX6		P28066	PSMA5
P28070	PSMB4		P29590	PML		P26232	CTNNA2		P28070	PSMB4
P28072	PSMB6		P29692	EEF1D		P26358	DNMT1		P28072	PSMB6
P28074	PSMB5		P29966	MARCKS		P26368	U2AF2		P28074	PSMB5
P28288	ABCD3		P30040	ERP29		P26373	RPL13		P28288	ABCD3
P28290	ITPRID2		P30041	PRDX6		P26440	IVD		P28290	ITPRID2
P28331	NDUFS1		P30043	BLVRB		P26447	S100A4		P28331	NDUFS1
P28340	POLD1		P30044	PRDX5		P26583	HMGB2		P28340	POLD1
P28482	MAPK1		P30046	DDT		P26599	PTBP1		P28482	MAPK1
P28799	GRN		P30048	PRDX3		P26639	TARS		P28799	GRN
P28838	LAP3		P30049	ATP5F1D		P26640	VARS		P28838	LAP3
P29083	GTF2E1		P30050	RPL12		P26641	EEF1G		P29083	GTF2E1
P29144	TPP2		P30084	ECHS1		P26885	FKBP2		P29144	TPP2
P29317	EPHA2		P30085	CMPK1		P27105	STOM		P29317	EPHA2
P29372	MPG		P30086	PEBP1		P27144	AK4		P29372	MPG
P29373	CRABP2		P30101	PDIA3		P27348	YWHAQ		P29373	CRABP2
P29401	TKT		P30153	PPP2R1A		P27449	ATP6V0C		P29401	TKT
P29558	RBMS1		P30154	PPP2R1B		P27635	RPL10		P29558	RBMS1
P29590	PML		P30405	PPIF		P27694	RPA1		P29590	PML
P29692	EEF1D		P30419	NMT1		P27695	APEX1		P29692	EEF1D
P29966	MARCKS		P30453	HLA-A		P27707	DCK		P29966	MARCKS
P30040	ERP29		P30464	HLA-B		P27708	CAD		P30040	ERP29
P30041	PRDX6		Q95365	HLA-B		P27797	CALR		P30041	PRDX6
P30043	BLVRB		P30519	HMOX2		P27816	MAP4		P30043	BLVRB
P30044	PRDX5		P30520	ADSS		P27824	CANX		P30044	PRDX5
P30046	DDT		P30530	AXL		P28066	PSMA5		P30046	DDT
P30048	PRDX3		P30533	LRPAP1		P28070	PSMB4		P30048	PRDX3
P30049	ATP5F1D		P30566	ADSL		P28072	PSMB6		P30049	ATP5F1D
P30050	RPL12		P30622	CLIP1		P28074	PSMB5		P30050	RPL12
P30084	ECHS1		P30626	SRI		P28288	ABCD3		P30084	ECHS1
P30085	CMPK1		P30740	SERPINB1		P28290	ITPRID2		P30085	CMPK1
P30086	PEBP1		P30837	ALDH1B1		P28331	NDUFS1		P30086	PEBP1
P30101	PDIA3		P30838	ALDH3A1		P28340	POLD1		P30101	PDIA3
P30153	PPP2R1A		P30876	POLR2B		P28482	MAPK1		P30153	PPP2R1A
P30154	PPP2R1B		P31040	SDHA		P28799	GRN		P30154	PPP2R1B
P30405	PPIF		P31150	GDI1		P28838	LAP3		P30405	PPIF
P30408	TM4SF1		P31153	MAT2A		P29083	GTF2E1		P30408	TM4SF1
P30419	NMT1		P31327	CPS1		P29144	TPP2		P30419	NMT1
P30453	HLA-A		P31350	RRM2		P29218	IMPA1		P30453	HLA-A
P30685	HLA-B		P31431	SDC4		P29317	EPHA2		P30685	HLA-B
P30519	HMOX2		P31641	SLC6A6		P29353	SHC1		P30519	HMOX2
P30520	ADSS		P31689	DNAJA1		P29372	MPG		P30520	ADSS
P30533	LRPAP1		P31930	UQCRC1		P29373	CRABP2		P30533	LRPAP1
P30566	ADSL		P31937	HIBADH		P29401	TKT		P30566	ADSL
P30622	CLIP1		P31939	ATIC		P29558	RBMS1		P30622	CLIP1
P30626	SRI		P31942	HNRNPH3		P29590	PML		P30626	SRI
P30740	SERPINB1		P31943	HNRNPH1		P29692	EEF1D		P30740	SERPINB1
P30837	ALDH1B1		P31946	YWHAB		P29966	MARCKS		P30837	ALDH1B1
P30838	ALDH3A1		P31947	SFN		P30040	ERP29		P30838	ALDH3A1
P31040	SDHA		P31948	STIP1		P30041	PRDX6		P31040	SDHA
P31150	GDI1		P31949	S100A11		P30043	BLVRB		P31150	GDI1
P31153	MAT2A		P32004	L1CAM		P30044	PRDX5		P31153	MAT2A
P31327	CPS1		P32119	PRDX2		P30046	DDT		P31327	CPS1
P31350	RRM2		P32320	CDA		P30048	PRDX3		P31350	RRM2
P31641	SLC6A6		P32321	DCTD		P30049	ATP5F1D		P31641	SLC6A6
P31689	DNAJA1		P32322	PYCR1		P30050	RPL12		P31689	DNAJA1
P31930	UQCRC1		P32455	GBP1		P30084	ECHS1		P31930	UQCRC1
P31937	HIBADH		P32754	HPD		P30085	CMPK1		P31937	HIBADH
P31939	ATIC		P32969	RPL9		P30086	PEBP1		P31939	ATIC
P31942	HNRNPH3		P33176	KIF5B		P30101	PDIA3		P31942	HNRNPH3
P31943	HNRNPH1		P33240	CSTF2		P30153	PPP2R1A		P31943	HNRNPH1
P31946	YWHAB		P33316	DUT		P30405	PPIF		P31946	YWHAB
P31947	SFN		P33527	ABCC1		P30419	NMT1		P31947	SFN
P31948	STIP1		P33897	ABCD1		P30453	HLA-A		P31948	STIP1
P31949	S100A11		P33991	MCM4		P30685	HLA-B		P31949	S100A11
P32004	L1CAM		P33992	MCM5		P30519	HMOX2		P32004	L1CAM
P32119	PRDX2		P33993	MCM7		P30520	ADSS		P32119	PRDX2
P32320	CDA		P34896	SHMT1		P30530	AXL		P32320	CDA
P32321	DCTD		P34897	SHMT2		P30533	LRPAP1		P32321	DCTD
P32322	PYCR1		P34932	HSPA4		P30566	ADSL		P32322	PYCR1
P32455	GBP1		P34949	MPI		P30622	CLIP1		P32455	GBP1
P32754	HPD		P35080	PFN2		P30626	SRI		P32754	HPD
P32969	RPL9		P35221	CTNNA1		P30740	SERPINB1		P32969	RPL9
P33176	KIF5B		P35222	CTNNB1		P30825	SLC7A1		P33176	KIF5B
P33240	CSTF2		P35232	PHB		P30837	ALDH1B1		P33240	CSTF2
P33316	DUT		P35237	SERPINB6		P30838	ALDH3A1		P33316	DUT
P33527	ABCC1		P35241	RDX		P31040	SDHA		P33527	ABCC1
P33897	ABCD1		P35244	RPA3		P31150	GDI1		P33897	ABCD1
P33991	MCM4		P35249	RFC4		P31153	MAT2A		P33991	MCM4
P33992	MCM5		P35250	RFC2		P31327	CPS1		P33992	MCM5
P33993	MCM7		P35251	RFC1		P31350	RRM2		P33993	MCM7
P34896	SHMT1		P35268	RPL22		P31641	SLC6A6		P34896	SHMT1
P34897	SHMT2		P35269	GTF2F1		P31689	DNAJA1		P34897	SHMT2
P34932	HSPA4		P35270	SPR		P31930	UQCRC1		P34932	HSPA4
P34949	MPI		P35555	FBN1		P31937	HIBADH		P34949	MPI
P35080	PFN2		P35573	AGL		P31939	ATIC		P35080	PFN2
P35221	CTNNA1		P35579	MYH9		P31942	HNRNPH3		P35221	CTNNA1
P35222	CTNNB1		P35580	MYH10		P31943	HNRNPH1		P35222	CTNNB1
P35232	PHB		P35606	COPB2		P31946	YWHAB		P35232	PHB
P35237	SERPINB6		P35611	ADD1		P31947	SFN		P35237	SERPINB6
P35241	RDX		P35613	BSG		P31948	STIP1		P35241	RDX
P35244	RPA3		P35637	FUS		P31949	S100A11		P35244	RPA3
P35249	RFC4		P35658	NUP214		P32004	L1CAM		P35249	RFC4
P35250	RFC2		P35659	DEK		P32119	PRDX2		P35250	RFC2
P35251	RFC1		P35754	GLRX		P32320	CDA		P35251	RFC1
P35268	RPL22		P35914	HMGCL		P32322	PYCR1		P35268	RPL22
P35269	GTF2F1		P35998	PSMC2		P32455	GBP1		P35269	GTF2F1
P35270	SPR		P36404	ARL2		P32929	CTH		P35270	SPR
P35555	FBN1		P36405	ARL3		P32969	RPL9		P35555	FBN1
P35573	AGL		P36507	MAP2K2		P33176	KIF5B		P35573	AGL
P35579	MYH9		P36542	ATP5F1C		P33240	CSTF2		P35579	MYH9
P35580	MYH10		P36543	ATP6V1E1		P33316	DUT		P35580	MYH10
P35606	COPB2		P36578	RPL4		P33527	ABCC1		P35606	COPB2
P35613	BSG		P36639	NUDT1		P33897	ABCD1		P35613	BSG
P35637	FUS		P36776	LONP1		P33991	MCM4		P35637	FUS
P35658	NUP214		P36871	PGM1		P33992	MCM5		P35658	NUP214
P35659	DEK		P36873	PPP1CC		P33993	MCM7		P35659	DEK
P35754	GLRX		P36952	SERPINB5		P34896	SHMT1		P35754	GLRX
P35998	PSMC2		P36957	DLST		P34897	SHMT2		P35998	PSMC2
P36404	ARL2		P37108	SRP14		P34932	HSPA4		P36404	ARL2
P36405	ARL3		P37275	ZEB1		P34949	MPI		P36405	ARL3
P36507	MAP2K2		P37802	TAGLN2		P35080	PFN2		P36507	MAP2K2
P36542	ATP5F1C		P37837	TALDO1		P35221	CTNNA1		P36542	ATP5F1C
P36543	ATP6V1E1		P37840	SNCA		P35222	CTNNB1		P36543	ATP6V1E1
P36578	RPL4		P38117	ETFB		P35232	PHB		P36578	RPL4
P36639	NUDT1		P38159	RBMX		P35237	SERPINB6		P36639	NUDT1
P36776	LONP1		P38606	ATP6V1A		P35241	RDX		P36776	LONP1
P36871	PGM1		P38646	HSPA9		P35244	RPA3		P36871	PGM1
P36873	PPP1CC		P38919	EIF4A3		P35249	RFC4		P36873	PPP1CC
P36952	SERPINB5		P39019	RPS19		P35250	RFC2		P36952	SERPINB5
P36957	DLST		P39023	RPL3		P35251	RFC1		P36957	DLST
P37108	SRP14		P39656	DDOST		P35268	RPL22		P37108	SRP14
P37235	HPCAL1		P39687	ANP32A		P35269	GTF2F1		P37235	HPCAL1
P37268	FDFT1		P39748	FEN1		P35270	SPR		P37268	FDFT1
P37275	ZEB1		P39880	CUX1		P35555	FBN1		P37275	ZEB1
P37802	TAGLN2		P40121	CAPG		P35573	AGL		P37802	TAGLN2
P37837	TALDO1		P40222	TXLNA		P35579	MYH9		P37837	TALDO1
P37840	SNCA		P40227	CCT6A		P35580	MYH10		P37840	SNCA
P38117	ETFB		P40261	NNMT		P35606	COPB2		P38117	ETFB
P38159	RBMX		P40429	RPL13A		P35613	BSG		P38159	RBMX
P38606	ATP6V1A		P40616	ARL1		P35637	FUS		P38606	ATP6V1A
P38646	HSPA9		P40692	MLH1		P35658	NUP214		P38646	HSPA9
P38919	EIF4A3		P40763	STAT3		P35659	DEK		P38919	EIF4A3
P39019	RPS19		P40925	MDH1		P35754	GLRX		P39019	RPS19
P39023	RPL3		P40926	MDH2		P35998	PSMC2		P39023	RPL3
P39656	DDOST		P40937	RFC5		P36404	ARL2		P39656	DDOST
P39687	ANP32A		P40938	RFC3		P36405	ARL3		P39687	ANP32A
P39748	FEN1		P40939	HADHA		P36507	MAP2K2		P39748	FEN1
P40121	CAPG		P41091	EIF2S3		P36542	ATP5F1C		P40121	CAPG
P40222	TXLNA		P41208	CETN2		P36543	ATP6V1E1		P40222	TXLNA
P40227	CCT6A		P41214	EIF2D		P36578	RPL4		P40227	CCT6A
P40261	NNMT		P41223	BUD31		P36639	NUDT1		P40261	NNMT
P40425	PBX2		P41227	NAA10		P36776	LONP1		P40425	PBX2
P40429	RPL13A		Q6NXS1	PPP1R2B		P36871	PGM1		P40429	RPL13A
P40616	ARL1		P41250	GARS		P36873	PPP1CC		P40616	ARL1
P40763	STAT3		P41252	IARS		P36915	GNL1		P40763	STAT3
P40925	MDH1		P41567	EIF1		P36952	SERPINB5		P40925	MDH1
P40926	MDH2		P41743	PRKCI		P36957	DLST		P40926	MDH2
P40937	RFC5		P42126	ECI1		P37108	SRP14		P40937	RFC5
P40938	RFC3		P42166	TMPO		P37268	FDFT1		P40938	RFC3
P40939	HADHA		P42167	TMPO		P37802	TAGLN2		P40939	HADHA
P41091	EIF2S3		P42224	STAT1		P37837	TALDO1		P41091	EIF2S3
P41223	BUD31		P51692	STAT5B		P37840	SNCA		P41223	BUD31
P41227	NAA10		P42285	MTREX		P38117	ETFB		P41227	NAA10
Q6NXS1	PPP1R2B		P42330	AKR1C3		P38159	RBMX		Q6NXS1	PPP1R2B
P41250	GARS		P42677	RPS27		P38435	GGCX		P41250	GARS
P41252	IARS		P42704	LRPPRC		P38606	ATP6V1A		P41252	IARS
P41567	EIF1		P42765	ACAA2		P38646	HSPA9		P41567	EIF1
P41743	PRKCI		P42766	RPL35		P38919	EIF4A3		P41743	PRKCI
P42025	ACTR1B		P42771	CDKN2A		P39019	RPS19		P42025	ACTR1B
P42126	ECI1		P42858	HTT		P39023	RPL3		P42126	ECI1
P42166	TMPO		P42892	ECE1		P39656	DDOST		P42166	TMPO
P42167	TMPO		P43034	PAFAH1B1		P39687	ANP32A		P42167	TMPO
P42224	STAT1		P43121	MCAM		P39748	FEN1		P42224	STAT1
P42285	MTREX		P43243	MATR3		P39880	CUX1		P42285	MTREX
P42330	AKR1C3		P43246	MSH2		P40121	CAPG		P42330	AKR1C3
P42345	MTOR		P43304	GPD2		P40222	TXLNA		P42345	MTOR
P42677	RPS27		P43307	SSR1		P40227	CCT6A		P42677	RPS27
P42704	LRPPRC		P43487	RANBP1		P40261	NNMT		P42704	LRPPRC
P42765	ACAA2		P43490	NAMPT		P40425	PBX2		P42765	ACAA2
P42766	RPL35		P43686	PSMC4		P40429	RPL13A		P42766	RPL35
P42771	CDKN2A		P43897	TSFM		P40616	ARL1		P42771	CDKN2A
P42785	PRCP		P45880	VDAC2		P40763	STAT3		P42785	PRCP
P42858	HTT		P45973	CBX5		P40818	USP8		P42858	HTT
P42892	ECE1		P45974	USP5		P40925	MDH1		P42892	ECE1
P43034	PAFAH1B1		P46013	MKI67		P40926	MDH2		P43034	PAFAH1B1
P43121	MCAM		P46060	RANGAP1		P40937	RFC5		P43121	MCAM
P43243	MATR3		P46063	RECQL		P40938	RFC3		P43243	MATR3
P43246	MSH2		P46087	NOP2		P40939	HADHA		P43246	MSH2
P43304	GPD2		P46108	CRK		P41091	EIF2S3		P43304	GPD2
P43307	SSR1		P46109	CRKL		P41223	BUD31		P43307	SSR1
P43487	RANBP1		P46379	BAG6		P41227	NAA10		P43487	RANBP1
P43490	NAMPT		P46459	NSF		Q6NXS1	PPP1R2B		P43490	NAMPT
P43686	PSMC4		P46734	MAP2K3		P41250	GARS		P43686	PSMC4
P45877	PPIC		P46736	BRCC3		P41252	IARS		P45877	PPIC
P45880	VDAC2		P46776	RPL27A		P41567	EIF1		P45880	VDAC2
P45973	CBX5		P46777	RPL5		P41743	PRKCI		P45973	CBX5
P45974	USP5		P46778	RPL21		P42126	ECI1		P45974	USP5
P46013	MKI67		P46779	RPL28		P42166	TMPO		P46013	MKI67
P46060	RANGAP1		P46781	RPS9		P42167	TMPO		P46060	RANGAP1
P46063	RECQL		P46782	RPS5		P42224	STAT1		P46063	RECQL
P46087	NOP2		P46783	RPS10		P42285	MTREX		P46087	NOP2
P46100	ATRX		P46821	MAP1B		P42330	AKR1C3		P46100	ATRX
P46108	CRK		P46926	GNPDA1		P42677	RPS27		P46108	CRK
P46109	CRKL		P46940	IQGAP1		P42696	RBM34		P46109	CRKL
P46379	BAG6		P46976	GYG1		P42704	LRPPRC		P46379	BAG6
P46459	NSF		P46977	STT3A		P42765	ACAA2		P46459	NSF
P46734	MAP2K3		P47712	PLA2G4A		P42766	RPL35		P46734	MAP2K3
P46736	BRCC3		P47755	CAPZA2		P42771	CDKN2A		P46736	BRCC3
P46776	RPL27A		P47756	CAPZB		P42785	PRCP		P46776	RPL27A
P46777	RPL5		P47813	EIF1AX		P42892	ECE1		P46777	RPL5
P46778	RPL21		P47897	QARS		P43034	PAFAH1B1		P46778	RPL21
P46779	RPL28		P47914	RPL29		P43121	MCAM		P46779	RPL28
P46781	RPS9		P47985	UQCRFS1		P43243	MATR3		P46781	RPS9
P46782	RPS5		P48047	ATP5PO		P43246	MSH2		P46782	RPS5
P46783	RPS10		P48059	LIMS1		P43304	GPD2		P46783	RPS10
P46821	MAP1B		P48163	ME1		P43307	SSR1		P46821	MAP1B
P46926	GNPDA1		P48200	IREB2		P43487	RANBP1		P46926	GNPDA1
P46937	YAP1		P48444	ARCN1		P43490	NAMPT		P46937	YAP1
P46940	IQGAP1		P48449	LSS		P43686	PSMC4		P46940	IQGAP1
P46977	STT3A		P48507	GCLM		P43897	TSFM		P46977	STT3A
P47712	PLA2G4A		P48556	PSMD8		P45877	PPIC		P47712	PLA2G4A
P47755	CAPZA2		P48637	GSS		P45880	VDAC2		P47755	CAPZA2
P47756	CAPZB		P48643	CCT5		P45973	CBX5		P47756	CAPZB
P47813	EIF1AX		P48729	CSNK1A1		P45974	USP5		P47813	EIF1AX
P47897	QARS		P48735	IDH2		P46013	MKI67		P47897	QARS
P47914	RPL29		P48739	PITPNB		P46060	RANGAP1		P47914	RPL29
P47985	UQCRFS1		P48960	CD97		P46063	RECQL		P47985	UQCRFS1
P48047	ATP5PO		P49005	POLD2		P46087	NOP2		P48047	ATP5PO
P48059	LIMS1		P49006	MARCKSL1		P46108	CRK		P48059	LIMS1
P48147	PREP		P49023	PXN		P46109	CRKL		P48147	PREP
P48163	ME1		P49189	ALDH9A1		P46379	BAG6		P48163	ME1
P48200	IREB2		P49207	RPL34		P46459	NSF		P48200	IREB2
P48444	ARCN1		P49257	LMAN1		P46734	MAP2K3		P48444	ARCN1
P48449	LSS		P49321	NASP		P46736	BRCC3		P48449	LSS
P48507	GCLM		P49327	FASN		P46776	RPL27A		P48507	GCLM
P48556	PSMD8		P49368	CCT3		P46777	RPL5		P48556	PSMD8
P48637	GSS		P49406	MRPL19		P46778	RPL21		P48637	GSS
P48643	CCT5		P49411	TUFM		P46779	RPL28		P48643	CCT5
P48681	NES		P49419	ALDH7A1		P46781	RPS9		P48681	NES
P48729	CSNK1A1		P49454	CENPF		P46782	RPS5		P48729	CSNK1A1
P48735	IDH2		P49458	SRP9		P46783	RPS10		P48735	IDH2
P48739	PITPNB		P49588	AARS		P46821	MAP1B		P48739	PITPNB
P48960	CD97		P49589	CARS		P46926	GNPDA1		P48960	CD97
P49005	POLD2		P49590	HARS2		P46937	YAP1		P49005	POLD2
P49006	MARCKSL1		P49591	SARS		P46940	IQGAP1		P49006	MARCKSL1
P49023	PXN		P49643	PRIM2		P46977	STT3A		P49023	PXN
P49189	ALDH9A1		P49720	PSMB3		P47712	PLA2G4A		P49189	ALDH9A1
P49207	RPL34		P49721	PSMB2		P47755	CAPZA2		P49207	RPL34
P49257	LMAN1		P49736	MCM2		P47756	CAPZB		P49257	LMAN1
P49321	NASP		P49748	ACADVL		P47813	EIF1AX		P49321	NASP
P49327	FASN		P49750	YLPM1		P47897	QARS		P49327	FASN
P49368	CCT3		Q86TX2	ACOT1		P47914	RPL29		P49368	CCT3
P49406	MRPL19		P49755	TMED10		P47985	UQCRFS1		P49406	MRPL19
P49411	TUFM		P49756	RBM25		P48047	ATP5PO		P49411	TUFM
P49419	ALDH7A1		P49761	CLK3		P48059	LIMS1		P49419	ALDH7A1
P49454	CENPF		P49773	HINT1		P48147	PREP		P49454	CENPF
P49458	SRP9		P49790	NUP153		P48163	ME1		P49458	SRP9
P49588	AARS		P49792	RANBP2		P48200	IREB2		P49588	AARS
P49589	CARS		P49821	NDUFV1		P48444	ARCN1		P49589	CARS
P49591	SARS		P49915	GMPS		P48507	GCLM		P49591	SARS
P49720	PSMB3		P49959	MRE11		P48556	PSMD8		P49720	PSMB3
P49721	PSMB2		P50213	IDH3A		P48637	GSS		P49721	PSMB2
P49736	MCM2		P50238	CRIP1		P48643	CCT5		P49736	MCM2
P49748	ACADVL		P50395	GDI2		P48729	CSNK1A1		P49748	ACADVL
Q86TX2	ACOT1		P50402	EMD		P48735	IDH2		Q86TX2	ACOT1
P49755	TMED10		P50416	CPT1A		P48739	PITPNB		P49755	TMED10
P49756	RBM25		P50454	SERPINH1		P48960	CD97		P49756	RBM25
P49761	CLK3		P50502	ST13		P49005	POLD2		P49761	CLK3
P49773	HINT1		P50552	VASP		P49006	MARCKSL1		P49773	HINT1
P49790	NUP153		P50570	DNM2		P49023	PXN		P49790	NUP153
P49792	RANBP2		P50579	METAP2		P49189	ALDH9A1		P49792	RANBP2
P49821	NDUFV1		P50583	NUDT2		P49207	RPL34		P49821	NDUFV1
P49915	GMPS		P50750	CDK9		P49257	LMAN1		P49915	GMPS
P49959	MRE11		P50851	LRBA		P49321	NASP		P49959	MRE11
P50151	GNG10		P50897	PPT1		P49327	FASN		P50151	GNG10
P50213	IDH3A		P50914	RPL14		P49354	FNTA		P50213	IDH3A
P50238	CRIP1		P50990	CCT8		P49368	CCT3		P50238	CRIP1
P50395	GDI2		P50991	CCT4		P49411	TUFM		P50395	GDI2
P50402	EMD		P50995	ANXA11		P49419	ALDH7A1		P50402	EMD
P50416	CPT1A		P51114	FXR1		P49458	SRP9		P50416	CPT1A
P50454	SERPINH1		P51116	FXR2		P49585	PCYT1A		P50454	SERPINH1
P50502	ST13		P51148	RAB5C		P49588	AARS		P50502	ST13
P50552	VASP		P51149	RAB7A		P49589	CARS		P50552	VASP
P50570	DNM2		P51151	RAB9A		P49591	SARS		P50570	DNM2
P50579	METAP2		P51398	DAP3		P49642	PRIM1		P50579	METAP2
P50583	NUDT2		P51452	DUSP3		P49720	PSMB3		P50583	NUDT2
P50851	LRBA		P51532	SMARCA4		P49721	PSMB2		P50851	LRBA
P50897	PPT1		P51553	IDH3G		P49736	MCM2		P50897	PPT1
P50914	RPL14		P51571	SSR4		P49748	ACADVL		P50914	RPL14
P50990	CCT8		P51572	BCAP31		P49750	YLPM1		P50990	CCT8
P50991	CCT4		P51648	ALDH3A2		P49755	TMED10		P50991	CCT4
P50995	ANXA11		P51659	HSD17B4		P49756	RBM25		P50995	ANXA11
P51114	FXR1		P51665	PSMD7		P49761	CLK3		P51114	FXR1
P51116	FXR2		P51858	HDGF		P49770	EIF2B2		P51116	FXR2
P51148	RAB5C		P51948	MNAT1		P49773	HINT1		P51148	RAB5C
P51149	RAB7A		P51965	UBE2E1		P49790	NUP153		P51149	RAB7A
P51151	RAB9A		P51970	NDUFA8		P49792	RANBP2		P51151	RAB9A
P51397	DAP		P51991	HNRNPA3		P49821	NDUFV1		P51397	DAP
P51398	DAP3		P52209	PGD		P49841	GSK3B		P51398	DAP3
P51452	DUSP3		P52272	HNRNPM		P49902	NT5C2		P51452	DUSP3
P51531	SMARCA2		P52292	KPNA2		P49903	SEPHS1		P51531	SMARCA2
P51532	SMARCA4		P52294	KPNA1		P49915	GMPS		P51532	SMARCA4
P51553	IDH3G		P52298	NCBP2		P49916	LIG3		P51553	IDH3G
P51571	SSR4		P52434	POLR2H		P49959	MRE11		P51571	SSR4
P51572	BCAP31		P52565	ARHGDIA		P50213	IDH3A		P51572	BCAP31
P51610	HCFC1		P52594	AGFG1		P50238	CRIP1		P51610	HCFC1
P51648	ALDH3A2		P52597	HNRNPF		P50395	GDI2		P51648	ALDH3A2
P51659	HSD17B4		P52701	MSH6		P50402	EMD		P51659	HSD17B4
P51665	PSMD7		P52788	SMS		P50416	CPT1A		P51665	PSMD7
P51692	STAT5B		P52815	MRPL12		P50454	SERPINH1		P51692	STAT5B
P51812	RPS6KA3		P52888	THOP1		P50502	ST13		P51812	RPS6KA3
P51858	HDGF		P52895	AKR1C2		P50552	VASP		P51858	HDGF
P51948	MNAT1		P52907	CAPZA1		P50570	DNM2		P51948	MNAT1
P51965	UBE2E1		P52943	CRIP2		P50579	METAP2		P51965	UBE2E1
P51970	NDUFA8		P52948	NUP98		P50583	NUDT2		P51970	NDUFA8
P51991	HNRNPA3		P53004	BLVRA		P50613	CDK7		P51991	HNRNPA3
P52209	PGD		P53041	PPP5C		P50747	HLCS		P52209	PGD
P52272	HNRNPM		P53350	PLK1		P50750	CDK9		P52272	HNRNPM
P52292	KPNA2		P53396	ACLY		P50851	LRBA		P52292	KPNA2
P52294	KPNA1		P53582	METAP1		P50897	PPT1		P52294	KPNA1
P52298	NCBP2		P53597	SUCLG1		P50914	RPL14		P52298	NCBP2
P52434	POLR2H		P53611	RABGGTB		P50990	CCT8		P52434	POLR2H
P52565	ARHGDIA		P53618	COPB1		P50991	CCT4		P52565	ARHGDIA
P52594	AGFG1		P53621	COPA		P50995	ANXA11		P52594	AGFG1
P52597	HNRNPF		P53634	CTSC		P51114	FXR1		P52597	HNRNPF
P52701	MSH6		P53701	HCCS		P51116	FXR2		P52701	MSH6
P52732	KIF11		P53801	PTTG1IP		P51148	RAB5C		P52732	KIF11
P52788	SMS		P53985	SLC16A1		P51149	RAB7A		P52788	SMS
P52789	HK2		P53990	IST1		P51397	DAP		P52789	HK2
P52815	MRPL12		P53992	SEC24C		P51398	DAP3		P52815	MRPL12
P52888	THOP1		P53999	SUB1		P51452	DUSP3		P52888	THOP1
P52895	AKR1C2		P54105	CLNS1A		P51532	SMARCA4		P52895	AKR1C2
P52907	CAPZA1		P54132	BLM		P51553	IDH3G		P52907	CAPZA1
P52943	CRIP2		P54136	RARS		P51571	SSR4		P52943	CRIP2
P52948	NUP98		P54577	YARS		P51572	BCAP31		P52948	NUP98
P53004	BLVRA		P54578	USP14		P51580	TPMT		P53004	BLVRA
P53041	PPP5C		P54646	PRKAA2		P51610	HCFC1		P53041	PPP5C
P53350	PLK1		P54709	ATP1B3		P51648	ALDH3A2		P53350	PLK1
P53396	ACLY		P54727	RAD23B		P51659	HSD17B4		P53396	ACLY
P53582	METAP1		P54819	AK2		P51665	PSMD7		P53582	METAP1
P53597	SUCLG1		P54886	ALDH18A1		P51692	STAT5B		P53597	SUCLG1
P53611	RABGGTB		P54920	NAPA		P51812	RPS6KA3		P53611	RABGGTB
P53618	COPB1		P55010	EIF5		P51857	AKR1D1		P53618	COPB1
P53621	COPA		P55011	SLC12A2		P51858	HDGF		P53621	COPA
P53634	CTSC		P55036	PSMD4		P51948	MNAT1		P53634	CTSC
P53701	HCCS		P55039	DRG2		P51965	UBE2E1		P53701	HCCS
P53803	POLR2K		P55060	CSE1L		P51970	NDUFA8		P53803	POLR2K
P53985	SLC16A1		P55072	VCP		P51991	HNRNPA3		P53985	SLC16A1
P53992	SEC24C		P55081	MFAP1		P52209	PGD		P53992	SEC24C
P53999	SUB1		P55084	HADHB		P52272	HNRNPM		P53999	SUB1
P54098	POLG		P55145	MANF		P52292	KPNA2		P54098	POLG
P54105	CLNS1A		P55209	NAP1L1		P52294	KPNA1		P54105	CLNS1A
P54132	BLM		P55210	CASP7		P52434	POLR2H		P54132	BLM
P54136	RARS		P55263	ADK		P52565	ARHGDIA		P54136	RARS
P54577	YARS		P55265	ADAR		P52594	AGFG1		P54577	YARS
P54578	USP14		P55327	TPD52		P52597	HNRNPF		P54578	USP14
P54646	PRKAA2		P55735	SEC13		P52701	MSH6		P54646	PRKAA2
P54687	BCAT1		P55769	SNU13		P52788	SMS		P54687	BCAT1
P54709	ATP1B3		P55786	NPEPPS		P52789	HK2		P54709	ATP1B3
P54727	RAD23B		P55795	HNRNPH2		P52815	MRPL12		P54727	RAD23B
P54819	AK2		P55809	OXCT1		P52888	THOP1		P54819	AK2
P54886	ALDH18A1		P55854	SUMO3		P52895	AKR1C2		P54886	ALDH18A1
P54920	NAPA		P55884	EIF3B		P52907	CAPZA1		P54920	NAPA
P55010	EIF5		P56134	ATP5MF		P52943	CRIP2		P55010	EIF5
P55011	SLC12A2		P56182	RRP1		P52948	NUP98		P55011	SLC12A2
P55036	PSMD4		P56192	MARS		P53004	BLVRA		P55036	PSMD4
P55039	DRG2		P56199	ITGA1		P53041	PPP5C		P55039	DRG2
P55060	CSE1L		P56270	MAZ		P53350	PLK1		P55060	CSE1L
P55072	VCP		Q5VTU8	ATP5F1EP2		P53365	ARFIP2		P55072	VCP
P55081	MFAP1		P56385	ATP5ME		P53384	NUBP1		P55081	MFAP1
P55084	HADHB		P56537	EIF6		P53396	ACLY		P55084	HADHB
P55145	MANF		P56545	CTBP2		P53582	METAP1		P55145	MANF
P55209	NAP1L1		P56556	NDUFA6		P53597	SUCLG1		P55209	NAP1L1
P55210	CASP7		P57081	WDR4		P53611	RABGGTB		P55210	CASP7
P55263	ADK		P57721	PCBP3		P53618	COPB1		P55263	ADK
P55265	ADAR		P57740	NUP107		P53621	COPA		P55265	ADAR
P55327	TPD52		P58107	EPPK1		P53634	CTSC		P55327	TPD52
P55735	SEC13		P58546	MTPN		P53701	HCCS		P55735	SEC13
P55769	SNU13		P59998	ARPC4		P53801	PTTG1IP		P55769	SNU13
P55786	NPEPPS		P60059	SEC61G		P53803	POLR2K		P55786	NPEPPS
P55795	HNRNPH2		P60174	TPI1		P53985	SLC16A1		P55795	HNRNPH2
P55809	OXCT1		P60228	EIF3E		P53990	IST1		P55809	OXCT1
P55884	EIF3B		P60468	SEC61B		P53992	SEC24C		P55884	EIF3B
P56134	ATP5MF		P60602	ROMO1		P53999	SUB1		P56134	ATP5MF
P56182	RRP1		P60604	UBE2G2		P54132	BLM		P56182	RRP1
P56192	MARS		P60660	MYL6		P54136	RARS		P56192	MARS
P56199	ITGA1		P60709	ACTB		P54577	YARS		P56199	ITGA1
P56270	MAZ		P60842	EIF4A1		P54578	USP14		P56270	MAZ
Q5VTU8	ATP5F1EP2		P60866	RPS20		P54687	BCAT1		Q5VTU8	ATP5F1EP2
P56385	ATP5ME		P60891	PRPS1		P54709	ATP1B3		P56385	ATP5ME
P56537	EIF6		P60900	PSMA6		P54727	RAD23B		P56537	EIF6
P56545	CTBP2		P60903	S100A10		P54819	AK2		P56545	CTBP2
P56556	NDUFA6		P60953	CDC42		P54886	ALDH18A1		P56556	NDUFA6
P57076	CFAP298		P60981	DSTN		P54920	NAPA		P57076	CFAP298
P57081	WDR4		P60983	GMFB		P55010	EIF5		P57081	WDR4
P57088	TMEM33		P61006	RAB8A		P55011	SLC12A2		P57088	TMEM33
P57721	PCBP3		P61009	SPCS3		P55036	PSMD4		P57721	PCBP3
P57740	NUP107		P61011	SRP54		P55039	DRG2		P57740	NUP107
P58107	EPPK1		P61019	RAB2A		P55060	CSE1L		P58107	EPPK1
P58546	MTPN		P61024	CKS1B		P55072	VCP		P58546	MTPN
P59998	ARPC4		P61026	RAB10		P55081	MFAP1		P59998	ARPC4
P60059	SEC61G		P61073	CXCR4		P55084	HADHB		P60059	SEC61G
P60174	TPI1		P62837	UBE2D2		P55145	MANF		P60174	TPI1
P60228	EIF3E		P61081	UBE2M		P55209	NAP1L1		P60228	EIF3E
P60468	SEC61B		P61086	UBE2K		P55263	ADK		P60468	SEC61B
P60602	ROMO1		P61088	UBE2N		P55265	ADAR		P60602	ROMO1
P60604	UBE2G2		P61106	RAB14		P55327	TPD52		P60604	UBE2G2
P60660	MYL6		P61158	ACTR3		P55735	SEC13		P60660	MYL6
P60709	ACTB		P61160	ACTR2		P55769	SNU13		P60709	ACTB
P60842	EIF4A1		P61163	ACTR1A		P55786	NPEPPS		P60842	EIF4A1
P60866	RPS20		P61165	TMEM258		P55795	HNRNPH2		P60866	RPS20
P60891	PRPS1		P61201	COPS2		P55809	OXCT1		P60891	PRPS1
P60900	PSMA6		P84077	ARF1		P55854	SUMO3		P60900	PSMA6
P60903	S100A10		P61221	ABCE1		P55884	EIF3B		P60903	S100A10
P60953	CDC42		P61224	RAP1B		P55957	BID		P60953	CDC42
P60981	DSTN		P61247	RPS3A		P56134	ATP5MF		P60981	DSTN
P60983	GMFB		P61254	RPL26		P56192	MARS		P60983	GMFB
P61006	RAB8A		P61289	PSME3		P56199	ITGA1		P61006	RAB8A
P61009	SPCS3		P61313	RPL15		P56270	MAZ		P61009	SPCS3
P61011	SRP54		P61353	RPL27		Q5VTU8	ATP5F1EP2		P61011	SRP54
P61019	RAB2A		P61421	ATP6V0D1		P56385	ATP5ME		P61019	RAB2A
P61026	RAB10		P61513	RPL37A		P56537	EIF6		P61026	RAB10
P61073	CXCR4		P61586	RHOA		P56545	CTBP2		P61073	CXCR4
P62837	UBE2D2		P61587	RND3		P56556	NDUFA6		P62837	UBE2D2
P61081	UBE2M		P61604	HSPE1		P57081	WDR4		P61081	UBE2M
P61086	UBE2K		P61619	SEC61A1		P57088	TMEM33		P61086	UBE2K
P61088	UBE2N		P61758	VBP1		P57678	GEMIN4		P61088	UBE2N
P61106	RAB14		P61764	STXBP1		P57721	PCBP3		P61106	RAB14
P61158	ACTR3		P61769	B2M		P57740	NUP107		P61158	ACTR3
P61160	ACTR2		P61803	DAD1		P57772	EEFSEC		P61160	ACTR2
P61163	ACTR1A		P61916	NPC2		P58107	EPPK1		P61163	ACTR1A
P61165	TMEM258		P61923	COPZ1		P58546	MTPN		P61165	TMEM258
P61201	COPS2		P61956	SUMO2		P59998	ARPC4		P61201	COPS2
P84077	ARF1		P61960	UFM1		P60059	SEC61G		P84077	ARF1
P61221	ABCE1		P61962	DCAF7		P60174	TPI1		P61221	ABCE1
P61224	RAP1B		P61964	WDR5		P60228	EIF3E		P61224	RAP1B
P61244	MAX		P61970	NUTF2		P60468	SEC61B		P61244	MAX
P61247	RPS3A		P61978	HNRNPK		P60602	ROMO1		P61247	RPS3A
P61254	RPL26		P61981	YWHAG		P60604	UBE2G2		P61254	RPL26
P61289	PSME3		P62070	RRAS2		P60660	MYL6		P61289	PSME3
P61313	RPL15		P62081	RPS7		P60709	ACTB		P61313	RPL15
P61353	RPL27		P62136	PPP1CA		P60842	EIF4A1		P61353	RPL27
P61421	ATP6V0D1		P62140	PPP1CB		P60866	RPS20		P61421	ATP6V0D1
P61513	RPL37A		P62191	PSMC1		P60891	PRPS1		P61513	RPL37A
P61586	RHOA		P62195	PSMC5		P60900	PSMA6		P61586	RHOA
P61587	RND3		P62241	RPS8		P60903	S100A10		P61587	RND3
P61604	HSPE1		P62244	RPS15A		P60953	CDC42		P61604	HSPE1
P61619	SEC61A1		P62249	RPS16		P60981	DSTN		P61619	SEC61A1
P61758	VBP1		P62256	UBE2H		P61006	RAB8A		P61758	VBP1
P61764	STXBP1		P62258	YWHAE		P61009	SPCS3		P61764	STXBP1
P61769	B2M		P62263	RPS14		P61011	SRP54		P61769	B2M
P61803	DAD1		P62266	RPS23		P61019	RAB2A		P61803	DAD1
P61916	NPC2		P62269	RPS18		P61020	RAB5B		P61916	NPC2
P61923	COPZ1		P62273	RPS29		P61024	CKS1B		P61923	COPZ1
P61956	SUMO2		P62277	RPS13		P61026	RAB10		P61956	SUMO2
P61960	UFM1		P62280	RPS11		P61073	CXCR4		P61960	UFM1
P61962	DCAF7		P62306	SNRPF		P62837	UBE2D2		P61962	DCAF7
P61964	WDR5		P62314	SNRPD1		P61081	UBE2M		P61964	WDR5
P61970	NUTF2		P62316	SNRPD2		P61086	UBE2K		P61970	NUTF2
P61978	HNRNPK		P62318	SNRPD3		P61088	UBE2N		P61978	HNRNPK
P61981	YWHAG		P62328	TMSB4X		P61106	RAB14		P61981	YWHAG
P62070	RRAS2		P62330	ARF6		P61158	ACTR3		P62070	RRAS2
P62072	TIMM10		P62333	PSMC6		P61160	ACTR2		P62072	TIMM10
P62081	RPS7		P62380	TBPL1		P61163	ACTR1A		P62081	RPS7
P62140	PPP1CB		P62424	RPL7A		P61165	TMEM258		P62140	PPP1CB
P62191	PSMC1		P62495	ETF1		P61201	COPS2		P62191	PSMC1
P62195	PSMC5		P62633	CNBP		P61221	ABCE1		P62195	PSMC5
P62241	RPS8		P62701	RPS4X		P61224	RAP1B		P62241	RPS8
P62244	RPS15A		P62750	RPL23A		P61244	MAX		P62244	RPS15A
P62249	RPS16		P62753	RPS6		P61247	RPS3A		P62249	RPS16
P62256	UBE2H		P62805	HIST1H4A		P61254	RPL26		P62256	UBE2H
P62258	YWHAE		P62820	RAB1A		P61289	PSME3		P62258	YWHAE
P62263	RPS14		P62826	RAN		P61313	RPL15		P62263	RPS14
P62266	RPS23		P62829	RPL23		P61353	RPL27		P62266	RPS23
P62269	RPS18		P62834	RAP1A		P61421	ATP6V0D1		P62269	RPS18
P62273	RPS29		P62841	RPS15		P61513	RPL37A		P62273	RPS29
P62277	RPS13		P62847	RPS24		P61586	RHOA		P62277	RPS13
P62280	RPS11		P62851	RPS25		P61587	RND3		P62280	RPS11
P62304	SNRPE		P62854	RPS26		P61604	HSPE1		P62304	SNRPE
P62306	SNRPF		P62857	RPS28		P61619	SEC61A1		P62306	SNRPF
P62310	LSM3		P62861	FAU		P61758	VBP1		P62310	LSM3
P62314	SNRPD1		P62873	GNB1		P61764	STXBP1		P62314	SNRPD1
P62316	SNRPD2		P62875	POLR2L		P61769	B2M		P62316	SNRPD2
P62318	SNRPD3		P62877	RBX1		P61803	DAD1		P62318	SNRPD3
P62328	TMSB4X		P62879	GNB2		P61916	NPC2		P62328	TMSB4X
P62330	ARF6		P62888	RPL30		P61923	COPZ1		P62330	ARF6
P62333	PSMC6		P62899	RPL31		P61956	SUMO2		P62333	PSMC6
P62424	RPL7A		P62906	RPL10A		P61960	UFM1		P62424	RPL7A
P62491	RAB11A		P62910	RPL32		P61962	DCAF7		P62491	RAB11A
P62495	ETF1		P62913	RPL11		P61964	WDR5		P62495	ETF1
P62633	CNBP		P62917	RPL8		P61970	NUTF2		P62633	CNBP
P62701	RPS4X		P62937	PPIA		P61978	HNRNPK		P62701	RPS4X
P62745	RHOB		P62942	FKBP1A		P61981	YWHAG		P62745	RHOB
P62750	RPL23A		P62979	RPS27A		P62070	RRAS2		P62750	RPL23A
P62753	RPS6		P62993	GRB2		P62081	RPS7		P62753	RPS6
P62805	HIST1H4A		P62995	TRA2B		P62140	PPP1CB		P62805	HIST1H4A
P62820	RAB1A		P63000	RAC1		P62191	PSMC1		P62820	RAB1A
P62826	RAN		P63010	AP2B1		P62195	PSMC5		P62826	RAN
P62829	RPL23		P63092	GNAS		P62241	RPS8		P62829	RPL23
P62834	RAP1A		P63096	GNAI1		P62244	RPS15A		P62834	RAP1A
P62841	RPS15		P63104	YWHAZ		P62249	RPS16		P62841	RPS15
P62847	RPS24		P63151	PPP2R2A		P62256	UBE2H		P62847	RPS24
P62851	RPS25		P63165	SUMO1		P62258	YWHAE		P62851	RPS25
P62854	RPS26		P63167	DYNLL1		P62263	RPS14		P62854	RPS26
P62857	RPS28		P63172	DYNLT1		P62266	RPS23		P62857	RPS28
P62861	FAU		P63173	RPL38		P62269	RPS18		P62861	FAU
P62873	GNB1		P63208	SKP1		P62273	RPS29		P62873	GNB1
P62875	POLR2L		P63220	RPS21		P62277	RPS13		P62875	POLR2L
P62877	RBX1		P63241	EIF5A		P62280	RPS11		P62877	RBX1
P62879	GNB2		P63244	RACK1		P62304	SNRPE		P62879	GNB2
P62888	RPL30		P63261	ACTG1		P62306	SNRPF		P62888	RPL30
P62899	RPL31		P63272	SUPT4H1		P62314	SNRPD1		P62899	RPL31
P62906	RPL10A		P63279	UBE2I		P62316	SNRPD2		P62906	RPL10A
P62910	RPL32		P63313	TMSB10		P62318	SNRPD3		P62910	RPL32
P62913	RPL11		P67775	PPP2CA		P62328	TMSB4X		P62913	RPL11
P62917	RPL8		P67809	YBX1		P62330	ARF6		P62917	RPL8
P62937	PPIA		P67812	SEC11A		P62333	PSMC6		P62937	PPIA
P62942	FKBP1A		P67870	CSNK2B		P62424	RPL7A		P62942	FKBP1A
P62979	RPS27A		P67936	TPM4		P62495	ETF1		P62979	RPS27A
P62993	GRB2		P68133	ACTA1		P62633	CNBP		P62993	GRB2
P62995	TRA2B		P68036	UBE2L3		P62701	RPS4X		P62995	TRA2B
P63000	RAC1		P68104	EEF1A1		P62750	RPL23A		P63000	RAC1
P63010	AP2B1		P68363	TUBA1B		P62753	RPS6		P63010	AP2B1
P63092	GNAS		P68366	TUBA4A		P62805	HIST1H4A		P63092	GNAS
P63096	GNAI1		P68371	TUBB4B		P62820	RAB1A		P63096	GNAI1
P63104	YWHAZ		P68400	CSNK2A1		P62826	RAN		P63104	YWHAZ
P63151	PPP2R2A		P68402	PAFAH1B2		P62829	RPL23		P63151	PPP2R2A
P63165	SUMO1		P68431	HIST1H3A		P62834	RAP1A		P63165	SUMO1
P63167	DYNLL1		P78310	CXADR		P62841	RPS15		P63167	DYNLL1
P63172	DYNLT1		P78330	PSPH		P62847	RPS24		P63172	DYNLT1
P63173	RPL38		P78337	PITX1		P62851	RPS25		P63173	RPL38
P63208	SKP1		P78344	EIF4G2		P62854	RPS26		P63208	SKP1
P63220	RPS21		P78346	RPP30		P62857	RPS28		P63220	RPS21
P63241	EIF5A		P78347	GTF2I		P62861	FAU		P63241	EIF5A
P63244	RACK1		P78362	SRPK2		P62873	GNB1		P63244	RACK1
P63261	ACTG1		P78371	CCT2		P62875	POLR2L		P63261	ACTG1
P63279	UBE2I		P78406	RAE1		P62877	RBX1		P63279	UBE2I
P63313	TMSB10		P78417	GSTO1		P62879	GNB2		P63313	TMSB10
P67775	PPP2CA		P78527	PRKDC		P62888	RPL30		P67775	PPP2CA
P67809	YBX1		P80303	NUCB2		P62899	RPL31		P67809	YBX1
P67812	SEC11A		P80723	BASP1		P62906	RPL10A		P67812	SEC11A
P67870	CSNK2B		P82650	MRPS22		P62910	RPL32		P67870	CSNK2B
P67936	TPM4		P82663	MRPS25		P62913	RPL11		P67936	TPM4
P68133	ACTA1		P82909	MRPS36		P62917	RPL8		P68133	ACTA1
P68036	UBE2L3		P82921	MRPS21		P62937	PPIA		P68036	UBE2L3
P68104	EEF1A1		P82930	MRPS34		P62942	FKBP1A		P68104	EEF1A1
P68363	TUBA1B		P82933	MRPS9		P62979	RPS27A		P68363	TUBA1B
P68366	TUBA4A		P82979	SARNP		P62993	GRB2		P68366	TUBA4A
P68371	TUBB4B		P83731	RPL24		P62995	TRA2B		P68371	TUBB4B
P68400	CSNK2A1		Q969Q0	RPL36AL		P63000	RAC1		P68400	CSNK2A1
P68402	PAFAH1B2		P83916	CBX1		P63010	AP2B1		P68402	PAFAH1B2
P68431	HIST1H3A		P84085	ARF5		P63092	GNAS		P68431	HIST1H3A
P78310	CXADR		P84090	ERH		P63096	GNAI1		P78310	CXADR
P78316	NOP14		P84095	RHOG		P63104	YWHAZ		P78316	NOP14
P78318	IGBP1		P84098	RPL19		P63151	PPP2R2A		P78318	IGBP1
P78330	PSPH		P84103	SRSF3		P63165	SUMO1		P78330	PSPH
P78344	EIF4G2		P84243	H3F3A		P63167	DYNLL1		P78344	EIF4G2
P78346	RPP30		P86791	CCZ1		P63172	DYNLT1		P78346	RPP30
P78347	GTF2I		P98082	DAB2		P63173	RPL38		P78347	GTF2I
P78371	CCT2		P98179	RBM3		P63208	SKP1		P78371	CCT2
P78406	RAE1		P98194	ATP2C1		P63220	RPS21		P78406	RAE1
P78417	GSTO1		P99999	CYCS		P63241	EIF5A		P78417	GSTO1
P78527	PRKDC		Q00325	SLC25A3		P63244	RACK1		P78527	PRKDC
P80303	NUCB2		Q00341	HDLBP		P63261	ACTG1		P80303	NUCB2
P80723	BASP1		Q00610	CLTC		P63272	SUPT4H1		P80723	BASP1
P82650	MRPS22		Q00613	HSF1		P63279	UBE2I		P82650	MRPS22
P82663	MRPS25		Q00653	NFKB2		P63313	TMSB10		P82663	MRPS25
P82673	MRPS35		Q00688	FKBP3		P67775	PPP2CA		P82673	MRPS35
P82675	MRPS5		Q00765	REEP5		P67809	YBX1		P82675	MRPS5
P82909	MRPS36		Q00796	SORD		P67812	SEC11A		P82909	MRPS36
P82921	MRPS21		Q00839	HNRNPU		P67870	CSNK2B		P82921	MRPS21
P82930	MRPS34		Q01082	SPTBN1		P67936	TPM4		P82930	MRPS34
P82933	MRPS9		Q01085	TIAL1		P68133	ACTA1		P82933	MRPS9
P82979	SARNP		Q01105	SET		P68036	UBE2L3		P82979	SARNP
P83731	RPL24		Q01130	SRSF2		P68104	EEF1A1		P83731	RPL24
Q969Q0	RPL36AL		Q01469	FABP5		P68363	TUBA1B		Q969Q0	RPL36AL
P83916	CBX1		Q01518	CAP1		P68366	TUBA4A		P83916	CBX1
P84085	ARF5		Q01581	HMGCS1		P68371	TUBB4B		P84085	ARF5
P84090	ERH		Q01650	SLC7A5		P68400	CSNK2A1		P84090	ERH
P84095	RHOG		Q01658	DR1		P68402	PAFAH1B2		P84095	RHOG
P84098	RPL19		Q01780	EXOSC10		P68431	HIST1H3A		P84098	RPL19
P84103	SRSF3		Q01813	PFKP		P69849	NOMO3		P84103	SRSF3
P84243	H3F3A		Q01844	EWSR1		P78310	CXADR		P84243	H3F3A
P85037	FOXK1		Q01995	TAGLN		P78316	NOP14		P85037	FOXK1
P98082	DAB2		Q02218	OGDH		P78330	PSPH		P98082	DAB2
P98175	RBM10		Q02224	CENPE		P78337	PITX1		P98175	RBM10
P98179	RBM3		Q02241	KIF23		P78344	EIF4G2		P98179	RBM3
P98194	ATP2C1		Q02447	SP3		P78346	RPP30		P98194	ATP2C1
P99999	CYCS		Q02539	HIST1H1A		P78347	GTF2I		P99999	CYCS
Q00325	SLC25A3		Q02543	RPL18A		P78371	CCT2		Q00325	SLC25A3
Q00341	HDLBP		Q02750	MAP2K1		P78406	RAE1		Q00341	HDLBP
Q00610	CLTC		Q02790	FKBP4		P78417	GSTO1		Q00610	CLTC
Q00613	HSF1		Q02809	PLOD1		P78527	PRKDC		Q00613	HSF1
Q00653	NFKB2		Q02818	NUCB1		P80303	NUCB2		Q00653	NFKB2
Q00688	FKBP3		Q02878	RPL6		P80723	BASP1		Q00688	FKBP3
Q00765	REEP5		Q02952	AKAP12		P82650	MRPS22		Q00765	REEP5
Q00796	SORD		Q02978	SLC25A11		P82663	MRPS25		Q00796	SORD
Q00839	HNRNPU		Q03001	DST		P82673	MRPS35		Q00839	HNRNPU
Q01082	SPTBN1		Q03135	CAV1		P82909	MRPS36		Q01082	SPTBN1
Q01085	TIAL1		Q03252	LMNB2		P82921	MRPS21		Q01085	TIAL1
Q01105	SET		Q04206	RELA		P82930	MRPS34		Q01105	SET
Q01130	SRSF2		Q04323	UBXN1		P82979	SARNP		Q01130	SRSF2
Q01433	AMPD2		Q04446	GBE1		P83731	RPL24		Q01433	AMPD2
Q01469	FABP5		Q04637	EIF4G1		Q969Q0	RPL36AL		Q01469	FABP5
Q01518	CAP1		Q04726	TLE3		P83916	CBX1		Q01518	CAP1
Q01581	HMGCS1		Q04760	GLO1		P84077	ARF1		Q01581	HMGCS1
Q01650	SLC7A5		Q04828	AKR1C1		P84085	ARF5		Q01650	SLC7A5
Q01658	DR1		Q04837	SSBP1		P84090	ERH		Q01658	DR1
Q01780	EXOSC10		Q04917	YWHAH		P84095	RHOG		Q01780	EXOSC10
Q01813	PFKP		Q04941	PLP2		P84098	RPL19		Q01813	PFKP
Q01844	EWSR1		Q05048	CSTF1		P84103	SRSF3		Q01844	EWSR1
Q01995	TAGLN		Q05519	SRSF11		P84243	H3F3A		Q01995	TAGLN
Q02218	OGDH		Q05639	EEF1A2		P86791	CCZ1		Q02218	OGDH
Q02241	KIF23		Q05682	CALD1		P98175	RBM10		Q02241	KIF23
Q02539	HIST1H1A		Q06124	PTPN11		P98179	RBM3		Q02539	HIST1H1A
Q02543	RPL18A		Q06203	PPAT		P98194	ATP2C1		Q02543	RPL18A
Q02750	MAP2K1		Q06210	GFPT1		P99999	CYCS		Q02750	MAP2K1
Q02790	FKBP4		Q06265	EXOSC9		Q00325	SLC25A3		Q02790	FKBP4
Q02809	PLOD1		Q06323	PSME1		Q00341	HDLBP		Q02809	PLOD1
Q02818	NUCB1		Q06587	RING1		Q00534	CDK6		Q02818	NUCB1
Q02878	RPL6		Q06830	PRDX1		Q00610	CLTC		Q02878	RPL6
Q02880	TOP2B		Q07020	RPL18		Q00653	NFKB2		Q02880	TOP2B
Q02952	AKAP12		Q07021	C1QBP		Q00688	FKBP3		Q02952	AKAP12
Q02978	SLC25A11		Q07065	CKAP4		Q00765	REEP5		Q02978	SLC25A11
Q03135	CAV1		Q07157	TJP1		Q00796	SORD		Q03135	CAV1
Q03252	LMNB2		Q07666	KHDRBS1		Q00839	HNRNPU		Q03252	LMNB2
Q03519	TAP2		Q07812	BAX		Q01082	SPTBN1		Q03519	TAP2
Q04206	RELA		Q07866	KLC1		Q01085	TIAL1		Q04206	RELA
Q04323	UBXN1		Q07954	LRP1		Q01105	SET		Q04323	UBXN1
Q04446	GBE1		Q07955	SRSF1		Q01130	SRSF2		Q04446	GBE1
Q04637	EIF4G1		Q07960	ARHGAP1		Q01469	FABP5		Q04637	EIF4G1
Q04726	TLE3		Q08209	PPP3CA		Q01518	CAP1		Q04726	TLE3
Q04760	GLO1		Q08211	DHX9		Q01581	HMGCS1		Q04760	GLO1
Q04837	SSBP1		Q08257	CRYZ		Q01650	SLC7A5		Q04837	SSBP1
Q04917	YWHAH		Q08378	GOLGA3		Q01658	DR1		Q04917	YWHAH
Q04941	PLP2		Q08379	GOLGA2		Q01780	EXOSC10		Q04941	PLP2
Q05048	CSTF1		Q08380	LGALS3BP		Q01813	PFKP		Q05048	CSTF1
Q05519	SRSF11		Q08499	PDE4D		Q01844	EWSR1		Q05519	SRSF11
Q05639	EEF1A2		Q08752	PPID		Q01970	PLCB3		Q05639	EEF1A2
Q05682	CALD1		Q08945	SSRP1		Q01995	TAGLN		Q05682	CALD1
Q05D32	CTDSPL2		Q08AG7	MZT1		Q02218	OGDH		Q05D32	CTDSPL2
Q06124	PTPN11		Q08J23	NSUN2		Q02241	KIF23		Q06124	PTPN11
Q06203	PPAT		Q09028	RBBP4		Q02388	COL7A1		Q06203	PPAT
Q06210	GFPT1		Q09161	NCBP1		Q02447	SP3		Q06210	GFPT1
Q06265	EXOSC9		Q09666	AHNAK		Q02539	HIST1H1A		Q06265	EXOSC9
Q06323	PSME1		Q0ZGT2	NEXN		Q02543	RPL18A		Q06323	PSME1
Q06587	RING1		Q10471	GALNT2		Q02750	MAP2K1		Q06587	RING1
Q06787	FMR1		Q10472	GALNT1		Q02790	FKBP4		Q06787	FMR1
Q06830	PRDX1		Q10570	CPSF1		Q02809	PLOD1		Q06830	PRDX1
Q07020	RPL18		Q10589	BST2		Q02818	NUCB1		Q07020	RPL18
Q07021	C1QBP		Q10713	PMPCA		Q02878	RPL6		Q07021	C1QBP
Q07065	CKAP4		Q12765	SCRN1		Q02952	AKAP12		Q07065	CKAP4
Q07157	TJP1		Q12768	WASHC5		Q02978	SLC25A11		Q07157	TJP1
Q07666	KHDRBS1		Q12769	NUP160		Q03001	DST		Q07666	KHDRBS1
Q07812	BAX		Q12788	TBL3		Q03135	CAV1		Q07812	BAX
Q07866	KLC1		Q12789	GTF3C1		Q03252	LMNB2		Q07866	KLC1
Q07955	SRSF1		Q12792	TWF1		Q04206	RELA		Q07955	SRSF1
Q07960	ARHGAP1		Q12797	ASPH		Q04323	UBXN1		Q07960	ARHGAP1
Q08170	SRSF4		Q12834	CDC20		Q04446	GBE1		Q08170	SRSF4
Q08209	PPP3CA		Q12841	FSTL1		Q04637	EIF4G1		Q08209	PPP3CA
Q08211	DHX9		Q12849	GRSF1		Q04721	NOTCH2		Q08211	DHX9
Q08257	CRYZ		Q12874	SF3A3		Q04760	GLO1		Q08257	CRYZ
Q08379	GOLGA2		Q12888	TP53BP1		Q04828	AKR1C1		Q08379	GOLGA2
Q08380	LGALS3BP		Q12904	AIMP1		Q04837	SSBP1		Q08380	LGALS3BP
Q08499	PDE4D		Q12905	ILF2		Q04917	YWHAH		Q08499	PDE4D
Q08722	CD47		Q12906	ILF3		Q04941	PLP2		Q08722	CD47
Q08752	PPID		Q12907	LMAN2		Q05048	CSTF1		Q08752	PPID
Q08945	SSRP1		Q12931	TRAP1		Q05209	PTPN12		Q08945	SSRP1
Q08AD1	CAMSAP2		Q12962	TAF10		Q05519	SRSF11		Q08AD1	CAMSAP2
Q08AG7	MZT1		Q12965	MYO1E		Q05639	EEF1A2		Q08AG7	MZT1
Q08J23	NSUN2		Q12974	PTP4A2		Q05682	CALD1		Q08J23	NSUN2
Q09028	RBBP4		Q12986	NFX1		Q05D32	CTDSPL2		Q09028	RBBP4
Q09161	NCBP1		Q12996	CSTF3		Q06124	PTPN11		Q09161	NCBP1
Q09666	AHNAK		Q13011	ECH1		Q06203	PPAT		Q09666	AHNAK
Q0VDF9	HSPA14		Q13045	FLII		Q06210	GFPT1		Q0VDF9	HSPA14
Q0ZGT2	NEXN		Q13057	COASY		Q06265	EXOSC9		Q0ZGT2	NEXN
Q10471	GALNT2		Q13084	MRPL28		Q06323	PSME1		Q10471	GALNT2
Q10472	GALNT1		Q13085	ACACA		Q06587	RING1		Q10472	GALNT1
Q10567	AP1B1		Q13098	GPS1		Q06830	PRDX1		Q10567	AP1B1
Q10570	CPSF1		Q13112	CHAF1B		Q07020	RPL18		Q10570	CPSF1
Q10589	BST2		Q13123	IK		Q07021	C1QBP		Q10589	BST2
Q10713	PMPCA		Q13126	MTAP		Q07065	CKAP4		Q10713	PMPCA
Q12765	SCRN1		Q13136	PPFIA1		Q07157	TJP1		Q12765	SCRN1
Q12768	WASHC5		Q13148	TARDBP		Q07666	KHDRBS1		Q12768	WASHC5
Q12769	NUP160		Q13151	HNRNPA0		Q07812	BAX		Q12769	NUP160
Q12788	TBL3		Q13155	AIMP2		Q07866	KLC1		Q12788	TBL3
Q12789	GTF3C1		Q13162	PRDX4		Q07954	LRP1		Q12789	GTF3C1
Q12792	TWF1		Q13177	PAK2		Q07955	SRSF1		Q12792	TWF1
Q12797	ASPH		Q13185	CBX3		Q07960	ARHGAP1		Q12797	ASPH
Q12800	TFCP2		Q13190	STX5		Q08209	PPP3CA		Q12800	TFCP2
Q12834	CDC20		Q13200	PSMD2		Q08211	DHX9		Q12834	CDC20
Q12849	GRSF1		Q13217	DNAJC3		Q08257	CRYZ		Q12849	GRSF1
Q12874	SF3A3		Q13228	SELENBP1		Q08378	GOLGA3		Q12874	SF3A3
Q12888	TP53BP1		Q13232	NME3		Q08379	GOLGA2		Q12888	TP53BP1
Q12904	AIMP1		Q13242	SRSF9		Q08380	LGALS3BP		Q12904	AIMP1
Q12905	ILF2		Q13243	SRSF5		Q08499	PDE4D		Q12905	ILF2
Q12906	ILF3		Q13247	SRSF6		Q08722	CD47		Q12906	ILF3
Q12907	LMAN2		Q13263	TRIM28		Q08752	PPID		Q12907	LMAN2
Q12912	LRMP		Q13283	G3BP1		Q08945	SSRP1		Q12912	LRMP
Q12931	TRAP1		Q13308	PTK7		Q08J23	NSUN2		Q12931	TRAP1
Q12933	TRAF2		Q13310	PABPC4		Q09028	RBBP4		Q12933	TRAF2
Q12965	MYO1E		Q13330	MTA1		Q09161	NCBP1		Q12965	MYO1E
Q12972	PPP1R8		Q13347	EIF3I		Q09666	AHNAK		Q12972	PPP1R8
Q12974	PTP4A2		Q13404	UBE2V1		Q0VGL1	LAMTOR4		Q12974	PTP4A2
Q12986	NFX1		Q13405	MRPL49		Q0ZGT2	NEXN		Q12986	NFX1
Q13011	ECH1		Q13409	DYNC1I2		Q10471	GALNT2		Q13011	ECH1
Q13045	FLII		Q13418	ILK		Q10472	GALNT1		Q13045	FLII
Q13057	COASY		Q13423	NNT		Q10567	AP1B1		Q13057	COASY
Q13084	MRPL28		Q13427	PPIG		Q10570	CPSF1		Q13084	MRPL28
Q13085	ACACA		Q13428	TCOF1		Q10589	BST2		Q13085	ACACA
Q13098	GPS1		Q13435	SF3B2		Q10713	PMPCA		Q13098	GPS1
Q13112	CHAF1B		Q13442	PDAP1		Q12765	SCRN1		Q13112	CHAF1B
Q13123	IK		Q13444	ADAM15		Q12768	WASHC5		Q13123	IK
Q13126	MTAP		Q13488	TCIRG1		Q12769	NUP160		Q13126	MTAP
Q13136	PPFIA1		Q13492	PICALM		Q12788	TBL3		Q13136	PPFIA1
Q13144	EIF2B5		Q13501	SQSTM1		Q12792	TWF1		Q13144	EIF2B5
Q13148	TARDBP		Q13505	MTX1		Q12797	ASPH		Q13148	TARDBP
Q13151	HNRNPA0		Q13509	TUBB3		Q12834	CDC20		Q13151	HNRNPA0
Q13155	AIMP2		Q13510	ASAH1		Q12849	GRSF1		Q13155	AIMP2
Q13158	FADD		Q13523	PRPF4B		Q12873	CHD3		Q13158	FADD
Q13162	PRDX4		Q13526	PIN1		Q12874	SF3A3		Q13162	PRDX4
Q13177	PAK2		Q9UQM7	CAMK2A		Q12888	TP53BP1		Q13177	PAK2
Q13185	CBX3		Q13561	DCTN2		Q12904	AIMP1		Q13185	CBX3
Q13200	PSMD2		Q13573	SNW1		Q12905	ILF2		Q13200	PSMD2
Q13217	DNAJC3		Q13576	IQGAP2		Q12906	ILF3		Q13217	DNAJC3
Q13228	SELENBP1		Q13596	SNX1		Q12907	LMAN2		Q13228	SELENBP1
Q13232	NME3		Q13616	CUL1		Q12931	TRAP1		Q13232	NME3
Q13242	SRSF9		Q13617	CUL2		Q12965	MYO1E		Q13242	SRSF9
Q13243	SRSF5		Q13618	CUL3		Q12972	PPP1R8		Q13243	SRSF5
Q13247	SRSF6		Q13619	CUL4A		Q12974	PTP4A2		Q13247	SRSF6
Q13263	TRIM28		Q13620	CUL4B		Q12982	BNIP2		Q13263	TRIM28
Q13283	G3BP1		Q13630	TSTA3		Q12986	NFX1		Q13283	G3BP1
Q13310	PABPC4		Q13636	RAB31		Q12996	CSTF3		Q13310	PABPC4
Q13330	MTA1		Q13637	RAB32		Q13011	ECH1		Q13330	MTA1
Q13347	EIF3I		Q13642	FHL1		Q13045	FLII		Q13347	EIF3I
Q13404	UBE2V1		Q13643	FHL3		Q13057	COASY		Q13404	UBE2V1
Q13405	MRPL49		Q13685	AAMP		Q13084	MRPL28		Q13405	MRPL49
Q13409	DYNC1I2		Q13724	MOGS		Q13085	ACACA		Q13409	DYNC1I2
Q13418	ILK		Q13740	ALCAM		Q13098	GPS1		Q13418	ILK
Q13423	NNT		Q13751	LAMB3		Q13112	CHAF1B		Q13423	NNT
Q13427	PPIG		Q13813	SPTAN1		Q13123	IK		Q13427	PPIG
Q13428	TCOF1		Q13838	DDX39B		Q13126	MTAP		Q13428	TCOF1
Q13435	SF3B2		Q13868	EXOSC2		Q13131	PRKAA1		Q13435	SF3B2
Q13442	PDAP1		Q13895	BYSL		Q13136	PPFIA1		Q13442	PDAP1
Q13444	ADAM15		Q13951	CBFB		Q13148	TARDBP		Q13444	ADAM15
Q13492	PICALM		Q14008	CKAP5		Q13151	HNRNPA0		Q13492	PICALM
Q13501	SQSTM1		Q14019	COTL1		Q13155	AIMP2		Q13501	SQSTM1
Q13505	MTX1		Q14061	COX17		Q13158	FADD		Q13505	MTX1
Q13509	TUBB3		Q14103	HNRNPD		Q13162	PRDX4		Q13509	TUBB3
Q13510	ASAH1		Q14116	IL18		Q13177	PAK2		Q13510	ASAH1
Q13523	PRPF4B		Q14126	DSG2		Q13185	CBX3		Q13523	PRPF4B
Q13526	PIN1		Q14137	BOP1		Q13200	PSMD2		Q13526	PIN1
Q13557	CAMK2D		Q14152	EIF3A		Q13217	DNAJC3		Q13557	CAMK2D
Q13561	DCTN2		Q14157	UBAP2L		Q13228	SELENBP1		Q13561	DCTN2
Q13573	SNW1		Q14160	SCRIB		Q13232	NME3		Q13573	SNW1
Q13576	IQGAP2		Q14165	MLEC		Q13242	SRSF9		Q13576	IQGAP2
Q13596	SNX1		Q14166	TTLL12		Q13243	SRSF5		Q13596	SNX1
Q13616	CUL1		Q14192	FHL2		Q13247	SRSF6		Q13616	CUL1
Q13619	CUL4A		Q14195	DPYSL3		Q13263	TRIM28		Q13619	CUL4A
Q13620	CUL4B		Q14203	DCTN1		Q13283	G3BP1		Q13620	CUL4B
Q13630	TSTA3		Q14204	DYNC1H1		Q13310	PABPC4		Q13630	TSTA3
Q13636	RAB31		Q14232	EIF2B1		Q13330	MTA1		Q13636	RAB31
Q13637	RAB32		Q14244	MAP7		Q13347	EIF3I		Q13637	RAB32
Q13642	FHL1		Q14247	CTTN		Q13404	UBE2V1		Q13642	FHL1
Q13643	FHL3		Q14249	ENDOG		Q13405	MRPL49		Q13643	FHL3
Q13724	MOGS		Q14254	FLOT2		Q13409	DYNC1I2		Q13724	MOGS
Q13740	ALCAM		Q14257	RCN2		Q13418	ILK		Q13740	ALCAM
Q13813	SPTAN1		Q14258	TRIM25		Q13423	NNT		Q13813	SPTAN1
Q13823	GNL2		Q14315	FLNC		Q13427	PPIG		Q13823	GNL2
Q13838	DDX39B		Q14318	FKBP8		Q13428	TCOF1		Q13838	DDX39B
Q13868	EXOSC2		Q14320	FAM50A		Q13435	SF3B2		Q13868	EXOSC2
Q13895	BYSL		Q14331	FRG1		Q13442	PDAP1		Q13895	BYSL
Q13951	CBFB		Q14353	GAMT		Q13443	ADAM9		Q13951	CBFB
Q14008	CKAP5		Q14376	GALE		Q13444	ADAM15		Q14008	CKAP5
Q14011	CIRBP		Q14432	PDE3A		Q13445	TMED1		Q14011	CIRBP
Q14019	COTL1		Q14444	CAPRIN1		Q13459	MYO9B		Q14019	COTL1
Q14061	COX17		Q14498	RBM39		Q13492	PICALM		Q14061	COX17
Q14103	HNRNPD		Q14558	PRPSAP1		Q13501	SQSTM1		Q14103	HNRNPD
Q14108	SCARB2		Q14566	MCM6		Q13505	MTX1		Q14108	SCARB2
Q14116	IL18		Q14573	ITPR3		Q13509	TUBB3		Q14116	IL18
Q14126	DSG2		Q14643	ITPR1		Q13510	ASAH1		Q14126	DSG2
Q14137	BOP1		Q14669	TRIP12		Q13526	PIN1		Q14137	BOP1
Q14141	SEPTIN6		Q14671	PUM1		Q9UQM7	CAMK2A		Q14141	SEPTIN6
Q14152	EIF3A		Q14676	MDC1		Q13561	DCTN2		Q14152	EIF3A
Q14155	ARHGEF7		Q14677	CLINT1		Q13573	SNW1		Q14155	ARHGEF7
Q14157	UBAP2L		Q14683	SMC1A		Q13576	IQGAP2		Q14157	UBAP2L
Q14160	SCRIB		Q14684	RRP1B		Q13595	TRA2A		Q14160	SCRIB
Q14165	MLEC		Q14690	PDCD11		Q13596	SNX1		Q14165	MLEC
Q14166	TTLL12		Q14691	GINS1		Q13601	KRR1		Q14166	TTLL12
Q14192	FHL2		Q14694	USP10		Q13616	CUL1		Q14192	FHL2
Q14195	DPYSL3		Q14696	MESD		Q13617	CUL2		Q14195	DPYSL3
Q14203	DCTN1		Q14697	GANAB		Q13619	CUL4A		Q14203	DCTN1
Q14204	DYNC1H1		Q14699	RFTN1		Q13620	CUL4B		Q14204	DYNC1H1
Q14232	EIF2B1		Q14738	PPP2R5D		Q9UL26	RAB22A		Q14232	EIF2B1
Q14244	MAP7		Q14739	LBR		Q13637	RAB32		Q14244	MAP7
Q14247	CTTN		Q14764	MVP		Q13642	FHL1		Q14247	CTTN
Q14254	FLOT2		Q14789	GOLGB1		Q13643	FHL3		Q14254	FLOT2
Q14257	RCN2		Q14839	CHD4		Q13685	AAMP		Q14257	RCN2
Q14258	TRIM25		Q14847	LASP1		Q13724	MOGS		Q14258	TRIM25
Q14318	FKBP8		Q14914	PTGR1		Q13751	LAMB3		Q14318	FKBP8
Q14320	FAM50A		Q14974	KPNB1		Q13813	SPTAN1		Q14320	FAM50A
Q14331	FRG1		Q14978	NOLC1		Q13838	DDX39B		Q14331	FRG1
Q14353	GAMT		Q14980	NUMA1		Q13867	BLMH		Q14353	GAMT
Q14432	PDE3A		Q14C86	GAPVD1		Q13868	EXOSC2		Q14432	PDE3A
Q14444	CAPRIN1		Q15003	NCAPH		Q13895	BYSL		Q14444	CAPRIN1
Q14498	RBM39		Q15005	SPCS2		Q13907	IDI1		Q14498	RBM39
Q14558	PRPSAP1		Q15006	EMC2		Q14008	CKAP5		Q14558	PRPSAP1
Q14566	MCM6		Q15008	PSMD6		Q14011	CIRBP		Q14566	MCM6
Q14573	ITPR3		Q15014	MORF4L2		Q14019	COTL1		Q14573	ITPR3
Q14643	ITPR1		Q15018	ABRAXAS2		Q14061	COX17		Q14643	ITPR1
Q14669	TRIP12		Q15019	SEPTIN2		Q14103	HNRNPD		Q14669	TRIP12
Q14671	PUM1		Q15020	SART3		Q14108	SCARB2		Q14671	PUM1
Q14677	CLINT1		Q15021	NCAPD2		Q14116	IL18		Q14677	CLINT1
Q14683	SMC1A		Q15024	EXOSC7		Q14126	DSG2		Q14683	SMC1A
Q14684	RRP1B		Q15029	EFTUD2		Q14137	BOP1		Q14684	RRP1B
Q14690	PDCD11		Q15031	LARS2		Q14152	EIF3A		Q14690	PDCD11
Q14691	GINS1		Q15041	ARL6IP1		Q14155	ARHGEF7		Q14691	GINS1
Q14692	BMS1		Q15042	RAB3GAP1		Q14157	UBAP2L		Q14692	BMS1
Q14694	USP10		Q15043	SLC39A14		Q14160	SCRIB		Q14694	USP10
Q14696	MESD		Q15046	KARS		Q14165	MLEC		Q14696	MESD
Q14697	GANAB		Q15050	RRS1		Q14166	TTLL12		Q14697	GANAB
Q14699	RFTN1		Q15056	EIF4H		Q14192	FHL2		Q14699	RFTN1
Q14728	MFSD10		Q15067	ACOX1		Q14195	DPYSL3		Q14728	MFSD10
Q14738	PPP2R5D		Q15070	OXA1L		Q14203	DCTN1		Q14738	PPP2R5D
Q14739	LBR		Q15075	EEA1		Q14204	DYNC1H1		Q14739	LBR
Q14764	MVP		Q15084	PDIA6		Q14232	EIF2B1		Q14764	MVP
Q14789	GOLGB1		Q15102	PAFAH1B3		Q14241	ELOA		Q14789	GOLGB1
Q147X3	NAA30		Q15121	PEA15		Q14244	MAP7		Q147X3	NAA30
Q14814	MEF2D		Q15125	EBP		Q14247	CTTN		Q14814	MEF2D
Q14839	CHD4		Q15126	PMVK		Q14254	FLOT2		Q14839	CHD4
Q14847	LASP1		Q15149	PLEC		Q14257	RCN2		Q14847	LASP1
Q14914	PTGR1		Q15155	NOMO1		Q14258	TRIM25		Q14914	PTGR1
Q14919	DRAP1		Q15165	PON2		Q14315	FLNC		Q14919	DRAP1
Q14966	ZNF638		Q15181	PPA1		Q14318	FKBP8		Q14966	ZNF638
Q14974	KPNB1		Q15185	PTGES3		Q14320	FAM50A		Q14974	KPNB1
Q14978	NOLC1		Q15233	NONO		Q14331	FRG1		Q14978	NOLC1
Q14980	NUMA1		Q15269	PWP2		Q14353	GAMT		Q14980	NUMA1
Q14C86	GAPVD1		Q15286	RAB35		Q14376	GALE		Q14C86	GAPVD1
Q15003	NCAPH		Q15287	RNPS1		Q14432	PDE3A		Q15003	NCAPH
Q15005	SPCS2		Q15293	RCN1		Q14444	CAPRIN1		Q15005	SPCS2
Q15006	EMC2		Q15345	LRRC41		Q14498	RBM39		Q15006	EMC2
Q15007	WTAP		Q15363	TMED2		Q14527	HLTF		Q15007	WTAP
Q15008	PSMD6		Q15365	PCBP1		Q14558	PRPSAP1		Q15008	PSMD6
Q15014	MORF4L2		Q15366	PCBP2		Q14566	MCM6		Q15014	MORF4L2
Q15018	ABRAXAS2		Q15369	ELOC		Q14573	ITPR3		Q15018	ABRAXAS2
Q15019	SEPTIN2		Q15370	ELOB		Q14643	ITPR1		Q15019	SEPTIN2
Q15020	SART3		Q15382	RHEB		Q14657	LAGE3		Q15020	SART3
Q15021	NCAPD2		Q15388	TOMM20		Q14669	TRIP12		Q15021	NCAPD2
Q15024	EXOSC7		Q15392	DHCR24		Q14671	PUM1		Q15024	EXOSC7
Q15029	EFTUD2		Q15393	SF3B3		Q14676	MDC1		Q15029	EFTUD2
Q15031	LARS2		Q15397	PUM3		Q14677	CLINT1		Q15031	LARS2
Q15041	ARL6IP1		Q15404	RSU1		Q14683	SMC1A		Q15041	ARL6IP1
Q15043	SLC39A14		Q15417	CNN3		Q14684	RRP1B		Q15043	SLC39A14
Q15046	KARS		Q15418	RPS6KA1		Q14690	PDCD11		Q15046	KARS
Q15050	RRS1		Q15424	SAFB		Q14691	GINS1		Q15050	RRS1
Q15054	POLD3		Q15427	SF3B4		Q14694	USP10		Q15054	POLD3
Q15056	EIF4H		Q15428	SF3A2		Q14696	MESD		Q15056	EIF4H
Q15061	WDR43		Q15435	PPP1R7		Q14697	GANAB		Q15061	WDR43
Q15067	ACOX1		Q15436	SEC23A		Q14699	RFTN1		Q15067	ACOX1
Q15070	OXA1L		Q15437	SEC23B		Q14728	MFSD10		Q15070	OXA1L
Q15075	EEA1		Q15459	SF3A1		Q14738	PPP2R5D		Q15075	EEA1
Q15084	PDIA6		Q15477	SKIV2L		Q14739	LBR		Q15084	PDIA6
Q15102	PAFAH1B3		Q15526	SURF1		Q14764	MVP		Q15102	PAFAH1B3
Q15121	PEA15		Q15555	MAPRE2		Q14789	GOLGB1		Q15121	PEA15
Q15125	EBP		Q15599	SLC9A3R2		Q14839	CHD4		Q15125	EBP
Q15126	PMVK		Q15629	TRAM1		Q14847	LASP1		Q15126	PMVK
Q15149	PLEC		Q15631	TSN		Q14914	PTGR1		Q15149	PLEC
Q15155	NOMO1		Q15637	SF1		Q14966	ZNF638		Q15155	NOMO1
Q15165	PON2		Q15642	TRIP10		Q14974	KPNB1		Q15165	PON2
Q15181	PPA1		Q15645	TRIP13		Q14978	NOLC1		Q15181	PPA1
Q15185	PTGES3		Q15646	OASL		Q14980	NUMA1		Q15185	PTGES3
Q15233	NONO		Q15654	TRIP6		Q14C86	GAPVD1		Q15233	NONO
Q15269	PWP2		Q15691	MAPRE1		Q14CX7	NAA25		Q15269	PWP2
Q15286	RAB35		Q15717	ELAVL1		Q15003	NCAPH		Q15286	RAB35
Q15287	RNPS1		Q15750	TAB1		Q15005	SPCS2		Q15287	RNPS1
Q15293	RCN1		Q15751	HERC1		Q15006	EMC2		Q15293	RCN1
Q15345	LRRC41		Q15758	SLC1A5		Q15008	PSMD6		Q15345	LRRC41
Q15363	TMED2		Q15785	TOMM34		Q15014	MORF4L2		Q15363	TMED2
Q15365	PCBP1		Q15814	TBCC		Q15018	ABRAXAS2		Q15365	PCBP1
Q15366	PCBP2		Q15819	UBE2V2		Q15019	SEPTIN2		Q15366	PCBP2
Q15369	ELOC		Q15836	VAMP3		Q15020	SART3		Q15369	ELOC
Q15370	ELOB		Q15843	NEDD8		Q15021	NCAPD2		Q15370	ELOB
Q15388	TOMM20		Q15907	RAB11B		Q15024	EXOSC7		Q15388	TOMM20
Q15392	DHCR24		Q15911	ZFHX3		Q15029	EFTUD2		Q15392	DHCR24
Q15393	SF3B3		Q15942	ZYX		Q15031	LARS2		Q15393	SF3B3
Q15397	PUM3		Q16181	SEPTIN7		Q15041	ARL6IP1		Q15397	PUM3
Q15404	RSU1		Q16186	ADRM1		Q15043	SLC39A14		Q15404	RSU1
Q15417	CNN3		Q16222	UAP1		Q15046	KARS		Q15417	CNN3
Q15418	RPS6KA1		Q16270	IGFBP7		Q15050	RRS1		Q15418	RPS6KA1
Q15424	SAFB		Q16352	INA		Q15054	POLD3		Q15424	SAFB
Q15427	SF3B4		Q16401	PSMD5		Q15056	EIF4H		Q15427	SF3B4
Q15428	SF3A2		Q16527	CSRP2		Q15061	WDR43		Q15428	SF3A2
Q15435	PPP1R7		Q16531	DDB1		Q15067	ACOX1		Q15435	PPP1R7
Q15436	SEC23A		Q16539	MAPK14		Q15070	OXA1L		Q15436	SEC23A
Q15437	SEC23B		Q16540	MRPL23		Q15075	EEA1		Q15437	SEC23B
Q15459	SF3A1		Q16543	CDC37		Q15084	PDIA6		Q15459	SF3A1
Q15477	SKIV2L		Q16555	DPYSL2		Q15102	PAFAH1B3		Q15477	SKIV2L
Q15526	SURF1		Q16563	SYPL1		Q15121	PEA15		Q15526	SURF1
Q15599	SLC9A3R2		Q16576	RBBP7		Q15125	EBP		Q15599	SLC9A3R2
Q15629	TRAM1		Q16626	MEA1		Q15126	PMVK		Q15629	TRAM1
Q15631	TSN		Q16629	SRSF7		Q15149	PLEC		Q15631	TSN
Q15637	SF1		Q16630	CPSF6		Q15165	PON2		Q15637	SF1
Q15642	TRIP10		Q16637	SMN1		Q15181	PPA1		Q15642	TRIP10
Q15645	TRIP13		Q16643	DBN1		Q15185	PTGES3		Q15645	TRIP13
Q15646	OASL		Q16658	FSCN1		Q15233	NONO		Q15646	OASL
Q15654	TRIP6		Q16698	DECR1		Q15257	PTPA		Q15654	TRIP6
Q15691	MAPRE1		Q16718	NDUFA5		Q15269	PWP2		Q15691	MAPRE1
Q15717	ELAVL1		Q16719	KYNU		Q15274	QPRT		Q15717	ELAVL1
Q15738	NSDHL		Q16740	CLPP		Q15286	RAB35		Q15738	NSDHL
Q15758	SLC1A5		Q16763	UBE2S		Q15287	RNPS1		Q15758	SLC1A5
Q15785	TOMM34		Q16775	HAGH		Q15293	RCN1		Q15785	TOMM34
Q15796	SMAD2		Q16777	HIST2H2AC		Q15345	LRRC41		Q15796	SMAD2
Q15813	TBCE		Q16795	NDUFA9		Q15363	TMED2		Q15813	TBCE
Q15814	TBCC		Q16822	PCK2		Q15365	PCBP1		Q15814	TBCC
Q15819	UBE2V2		Q16831	UPP1		Q15366	PCBP2		Q15819	UBE2V2
Q15836	VAMP3		Q16836	HADH		Q15369	ELOC		Q15836	VAMP3
Q15843	NEDD8		Q16850	CYP51A1		Q15370	ELOB		Q15843	NEDD8
Q15911	ZFHX3		Q16851	UGP2		Q15382	RHEB		Q15911	ZFHX3
Q15942	ZYX		Q16878	CDO1		Q15388	TOMM20		Q15942	ZYX
Q16181	SEPTIN7		Q16881	TXNRD1		Q15392	DHCR24		Q16181	SEPTIN7
Q16186	ADRM1		Q16891	IMMT		Q15393	SF3B3		Q16186	ADRM1
Q16222	UAP1		Q17RY6	LY6K		Q15397	PUM3		Q16222	UAP1
Q16270	IGFBP7		Q1KMD3	HNRNPUL2		Q15404	RSU1		Q16270	IGFBP7
Q16401	PSMD5		Q27J81	INF2		Q15417	CNN3		Q16401	PSMD5
Q16513	PKN2		Q29963	HLA-C		Q15418	RPS6KA1		Q16513	PKN2
Q16527	CSRP2		Q29RF7	PDS5A		Q15424	SAFB		Q16527	CSRP2
Q16531	DDB1		Q2M389	WASHC4		Q15427	SF3B4		Q16531	DDB1
Q16539	MAPK14		Q2NL82	TSR1		Q15428	SF3A2		Q16539	MAPK14
Q16543	CDC37		Q2TAY7	SMU1		Q15435	PPP1R7		Q16543	CDC37
Q16555	DPYSL2		Q2TBE0	CWF19L2		Q15436	SEC23A		Q16555	DPYSL2
Q16563	SYPL1		Q32MZ4	LRRFIP1		Q15437	SEC23B		Q16563	SYPL1
Q16576	RBBP7		Q32P28	P3H1		Q15459	SF3A1		Q16576	RBBP7
Q16629	SRSF7		Q3L8U1	CHD9		Q15477	SKIV2L		Q16629	SRSF7
Q16630	CPSF6		Q3LXA3	TKFC		Q15526	SURF1		Q16630	CPSF6
Q16637	SMN1		Q3YEC7	RABL6		Q15555	MAPRE2		Q16637	SMN1
Q16643	DBN1		Q3ZAQ7	VMA21		Q15629	TRAM1		Q16643	DBN1
Q16658	FSCN1		Q3ZCM7	TUBB8		Q15631	TSN		Q16658	FSCN1
Q16718	NDUFA5		Q3ZCQ8	TIMM50		Q15637	SF1		Q16718	NDUFA5
Q16719	KYNU		Q49A26	GLYR1		Q15642	TRIP10		Q16719	KYNU
Q16740	CLPP		Q49AR2	C5orf22		Q15645	TRIP13		Q16740	CLPP
Q16760	DGKD		Q4G0J3	LARP7		Q15646	OASL		Q16760	DGKD
Q16762	TST		Q4KMP7	TBC1D10B		Q15654	TRIP6		Q16762	TST
Q16763	UBE2S		Q4VC31	CCDC58		Q15691	MAPRE1		Q16763	UBE2S
Q16774	GUK1		Q52LJ0	FAM98B		Q15717	ELAVL1		Q16774	GUK1
Q16775	HAGH		Q53EL6	PDCD4		Q15738	NSDHL		Q16775	HAGH
Q16777	HIST2H2AC		Q53EP0	FNDC3B		Q15746	MYLK		Q16777	HIST2H2AC
Q16795	NDUFA9		Q53EU6	GPAT3		Q15750	TAB1		Q16795	NDUFA9
Q16822	PCK2		Q9P0S3	ORMDL1		Q15751	HERC1		Q16822	PCK2
Q16836	HADH		Q53GQ0	HSD17B12		Q15758	SLC1A5		Q16836	HADH
Q16850	CYP51A1		Q53GS9	USP39		Q15785	TOMM34		Q16850	CYP51A1
Q16851	UGP2		Q53HC9	EIPR1		Q15813	TBCE		Q16851	UGP2
Q16878	CDO1		Q562R1	ACTBL2		Q15814	TBCC		Q16878	CDO1
Q16880	UGT8		Q56VL3	OCIAD2		Q15818	NPTX1		Q16880	UGT8
Q16881	TXNRD1		Q58FF8	HSP90AB2P		Q15819	UBE2V2		Q16881	TXNRD1
Q16891	IMMT		Q5BJD5	TMEM41B		Q15836	VAMP3		Q16891	IMMT
Q17RY6	LY6K		Q5BJH7	YIF1B		Q15843	NEDD8		Q17RY6	LY6K
Q1ED39	KNOP1		Q5F1R6	DNAJC21		Q15907	RAB11B		Q1ED39	KNOP1
Q1KMD3	HNRNPUL2		Q5H9R7	PPP6R3		Q15911	ZFHX3		Q1KMD3	HNRNPUL2
Q27J81	INF2		Q5J8M3	EMC4		Q15942	ZYX		Q27J81	INF2
Q29963	HLA-C		Q5JRX3	PITRM1		Q16181	SEPTIN7		Q29963	HLA-C
Q29RF7	PDS5A		Q5JSH3	WDR44		Q16186	ADRM1		Q29RF7	PDS5A
Q2KHT3	CLEC16A		Q5JTH9	RRP12		Q16222	UAP1		Q2KHT3	CLEC16A
Q2M389	WASHC4		Q5JTJ3	COA6		Q16270	IGFBP7		Q2M389	WASHC4
Q2NL82	TSR1		Q5JTV8	TOR1AIP1		Q16401	PSMD5		Q2NL82	TSR1
Q2TAY7	SMU1		Q5JTW2	CEP78		Q16513	PKN2		Q2TAY7	SMU1
Q32MZ4	LRRFIP1		Q5JUX0	SPIN3		Q16527	CSRP2		Q32MZ4	LRRFIP1
Q32P28	P3H1		Q5JVF3	PCID2		Q16531	DDB1		Q32P28	P3H1
Q3LXA3	TKFC		Q5QJE6	DNTTIP2		Q16539	MAPK14		Q3LXA3	TKFC
Q3YEC7	RABL6		Q5RI15	COX20		Q16543	CDC37		Q3YEC7	RABL6
Q3ZAQ7	VMA21		Q5RKV6	EXOSC6		Q16555	DPYSL2		Q3ZAQ7	VMA21
Q3ZCM7	TUBB8		Q5SRE5	NUP188		Q16563	SYPL1		Q3ZCM7	TUBB8
Q3ZCQ8	TIMM50		Q5SSJ5	HP1BP3		Q16576	RBBP7		Q3ZCQ8	TIMM50
Q49A26	GLYR1		Q5SZD4	GLYATL3		Q16626	MEA1		Q49A26	GLYR1
Q49AR2	C5orf22		Q5SZK8	FREM2		Q16629	SRSF7		Q49AR2	C5orf22
Q4G0J3	LARP7		Q5T1M5	FKBP15		Q16630	CPSF6		Q4G0J3	LARP7
Q4KMP7	TBC1D10B		Q5T200	ZC3H13		Q16643	DBN1		Q4KMP7	TBC1D10B
Q52LJ0	FAM98B		Q5T4S7	UBR4		Q16658	FSCN1		Q52LJ0	FAM98B
Q53EL6	PDCD4		Q5T5P2	KIAA1217		Q16666	IFI16		Q53EL6	PDCD4
Q53EP0	FNDC3B		Q5T6F2	UBAP2		Q16718	NDUFA5		Q53EP0	FNDC3B
Q53F19	NCBP3		Q5T7N3	KANK4		Q16719	KYNU		Q53F19	NCBP3
Q9P0S3	ORMDL1		Q5T8P6	RBM26		Q16740	CLPP		Q9P0S3	ORMDL1
Q53GQ0	HSD17B12		Q5T9A4	ATAD3B		Q16760	DGKD		Q53GQ0	HSD17B12
Q53GS9	USP39		Q5TFE4	NT5DC1		Q16762	TST		Q53GS9	USP39
Q53H96	PYCR3		Q5TGZ0	MICOS10		Q16763	UBE2S		Q53H96	PYCR3
Q53HC9	EIPR1		Q5THJ4	VPS13D		Q16773	KYAT1		Q53HC9	EIPR1
Q56VL3	OCIAD2		Q5TZA2	CROCC		Q16774	GUK1		Q56VL3	OCIAD2
Q58FF6	HSP90AB4P		Q5U3C3	TMEM164		Q16777	HIST2H2AC		Q58FF6	HSP90AB4P
Q58FF8	HSP90AB2P		Q5UCC4	EMC10		Q16795	NDUFA9		Q58FF8	HSP90AB2P
Q5BJD5	TMEM41B		Q969Z3	2019-03-02		Q16822	PCK2		Q5BJD5	TMEM41B
Q5BJH7	YIF1B		Q5VTR2	RNF20		Q16831	UPP1		Q5BJH7	YIF1B
Q5BKZ1	ZNF326		Q5VW32	BROX		Q16836	HADH		Q5BKZ1	ZNF326
Q5EBL8	PDZD11		Q5VW36	FOCAD		Q16850	CYP51A1		Q5EBL8	PDZD11
Q5H9R7	PPP6R3		Q5VYK3	ECPAS		Q16851	UGP2		Q5H9R7	PPP6R3
Q5J8M3	EMC4		Q63ZY3	KANK2		Q16881	TXNRD1		Q5J8M3	EMC4
Q5JRA6	MIA3		Q641Q2	WASHC2A		Q16890	TPD52L1		Q5JRA6	MIA3
Q5JRX3	PITRM1		Q658P3	STEAP3		Q16891	IMMT		Q5JRX3	PITRM1
Q5JSH3	WDR44		Q66PJ3	ARL6IP4		Q17RY6	LY6K		Q5JSH3	WDR44
Q5JTH9	RRP12		Q68D10	SPTY2D1		Q1ED39	KNOP1		Q5JTH9	RRP12
Q5JTJ3	COA6		Q68D91	MBLAC2		Q1KMD3	HNRNPUL2		Q5JTJ3	COA6
Q5JTV8	TOR1AIP1		Q68E01	INTS3		Q27J81	INF2		Q5JTV8	TOR1AIP1
Q5JUX0	SPIN3		Q69YN2	CWF19L1		Q29963	HLA-C		Q5JUX0	SPIN3
Q5JVF3	PCID2		Q6DD87	ZNF787		Q29RF7	PDS5A		Q5JVF3	PCID2
Q5M775	SPECC1		Q6DD88	ATL3		Q2NL82	TSR1		Q5M775	SPECC1
Q5QJE6	DNTTIP2		Q6DKI1	RPL7L1		Q2TAY7	SMU1		Q5QJE6	DNTTIP2
Q5R3I4	TTC38		Q6DKJ4	NXN		Q32MZ4	LRRFIP1		Q5R3I4	TTC38
Q5RI15	COX20		Q6FI81	CIAPIN1		Q32P28	P3H1		Q5RI15	COX20
Q5RKV6	EXOSC6		Q6I9Y2	THOC7		Q32P44	EML3		Q5RKV6	EXOSC6
Q5SRE5	NUP188		Q6IA86	ELP2		Q3LXA3	TKFC		Q5SRE5	NUP188
Q5SSJ5	HP1BP3		Q6IBS0	TWF2		Q3YEC7	RABL6		Q5SSJ5	HP1BP3
Q5T0N5	FNBP1L		Q6IBW4	NCAPH2		Q3ZAQ7	VMA21		Q5T0N5	FNBP1L
Q9Y6H1	CHCHD2		Q6KC79	NIPBL		Q3ZCM7	TUBB8		Q9Y6H1	CHCHD2
Q5T1M5	FKBP15		Q6L8Q7	PDE12		Q3ZCQ8	TIMM50		Q5T1M5	FKBP15
Q5T200	ZC3H13		Q6NUK1	SLC25A24		Q49A26	GLYR1		Q5T200	ZC3H13
Q5T280	SPOUT1		Q6NUQ4	TMEM214		Q49AR2	C5orf22		Q5T280	SPOUT1
Q5T4S7	UBR4		Q6NVY1	HIBCH		Q4G0J3	LARP7		Q5T4S7	UBR4
Q5T5P2	KIAA1217		Q6NXR4	TTI2		Q4KMP7	TBC1D10B		Q5T5P2	KIAA1217
Q5T6F2	UBAP2		Q6NZI2	CAVIN1		Q4VC31	CCDC58		Q5T6F2	UBAP2
Q5T7N3	KANK4		Q6P158	DHX57		Q52LJ0	FAM98B		Q5T7N3	KANK4
Q5T8P6	RBM26		Q6P1J9	CDC73		Q53EL6	PDCD4		Q5T8P6	RBM26
Q5T9A4	ATAD3B		Q6P1L8	MRPL14		Q53EP0	FNDC3B		Q5T9A4	ATAD3B
Q5TFE4	NT5DC1		Q6P1N0	CC2D1A		Q53F19	NCBP3		Q5TFE4	NT5DC1
Q5TGZ0	MICOS10		Q6P1N9	TATDN1		Q9P0S3	ORMDL1		Q5TGZ0	MICOS10
Q5TZA2	CROCC		Q6P1Q9	METTL2B		Q53GQ0	HSD17B12		Q5TZA2	CROCC
Q5U3C3	TMEM164		Q6P2E9	EDC4		Q53GS9	USP39		Q5U3C3	TMEM164
Q5U5X0	LYRM7		Q6P2Q9	PRPF8		Q53H12	AGK		Q5U5X0	LYRM7
Q5UIP0	RIF1		Q6P6C2	ALKBH5		Q53HC9	EIPR1		Q5UIP0	RIF1
Q5VT25	CDC42BPA		Q6P996	PDXDC1		Q562R1	ACTBL2		Q5VT25	CDC42BPA
Q5VT66	2019-03-01		Q6P9B9	INTS5		Q56VL3	OCIAD2		Q5VT66	2019-03-01
Q5VTR2	RNF20		Q6PD62	CTR9		Q58FF6	HSP90AB4P		Q5VTR2	RNF20
Q5VW32	BROX		Q6PGP7	TTC37		Q58FF8	HSP90AB2P		Q5VW32	BROX
Q5VYK3	ECPAS		Q6PH81	C16orf87		Q5BJD5	TMEM41B		Q5VYK3	ECPAS
Q5VZF2	MBNL2		Q6PI48	DARS2		Q5BJH7	YIF1B		Q5VZF2	MBNL2
Q63HN8	RNF213		Q6PIU2	NCEH1		Q5BKZ1	ZNF326		Q63HN8	RNF213
Q63ZY3	KANK2		Q6PJT7	ZC3H14		Q969E4	TCEAL3		Q63ZY3	KANK2
Q641Q2	WASHC2A		Q6PKG0	LARP1		Q5H9R7	PPP6R3		Q641Q2	WASHC2A
Q658P3	STEAP3		Q6PL18	ATAD2		Q5J8M3	EMC4		Q658P3	STEAP3
Q66K14	TBC1D9B		Q6RFH5	WDR74		Q5JRA6	MIA3		Q66K14	TBC1D9B
Q66PJ3	ARL6IP4		Q6UB35	MTHFD1L		Q5JRX3	PITRM1		Q66PJ3	ARL6IP4
Q68E01	INTS3		Q6UW68	TMEM205		Q5JSH3	WDR44		Q68E01	INTS3
Q68EM7	ARHGAP17		Q6UX04	CWC27		Q5JTH9	RRP12		Q68EM7	ARHGAP17
Q69YN2	CWF19L1		Q6UX71	PLXDC2		Q5JTJ3	COA6		Q69YN2	CWF19L1
Q6DD87	ZNF787		Q6UXH1	CRELD2		Q5JTV8	TOR1AIP1		Q6DD87	ZNF787
Q6DD88	ATL3		Q6UXN9	WDR82		Q5JTW2	CEP78		Q6DD88	ATL3
Q6DKI1	RPL7L1		Q6V0I7	FAT4		Q5JTZ9	AARS2		Q6DKI1	RPL7L1
Q6FI81	CIAPIN1		Q6WCQ1	MPRIP		Q5JUX0	SPIN3		Q6FI81	CIAPIN1
Q6IA86	ELP2		Q6WRI0	IGSF10		Q5JVF3	PCID2		Q6IA86	ELP2
Q6IBS0	TWF2		Q6XQN6	NAPRT		Q5QJE6	DNTTIP2		Q6IBS0	TWF2
Q6KC79	NIPBL		Q6Y1H2	HACD2		Q5R3I4	TTC38		Q6KC79	NIPBL
Q6L8Q7	PDE12		Q6Y7W6	GIGYF2		Q5RI15	COX20		Q6L8Q7	PDE12
Q6NUK1	SLC25A24		Q6YN16	HSDL2		Q5RKV6	EXOSC6		Q6NUK1	SLC25A24
Q6NUQ4	TMEM214		Q6ZNB6	NFXL1		Q5SRE5	NUP188		Q6NUQ4	TMEM214
Q6NVY1	HIBCH		Q6ZSJ8	C1orf122		Q5SSJ5	HP1BP3		Q6NVY1	HIBCH
Q6NXR4	TTI2		Q6ZU80	CEP128		Q5T1M5	FKBP15		Q6NXR4	TTI2
Q6NYC1	JMJD6		Q6ZXV5	TMTC3		Q5T200	ZC3H13		Q6NYC1	JMJD6
Q6NZI2	CAVIN1		Q70UQ0	IKBIP		Q5T280	SPOUT1		Q6NZI2	CAVIN1
Q6P158	DHX57		Q71DI3	HIST2H3A		Q5T3I0	GPATCH4		Q6P158	DHX57
Q6P1J9	CDC73		Q71RC2	LARP4		Q5T447	HECTD3		Q6P1J9	CDC73
Q6P1L8	MRPL14		Q71U36	TUBA1A		Q5T4S7	UBR4		Q6P1L8	MRPL14
Q6P1N0	CC2D1A		Q71UM5	RPS27L		Q5T5P2	KIAA1217		Q6P1N0	CC2D1A
Q6P1N9	TATDN1		Q75N03	CBLL1		Q5T6F2	UBAP2		Q6P1N9	TATDN1
Q6P1Q9	METTL2B		Q7KZF4	SND1		Q5T7N3	KANK4		Q6P1Q9	METTL2B
Q6P2E9	EDC4		Q7KZI7	MARK2		Q5T8D3	ACBD5		Q6P2E9	EDC4
Q6P2Q9	PRPF8		Q7L014	DDX46		Q5T8P6	RBM26		Q6P2Q9	PRPF8
Q6P587	FAHD1		Q7L0Y3	TRMT10C		Q5T9A4	ATAD3B		Q6P587	FAHD1
Q6P6C2	ALKBH5		Q7L1Q6	BZW1		Q5TDH0	DDI2		Q6P6C2	ALKBH5
Q6P996	PDXDC1		Q7L1W4	LRRC8D		Q5TFE4	NT5DC1		Q6P996	PDXDC1
Q6P9B9	INTS5		Q7L2E3	DHX30		Q5TGZ0	MICOS10		Q6P9B9	INTS5
Q6PGP7	TTC37		Q7L2H7	EIF3M		Q5THJ4	VPS13D		Q6PGP7	TTC37
Q6PI48	DARS2		Q7L2J0	MEPCE		Q5TZA2	CROCC		Q6PI48	DARS2
Q6PIU2	NCEH1		Q7L5D6	GET4		Q5U3C3	TMEM164		Q6PIU2	NCEH1
Q6PIY5	ARMH1		Q7L5N1	COPS6		Q5U5X0	LYRM7		Q6PIY5	ARMH1
Q6PJF5	RHBDF2		Q7LBC6	KDM3B		Q5UCC4	EMC10		Q6PJF5	RHBDF2
Q6PJG6	BRAT1		Q7RTV0	PHF5A		Q5UIP0	RIF1		Q6PJG6	BRAT1
Q6PK04	CCDC137		Q7Z2K6	ERMP1		Q5VT66	2019-03-01		Q6PK04	CCDC137
Q6PKG0	LARP1		Q7Z2T5	TRMT1L		Q5VTR2	RNF20		Q6PKG0	LARP1
Q6PL18	ATAD2		Q7Z2W4	ZC3HAV1		Q5VW32	BROX		Q6PL18	ATAD2
Q6R327	RICTOR		Q7Z2W9	MRPL21		Q5VYK3	ECPAS		Q6R327	RICTOR
Q6RFH5	WDR74		Q7Z333	SETX		Q63ZY3	KANK2		Q6RFH5	WDR74
Q6RW13	AGTRAP		Q7Z3K3	POGZ		Q641Q2	WASHC2A		Q6RW13	AGTRAP
Q6UB35	MTHFD1L		Q7Z406	MYH14		Q658P3	STEAP3		Q6UB35	MTHFD1L
Q6UW68	TMEM205		Q7Z417	NUFIP2		Q66PJ3	ARL6IP4		Q6UW68	TMEM205
Q6UWN8	SPINK6		Q7Z422	SZRD1		Q68D91	MBLAC2		Q6UWN8	SPINK6
Q6UX04	CWC27		Q7Z460	CLASP1		Q68E01	INTS3		Q6UX04	CWC27
Q6UX71	PLXDC2		Q7Z478	DHX29		Q68EM7	ARHGAP17		Q6UX71	PLXDC2
Q6UXH1	CRELD2		Q7Z4H3	HDDC2		Q69YN2	CWF19L1		Q6UXH1	CRELD2
Q6UXN9	WDR82		Q7Z4H7	HAUS6		Q6DD87	ZNF787		Q6UXN9	WDR82
Q6VN20	RANBP10		Q7Z4Q2	HEATR3		Q6DD88	ATL3		Q6VN20	RANBP10
Q6WCQ1	MPRIP		Q7Z4S6	KIF21A		Q6DKI1	RPL7L1		Q6WCQ1	MPRIP
Q6WRI0	IGSF10		Q7Z4V5	HDGFL2		Q6DKJ4	NXN		Q6WRI0	IGSF10
Q6XQN6	NAPRT		Q7Z5L9	IRF2BP2		Q6EMK4	VASN		Q6XQN6	NAPRT
Q6XZF7	DNMBP		Q7Z6E9	RBBP6		Q6FI81	CIAPIN1		Q6XZF7	DNMBP
Q6Y1H2	HACD2		Q7Z6Z7	HUWE1		Q6GMV3	PTRHD1		Q6Y1H2	HACD2
Q6Y7W6	GIGYF2		Q7Z739	YTHDF3		Q6IBS0	TWF2		Q6Y7W6	GIGYF2
Q6YN16	HSDL2		Q7Z7H5	TMED4		Q6IBW4	NCAPH2		Q6YN16	HSDL2
Q6ZMZ3	SYNE3		Q7Z7K0	CMC1		Q6KC79	NIPBL		Q6ZMZ3	SYNE3
Q6ZNB6	NFXL1		Q86SF2	GALNT7		Q6L8Q7	PDE12		Q6ZNB6	NFXL1
Q6ZS17	RIPOR1		Q86SX6	GLRX5		Q6NUK1	SLC25A24		Q6ZS17	RIPOR1
Q6ZSJ8	C1orf122		Q86TG7	PEG10		Q6NUQ4	TMEM214		Q6ZSJ8	C1orf122
Q70E73	RAPH1		Q86U38	NOP9		Q6NVY1	HIBCH		Q70E73	RAPH1
Q70J99	UNC13D		Q86U42	PABPN1		Q6NXE6	ARMC6		Q70J99	UNC13D
Q70UQ0	IKBIP		Q86U90	YRDC		Q6NXR4	TTI2		Q70UQ0	IKBIP
Q71DI3	HIST2H3A		Q86UE4	MTDH		Q6NZI2	CAVIN1		Q71DI3	HIST2H3A
Q71RC2	LARP4		Q86UK7	ZNF598		Q6P158	DHX57		Q71RC2	LARP4
Q71U36	TUBA1A		Q86UP2	KTN1		Q6P161	MRPL54		Q71U36	TUBA1A
Q71UM5	RPS27L		Q86UV5	USP48		Q6P1J9	CDC73		Q71UM5	RPS27L
Q75N03	CBLL1		Q86V48	LUZP1		Q6P1L8	MRPL14		Q75N03	CBLL1
Q7KZ85	SUPT6H		Q86V81	ALYREF		Q6P1M0	SLC27A4		Q7KZ85	SUPT6H
Q7KZF4	SND1		Q86VP6	CAND1		Q6P1Q9	METTL2B		Q7KZF4	SND1
Q7L014	DDX46		Q86VQ1	GLCCI1		Q6P2Q9	PRPF8		Q7L014	DDX46
Q7L0Y3	TRMT10C		Q86VV8	RTTN		Q6P4E1	CASC4		Q7L0Y3	TRMT10C
Q7L1Q6	BZW1		Q86WB0	ZC3HC1		Q6P587	FAHD1		Q7L1Q6	BZW1
Q7L2E3	DHX30		Q86WR0	CCDC25		Q6P6C2	ALKBH5		Q7L2E3	DHX30
Q7L2H7	EIF3M		Q86X55	CARM1		Q6P996	PDXDC1		Q7L2H7	EIF3M
Q7L4I2	RSRC2		Q86XP3	DDX42		Q6PD62	CTR9		Q7L4I2	RSRC2
Q7L576	CYFIP1		Q86XZ4	SPATS2		Q6PH81	C16orf87		Q7L576	CYFIP1
Q7L5D6	GET4		Q86Y56	DNAAF5		Q6PI48	DARS2		Q7L5D6	GET4
Q7L5N1	COPS6		Q86Y82	STX12		Q6PIU2	NCEH1		Q7L5N1	COPS6
Q7RTV0	PHF5A		Q8IV08	PLD3		Q6PJG6	BRAT1		Q7RTV0	PHF5A
Q7Z2K6	ERMP1		Q8IVF2	AHNAK2		Q6PJT7	ZC3H14		Q7Z2K6	ERMP1
Q7Z2T5	TRMT1L		Q8IVM0	CCDC50		Q6PKG0	LARP1		Q7Z2T5	TRMT1L
Q7Z2W4	ZC3HAV1		Q8IVS2	MCAT		Q6PL18	ATAD2		Q7Z2W4	ZC3HAV1
Q7Z2Z2	EFL1		Q8IVT2	MISP		Q6RFH5	WDR74		Q7Z2Z2	EFL1
Q7Z3K3	POGZ		Q8IWB7	WDFY1		Q6RW13	AGTRAP		Q7Z3K3	POGZ
Q7Z406	MYH14		Q8IWE2	FAM114A1		Q6UB35	MTHFD1L		Q7Z406	MYH14
Q7Z417	NUFIP2		Q8IWS0	PHF6		Q6UN15	FIP1L1		Q7Z417	NUFIP2
Q7Z422	SZRD1		Q8IWX8	CHERP		Q6UW68	TMEM205		Q7Z422	SZRD1
Q7Z460	CLASP1		Q8IX12	CCAR1		Q6UX04	CWC27		Q7Z460	CLASP1
Q7Z478	DHX29		Q8IXB1	DNAJC10		Q6UX71	PLXDC2		Q7Z478	DHX29
Q7Z4V5	HDGFL2		Q8IXI1	RHOT2		Q6UXH1	CRELD2		Q7Z4V5	HDGFL2
Q7Z5L9	IRF2BP2		Q8IXQ4	GPALPP1		Q6UXN9	WDR82		Q7Z5L9	IRF2BP2
Q7Z6Z7	HUWE1		Q8IY81	FTSJ3		Q6WCQ1	MPRIP		Q7Z6Z7	HUWE1
Q7Z739	YTHDF3		Q8IYB3	SRRM1		Q6WRI0	IGSF10		Q7Z739	YTHDF3
Q7Z7H5	TMED4		Q8IYI6	EXOC8		Q6XQN6	NAPRT		Q7Z7H5	TMED4
Q7Z7H8	MRPL10		Q8IYL3	C1orf174		Q6XZF7	DNMBP		Q7Z7H8	MRPL10
Q7Z7K6	CENPV		Q8IYT4	KATNAL2		Q6Y1H2	HACD2		Q7Z7K6	CENPV
Q86SF2	GALNT7		Q8IZ73	RPUSD2		Q6Y7W6	GIGYF2		Q86SF2	GALNT7
Q86SX6	GLRX5		Q8IZL8	PELP1		Q6YN16	HSDL2		Q86SX6	GLRX5
Q86TG7	PEG10		Q8IZW8	TNS4		Q6ZSJ8	C1orf122		Q86TG7	PEG10
Q86TI2	DPP9		Q8N0X7	SPART		Q709C8	VPS13C		Q86TI2	DPP9
Q86U42	PABPN1		Q8N122	RPTOR		Q70J99	UNC13D		Q86U42	PABPN1
Q86U90	YRDC		Q8N163	CCAR2		Q70UQ0	IKBIP		Q86U90	YRDC
Q86UE4	MTDH		Q8N183	NDUFAF2		Q71DI3	HIST2H3A		Q86UE4	MTDH
Q86UK7	ZNF598		Q8N1F7	NUP93		Q71RC2	LARP4		Q86UK7	ZNF598
Q86UL3	GPAT4		Q8N1G4	LRRC47		Q71U36	TUBA1A		Q86UL3	GPAT4
Q86UP2	KTN1		Q8N3D4	EHBP1L1		Q71UM5	RPS27L		Q86UP2	KTN1
Q86UY6	NAA40		Q8N3U4	STAG2		Q75N03	CBLL1		Q86UY6	NAA40
Q86V35	CABP7		Q8N3X1	FNBP4		Q7KZF4	SND1		Q86V35	CABP7
Q86V48	LUZP1		Q8N5K1	CISD2		Q7L014	DDX46		Q86V48	LUZP1
Q86V81	ALYREF		Q8N5M4	TTC9C		Q7L0Y3	TRMT10C		Q86V81	ALYREF
Q86VP6	CAND1		Q8N5N7	MRPL50		Q7L1Q6	BZW1		Q86VP6	CAND1
Q86VQ1	GLCCI1		Q8N684	CPSF7		Q7L1W4	LRRC8D		Q86VQ1	GLCCI1
Q86VV8	RTTN		Q8N6H7	ARFGAP2		Q7L2E3	DHX30		Q86VV8	RTTN
Q86WB0	ZC3HC1		Q8N6M0	OTUD6B		Q7L2H7	EIF3M		Q86WB0	ZC3HC1
Q86WR0	CCDC25		Q8N6T3	ARFGAP1		Q7L4I2	RSRC2		Q86WR0	CCDC25
Q86X55	CARM1		Q8N726	CDKN2A		Q7L576	CYFIP1		Q86X55	CARM1
Q86XP3	DDX42		Q8N766	EMC1		Q7L5D6	GET4		Q86XP3	DDX42
Q86XZ4	SPATS2		Q8N7H5	PAF1		Q7L5N1	COPS6		Q86XZ4	SPATS2
Q86Y39	NDUFA11		Q8N8S7	ENAH		Q7LBC6	KDM3B		Q86Y39	NDUFA11
Q86Y56	DNAAF5		Q8N9T8	KRI1		Q7RTV0	PHF5A		Q86Y56	DNAAF5
Q8IVF2	AHNAK2		Q8NAV1	PRPF38A		Q7Z2K6	ERMP1		Q8IVF2	AHNAK2
Q8IVS2	MCAT		Q8NB90	SPATA5		Q7Z2T5	TRMT1L		Q8IVS2	MCAT
Q8IVT2	MISP		Q8NBI5	SLC43A3		Q7Z2W4	ZC3HAV1		Q8IVT2	MISP
Q8IWA0	WDR75		Q8NBJ5	COLGALT1		Q7Z2W9	MRPL21		Q8IWA0	WDR75
Q8IWB7	WDFY1		Q8NBJ7	SUMF2		Q7Z2Z2	EFL1		Q8IWB7	WDFY1
Q8IWE2	FAM114A1		Q8NBQ5	HSD17B11		Q7Z3B4	NUP54		Q8IWE2	FAM114A1
Q8IWI9	MGA		Q8NBS9	TXNDC5		Q7Z3K3	POGZ		Q8IWI9	MGA
Q8IWS0	PHF6		Q8NBX0	SCCPDH		Q7Z406	MYH14		Q8IWS0	PHF6
Q8IWX8	CHERP		Q8NC51	SERBP1		Q7Z417	NUFIP2		Q8IWX8	CHERP
Q8IX12	CCAR1		Q8NC56	LEMD2		Q7Z422	SZRD1		Q8IX12	CCAR1
Q8IXB1	DNAJC10		Q8NCA5	FAM98A		Q7Z460	CLASP1		Q8IXB1	DNAJC10
Q8IXH7	NELFCD		Q8NCW5	NAXE		Q7Z4H3	HDDC2		Q8IXH7	NELFCD
Q8IXI1	RHOT2		Q8NDC0	MAPK1IP1L		Q7Z4S6	KIF21A		Q8IXI1	RHOT2
Q8IXQ4	GPALPP1		Q8NDH2	CCDC168		Q7Z4V5	HDGFL2		Q8IXQ4	GPALPP1
Q8IXS6	PALM2		Q8NE71	ABCF1		Q7Z4W1	DCXR		Q8IXS6	PALM2
Q8IY57	YAF2		Q8NEG5	ZSWIM2		Q7Z5L9	IRF2BP2		Q8IY57	YAF2
Q8IY67	RAVER1		Q8NEJ9	NGDN		Q7Z6Z7	HUWE1		Q8IY67	RAVER1
Q8IY81	FTSJ3		Q8NEW0	SLC30A7		Q7Z739	YTHDF3		Q8IY81	FTSJ3
Q8IYB3	SRRM1		Q8NF37	LPCAT1		Q7Z7F7	MRPL55		Q8IYB3	SRRM1
Q8IYI6	EXOC8		Q8NFH3	NUP43		Q7Z7H5	TMED4		Q8IYI6	EXOC8
Q8IYL3	C1orf174		Q8NFH4	NUP37		Q7Z7H8	MRPL10		Q8IYL3	C1orf174
Q8IYT4	KATNAL2		Q8NFH5	NUP35		Q7Z7K0	CMC1		Q8IYT4	KATNAL2
Q8IZ73	RPUSD2		Q8NFJ5	GPRC5A		Q86SF2	GALNT7		Q8IZ73	RPUSD2
Q8IZD2	KMT2E		Q8NFQ8	TOR1AIP2		Q86SX6	GLRX5		Q8IZD2	KMT2E
Q8IZL8	PELP1		Q8NHH9	ATL2		Q86TG7	PEG10		Q8IZL8	PELP1
Q8IZW8	TNS4		Q8NHP8	PLBD2		Q86TS9	MRPL52		Q8IZW8	TNS4
Q8N0X7	SPART		Q8NI27	THOC2		Q86U42	PABPN1		Q8N0X7	SPART
Q8N163	CCAR2		Q8NI36	WDR36		Q86U90	YRDC		Q8N163	CCAR2
Q8N1F7	NUP93		Q8TAA9	VANGL1		Q86UE4	MTDH		Q8N1F7	NUP93
Q8N1G4	LRRC47		Q8TAD8	SNIP1		Q86UL3	GPAT4		Q8N1G4	LRRC47
Q8N392	ARHGAP18		Q8TAE8	GADD45GIP1		Q86UP2	KTN1		Q8N392	ARHGAP18
Q8N3D4	EHBP1L1		Q8TAQ2	SMARCC2		Q86UV5	USP48		Q8N3D4	EHBP1L1
Q8N3X1	FNBP4		Q8TAT6	NPLOC4		Q86UY6	NAA40		Q8N3X1	FNBP4
Q8N4V1	MMGT1		Q8TBC4	UBA3		Q86V48	LUZP1		Q8N4V1	MMGT1
Q8N543	OGFOD1		Q8TBX8	PIP4K2C		Q86V81	ALYREF		Q8N543	OGFOD1
Q8N5K1	CISD2		Q8TC07	TBC1D15		Q86VI3	IQGAP3		Q8N5K1	CISD2
Q8N5M4	TTC9C		Q8TCJ2	STT3B		Q86VM9	ZC3H18		Q8N5M4	TTC9C
Q8N5N7	MRPL50		Q8TCS8	PNPT1		Q86VP6	CAND1		Q8N5N7	MRPL50
Q8N684	CPSF7		Q8TCT9	HM13		Q86VQ1	GLCCI1		Q8N684	CPSF7
Q8N6H7	ARFGAP2		Q8TD19	NEK9		Q86VV8	RTTN		Q8N6H7	ARFGAP2
Q8N6M0	OTUD6B		Q8TDD1	DDX54		Q86WB0	ZC3HC1		Q8N6M0	OTUD6B
Q8N6T3	ARFGAP1		Q8TDN6	BRIX1		Q86WI1	PKHD1L1		Q8N6T3	ARFGAP1
Q8N726	CDKN2A		Q8TDX7	NEK7		Q86WQ0	NR2C2AP		Q8N726	CDKN2A
Q8N766	EMC1		Q8TEB1	DCAF11		Q86WR0	CCDC25		Q8N766	EMC1
Q8N7H5	PAF1		Q8TEM1	NUP210		Q86X55	CARM1		Q8N7H5	PAF1
Q8N8A6	DDX51		Q8TEQ6	GEMIN5		Q86X76	NIT1		Q8N8A6	DDX51
Q8N8S7	ENAH		Q8TEX9	IPO4		Q86XP3	DDX42		Q8N8S7	ENAH
Q8N983	MRPL43		Q8WU90	ZC3H15		Q86XZ4	SPATS2		Q8N983	MRPL43
Q8N9N8	EIF1AD		Q8WUA2	PPIL4		Q86Y56	DNAAF5		Q8N9N8	EIF1AD
Q8N9T8	KRI1		Q8WUA4	GTF3C2		Q86Y82	STX12		Q8N9T8	KRI1
Q8NAV1	PRPF38A		Q8WUD4	CCDC12		Q8IV08	PLD3		Q8NAV1	PRPF38A
Q8NB90	SPATA5		Q8WUF5	PPP1R13L		Q8IV38	ANKMY2		Q8NB90	SPATA5
Q8NBI5	SLC43A3		Q8WUH6	TMEM263		Q8IVF2	AHNAK2		Q8NBI5	SLC43A3
Q8NBJ5	COLGALT1		Q8WUM0	NUP133		Q8IVJ8	APRG1		Q8NBJ5	COLGALT1
Q8NBJ7	SUMF2		Q8WUM4	PDCD6IP		Q8IVM0	CCDC50		Q8NBJ7	SUMF2
Q8NBN7	RDH13		Q8WUX1	SLC38A5		Q8IVS2	MCAT		Q8NBN7	RDH13
Q8NBQ5	HSD17B11		Q8WVB6	CHTF18		Q8IVT2	MISP		Q8NBQ5	HSD17B11
Q8NBS9	TXNDC5		Q8WVJ2	NUDCD2		Q8IVT5	KSR1		Q8NBS9	TXNDC5
Q8NC51	SERBP1		Q8WVM8	SCFD1		Q8IWB7	WDFY1		Q8NC51	SERBP1
Q8NC60	NOA1		Q8WVV9	HNRNPLL		Q8IWE2	FAM114A1		Q8NC60	NOA1
Q8NCA5	FAM98A		Q8WVY7	UBLCP1		Q8IWS0	PHF6		Q8NCA5	FAM98A
Q8NCW5	NAXE		Q8WW12	PCNP		Q8IX12	CCAR1		Q8NCW5	NAXE
Q8NDH2	CCDC168		Q8WWI1	LMO7		Q8IX18	DHX40		Q8NDH2	CCDC168
Q8NE71	ABCF1		Q8WWK9	CKAP2		Q8IXB1	DNAJC10		Q8NE71	ABCF1
Q8NE86	MCU		Q8WWM7	ATXN2L		Q8IXI1	RHOT2		Q8NE86	MCU
Q8NEJ9	NGDN		Q8WWQ0	PHIP		Q8IXM3	MRPL41		Q8NEJ9	NGDN
Q8NEW0	SLC30A7		Q8WWY3	PRPF31		Q8IXQ4	GPALPP1		Q8NEW0	SLC30A7
Q8NEZ3	WDR19		Q8WX93	PALLD		Q8IY67	RAVER1		Q8NEZ3	WDR19
Q8NF37	LPCAT1		Q8WXA9	SREK1		Q8IY81	FTSJ3		Q8NF37	LPCAT1
Q8NFH3	NUP43		Q8WXE9	STON2		Q8IYB3	SRRM1		Q8NFH3	NUP43
Q8NFH4	NUP37		Q8WXF1	PSPC1		Q8IYL3	C1orf174		Q8NFH4	NUP37
Q8NFH5	NUP35		Q8WXI7	MUC16		Q8IYT4	KATNAL2		Q8NFH5	NUP35
Q8NFJ5	GPRC5A		Q8WXI9	GATAD2B		Q8IZL8	PELP1		Q8NFJ5	GPRC5A
Q8NFQ8	TOR1AIP2		Q8WXX5	DNAJC9		Q8IZW8	TNS4		Q8NFQ8	TOR1AIP2
Q8NFW8	CMAS		Q8WY22	BRI3BP		Q8N0X7	SPART		Q8NFW8	CMAS
Q8NHP8	PLBD2		Q8WYP5	AHCTF1		Q8N108	MIER1		Q8NHP8	PLBD2
Q8NI27	THOC2		Q8WZ42	TTN		Q8N122	RPTOR		Q8NI27	THOC2
Q8NI36	WDR36		Q8WZ82	OVCA2		Q8N163	CCAR2		Q8NI36	WDR36
Q8TAA9	VANGL1		Q92466	DDB2		Q8N183	NDUFAF2		Q8TAA9	VANGL1
Q8TAD8	SNIP1		Q92482	AQP3		Q8N1F7	NUP93		Q8TAD8	SNIP1
Q8TAE8	GADD45GIP1		Q92499	DDX1		Q8N1G4	LRRC47		Q8TAE8	GADD45GIP1
Q8TAQ2	SMARCC2		Q92520	FAM3C		Q8N2F6	ARMC10		Q8TAQ2	SMARCC2
Q8TAT6	NPLOC4		Q92522	H1FX		Q8N335	GPD1L		Q8TAT6	NPLOC4
Q8TBC4	UBA3		Q92526	CCT6B		Q8N392	ARHGAP18		Q8TBC4	UBA3
Q8TC07	TBC1D15		Q92530	PSMF1		Q8N3C0	ASCC3		Q8TC07	TBC1D15
Q8TC12	RDH11		Q92538	GBF1		Q8N3U4	STAG2		Q8TC12	RDH11
Q8TCD5	NT5C		Q92541	RTF1		Q8N3X1	FNBP4		Q8TCD5	NT5C
Q8TCJ2	STT3B		Q92542	NCSTN		Q8N4V1	MMGT1		Q8TCJ2	STT3B
Q8TCS8	PNPT1		Q92544	TM9SF4		Q8N543	OGFOD1		Q8TCS8	PNPT1
Q8TCT9	HM13		Q92552	MRPS27		Q8N584	TTC39C		Q8TCT9	HM13
Q8TD19	NEK9		Q92572	AP3S1		Q8N5K1	CISD2		Q8TD19	NEK9
Q8TDD1	DDX54		Q92575	UBXN4		Q8N5M4	TTC9C		Q8TDD1	DDX54
Q8TDN6	BRIX1		Q92597	NDRG1		Q8N5N7	MRPL50		Q8TDN6	BRIX1
Q8TEM1	NUP210		Q92598	HSPH1		Q8N684	CPSF7		Q8TEM1	NUP210
Q8TEQ6	GEMIN5		Q92615	LARP4B		Q8N6H7	ARFGAP2		Q8TEQ6	GEMIN5
Q8TEX9	IPO4		Q92616	GCN1		Q8N6M0	OTUD6B		Q8TEX9	IPO4
Q8WU90	ZC3H15		Q92621	NUP205		Q8N6T3	ARFGAP1		Q8WU90	ZC3H15
Q8WUA2	PPIL4		Q92643	PIGK		Q8N726	CDKN2A		Q8WUA2	PPIL4
Q8WUA4	GTF3C2		Q92667	AKAP1		Q8N766	EMC1		Q8WUA4	GTF3C2
Q8WUD4	CCDC12		Q92688	ANP32B		Q8N7H5	PAF1		Q8WUD4	CCDC12
Q8WUF5	PPP1R13L		Q92733	PRCC		Q8N8A6	DDX51		Q8WUF5	PPP1R13L
Q8WUM0	NUP133		Q92734	TFG		Q8N8S7	ENAH		Q8WUM0	NUP133
Q8WUM4	PDCD6IP		Q92747	ARPC1A		Q8N983	MRPL43		Q8WUM4	PDCD6IP
Q8WUX1	SLC38A5		Q92769	HDAC2		Q8N9N8	EIF1AD		Q8WUX1	SLC38A5
Q8WVM8	SCFD1		Q92783	STAM		Q8NAV1	PRPF38A		Q8WVM8	SCFD1
Q8WVV9	HNRNPLL		Q92797	SYMPK		Q8NBI5	SLC43A3		Q8WVV9	HNRNPLL
Q8WVY7	UBLCP1		Q92804	TAF15		Q8NBJ5	COLGALT1		Q8WVY7	UBLCP1
Q8WW12	PCNP		Q92805	GOLGA1		Q8NBJ7	SUMF2		Q8WW12	PCNP
Q8WWI1	LMO7		Q92817	EVPL		Q8NBQ5	HSD17B11		Q8WWI1	LMO7
Q8WWK9	CKAP2		Q92841	DDX17		Q8NBS9	TXNDC5		Q8WWK9	CKAP2
Q8WWM7	ATXN2L		Q92878	RAD50		Q8NBU5	ATAD1		Q8WWM7	ATXN2L
Q8WWQ0	PHIP		Q92879	CELF1		Q8NC51	SERBP1		Q8WWQ0	PHIP
[truncated: 1,320 more rows]

## Sheet: i-FASP-repli1_pro
Protein IDs	Majority protein IDs	Peptide counts (all)	Peptide counts (razor+unique)	Peptide counts (unique)	Protein names	Gene names	Fasta headers	Razor + unique peptides	Unique peptides	Sequence coverage [%]	Unique + razor sequence coverage [%]	Unique sequence coverage [%]	Intensity
sp|Q96G61|NUD11_HUMAN;sp|Q8NFP7|NUD10_HUMAN;sp|Q9NZJ9|NUDT4_HUMAN;sp|A0A024RBG1|NUD4B_HUMAN	sp|Q96G61|NUD11_HUMAN;sp|Q8NFP7|NUD10_HUMAN;sp|Q9NZJ9|NUDT4_HUMAN;sp|A0A024RBG1|NUD4B_HUMAN	1;1;1;1	1;1;1;1	1;1;1;1	Diphosphoinositol polyphosphate phosphohydrolase 3-beta	NUDT11	sp|Q96G61|NUD11_HUMAN Diphosphoinositol polyphosphate phosphohydrolase 3-beta OS=Homo sapiens OX=9606 GN=NUDT11 PE=1 SV=1;sp|Q8NFP7|NUD10_HUMAN Diphosphoinositol polyphosphate phosphohydrolase 3-alpha OS=Homo sapiens OX=9606 GN=NUDT10 PE=1 SV=1;sp|Q9NZJ9|N	1	1	9.1	9.1	9.1	64266000
sp|P0DPI2|GAL3A_HUMAN;sp|A0A0B4J2D5|GAL3B_HUMAN	sp|P0DPI2|GAL3A_HUMAN;sp|A0A0B4J2D5|GAL3B_HUMAN	3;3	3;3	3;3	Glutamine amidotransferase-like class 1 domain-containing protein 3A, mitochondrial	GATD3A	sp|P0DPI2|GAL3A_HUMAN Glutamine amidotransferase-like class 1 domain-containing protein 3A, mitochondrial OS=Homo sapiens OX=9606 GN=GATD3A PE=1 SV=1;sp|A0A0B4J2D5|GAL3B_HUMAN Glutamine amidotransferase-like class 1 domain-containing protein 3B, mitochondr	3	3	20.1	20.1	20.1	869610000
sp|A0AVT1|UBA6_HUMAN	sp|A0AVT1|UBA6_HUMAN	4	4	4	Ubiquitin-like modifier-activating enzyme 6	UBA6	sp|A0AVT1|UBA6_HUMAN Ubiquitin-like modifier-activating enzyme 6 OS=Homo sapiens OX=9606 GN=UBA6 PE=1 SV=1	4	4	6.8	6.8	6.8	222570000
sp|A0FGR8|ESYT2_HUMAN	sp|A0FGR8|ESYT2_HUMAN	4	4	4	Extended synaptotagmin-2	ESYT2	sp|A0FGR8|ESYT2_HUMAN Extended synaptotagmin-2 OS=Homo sapiens OX=9606 GN=ESYT2 PE=1 SV=1	4	4	7.1	7.1	7.1	314270000
sp|A0JLT2|MED19_HUMAN	sp|A0JLT2|MED19_HUMAN	2	2	2	Mediator of RNA polymerase II transcription subunit 19	MED19	sp|A0JLT2|MED19_HUMAN Mediator of RNA polymerase II transcription subunit 19 OS=Homo sapiens OX=9606 GN=MED19 PE=1 SV=2	2	2	19.3	19.3	19.3	50207000
sp|A0MZ66|SHOT1_HUMAN	sp|A0MZ66|SHOT1_HUMAN	1	1	1	Shootin-1	SHTN1	sp|A0MZ66|SHOT1_HUMAN Shootin-1 OS=Homo sapiens OX=9606 GN=SHTN1 PE=1 SV=4	1	1	3.2	3.2	3.2	1260200
sp|A1L0T0|ILVBL_HUMAN	sp|A1L0T0|ILVBL_HUMAN	2	2	2	Acetolactate synthase-like protein	ILVBL	sp|A1L0T0|ILVBL_HUMAN Acetolactate synthase-like protein OS=Homo sapiens OX=9606 GN=ILVBL PE=1 SV=2	2	2	6.3	6.3	6.3	631170000
sp|A1L390|PKHG3_HUMAN	sp|A1L390|PKHG3_HUMAN	1	1	1	Pleckstrin homology domain-containing family G member 3	PLEKHG3	sp|A1L390|PKHG3_HUMAN Pleckstrin homology domain-containing family G member 3 OS=Homo sapiens OX=9606 GN=PLEKHG3 PE=1 SV=1	1	1	1.1	1.1	1.1	4706800
sp|A1X283|SPD2B_HUMAN;sp|Q5TCZ1|SPD2A_HUMAN	sp|A1X283|SPD2B_HUMAN	4;1	4;1	4;1	SH3 and PX domain-containing protein 2B	SH3PXD2B	sp|A1X283|SPD2B_HUMAN SH3 and PX domain-containing protein 2B OS=Homo sapiens OX=9606 GN=SH3PXD2B PE=1 SV=3	4	4	6.5	6.5	6.5	282050000
sp|A4D1E9|GTPBA_HUMAN	sp|A4D1E9|GTPBA_HUMAN	1	1	1	GTP-binding protein 10	GTPBP10	sp|A4D1E9|GTPBA_HUMAN GTP-binding protein 10 OS=Homo sapiens OX=9606 GN=GTPBP10 PE=1 SV=1	1	1	3.9	3.9	3.9	34905000
sp|A4D1P6|WDR91_HUMAN	sp|A4D1P6|WDR91_HUMAN	1	1	1	WD repeat-containing protein 91	WDR91	sp|A4D1P6|WDR91_HUMAN WD repeat-containing protein 91 OS=Homo sapiens OX=9606 GN=WDR91 PE=1 SV=2	1	1	2	2	2	37237000
sp|A5YKK6|CNOT1_HUMAN	sp|A5YKK6|CNOT1_HUMAN	10	10	10	CCR4-NOT transcription complex subunit 1	CNOT1	sp|A5YKK6|CNOT1_HUMAN CCR4-NOT transcription complex subunit 1 OS=Homo sapiens OX=9606 GN=CNOT1 PE=1 SV=2	10	10	6.4	6.4	6.4	275190000
sp|A6NCE7|MP3B2_HUMAN;sp|Q9GZQ8|MLP3B_HUMAN;sp|Q9H492|MLP3A_HUMAN	sp|A6NCE7|MP3B2_HUMAN;sp|Q9GZQ8|MLP3B_HUMAN;sp|Q9H492|MLP3A_HUMAN	2;2;1	2;2;1	2;2;1	Microtubule-associated proteins 1A/1B light chain 3 beta 2	MAP1LC3B2	sp|A6NCE7|MP3B2_HUMAN Microtubule-associated proteins 1A/1B light chain 3 beta 2 OS=Homo sapiens OX=9606 GN=MAP1LC3B2 PE=2 SV=1;sp|Q9GZQ8|MLP3B_HUMAN Microtubule-associated proteins 1A/1B light chain 3B OS=Homo sapiens OX=9606 GN=MAP1LC3B PE=1 SV=3;sp|Q9H4	2	2	16.8	16.8	16.8	247400000
sp|A6NDG6|PGP_HUMAN	sp|A6NDG6|PGP_HUMAN	5	5	5	Glycerol-3-phosphate phosphatase	PGP	sp|A6NDG6|PGP_HUMAN Glycerol-3-phosphate phosphatase OS=Homo sapiens OX=9606 GN=PGP PE=1 SV=1	5	5	20.6	20.6	20.6	856930000
sp|A6NED2|RCCD1_HUMAN	sp|A6NED2|RCCD1_HUMAN	1	1	1	RCC1 domain-containing protein 1	RCCD1	sp|A6NED2|RCCD1_HUMAN RCC1 domain-containing protein 1 OS=Homo sapiens OX=9606 GN=RCCD1 PE=1 SV=1	1	1	5.1	5.1	5.1	78508000
sp|A6NFI3|ZN316_HUMAN	sp|A6NFI3|ZN316_HUMAN	1	1	1	Zinc finger protein 316	ZNF316	sp|A6NFI3|ZN316_HUMAN Zinc finger protein 316 OS=Homo sapiens OX=9606 GN=ZNF316 PE=1 SV=1	1	1	2.3	2.3	2.3	13612000
sp|A6NHR9|SMHD1_HUMAN	sp|A6NHR9|SMHD1_HUMAN	3	3	3	Structural maintenance of chromosomes flexible hinge domain-containing protein 1	SMCHD1	sp|A6NHR9|SMHD1_HUMAN Structural maintenance of chromosomes flexible hinge domain-containing protein 1 OS=Homo sapiens OX=9606 GN=SMCHD1 PE=1 SV=2	3	3	1.9	1.9	1.9	259160000
sp|A6NJ78|MET15_HUMAN;sp|P0C7V9|ME15P_HUMAN	sp|A6NJ78|MET15_HUMAN;sp|P0C7V9|ME15P_HUMAN	2;1	2;1	2;1	Probable methyltransferase-like protein 15	METTL15	sp|A6NJ78|MET15_HUMAN Probable methyltransferase-like protein 15 OS=Homo sapiens OX=9606 GN=METTL15 PE=1 SV=1;sp|P0C7V9|ME15P_HUMAN Putative methyltransferase-like protein 15P1 OS=Homo sapiens OX=9606 GN=METTL15P1 PE=5 SV=1	2	2	7.1	7.1	7.1	78699000
sp|P10966|CD8B_HUMAN;sp|A6NJW9|CD8B2_HUMAN	sp|P10966|CD8B_HUMAN;sp|A6NJW9|CD8B2_HUMAN	1;1	1;1	1;1	T-cell surface glycoprotein CD8 beta chain	CD8B	sp|P10966|CD8B_HUMAN T-cell surface glycoprotein CD8 beta chain OS=Homo sapiens OX=9606 GN=CD8B PE=1 SV=1;sp|A6NJW9|CD8B2_HUMAN T-cell surface glycoprotein CD8 beta-2 chain OS=Homo sapiens OX=9606 GN=CD8B2 PE=3 SV=3	1	1	8.6	8.6	8.6	0
sp|A6ZKI3|RTL8C_HUMAN	sp|A6ZKI3|RTL8C_HUMAN	1	1	1	Retrotransposon Gag-like protein 8C	RTL8C	sp|A6ZKI3|RTL8C_HUMAN Retrotransposon Gag-like protein 8C OS=Homo sapiens OX=9606 GN=RTL8C PE=1 SV=1	1	1	10.6	10.6	10.6	18247000
sp|A8CG34|P121C_HUMAN;sp|Q96HA1|P121A_HUMAN	sp|A8CG34|P121C_HUMAN;sp|Q96HA1|P121A_HUMAN	1;1	1;1	1;1	Nuclear envelope pore membrane protein POM 121C	POM121C	sp|A8CG34|P121C_HUMAN Nuclear envelope pore membrane protein POM 121C OS=Homo sapiens OX=9606 GN=POM121C PE=1 SV=3;sp|Q96HA1|P121A_HUMAN Nuclear envelope pore membrane protein POM 121 OS=Homo sapiens OX=9606 GN=POM121 PE=1 SV=2	1	1	1.6	1.6	1.6	17243000
sp|Q99613|EIF3C_HUMAN;sp|B5ME19|EIFCL_HUMAN	sp|Q99613|EIF3C_HUMAN;sp|B5ME19|EIFCL_HUMAN	13;13	13;13	13;13	Eukaryotic translation initiation factor 3 subunit C	EIF3C	sp|Q99613|EIF3C_HUMAN Eukaryotic translation initiation factor 3 subunit C OS=Homo sapiens OX=9606 GN=EIF3C PE=1 SV=1;sp|B5ME19|EIFCL_HUMAN Eukaryotic translation initiation factor 3 subunit C-like protein OS=Homo sapiens OX=9606 GN=EIF3CL PE=3 SV=1	13	13	16.1	16.1	16.1	3018000000
sp|E9PAV3|NACAM_HUMAN;sp|Q13765|NACA_HUMAN;sp|Q9BZK3|NACP4_HUMAN	sp|E9PAV3|NACAM_HUMAN;sp|Q13765|NACA_HUMAN	4;4;1	4;4;1	4;4;1	Nascent polypeptide-associated complex subunit alpha, muscle-specific form	NACA	sp|E9PAV3|NACAM_HUMAN Nascent polypeptide-associated complex subunit alpha, muscle-specific form OS=Homo sapiens OX=9606 GN=NACA PE=1 SV=1;sp|Q13765|NACA_HUMAN Nascent polypeptide-associated complex subunit alpha OS=Homo sapiens OX=9606 GN=NACA PE=1 SV=1	4	4	2.6	2.6	2.6	3676300000
sp|E9PRG8|CK098_HUMAN	sp|E9PRG8|CK098_HUMAN	2	2	2	Uncharacterized protein C11orf98	C11orf98	sp|E9PRG8|CK098_HUMAN Uncharacterized protein C11orf98 OS=Homo sapiens OX=9606 GN=C11orf98 PE=4 SV=2	2	2	21.1	21.1	21.1	426510000
sp|O00115|DNS2A_HUMAN	sp|O00115|DNS2A_HUMAN	2	2	2	Deoxyribonuclease-2-alpha	DNASE2	sp|O00115|DNS2A_HUMAN Deoxyribonuclease-2-alpha OS=Homo sapiens OX=9606 GN=DNASE2 PE=1 SV=2	2	2	6.1	6.1	6.1	292470000
sp|O00116|ADAS_HUMAN	sp|O00116|ADAS_HUMAN	8	8	8	Alkyldihydroxyacetonephosphate synthase, peroxisomal	AGPS	sp|O00116|ADAS_HUMAN Alkyldihydroxyacetonephosphate synthase, peroxisomal OS=Homo sapiens OX=9606 GN=AGPS PE=1 SV=1	8	8	18.2	18.2	18.2	1537900000
sp|O00139|KIF2A_HUMAN;sp|Q8N4N8|KIF2B_HUMAN	sp|O00139|KIF2A_HUMAN	3;1	3;1	3;1	Kinesin-like protein KIF2A	KIF2A	sp|O00139|KIF2A_HUMAN Kinesin-like protein KIF2A OS=Homo sapiens OX=9606 GN=KIF2A PE=1 SV=3	3	3	6.4	6.4	6.4	0
sp|O00148|DX39A_HUMAN	sp|O00148|DX39A_HUMAN	12	2	2	ATP-dependent RNA helicase DDX39A	DDX39A	sp|O00148|DX39A_HUMAN ATP-dependent RNA helicase DDX39A OS=Homo sapiens OX=9606 GN=DDX39A PE=1 SV=2	2	2	35.1	6.8	6.8	488980000
sp|O00151|PDLI1_HUMAN	sp|O00151|PDLI1_HUMAN	7	7	7	PDZ and LIM domain protein 1	PDLIM1	sp|O00151|PDLI1_HUMAN PDZ and LIM domain protein 1 OS=Homo sapiens OX=9606 GN=PDLIM1 PE=1 SV=4	7	7	36.8	36.8	36.8	769850000
sp|O00154|BACH_HUMAN	sp|O00154|BACH_HUMAN	3	3	3	Cytosolic acyl coenzyme A thioester hydrolase	ACOT7	sp|O00154|BACH_HUMAN Cytosolic acyl coenzyme A thioester hydrolase OS=Homo sapiens OX=9606 GN=ACOT7 PE=1 SV=3	3	3	9.7	9.7	9.7	308370000
sp|O00159|MYO1C_HUMAN	sp|O00159|MYO1C_HUMAN	7	7	7	Unconventional myosin-Ic	MYO1C	sp|O00159|MYO1C_HUMAN Unconventional myosin-Ic OS=Homo sapiens OX=9606 GN=MYO1C PE=1 SV=4	7	7	8.8	8.8	8.8	581000000
sp|O00161|SNP23_HUMAN	sp|O00161|SNP23_HUMAN	4	4	4	Synaptosomal-associated protein 23	SNAP23	sp|O00161|SNP23_HUMAN Synaptosomal-associated protein 23 OS=Homo sapiens OX=9606 GN=SNAP23 PE=1 SV=1	4	4	26.1	26.1	26.1	558890000
sp|O00170|AIP_HUMAN	sp|O00170|AIP_HUMAN	5	5	5	AH receptor-interacting protein	AIP	sp|O00170|AIP_HUMAN AH receptor-interacting protein OS=Homo sapiens OX=9606 GN=AIP PE=1 SV=2	5	5	19.4	19.4	19.4	696230000
sp|O00178|GTPB1_HUMAN	sp|O00178|GTPB1_HUMAN	1	1	1	GTP-binding protein 1	GTPBP1	sp|O00178|GTPB1_HUMAN GTP-binding protein 1 OS=Homo sapiens OX=9606 GN=GTPBP1 PE=1 SV=3	1	1	2.1	2.1	2.1	53600000
sp|O00186|STXB3_HUMAN	sp|O00186|STXB3_HUMAN	1	1	1	Syntaxin-binding protein 3	STXBP3	sp|O00186|STXB3_HUMAN Syntaxin-binding protein 3 OS=Homo sapiens OX=9606 GN=STXBP3 PE=1 SV=2	1	1	2.9	2.9	2.9	33260000
sp|O00189|AP4M1_HUMAN	sp|O00189|AP4M1_HUMAN	1	1	1	AP-4 complex subunit mu-1	AP4M1	sp|O00189|AP4M1_HUMAN AP-4 complex subunit mu-1 OS=Homo sapiens OX=9606 GN=AP4M1 PE=1 SV=2	1	1	2.4	2.4	2.4	11538000
sp|O00193|SMAP_HUMAN	sp|O00193|SMAP_HUMAN	1	1	1	Small acidic protein	SMAP	sp|O00193|SMAP_HUMAN Small acidic protein OS=Homo sapiens OX=9606 GN=SMAP PE=1 SV=1	1	1	8.7	8.7	8.7	259100000
sp|O00203|AP3B1_HUMAN;sp|Q13367|AP3B2_HUMAN	sp|O00203|AP3B1_HUMAN	3;1	3;1	3;1	AP-3 complex subunit beta-1	AP3B1	sp|O00203|AP3B1_HUMAN AP-3 complex subunit beta-1 OS=Homo sapiens OX=9606 GN=AP3B1 PE=1 SV=3	3	3	3.9	3.9	3.9	216560000
sp|O00217|NDUS8_HUMAN	sp|O00217|NDUS8_HUMAN	2	2	2	NADH dehydrogenase [ubiquinone] iron-sulfur protein 8, mitochondrial	NDUFS8	sp|O00217|NDUS8_HUMAN NADH dehydrogenase [ubiquinone] iron-sulfur protein 8, mitochondrial OS=Homo sapiens OX=9606 GN=NDUFS8 PE=1 SV=1	2	2	12.9	12.9	12.9	276070000
sp|O00220|TR10A_HUMAN	sp|O00220|TR10A_HUMAN	1	1	1	Tumor necrosis factor receptor superfamily member 10A	TNFRSF10A	sp|O00220|TR10A_HUMAN Tumor necrosis factor receptor superfamily member 10A OS=Homo sapiens OX=9606 GN=TNFRSF10A PE=1 SV=3	1	1	3.4	3.4	3.4	27631000
sp|O00231|PSD11_HUMAN	sp|O00231|PSD11_HUMAN	12	12	12	26S proteasome non-ATPase regulatory subunit 11	PSMD11	sp|O00231|PSD11_HUMAN 26S proteasome non-ATPase regulatory subunit 11 OS=Homo sapiens OX=9606 GN=PSMD11 PE=1 SV=3	12	12	36.5	36.5	36.5	4164800000
sp|O00232|PSD12_HUMAN	sp|O00232|PSD12_HUMAN	7	7	7	26S proteasome non-ATPase regulatory subunit 12	PSMD12	sp|O00232|PSD12_HUMAN 26S proteasome non-ATPase regulatory subunit 12 OS=Homo sapiens OX=9606 GN=PSMD12 PE=1 SV=3	7	7	20	20	20	686880000
sp|O00233|PSMD9_HUMAN	sp|O00233|PSMD9_HUMAN	4	4	4	26S proteasome non-ATPase regulatory subunit 9	PSMD9	sp|O00233|PSMD9_HUMAN 26S proteasome non-ATPase regulatory subunit 9 OS=Homo sapiens OX=9606 GN=PSMD9 PE=1 SV=3	4	4	26.5	26.5	26.5	397790000
sp|O00244|ATOX1_HUMAN	sp|O00244|ATOX1_HUMAN	2	2	2	Copper transport protein ATOX1	ATOX1	sp|O00244|ATOX1_HUMAN Copper transport protein ATOX1 OS=Homo sapiens OX=9606 GN=ATOX1 PE=1 SV=1	2	2	38.2	38.2	38.2	329860000
sp|O00255|MEN1_HUMAN	sp|O00255|MEN1_HUMAN	1	1	1	Menin	MEN1	sp|O00255|MEN1_HUMAN Menin OS=Homo sapiens OX=9606 GN=MEN1 PE=1 SV=4	1	1	2.3	2.3	2.3	81394000
sp|O00264|PGRC1_HUMAN	sp|O00264|PGRC1_HUMAN	3	3	3	Membrane-associated progesterone receptor component 1	PGRMC1	sp|O00264|PGRC1_HUMAN Membrane-associated progesterone receptor component 1 OS=Homo sapiens OX=9606 GN=PGRMC1 PE=1 SV=3	3	3	15.4	15.4	15.4	339430000
sp|O00267|SPT5H_HUMAN	sp|O00267|SPT5H_HUMAN	2	2	2	Transcription elongation factor SPT5	SUPT5H	sp|O00267|SPT5H_HUMAN Transcription elongation factor SPT5 OS=Homo sapiens OX=9606 GN=SUPT5H PE=1 SV=1	2	2	3	3	3	335160000
sp|O00273|DFFA_HUMAN	sp|O00273|DFFA_HUMAN	6	6	6	DNA fragmentation factor subunit alpha	DFFA	sp|O00273|DFFA_HUMAN DNA fragmentation factor subunit alpha OS=Homo sapiens OX=9606 GN=DFFA PE=1 SV=1	6	6	26.6	26.6	26.6	623850000
sp|O00287|RFXAP_HUMAN	sp|O00287|RFXAP_HUMAN	1	1	1	Regulatory factor X-associated protein	RFXAP	sp|O00287|RFXAP_HUMAN Regulatory factor X-associated protein OS=Homo sapiens OX=9606 GN=RFXAP PE=1 SV=1	1	1	7.4	7.4	7.4	21458000
sp|O00299|CLIC1_HUMAN	sp|O00299|CLIC1_HUMAN	5	5	5	Chloride intracellular channel protein 1	CLIC1	sp|O00299|CLIC1_HUMAN Chloride intracellular channel protein 1 OS=Homo sapiens OX=9606 GN=CLIC1 PE=1 SV=4	5	5	24.9	24.9	24.9	5449600000
sp|O00303|EIF3F_HUMAN	sp|O00303|EIF3F_HUMAN	7	7	7	Eukaryotic translation initiation factor 3 subunit F	EIF3F	sp|O00303|EIF3F_HUMAN Eukaryotic translation initiation factor 3 subunit F OS=Homo sapiens OX=9606 GN=EIF3F PE=1 SV=1	7	7	26.1	26.1	26.1	1382500000
sp|O00330|ODPX_HUMAN	sp|O00330|ODPX_HUMAN	1	1	1	Pyruvate dehydrogenase protein X component, mitochondrial	PDHX	sp|O00330|ODPX_HUMAN Pyruvate dehydrogenase protein X component, mitochondrial OS=Homo sapiens OX=9606 GN=PDHX PE=1 SV=3	1	1	6	6	6	44309000
sp|O00400|ACATN_HUMAN	sp|O00400|ACATN_HUMAN	2	2	2	Acetyl-coenzyme A transporter 1	SLC33A1	sp|O00400|ACATN_HUMAN Acetyl-coenzyme A transporter 1 OS=Homo sapiens OX=9606 GN=SLC33A1 PE=1 SV=1	2	2	3.8	3.8	3.8	3766900000
sp|O00401|WASL_HUMAN	sp|O00401|WASL_HUMAN	1	1	1	Neural Wiskott-Aldrich syndrome protein	WASL	sp|O00401|WASL_HUMAN Neural Wiskott-Aldrich syndrome protein OS=Homo sapiens OX=9606 GN=WASL PE=1 SV=2	1	1	4.2	4.2	4.2	284450000
sp|O00410|IPO5_HUMAN	sp|O00410|IPO5_HUMAN	26	26	24	Importin-5	IPO5	sp|O00410|IPO5_HUMAN Importin-5 OS=Homo sapiens OX=9606 GN=IPO5 PE=1 SV=4	26	24	33.3	33.3	31.5	7989900000
sp|O00411|RPOM_HUMAN	sp|O00411|RPOM_HUMAN	4	4	4	DNA-directed RNA polymerase, mitochondrial	POLRMT	sp|O00411|RPOM_HUMAN DNA-directed RNA polymerase, mitochondrial OS=Homo sapiens OX=9606 GN=POLRMT PE=1 SV=2	4	4	5.4	5.4	5.4	59711000
sp|O00422|SAP18_HUMAN	sp|O00422|SAP18_HUMAN	2	2	2	Histone deacetylase complex subunit SAP18	SAP18	sp|O00422|SAP18_HUMAN Histone deacetylase complex subunit SAP18 OS=Homo sapiens OX=9606 GN=SAP18 PE=1 SV=1	2	2	15	15	15	245670000
sp|O00425|IF2B3_HUMAN	sp|O00425|IF2B3_HUMAN	12	12	10	Insulin-like growth factor 2 mRNA-binding protein 3	IGF2BP3	sp|O00425|IF2B3_HUMAN Insulin-like growth factor 2 mRNA-binding protein 3 OS=Homo sapiens OX=9606 GN=IGF2BP3 PE=1 SV=2	12	10	28.3	28.3	24.4	3360800000
sp|O00429|DNM1L_HUMAN	sp|O00429|DNM1L_HUMAN	14	14	14	Dynamin-1-like protein	DNM1L	sp|O00429|DNM1L_HUMAN Dynamin-1-like protein OS=Homo sapiens OX=9606 GN=DNM1L PE=1 SV=2	14	14	30.6	30.6	30.6	1534600000
sp|O00442|RTCA_HUMAN	sp|O00442|RTCA_HUMAN	2	2	2	RNA 3-terminal phosphate cyclase	RTCA	sp|O00442|RTCA_HUMAN RNA 3-terminal phosphate cyclase OS=Homo sapiens OX=9606 GN=RTCA PE=1 SV=1	2	2	6.6	6.6	6.6	67681000
sp|O00458|IFRD1_HUMAN	sp|O00458|IFRD1_HUMAN	2	2	2	Interferon-related developmental regulator 1	IFRD1	sp|O00458|IFRD1_HUMAN Interferon-related developmental regulator 1 OS=Homo sapiens OX=9606 GN=IFRD1 PE=1 SV=4	2	2	8	8	8	129200000
sp|O00461|GOLI4_HUMAN	sp|O00461|GOLI4_HUMAN	6	6	6	Golgi integral membrane protein 4	GOLIM4	sp|O00461|GOLI4_HUMAN Golgi integral membrane protein 4 OS=Homo sapiens OX=9606 GN=GOLIM4 PE=1 SV=1	6	6	11.8	11.8	11.8	671950000
sp|O00468|AGRIN_HUMAN	sp|O00468|AGRIN_HUMAN	5	5	5	Agrin	AGRN	sp|O00468|AGRIN_HUMAN Agrin OS=Homo sapiens OX=9606 GN=AGRN PE=1 SV=6	5	5	3.9	3.9	3.9	242250000
sp|O00469|PLOD2_HUMAN	sp|O00469|PLOD2_HUMAN	14	14	14	Procollagen-lysine,2-oxoglutarate 5-dioxygenase 2	PLOD2	sp|O00469|PLOD2_HUMAN Procollagen-lysine,2-oxoglutarate 5-dioxygenase 2 OS=Homo sapiens OX=9606 GN=PLOD2 PE=1 SV=2	14	14	22.5	22.5	22.5	2419000000
sp|O00483|NDUA4_HUMAN	sp|O00483|NDUA4_HUMAN	2	2	2	Cytochrome c oxidase subunit NDUFA4	NDUFA4	sp|O00483|NDUA4_HUMAN Cytochrome c oxidase subunit NDUFA4 OS=Homo sapiens OX=9606 GN=NDUFA4 PE=1 SV=1	2	2	27.2	27.2	27.2	407660000
sp|O00487|PSDE_HUMAN	sp|O00487|PSDE_HUMAN	6	6	6	26S proteasome non-ATPase regulatory subunit 14	PSMD14	sp|O00487|PSDE_HUMAN 26S proteasome non-ATPase regulatory subunit 14 OS=Homo sapiens OX=9606 GN=PSMD14 PE=1 SV=1	6	6	33.9	33.9	33.9	643040000
sp|O00499|BIN1_HUMAN	sp|O00499|BIN1_HUMAN	2	2	2	Myc box-dependent-interacting protein 1	BIN1	sp|O00499|BIN1_HUMAN Myc box-dependent-interacting protein 1 OS=Homo sapiens OX=9606 GN=BIN1 PE=1 SV=1	2	2	6.6	6.6	6.6	79909000
sp|O00505|IMA4_HUMAN	sp|O00505|IMA4_HUMAN	5	3	3	Importin subunit alpha-4	KPNA3	sp|O00505|IMA4_HUMAN Importin subunit alpha-4 OS=Homo sapiens OX=9606 GN=KPNA3 PE=1 SV=2	3	3	16.5	12.1	12.1	360830000
sp|O00533|NCHL1_HUMAN	sp|O00533|NCHL1_HUMAN	1	1	1	Neural cell adhesion molecule L1-like protein	CHL1	sp|O00533|NCHL1_HUMAN Neural cell adhesion molecule L1-like protein OS=Homo sapiens OX=9606 GN=CHL1 PE=1 SV=4	1	1	1.6	1.6	1.6	2320000
sp|O00541|PESC_HUMAN	sp|O00541|PESC_HUMAN	3	3	3	Pescadillo homolog	PES1	sp|O00541|PESC_HUMAN Pescadillo homolog OS=Homo sapiens OX=9606 GN=PES1 PE=1 SV=1	3	3	6.5	6.5	6.5	464320000
sp|O00560|SDCB1_HUMAN	sp|O00560|SDCB1_HUMAN	2	2	2	Syntenin-1	SDCBP	sp|O00560|SDCB1_HUMAN Syntenin-1 OS=Homo sapiens OX=9606 GN=SDCBP PE=1 SV=1	2	2	14.1	14.1	14.1	223190000
sp|O00566|MPP10_HUMAN	sp|O00566|MPP10_HUMAN	2	2	2	U3 small nucleolar ribonucleoprotein protein MPP10	MPHOSPH10	sp|O00566|MPP10_HUMAN U3 small nucleolar ribonucleoprotein protein MPP10 OS=Homo sapiens OX=9606 GN=MPHOSPH10 PE=1 SV=2	2	2	6.3	6.3	6.3	16947000
sp|O00567|NOP56_HUMAN	sp|O00567|NOP56_HUMAN	11	11	11	Nucleolar protein 56	NOP56	sp|O00567|NOP56_HUMAN Nucleolar protein 56 OS=Homo sapiens OX=9606 GN=NOP56 PE=1 SV=4	11	11	23.6	23.6	23.6	3029900000
sp|O00571|DDX3X_HUMAN;sp|O15523|DDX3Y_HUMAN;sp|Q9NQI0|DDX4_HUMAN	sp|O00571|DDX3X_HUMAN;sp|O15523|DDX3Y_HUMAN	18;12;2	17;11;2	17;11;2	ATP-dependent RNA helicase DDX3X	DDX3X	sp|O00571|DDX3X_HUMAN ATP-dependent RNA helicase DDX3X OS=Homo sapiens OX=9606 GN=DDX3X PE=1 SV=3;sp|O15523|DDX3Y_HUMAN ATP-dependent RNA helicase DDX3Y OS=Homo sapiens OX=9606 GN=DDX3Y PE=1 SV=2	17	17	35.8	34.1	34.1	7045800000
sp|O00592|PODXL_HUMAN	sp|O00592|PODXL_HUMAN	3	3	3	Podocalyxin	PODXL	sp|O00592|PODXL_HUMAN Podocalyxin OS=Homo sapiens OX=9606 GN=PODXL PE=1 SV=2	3	3	6.8	6.8	6.8	2175300000
sp|O00625|PIR_HUMAN	sp|O00625|PIR_HUMAN	5	5	5	Pirin	PIR	sp|O00625|PIR_HUMAN Pirin OS=Homo sapiens OX=9606 GN=PIR PE=1 SV=1	5	5	19.7	19.7	19.7	803590000
sp|O00629|IMA3_HUMAN	sp|O00629|IMA3_HUMAN	6	6	4	Importin subunit alpha-3	KPNA4	sp|O00629|IMA3_HUMAN Importin subunit alpha-3 OS=Homo sapiens OX=9606 GN=KPNA4 PE=1 SV=1	6	4	19.6	19.6	15.2	458500000
sp|O00712|NFIB_HUMAN	sp|O00712|NFIB_HUMAN	1	1	1	Nuclear factor 1 B-type	NFIB	sp|O00712|NFIB_HUMAN Nuclear factor 1 B-type OS=Homo sapiens OX=9606 GN=NFIB PE=1 SV=2	1	1	2.6	2.6	2.6	18317000
sp|O00762|UBE2C_HUMAN	sp|O00762|UBE2C_HUMAN	2	2	2	Ubiquitin-conjugating enzyme E2 C	UBE2C	sp|O00762|UBE2C_HUMAN Ubiquitin-conjugating enzyme E2 C OS=Homo sapiens OX=9606 GN=UBE2C PE=1 SV=1	2	2	19	19	19	284690000
sp|O00764|PDXK_HUMAN	sp|O00764|PDXK_HUMAN	5	5	5	Pyridoxal kinase	PDXK	sp|O00764|PDXK_HUMAN Pyridoxal kinase OS=Homo sapiens OX=9606 GN=PDXK PE=1 SV=1	5	5	22.8	22.8	22.8	1604900000
sp|O14497|ARI1A_HUMAN	sp|O14497|ARI1A_HUMAN	1	1	1	AT-rich interactive domain-containing protein 1A	ARID1A	sp|O14497|ARI1A_HUMAN AT-rich interactive domain-containing protein 1A OS=Homo sapiens OX=9606 GN=ARID1A PE=1 SV=3	1	1	0.7	0.7	0.7	50569000
sp|O14530|TXND9_HUMAN	sp|O14530|TXND9_HUMAN	3	3	3	Thioredoxin domain-containing protein 9	TXNDC9	sp|O14530|TXND9_HUMAN Thioredoxin domain-containing protein 9 OS=Homo sapiens OX=9606 GN=TXNDC9 PE=1 SV=2	3	3	14.2	14.2	14.2	184530000
sp|O14548|COX7R_HUMAN	sp|O14548|COX7R_HUMAN	2	2	2	Cytochrome c oxidase subunit 7A-related protein, mitochondrial	COX7A2L	sp|O14548|COX7R_HUMAN Cytochrome c oxidase subunit 7A-related protein, mitochondrial OS=Homo sapiens OX=9606 GN=COX7A2L PE=1 SV=2	2	2	40.4	40.4	40.4	276700000
sp|O14561|ACPM_HUMAN	sp|O14561|ACPM_HUMAN	3	3	3	Acyl carrier protein, mitochondrial	NDUFAB1	sp|O14561|ACPM_HUMAN Acyl carrier protein, mitochondrial OS=Homo sapiens OX=9606 GN=NDUFAB1 PE=1 SV=3	3	3	15.4	15.4	15.4	2554300000
sp|O14562|UBFD1_HUMAN	sp|O14562|UBFD1_HUMAN	1	1	1	Ubiquitin domain-containing protein UBFD1	UBFD1	sp|O14562|UBFD1_HUMAN Ubiquitin domain-containing protein UBFD1 OS=Homo sapiens OX=9606 GN=UBFD1 PE=1 SV=2	1	1	5.8	5.8	5.8	154440000
sp|O14579|COPE_HUMAN	sp|O14579|COPE_HUMAN	6	6	6	Coatomer subunit epsilon	COPE	sp|O14579|COPE_HUMAN Coatomer subunit epsilon OS=Homo sapiens OX=9606 GN=COPE PE=1 SV=3	6	6	36	36	36	615150000
sp|O14617|AP3D1_HUMAN	sp|O14617|AP3D1_HUMAN	7	7	7	AP-3 complex subunit delta-1	AP3D1	sp|O14617|AP3D1_HUMAN AP-3 complex subunit delta-1 OS=Homo sapiens OX=9606 GN=AP3D1 PE=1 SV=1	7	7	9.2	9.2	9.2	407090000
sp|O14639|ABLM1_HUMAN	sp|O14639|ABLM1_HUMAN	3	3	3	Actin-binding LIM protein 1	ABLIM1	sp|O14639|ABLM1_HUMAN Actin-binding LIM protein 1 OS=Homo sapiens OX=9606 GN=ABLIM1 PE=1 SV=3	3	3	5.8	5.8	5.8	102910000
sp|O14653|GOSR2_HUMAN	sp|O14653|GOSR2_HUMAN	1	1	1	Golgi SNAP receptor complex member 2	GOSR2	sp|O14653|GOSR2_HUMAN Golgi SNAP receptor complex member 2 OS=Homo sapiens OX=9606 GN=GOSR2 PE=1 SV=2	1	1	7.5	7.5	7.5	53063000
sp|O14734|ACOT8_HUMAN	sp|O14734|ACOT8_HUMAN	1	1	1	Acyl-coenzyme A thioesterase 8	ACOT8	sp|O14734|ACOT8_HUMAN Acyl-coenzyme A thioesterase 8 OS=Homo sapiens OX=9606 GN=ACOT8 PE=1 SV=1	1	1	4.7	4.7	4.7	36779000
sp|O14737|PDCD5_HUMAN	sp|O14737|PDCD5_HUMAN	4	4	4	Programmed cell death protein 5	PDCD5	sp|O14737|PDCD5_HUMAN Programmed cell death protein 5 OS=Homo sapiens OX=9606 GN=PDCD5 PE=1 SV=3	4	4	36.8	36.8	36.8	1477500000
sp|O14744|ANM5_HUMAN	sp|O14744|ANM5_HUMAN	9	9	9	Protein arginine N-methyltransferase 5	PRMT5	sp|O14744|ANM5_HUMAN Protein arginine N-methyltransferase 5 OS=Homo sapiens OX=9606 GN=PRMT5 PE=1 SV=4	9	9	19	19	19	2041200000
sp|O14745|NHRF1_HUMAN	sp|O14745|NHRF1_HUMAN	7	7	7	Na(+)/H(+) exchange regulatory cofactor NHE-RF1	SLC9A3R1	sp|O14745|NHRF1_HUMAN Na(+)/H(+) exchange regulatory cofactor NHE-RF1 OS=Homo sapiens OX=9606 GN=SLC9A3R1 PE=1 SV=4	7	7	29.3	29.3	29.3	1372200000
sp|O14773|TPP1_HUMAN	sp|O14773|TPP1_HUMAN	4	4	4	Tripeptidyl-peptidase 1	TPP1	sp|O14773|TPP1_HUMAN Tripeptidyl-peptidase 1 OS=Homo sapiens OX=9606 GN=TPP1 PE=1 SV=2	4	4	13	13	13	417800000
sp|O14776|TCRG1_HUMAN	sp|O14776|TCRG1_HUMAN	9	9	9	Transcription elongation regulator 1	TCERG1	sp|O14776|TCRG1_HUMAN Transcription elongation regulator 1 OS=Homo sapiens OX=9606 GN=TCERG1 PE=1 SV=2	9	9	8.7	8.7	8.7	2867400000
sp|O14802|RPC1_HUMAN	sp|O14802|RPC1_HUMAN	1	1	1	DNA-directed RNA polymerase III subunit RPC1	POLR3A	sp|O14802|RPC1_HUMAN DNA-directed RNA polymerase III subunit RPC1 OS=Homo sapiens OX=9606 GN=POLR3A PE=1 SV=2	1	1	1.1	1.1	1.1	103280000
sp|O14818|PSA7_HUMAN;sp|Q8TAA3|PSMA8_HUMAN	sp|O14818|PSA7_HUMAN	9;4	9;4	9;4	Proteasome subunit alpha type-7	PSMA7	sp|O14818|PSA7_HUMAN Proteasome subunit alpha type-7 OS=Homo sapiens OX=9606 GN=PSMA7 PE=1 SV=1	9	9	49.2	49.2	49.2	4295800000
sp|O14828|SCAM3_HUMAN	sp|O14828|SCAM3_HUMAN	4	4	4	Secretory carrier-associated membrane protein 3	SCAMP3	sp|O14828|SCAM3_HUMAN Secretory carrier-associated membrane protein 3 OS=Homo sapiens OX=9606 GN=SCAMP3 PE=1 SV=3	4	4	21.6	21.6	21.6	601190000
sp|O14879|IFIT3_HUMAN	sp|O14879|IFIT3_HUMAN	1	1	1	Interferon-induced protein with tetratricopeptide repeats 3	IFIT3	sp|O14879|IFIT3_HUMAN Interferon-induced protein with tetratricopeptide repeats 3 OS=Homo sapiens OX=9606 GN=IFIT3 PE=1 SV=1	1	1	2.7	2.7	2.7	0
sp|O14893|GEMI2_HUMAN	sp|O14893|GEMI2_HUMAN	1	1	1	Gem-associated protein 2	GEMIN2	sp|O14893|GEMI2_HUMAN Gem-associated protein 2 OS=Homo sapiens OX=9606 GN=GEMIN2 PE=1 SV=1	1	1	4.6	4.6	4.6	21698000
sp|O14908|GIPC1_HUMAN	sp|O14908|GIPC1_HUMAN	3	3	3	PDZ domain-containing protein GIPC1	GIPC1	sp|O14908|GIPC1_HUMAN PDZ domain-containing protein GIPC1 OS=Homo sapiens OX=9606 GN=GIPC1 PE=1 SV=2	3	3	18.9	18.9	18.9	651820000
sp|O14925|TIM23_HUMAN;sp|Q5SRD1|TI23B_HUMAN	sp|O14925|TIM23_HUMAN;sp|Q5SRD1|TI23B_HUMAN	1;1	1;1	1;1	Mitochondrial import inner membrane translocase subunit Tim23	TIMM23	sp|O14925|TIM23_HUMAN Mitochondrial import inner membrane translocase subunit Tim23 OS=Homo sapiens OX=9606 GN=TIMM23 PE=1 SV=1;sp|Q5SRD1|TI23B_HUMAN Putative mitochondrial import inner membrane translocase subunit Tim23B OS=Homo sapiens OX=9606 GN=TIMM23B	1	1	8.1	8.1	8.1	75587000
sp|O14929|HAT1_HUMAN	sp|O14929|HAT1_HUMAN	7	7	7	Histone acetyltransferase type B catalytic subunit	HAT1	sp|O14929|HAT1_HUMAN Histone acetyltransferase type B catalytic subunit OS=Homo sapiens OX=9606 GN=HAT1 PE=1 SV=1	7	7	26.3	26.3	26.3	1185500000
sp|O14949|QCR8_HUMAN	sp|O14949|QCR8_HUMAN	1	1	1	Cytochrome b-c1 complex subunit 8	UQCRQ	sp|O14949|QCR8_HUMAN Cytochrome b-c1 complex subunit 8 OS=Homo sapiens OX=9606 GN=UQCRQ PE=1 SV=4	1	1	8.5	8.5	8.5	185210000
sp|P19105|ML12A_HUMAN;sp|O14950|ML12B_HUMAN	sp|P19105|ML12A_HUMAN;sp|O14950|ML12B_HUMAN	8;8	8;8	2;2	Myosin regulatory light chain 12A	MYL12A	sp|P19105|ML12A_HUMAN Myosin regulatory light chain 12A OS=Homo sapiens OX=9606 GN=MYL12A PE=1 SV=2;sp|O14950|ML12B_HUMAN Myosin regulatory light chain 12B OS=Homo sapiens OX=9606 GN=MYL12B PE=1 SV=2	8	2	50.9	50.9	12.3	4930600000
sp|O14964|HGS_HUMAN	sp|O14964|HGS_HUMAN	1	1	1	Hepatocyte growth factor-regulated tyrosine kinase substrate	HGS	sp|O14964|HGS_HUMAN Hepatocyte growth factor-regulated tyrosine kinase substrate OS=Homo sapiens OX=9606 GN=HGS PE=1 SV=1	1	1	1.4	1.4	1.4	180070000
sp|O14965|AURKA_HUMAN	sp|O14965|AURKA_HUMAN	2	2	2	Aurora kinase A	AURKA	sp|O14965|AURKA_HUMAN Aurora kinase A OS=Homo sapiens OX=9606 GN=AURKA PE=1 SV=2	2	2	6.7	6.7	6.7	238920000
sp|O14974|MYPT1_HUMAN	sp|O14974|MYPT1_HUMAN	4	4	4	Protein phosphatase 1 regulatory subunit 12A	PPP1R12A	sp|O14974|MYPT1_HUMAN Protein phosphatase 1 regulatory subunit 12A OS=Homo sapiens OX=9606 GN=PPP1R12A PE=1 SV=1	4	4	5.9	5.9	5.9	267380000
sp|O14979|HNRDL_HUMAN	sp|O14979|HNRDL_HUMAN	7	6	6	Heterogeneous nuclear ribonucleoprotein D-like	HNRNPDL	sp|O14979|HNRDL_HUMAN Heterogeneous nuclear ribonucleoprotein D-like OS=Homo sapiens OX=9606 GN=HNRNPDL PE=1 SV=3	6	6	17.6	15.7	15.7	2364200000
sp|O14980|XPO1_HUMAN	sp|O14980|XPO1_HUMAN	22	22	22	Exportin-1	XPO1	sp|O14980|XPO1_HUMAN Exportin-1 OS=Homo sapiens OX=9606 GN=XPO1 PE=1 SV=1	22	22	26.9	26.9	26.9	5472900000
sp|O14981|BTAF1_HUMAN	sp|O14981|BTAF1_HUMAN	3	3	3	TATA-binding protein-associated factor 172	BTAF1	sp|O14981|BTAF1_HUMAN TATA-binding protein-associated factor 172 OS=Homo sapiens OX=9606 GN=BTAF1 PE=1 SV=2	3	3	2.8	2.8	2.8	141050000
sp|O15013|ARHGA_HUMAN	sp|O15013|ARHGA_HUMAN	1	1	1	Rho guanine nucleotide exchange factor 10	ARHGEF10	sp|O15013|ARHGA_HUMAN Rho guanine nucleotide exchange factor 10 OS=Homo sapiens OX=9606 GN=ARHGEF10 PE=1 SV=4	1	1	1.2	1.2	1.2	311390000
sp|O15014|ZN609_HUMAN	sp|O15014|ZN609_HUMAN	2	2	2	Zinc finger protein 609	ZNF609	sp|O15014|ZN609_HUMAN Zinc finger protein 609 OS=Homo sapiens OX=9606 GN=ZNF609 PE=1 SV=2	2	2	3	3	3	55673000
sp|O15020|SPTN2_HUMAN	sp|O15020|SPTN2_HUMAN	6	2	2	Spectrin beta chain, non-erythrocytic 2	SPTBN2	sp|O15020|SPTN2_HUMAN Spectrin beta chain, non-erythrocytic 2 OS=Homo sapiens OX=9606 GN=SPTBN2 PE=1 SV=3	2	2	3.4	1.6	1.6	47310000
sp|O15027|SC16A_HUMAN	sp|O15027|SC16A_HUMAN	13	13	13	Protein transport protein Sec16A	SEC16A	sp|O15027|SC16A_HUMAN Protein transport protein Sec16A OS=Homo sapiens OX=9606 GN=SEC16A PE=1 SV=4	13	13	10.9	10.9	10.9	849860000
sp|O15031|PLXB2_HUMAN	sp|O15031|PLXB2_HUMAN	4	4	4	Plexin-B2	PLXNB2	sp|O15031|PLXB2_HUMAN Plexin-B2 OS=Homo sapiens OX=9606 GN=PLXNB2 PE=1 SV=3	4	4	3.5	3.5	3.5	187690000
sp|O15042|SR140_HUMAN	sp|O15042|SR140_HUMAN	6	6	6	U2 snRNP-associated SURP motif-containing protein	U2SURP	sp|O15042|SR140_HUMAN U2 snRNP-associated SURP motif-containing protein OS=Homo sapiens OX=9606 GN=U2SURP PE=1 SV=2	6	6	8.4	8.4	8.4	459280000
sp|O15067|PUR4_HUMAN	sp|O15067|PUR4_HUMAN	22	22	22	Phosphoribosylformylglycinamidine synthase	PFAS	sp|O15067|PUR4_HUMAN Phosphoribosylformylglycinamidine synthase OS=Homo sapiens OX=9606 GN=PFAS PE=1 SV=4	22	22	29.1	29.1	29.1	4652700000
sp|O15084|ANR28_HUMAN	sp|O15084|ANR28_HUMAN	3	3	3	Serine/threonine-protein phosphatase 6 regulatory ankyrin repeat subunit A	ANKRD28	sp|O15084|ANR28_HUMAN Serine/threonine-protein phosphatase 6 regulatory ankyrin repeat subunit A OS=Homo sapiens OX=9606 GN=ANKRD28 PE=1 SV=5	3	3	3.8	3.8	3.8	69168000
sp|O15111|IKKA_HUMAN	sp|O15111|IKKA_HUMAN	1	1	1	Inhibitor of nuclear factor kappa-B kinase subunit alpha	CHUK	sp|O15111|IKKA_HUMAN Inhibitor of nuclear factor kappa-B kinase subunit alpha OS=Homo sapiens OX=9606 GN=CHUK PE=1 SV=2	1	1	2.1	2.1	2.1	31789000
sp|O15116|LSM1_HUMAN	sp|O15116|LSM1_HUMAN	1	1	1	U6 snRNA-associated Sm-like protein LSm1	LSM1	sp|O15116|LSM1_HUMAN U6 snRNA-associated Sm-like protein LSm1 OS=Homo sapiens OX=9606 GN=LSM1 PE=1 SV=1	1	1	12.8	12.8	12.8	180280000
sp|O15126|SCAM1_HUMAN	sp|O15126|SCAM1_HUMAN	1	1	1	Secretory carrier-associated membrane protein 1	SCAMP1	sp|O15126|SCAM1_HUMAN Secretory carrier-associated membrane protein 1 OS=Homo sapiens OX=9606 GN=SCAMP1 PE=1 SV=2	1	1	3.8	3.8	3.8	37005000
sp|O15127|SCAM2_HUMAN	sp|O15127|SCAM2_HUMAN	1	1	1	Secretory carrier-associated membrane protein 2	SCAMP2	sp|O15127|SCAM2_HUMAN Secretory carrier-associated membrane protein 2 OS=Homo sapiens OX=9606 GN=SCAMP2 PE=1 SV=2	1	1	3.6	3.6	3.6	112340000
sp|O15143|ARC1B_HUMAN	sp|O15143|ARC1B_HUMAN	6	6	5	Actin-related protein 2/3 complex subunit 1B	ARPC1B	sp|O15143|ARC1B_HUMAN Actin-related protein 2/3 complex subunit 1B OS=Homo sapiens OX=9606 GN=ARPC1B PE=1 SV=3	6	5	28.8	28.8	22.6	1655600000
sp|O15144|ARPC2_HUMAN	sp|O15144|ARPC2_HUMAN	9	9	9	Actin-related protein 2/3 complex subunit 2	ARPC2	sp|O15144|ARPC2_HUMAN Actin-related protein 2/3 complex subunit 2 OS=Homo sapiens OX=9606 GN=ARPC2 PE=1 SV=1	9	9	29	29	29	1291300000
sp|O15145|ARPC3_HUMAN	sp|O15145|ARPC3_HUMAN	7	7	7	Actin-related protein 2/3 complex subunit 3	ARPC3	sp|O15145|ARPC3_HUMAN Actin-related protein 2/3 complex subunit 3 OS=Homo sapiens OX=9606 GN=ARPC3 PE=1 SV=3	7	7	49.4	49.4	49.4	1413300000
sp|O15160|RPAC1_HUMAN	sp|O15160|RPAC1_HUMAN	1	1	1	DNA-directed RNA polymerases I and III subunit RPAC1	POLR1C	sp|O15160|RPAC1_HUMAN DNA-directed RNA polymerases I and III subunit RPAC1 OS=Homo sapiens OX=9606 GN=POLR1C PE=1 SV=1	1	1	5.2	5.2	5.2	198860000
sp|O15164|TIF1A_HUMAN	sp|O15164|TIF1A_HUMAN	2	2	2	Transcription intermediary factor 1-alpha	TRIM24	sp|O15164|TIF1A_HUMAN Transcription intermediary factor 1-alpha OS=Homo sapiens OX=9606 GN=TRIM24 PE=1 SV=3	2	2	2.5	2.5	2.5	18516000
sp|O15173|PGRC2_HUMAN	sp|O15173|PGRC2_HUMAN	3	3	3	Membrane-associated progesterone receptor component 2	PGRMC2	sp|O15173|PGRC2_HUMAN Membrane-associated progesterone receptor component 2 OS=Homo sapiens OX=9606 GN=PGRMC2 PE=1 SV=1	3	3	15.2	15.2	15.2	1087100000
sp|O15212|PFD6_HUMAN	sp|O15212|PFD6_HUMAN	4	4	4	Prefoldin subunit 6	PFDN6	sp|O15212|PFD6_HUMAN Prefoldin subunit 6 OS=Homo sapiens OX=9606 GN=PFDN6 PE=1 SV=1	4	4	35.7	35.7	35.7	1698200000
sp|O15213|WDR46_HUMAN	sp|O15213|WDR46_HUMAN	2	2	2	WD repeat-containing protein 46	WDR46	sp|O15213|WDR46_HUMAN WD repeat-containing protein 46 OS=Homo sapiens OX=9606 GN=WDR46 PE=1 SV=3	2	2	4.9	4.9	4.9	123320000
sp|O15230|LAMA5_HUMAN	sp|O15230|LAMA5_HUMAN	3	3	3	Laminin subunit alpha-5	LAMA5	sp|O15230|LAMA5_HUMAN Laminin subunit alpha-5 OS=Homo sapiens OX=9606 GN=LAMA5 PE=1 SV=8	3	3	1.1	1.1	1.1	119560000
sp|O15254|ACOX3_HUMAN	sp|O15254|ACOX3_HUMAN	2	2	2	Peroxisomal acyl-coenzyme A oxidase 3	ACOX3	sp|O15254|ACOX3_HUMAN Peroxisomal acyl-coenzyme A oxidase 3 OS=Homo sapiens OX=9606 GN=ACOX3 PE=1 SV=2	2	2	4.1	4.1	4.1	82873000
sp|O15260|SURF4_HUMAN	sp|O15260|SURF4_HUMAN	1	1	1	Surfeit locus protein 4	SURF4	sp|O15260|SURF4_HUMAN Surfeit locus protein 4 OS=Homo sapiens OX=9606 GN=SURF4 PE=1 SV=3	1	1	6.7	6.7	6.7	183360000
sp|O15294|OGT1_HUMAN	sp|O15294|OGT1_HUMAN	5	5	5	UDP-N-acetylglucosamine--peptide N-acetylglucosaminyltransferase 110 kDa subunit	OGT	sp|O15294|OGT1_HUMAN UDP-N-acetylglucosamine--peptide N-acetylglucosaminyltransferase 110 kDa subunit OS=Homo sapiens OX=9606 GN=OGT PE=1 SV=3	5	5	8.2	8.2	8.2	395610000
sp|O15305|PMM2_HUMAN	sp|O15305|PMM2_HUMAN	5	5	5	Phosphomannomutase 2	PMM2	sp|O15305|PMM2_HUMAN Phosphomannomutase 2 OS=Homo sapiens OX=9606 GN=PMM2 PE=1 SV=1	5	5	26	26	26	1525000000
sp|O15347|HMGB3_HUMAN	sp|O15347|HMGB3_HUMAN	2	2	2	High mobility group protein B3	HMGB3	sp|O15347|HMGB3_HUMAN High mobility group protein B3 OS=Homo sapiens OX=9606 GN=HMGB3 PE=1 SV=4	2	2	13	13	13	841730000
sp|O15355|PPM1G_HUMAN	sp|O15355|PPM1G_HUMAN	4	4	4	Protein phosphatase 1G	PPM1G	sp|O15355|PPM1G_HUMAN Protein phosphatase 1G OS=Homo sapiens OX=9606 GN=PPM1G PE=1 SV=1	4	4	12.1	12.1	12.1	839700000
sp|O15357|SHIP2_HUMAN	sp|O15357|SHIP2_HUMAN	3	3	3	Phosphatidylinositol 3,4,5-trisphosphate 5-phosphatase 2	INPPL1	sp|O15357|SHIP2_HUMAN Phosphatidylinositol 3,4,5-trisphosphate 5-phosphatase 2 OS=Homo sapiens OX=9606 GN=INPPL1 PE=1 SV=2	3	3	4	4	4	80790000
sp|O15371|EIF3D_HUMAN	sp|O15371|EIF3D_HUMAN	10	10	10	Eukaryotic translation initiation factor 3 subunit D	EIF3D	sp|O15371|EIF3D_HUMAN Eukaryotic translation initiation factor 3 subunit D OS=Homo sapiens OX=9606 GN=EIF3D PE=1 SV=1	10	10	28.3	28.3	28.3	2488900000
sp|O15372|EIF3H_HUMAN	sp|O15372|EIF3H_HUMAN	8	8	8	Eukaryotic translation initiation factor 3 subunit H	EIF3H	sp|O15372|EIF3H_HUMAN Eukaryotic translation initiation factor 3 subunit H OS=Homo sapiens OX=9606 GN=EIF3H PE=1 SV=1	8	8	32.7	32.7	32.7	863660000
sp|O15381|NVL_HUMAN	sp|O15381|NVL_HUMAN	2	2	2	Nuclear valosin-containing protein-like	NVL	sp|O15381|NVL_HUMAN Nuclear valosin-containing protein-like OS=Homo sapiens OX=9606 GN=NVL PE=1 SV=1	2	2	4.1	4.1	4.1	32604000
sp|O15382|BCAT2_HUMAN	sp|O15382|BCAT2_HUMAN	3	3	3	Branched-chain-amino-acid aminotransferase, mitochondrial	BCAT2	sp|O15382|BCAT2_HUMAN Branched-chain-amino-acid aminotransferase, mitochondrial OS=Homo sapiens OX=9606 GN=BCAT2 PE=1 SV=2	3	3	8.2	8.2	8.2	142750000
sp|O15397|IPO8_HUMAN	sp|O15397|IPO8_HUMAN	5	4	4	Importin-8	IPO8	sp|O15397|IPO8_HUMAN Importin-8 OS=Homo sapiens OX=9606 GN=IPO8 PE=1 SV=2	4	4	5.9	4.9	4.9	340880000
sp|O15427|MOT4_HUMAN	sp|O15427|MOT4_HUMAN	3	3	3	Monocarboxylate transporter 4	SLC16A3	sp|O15427|MOT4_HUMAN Monocarboxylate transporter 4 OS=Homo sapiens OX=9606 GN=SLC16A3 PE=1 SV=1	3	3	11.8	11.8	11.8	1629600000
sp|O15446|RPA34_HUMAN	sp|O15446|RPA34_HUMAN	3	3	3	DNA-directed RNA polymerase I subunit RPA34	CD3EAP	sp|O15446|RPA34_HUMAN DNA-directed RNA polymerase I subunit RPA34 OS=Homo sapiens OX=9606 GN=CD3EAP PE=1 SV=1	3	3	9.8	9.8	9.8	36541000
sp|O15460|P4HA2_HUMAN	sp|O15460|P4HA2_HUMAN	2	2	2	Prolyl 4-hydroxylase subunit alpha-2	P4HA2	sp|O15460|P4HA2_HUMAN Prolyl 4-hydroxylase subunit alpha-2 OS=Homo sapiens OX=9606 GN=P4HA2 PE=1 SV=1	2	2	3.7	3.7	3.7	65744000
sp|O15498|YKT6_HUMAN	sp|O15498|YKT6_HUMAN	2	2	2	Synaptobrevin homolog YKT6	YKT6	sp|O15498|YKT6_HUMAN Synaptobrevin homolog YKT6 OS=Homo sapiens OX=9606 GN=YKT6 PE=1 SV=1	2	2	15.2	15.2	15.2	155100000
sp|O15511|ARPC5_HUMAN	sp|O15511|ARPC5_HUMAN	2	2	2	Actin-related protein 2/3 complex subunit 5	ARPC5	sp|O15511|ARPC5_HUMAN Actin-related protein 2/3 complex subunit 5 OS=Homo sapiens OX=9606 GN=ARPC5 PE=1 SV=3	2	2	21.2	21.2	21.2	494010000
sp|O15514|RPB4_HUMAN	sp|O15514|RPB4_HUMAN	1	1	1	DNA-directed RNA polymerase II subunit RPB4	POLR2D	sp|O15514|RPB4_HUMAN DNA-directed RNA polymerase II subunit RPB4 OS=Homo sapiens OX=9606 GN=POLR2D PE=1 SV=1	1	1	10.6	10.6	10.6	225650000
sp|Q6A1A2|PDPK2_HUMAN;sp|O15530|PDPK1_HUMAN	sp|Q6A1A2|PDPK2_HUMAN;sp|O15530|PDPK1_HUMAN	1;1	1;1	1;1	Putative 3-phosphoinositide-dependent protein kinase 2	PDPK2P	sp|Q6A1A2|PDPK2_HUMAN Putative 3-phosphoinositide-dependent protein kinase 2 OS=Homo sapiens OX=9606 GN=PDPK2P PE=5 SV=1;sp|O15530|PDPK1_HUMAN 3-phosphoinositide-dependent protein kinase 1 OS=Homo sapiens OX=9606 GN=PDPK1 PE=1 SV=1	1	1	4	4	4	134640000
sp|O43143|DHX15_HUMAN	sp|O43143|DHX15_HUMAN	16	16	15	Pre-mRNA-splicing factor ATP-dependent RNA helicase DHX15	DHX15	sp|O43143|DHX15_HUMAN Pre-mRNA-splicing factor ATP-dependent RNA helicase DHX15 OS=Homo sapiens OX=9606 GN=DHX15 PE=1 SV=2	16	15	23.8	23.8	22.6	3318400000
sp|O43159|RRP8_HUMAN	sp|O43159|RRP8_HUMAN	3	3	3	Ribosomal RNA-processing protein 8	RRP8	sp|O43159|RRP8_HUMAN Ribosomal RNA-processing protein 8 OS=Homo sapiens OX=9606 GN=RRP8 PE=1 SV=2	3	3	10.7	10.7	10.7	125110000
sp|O43164|PJA2_HUMAN	sp|O43164|PJA2_HUMAN	1	1	1	E3 ubiquitin-protein ligase Praja-2	PJA2	sp|O43164|PJA2_HUMAN E3 ubiquitin-protein ligase Praja-2 OS=Homo sapiens OX=9606 GN=PJA2 PE=1 SV=4	1	1	2.4	2.4	2.4	5175500
sp|O43169|CYB5B_HUMAN	sp|O43169|CYB5B_HUMAN	2	2	2	Cytochrome b5 type B	CYB5B	sp|O43169|CYB5B_HUMAN Cytochrome b5 type B OS=Homo sapiens OX=9606 GN=CYB5B PE=1 SV=3	2	2	22.7	22.7	22.7	885330000
sp|O43172|PRP4_HUMAN	sp|O43172|PRP4_HUMAN	7	7	7	U4/U6 small nuclear ribonucleoprotein Prp4	PRPF4	sp|O43172|PRP4_HUMAN U4/U6 small nuclear ribonucleoprotein Prp4 OS=Homo sapiens OX=9606 GN=PRPF4 PE=1 SV=2	7	7	17.8	17.8	17.8	759290000
sp|O43175|SERA_HUMAN	sp|O43175|SERA_HUMAN	18	18	18	D-3-phosphoglycerate dehydrogenase	PHGDH	sp|O43175|SERA_HUMAN D-3-phosphoglycerate dehydrogenase OS=Homo sapiens OX=9606 GN=PHGDH PE=1 SV=4	18	18	46.9	46.9	46.9	23907000000
sp|O43237|DC1L2_HUMAN	sp|O43237|DC1L2_HUMAN	4	4	4	Cytoplasmic dynein 1 light intermediate chain 2	DYNC1LI2	sp|O43237|DC1L2_HUMAN Cytoplasmic dynein 1 light intermediate chain 2 OS=Homo sapiens OX=9606 GN=DYNC1LI2 PE=1 SV=1	4	4	12.6	12.6	12.6	633180000
sp|O43242|PSMD3_HUMAN	sp|O43242|PSMD3_HUMAN	5	5	5	26S proteasome non-ATPase regulatory subunit 3	PSMD3	sp|O43242|PSMD3_HUMAN 26S proteasome non-ATPase regulatory subunit 3 OS=Homo sapiens OX=9606 GN=PSMD3 PE=1 SV=2	5	5	13.3	13.3	13.3	783600000
sp|O43252|PAPS1_HUMAN	sp|O43252|PAPS1_HUMAN	3	3	3	Bifunctional 3-phosphoadenosine 5-phosphosulfate synthase 1	PAPSS1	sp|O43252|PAPS1_HUMAN Bifunctional 3-phosphoadenosine 5-phosphosulfate synthase 1 OS=Homo sapiens OX=9606 GN=PAPSS1 PE=1 SV=2	3	3	7.9	7.9	7.9	501390000
sp|O43264|ZW10_HUMAN	sp|O43264|ZW10_HUMAN	8	8	8	Centromere/kinetochore protein zw10 homolog	ZW10	sp|O43264|ZW10_HUMAN Centromere/kinetochore protein zw10 homolog OS=Homo sapiens OX=9606 GN=ZW10 PE=1 SV=3	8	8	15	15	15	441920000
sp|O43286|B4GT5_HUMAN	sp|O43286|B4GT5_HUMAN	1	1	1	Beta-1,4-galactosyltransferase 5	B4GALT5	sp|O43286|B4GT5_HUMAN Beta-1,4-galactosyltransferase 5 OS=Homo sapiens OX=9606 GN=B4GALT5 PE=1 SV=1	1	1	2.1	2.1	2.1	209090000
sp|O43290|SNUT1_HUMAN	sp|O43290|SNUT1_HUMAN	6	6	6	U4/U6.U5 tri-snRNP-associated protein 1	SART1	sp|O43290|SNUT1_HUMAN U4/U6.U5 tri-snRNP-associated protein 1 OS=Homo sapiens OX=9606 GN=SART1 PE=1 SV=1	6	6	10.5	10.5	10.5	510720000
sp|O43294|TGFI1_HUMAN	sp|O43294|TGFI1_HUMAN	2	2	2	Transforming growth factor beta-1-induced transcript 1 protein	TGFB1I1	sp|O43294|TGFI1_HUMAN Transforming growth factor beta-1-induced transcript 1 protein OS=Homo sapiens OX=9606 GN=TGFB1I1 PE=1 SV=2	2	2	7.4	7.4	7.4	69006000
sp|O43324|MCA3_HUMAN	sp|O43324|MCA3_HUMAN	5	5	5	Eukaryotic translation elongation factor 1 epsilon-1	EEF1E1	sp|O43324|MCA3_HUMAN Eukaryotic translation elongation factor 1 epsilon-1 OS=Homo sapiens OX=9606 GN=EEF1E1 PE=1 SV=1	5	5	33.3	33.3	33.3	778280000
sp|O43390|HNRPR_HUMAN	sp|O43390|HNRPR_HUMAN	16	11	11	Heterogeneous nuclear ribonucleoprotein R	HNRNPR	sp|O43390|HNRPR_HUMAN Heterogeneous nuclear ribonucleoprotein R OS=Homo sapiens OX=9606 GN=HNRNPR PE=1 SV=1	11	11	31.9	24.3	24.3	5487400000
sp|O43395|PRPF3_HUMAN	sp|O43395|PRPF3_HUMAN	4	4	4	U4/U6 small nuclear ribonucleoprotein Prp3	PRPF3	sp|O43395|PRPF3_HUMAN U4/U6 small nuclear ribonucleoprotein Prp3 OS=Homo sapiens OX=9606 GN=PRPF3 PE=1 SV=2	4	4	12.6	12.6	12.6	617270000
sp|O43396|TXNL1_HUMAN	sp|O43396|TXNL1_HUMAN	8	8	8	Thioredoxin-like protein 1	TXNL1	sp|O43396|TXNL1_HUMAN Thioredoxin-like protein 1 OS=Homo sapiens OX=9606 GN=TXNL1 PE=1 SV=3	8	8	42.9	42.9	42.9	1383700000
sp|O43399|TPD54_HUMAN	sp|O43399|TPD54_HUMAN	6	6	6	Tumor protein D54	TPD52L2	sp|O43399|TPD54_HUMAN Tumor protein D54 OS=Homo sapiens OX=9606 GN=TPD52L2 PE=1 SV=2	6	6	38.8	38.8	38.8	3333300000
sp|O43414|ERI3_HUMAN	sp|O43414|ERI3_HUMAN	4	4	4	ERI1 exoribonuclease 3	ERI3	sp|O43414|ERI3_HUMAN ERI1 exoribonuclease 3 OS=Homo sapiens OX=9606 GN=ERI3 PE=1 SV=2	4	4	15.1	15.1	15.1	286420000
sp|O43447|PPIH_HUMAN	sp|O43447|PPIH_HUMAN	3	3	3	Peptidyl-prolyl cis-trans isomerase H	PPIH	sp|O43447|PPIH_HUMAN Peptidyl-prolyl cis-trans isomerase H OS=Homo sapiens OX=9606 GN=PPIH PE=1 SV=1	3	3	24.9	24.9	24.9	357000000
sp|O43464|HTRA2_HUMAN	sp|O43464|HTRA2_HUMAN	2	2	2	Serine protease HTRA2, mitochondrial	HTRA2	sp|O43464|HTRA2_HUMAN Serine protease HTRA2, mitochondrial OS=Homo sapiens OX=9606 GN=HTRA2 PE=1 SV=2	2	2	8.7	8.7	8.7	159610000
sp|O43488|ARK72_HUMAN;sp|Q8NHP1|ARK74_HUMAN	sp|O43488|ARK72_HUMAN	3;1	3;1	3;1	Aflatoxin B1 aldehyde reductase member 2	AKR7A2	sp|O43488|ARK72_HUMAN Aflatoxin B1 aldehyde reductase member 2 OS=Homo sapiens OX=9606 GN=AKR7A2 PE=1 SV=3	3	3	12.5	12.5	12.5	300890000
sp|O43491|E41L2_HUMAN;sp|Q9Y2J2|E41L3_HUMAN	sp|O43491|E41L2_HUMAN	8;1	8;1	8;1	Band 4.1-like protein 2	EPB41L2	sp|O43491|E41L2_HUMAN Band 4.1-like protein 2 OS=Homo sapiens OX=9606 GN=EPB41L2 PE=1 SV=1	8	8	11.4	11.4	11.4	303960000
sp|O43504|LTOR5_HUMAN	sp|O43504|LTOR5_HUMAN	3	3	3	Ragulator complex protein LAMTOR5	LAMTOR5	sp|O43504|LTOR5_HUMAN Ragulator complex protein LAMTOR5 OS=Homo sapiens OX=9606 GN=LAMTOR5 PE=1 SV=1	3	3	59.3	59.3	59.3	910670000
sp|O43516|WIPF1_HUMAN	sp|O43516|WIPF1_HUMAN	1	1	1	WAS/WASL-interacting protein family member 1	WIPF1	sp|O43516|WIPF1_HUMAN WAS/WASL-interacting protein family member 1 OS=Homo sapiens OX=9606 GN=WIPF1 PE=1 SV=3	1	1	3.2	3.2	3.2	35145000
sp|O43583|DENR_HUMAN	sp|O43583|DENR_HUMAN	2	2	2	Density-regulated protein	DENR	sp|O43583|DENR_HUMAN Density-regulated protein OS=Homo sapiens OX=9606 GN=DENR PE=1 SV=2	2	2	20.2	20.2	20.2	295550000
sp|O43592|XPOT_HUMAN	sp|O43592|XPOT_HUMAN	10	10	10	Exportin-T	XPOT	sp|O43592|XPOT_HUMAN Exportin-T OS=Homo sapiens OX=9606 GN=XPOT PE=1 SV=2	10	10	12.5	12.5	12.5	819730000
sp|O43598|DNPH1_HUMAN	sp|O43598|DNPH1_HUMAN	3	3	3	2-deoxynucleoside 5-phosphate N-hydrolase 1	DNPH1	sp|O43598|DNPH1_HUMAN 2-deoxynucleoside 5-phosphate N-hydrolase 1 OS=Homo sapiens OX=9606 GN=DNPH1 PE=1 SV=1	3	3	20.7	20.7	20.7	536560000
sp|O43615|TIM44_HUMAN	sp|O43615|TIM44_HUMAN	4	4	4	Mitochondrial import inner membrane translocase subunit TIM44	TIMM44	sp|O43615|TIM44_HUMAN Mitochondrial import inner membrane translocase subunit TIM44 OS=Homo sapiens OX=9606 GN=TIMM44 PE=1 SV=2	4	4	10.8	10.8	10.8	342010000
sp|O43617|TPPC3_HUMAN	sp|O43617|TPPC3_HUMAN	1	1	1	Trafficking protein particle complex subunit 3	TRAPPC3	sp|O43617|TPPC3_HUMAN Trafficking protein particle complex subunit 3 OS=Homo sapiens OX=9606 GN=TRAPPC3 PE=1 SV=1	1	1	4.4	4.4	4.4	0
sp|O43660|PLRG1_HUMAN	sp|O43660|PLRG1_HUMAN	3	3	3	Pleiotropic regulator 1	PLRG1	sp|O43660|PLRG1_HUMAN Pleiotropic regulator 1 OS=Homo sapiens OX=9606 GN=PLRG1 PE=1 SV=1	3	3	12.8	12.8	12.8	221200000
sp|O43663|PRC1_HUMAN	sp|O43663|PRC1_HUMAN	2	2	2	Protein regulator of cytokinesis 1	PRC1	sp|O43663|PRC1_HUMAN Protein regulator of cytokinesis 1 OS=Homo sapiens OX=9606 GN=PRC1 PE=1 SV=2	2	2	4.8	4.8	4.8	32364000
sp|O43674|NDUB5_HUMAN	sp|O43674|NDUB5_HUMAN	1	1	1	NADH dehydrogenase [ubiquinone] 1 beta subcomplex subunit 5, mitochondrial	NDUFB5	sp|O43674|NDUB5_HUMAN NADH dehydrogenase [ubiquinone] 1 beta subcomplex subunit 5, mitochondrial OS=Homo sapiens OX=9606 GN=NDUFB5 PE=1 SV=1	1	1	4.2	4.2	4.2	62048000
sp|O43676|NDUB3_HUMAN	sp|O43676|NDUB3_HUMAN	1	1	1	NADH dehydrogenase [ubiquinone] 1 beta subcomplex subunit 3	NDUFB3	sp|O43676|NDUB3_HUMAN NADH dehydrogenase [ubiquinone] 1 beta subcomplex subunit 3 OS=Homo sapiens OX=9606 GN=NDUFB3 PE=1 SV=3	1	1	11.2	11.2	11.2	125070000
sp|O43678|NDUA2_HUMAN	sp|O43678|NDUA2_HUMAN	3	3	3	NADH dehydrogenase [ubiquinone] 1 alpha subcomplex subunit 2	NDUFA2	sp|O43678|NDUA2_HUMAN NADH dehydrogenase [ubiquinone] 1 alpha subcomplex subunit 2 OS=Homo sapiens OX=9606 GN=NDUFA2 PE=1 SV=3	3	3	40.4	40.4	40.4	251530000
sp|O43681|ASNA_HUMAN	sp|O43681|ASNA_HUMAN	4	4	4	ATPase ASNA1	ASNA1	sp|O43681|ASNA_HUMAN ATPase ASNA1 OS=Homo sapiens OX=9606 GN=ASNA1 PE=1 SV=2	4	4	16.7	16.7	16.7	629780000
sp|O43684|BUB3_HUMAN	sp|O43684|BUB3_HUMAN	5	5	5	Mitotic checkpoint protein BUB3	BUB3	sp|O43684|BUB3_HUMAN Mitotic checkpoint protein BUB3 OS=Homo sapiens OX=9606 GN=BUB3 PE=1 SV=1	5	5	17.4	17.4	17.4	1607400000
sp|O43707|ACTN4_HUMAN	sp|O43707|ACTN4_HUMAN	51	51	33	Alpha-actinin-4	ACTN4	sp|O43707|ACTN4_HUMAN Alpha-actinin-4 OS=Homo sapiens OX=9606 GN=ACTN4 PE=1 SV=2	51	33	69.2	69.2	48.7	75725000000
sp|O43708|MAAI_HUMAN	sp|O43708|MAAI_HUMAN	1	1	1	Maleylacetoacetate isomerase	GSTZ1	sp|O43708|MAAI_HUMAN Maleylacetoacetate isomerase OS=Homo sapiens OX=9606 GN=GSTZ1 PE=1 SV=3	1	1	9.3	9.3	9.3	43063000
sp|O43719|HTSF1_HUMAN	sp|O43719|HTSF1_HUMAN	1	1	1	HIV Tat-specific factor 1	HTATSF1	sp|O43719|HTSF1_HUMAN HIV Tat-specific factor 1 OS=Homo sapiens OX=9606 GN=HTATSF1 PE=1 SV=1	1	1	2.3	2.3	2.3	60874000
sp|O43747|AP1G1_HUMAN	sp|O43747|AP1G1_HUMAN	3	3	3	AP-1 complex subunit gamma-1	AP1G1	sp|O43747|AP1G1_HUMAN AP-1 complex subunit gamma-1 OS=Homo sapiens OX=9606 GN=AP1G1 PE=1 SV=5	3	3	6	6	6	225120000
sp|O43765|SGTA_HUMAN	sp|O43765|SGTA_HUMAN	5	5	5	Small glutamine-rich tetratricopeptide repeat-containing protein alpha	SGTA	sp|O43765|SGTA_HUMAN Small glutamine-rich tetratricopeptide repeat-containing protein alpha OS=Homo sapiens OX=9606 GN=SGTA PE=1 SV=1	5	5	18.8	18.8	18.8	541710000
sp|O43768|ENSA_HUMAN	sp|O43768|ENSA_HUMAN	3	3	2	Alpha-endosulfine	ENSA	sp|O43768|ENSA_HUMAN Alpha-endosulfine OS=Homo sapiens OX=9606 GN=ENSA PE=1 SV=1	3	2	30.6	30.6	21.5	1229400000
sp|O43772|MCAT_HUMAN	sp|O43772|MCAT_HUMAN	2	2	2	Mitochondrial carnitine/acylcarnitine carrier protein	SLC25A20	sp|O43772|MCAT_HUMAN Mitochondrial carnitine/acylcarnitine carrier protein OS=Homo sapiens OX=9606 GN=SLC25A20 PE=1 SV=1	2	2	10.3	10.3	10.3	202630000
sp|O43776|SYNC_HUMAN	sp|O43776|SYNC_HUMAN	10	10	10	Asparagine--tRNA ligase, cytoplasmic	NARS	sp|O43776|SYNC_HUMAN Asparagine--tRNA ligase, cytoplasmic OS=Homo sapiens OX=9606 GN=NARS PE=1 SV=1	10	10	26.3	26.3	26.3	4028200000
sp|O43809|CPSF5_HUMAN	sp|O43809|CPSF5_HUMAN	5	5	5	Cleavage and polyadenylation specificity factor subunit 5	NUDT21	sp|O43809|CPSF5_HUMAN Cleavage and polyadenylation specificity factor subunit 5 OS=Homo sapiens OX=9606 GN=NUDT21 PE=1 SV=1	5	5	22.5	22.5	22.5	1054000000
sp|O43813|LANC1_HUMAN	sp|O43813|LANC1_HUMAN	6	6	6	Glutathione S-transferase LANCL1	LANCL1	sp|O43813|LANC1_HUMAN Glutathione S-transferase LANCL1 OS=Homo sapiens OX=9606 GN=LANCL1 PE=1 SV=1	6	6	17.8	17.8	17.8	1284500000
sp|O43819|SCO2_HUMAN	sp|O43819|SCO2_HUMAN	1	1	1	Protein SCO2 homolog, mitochondrial	SCO2	sp|O43819|SCO2_HUMAN Protein SCO2 homolog, mitochondrial OS=Homo sapiens OX=9606 GN=SCO2 PE=1 SV=3	1	1	6.8	6.8	6.8	118490000
sp|O43823|AKAP8_HUMAN	sp|O43823|AKAP8_HUMAN	1	1	1	A-kinase anchor protein 8	AKAP8	sp|O43823|AKAP8_HUMAN A-kinase anchor protein 8 OS=Homo sapiens OX=9606 GN=AKAP8 PE=1 SV=1	1	1	3.2	3.2	3.2	24644000
sp|O43837|IDH3B_HUMAN	sp|O43837|IDH3B_HUMAN	5	5	5	Isocitrate dehydrogenase [NAD] subunit beta, mitochondrial	IDH3B	sp|O43837|IDH3B_HUMAN Isocitrate dehydrogenase [NAD] subunit beta, mitochondrial OS=Homo sapiens OX=9606 GN=IDH3B PE=1 SV=2	5	5	21	21	21	806870000
sp|O43847|NRDC_HUMAN	sp|O43847|NRDC_HUMAN	7	7	7	Nardilysin	NRDC	sp|O43847|NRDC_HUMAN Nardilysin OS=Homo sapiens OX=9606 GN=NRDC PE=1 SV=3	7	7	7.4	7.4	7.4	160730000
sp|O43852|CALU_HUMAN	sp|O43852|CALU_HUMAN	8	8	8	Calumenin	CALU	sp|O43852|CALU_HUMAN Calumenin OS=Homo sapiens OX=9606 GN=CALU PE=1 SV=2	8	8	30.2	30.2	30.2	1683700000
sp|O43854|EDIL3_HUMAN	sp|O43854|EDIL3_HUMAN	3	3	3	EGF-like repeat and discoidin I-like domain-containing protein 3	EDIL3	sp|O43854|EDIL3_HUMAN EGF-like repeat and discoidin I-like domain-containing protein 3 OS=Homo sapiens OX=9606 GN=EDIL3 PE=1 SV=1	3	3	10	10	10	23735000
sp|O43865|SAHH2_HUMAN;sp|Q96HN2|SAHH3_HUMAN	sp|O43865|SAHH2_HUMAN;sp|Q96HN2|SAHH3_HUMAN	4;2	4;2	4;2	S-adenosylhomocysteine hydrolase-like protein 1	AHCYL1	sp|O43865|SAHH2_HUMAN S-adenosylhomocysteine hydrolase-like protein 1 OS=Homo sapiens OX=9606 GN=AHCYL1 PE=1 SV=2;sp|Q96HN2|SAHH3_HUMAN Adenosylhomocysteinase 3 OS=Homo sapiens OX=9606 GN=AHCYL2 PE=1 SV=1	4	4	10.4	10.4	10.4	1010900000
sp|O43913|ORC5_HUMAN	sp|O43913|ORC5_HUMAN	2	2	2	Origin recognition complex subunit 5	ORC5	sp|O43913|ORC5_HUMAN Origin recognition complex subunit 5 OS=Homo sapiens OX=9606 GN=ORC5 PE=1 SV=1	2	2	5.3	5.3	5.3	30099000
sp|O60216|RAD21_HUMAN	sp|O60216|RAD21_HUMAN	1	1	1	Double-strand-break repair protein rad21 homolog	RAD21	sp|O60216|RAD21_HUMAN Double-strand-break repair protein rad21 homolog OS=Homo sapiens OX=9606 GN=RAD21 PE=1 SV=2	1	1	2.1	2.1	2.1	215220000
sp|O60220|TIM8A_HUMAN	sp|O60220|TIM8A_HUMAN	3	3	3	Mitochondrial import inner membrane translocase subunit Tim8 A	TIMM8A	sp|O60220|TIM8A_HUMAN Mitochondrial import inner membrane translocase subunit Tim8 A OS=Homo sapiens OX=9606 GN=TIMM8A PE=1 SV=1	3	3	52.6	52.6	52.6	677940000
sp|O60231|DHX16_HUMAN	sp|O60231|DHX16_HUMAN	2	1	1	Pre-mRNA-splicing factor ATP-dependent RNA helicase DHX16	DHX16	sp|O60231|DHX16_HUMAN Pre-mRNA-splicing factor ATP-dependent RNA helicase DHX16 OS=Homo sapiens OX=9606 GN=DHX16 PE=1 SV=2	1	1	2.6	1.7	1.7	212540000
sp|O60232|ZNRD2_HUMAN	sp|O60232|ZNRD2_HUMAN	4	4	4	Protein ZNRD2	ZNRD2	sp|O60232|ZNRD2_HUMAN Protein ZNRD2 OS=Homo sapiens OX=9606 GN=ZNRD2 PE=1 SV=1	4	4	30.7	30.7	30.7	623060000
sp|O60256|KPRB_HUMAN	sp|O60256|KPRB_HUMAN	4	3	3	Phosphoribosyl pyrophosphate synthase-associated protein 2	PRPSAP2	sp|O60256|KPRB_HUMAN Phosphoribosyl pyrophosphate synthase-associated protein 2 OS=Homo sapiens OX=9606 GN=PRPSAP2 PE=1 SV=1	3	3	17.6	13.8	13.8	254300000
sp|O60264|SMCA5_HUMAN;sp|P28370|SMCA1_HUMAN	sp|O60264|SMCA5_HUMAN	10;4	10;4	10;4	SWI/SNF-related matrix-associated actin-dependent regulator of chromatin subfamily A member 5	SMARCA5	sp|O60264|SMCA5_HUMAN SWI/SNF-related matrix-associated actin-dependent regulator of chromatin subfamily A member 5 OS=Homo sapiens OX=9606 GN=SMARCA5 PE=1 SV=1	10	10	9.9	9.9	9.9	575690000
sp|O60271|JIP4_HUMAN	sp|O60271|JIP4_HUMAN	3	3	3	C-Jun-amino-terminal kinase-interacting protein 4	SPAG9	sp|O60271|JIP4_HUMAN C-Jun-amino-terminal kinase-interacting protein 4 OS=Homo sapiens OX=9606 GN=SPAG9 PE=1 SV=4	3	3	3	3	3	155500000
sp|O60293|ZC3H1_HUMAN	sp|O60293|ZC3H1_HUMAN	2	2	2	Zinc finger C3H1 domain-containing protein	ZFC3H1	sp|O60293|ZC3H1_HUMAN Zinc finger C3H1 domain-containing protein OS=Homo sapiens OX=9606 GN=ZFC3H1 PE=1 SV=3	2	2	1.2	1.2	1.2	22713000
sp|O60306|AQR_HUMAN	sp|O60306|AQR_HUMAN	3	3	3	RNA helicase aquarius	AQR	sp|O60306|AQR_HUMAN RNA helicase aquarius OS=Homo sapiens OX=9606 GN=AQR PE=1 SV=4	3	3	3.9	3.9	3.9	267120000
sp|O60313|OPA1_HUMAN	sp|O60313|OPA1_HUMAN	6	6	6	Dynamin-like 120 kDa protein, mitochondrial	OPA1	sp|O60313|OPA1_HUMAN Dynamin-like 120 kDa protein, mitochondrial OS=Homo sapiens OX=9606 GN=OPA1 PE=1 SV=3	6	6	9.3	9.3	9.3	487360000
sp|O60341|KDM1A_HUMAN	sp|O60341|KDM1A_HUMAN	5	5	5	Lysine-specific histone demethylase 1A	KDM1A	sp|O60341|KDM1A_HUMAN Lysine-specific histone demethylase 1A OS=Homo sapiens OX=9606 GN=KDM1A PE=1 SV=2	5	5	7.9	7.9	7.9	119930000
sp|O60343|TBCD4_HUMAN	sp|O60343|TBCD4_HUMAN	2	2	2	TBC1 domain family member 4	TBC1D4	sp|O60343|TBCD4_HUMAN TBC1 domain family member 4 OS=Homo sapiens OX=9606 GN=TBC1D4 PE=1 SV=2	2	2	2.2	2.2	2.2	119670000
sp|O60361|NDK8_HUMAN	sp|O60361|NDK8_HUMAN	8	1	1	Putative nucleoside diphosphate kinase	NME2P1	sp|O60361|NDK8_HUMAN Putative nucleoside diphosphate kinase OS=Homo sapiens OX=9606 GN=NME2P1 PE=5 SV=1	1	1	66.4	7.3	7.3	169800000
sp|O60437|PEPL_HUMAN	sp|O60437|PEPL_HUMAN	10	10	10	Periplakin	PPL	sp|O60437|PEPL_HUMAN Periplakin OS=Homo sapiens OX=9606 GN=PPL PE=1 SV=4	10	10	7.6	7.6	7.6	439530000
sp|O60488|ACSL4_HUMAN	sp|O60488|ACSL4_HUMAN	5	4	4	Long-chain-fatty-acid--CoA ligase 4	ACSL4	sp|O60488|ACSL4_HUMAN Long-chain-fatty-acid--CoA ligase 4 OS=Homo sapiens OX=9606 GN=ACSL4 PE=1 SV=2	4	4	11.3	8.7	8.7	285080000
sp|O60493|SNX3_HUMAN	sp|O60493|SNX3_HUMAN	3	3	2	Sorting nexin-3	SNX3	sp|O60493|SNX3_HUMAN Sorting nexin-3 OS=Homo sapiens OX=9606 GN=SNX3 PE=1 SV=3	3	2	16	16	10.5	229230000
sp|O60499|STX10_HUMAN	sp|O60499|STX10_HUMAN	1	1	1	Syntaxin-10	STX10	sp|O60499|STX10_HUMAN Syntaxin-10 OS=Homo sapiens OX=9606 GN=STX10 PE=1 SV=1	1	1	4	4	4	10970000
sp|O60502|OGA_HUMAN	sp|O60502|OGA_HUMAN	5	5	5	Protein O-GlcNAcase	OGA	sp|O60502|OGA_HUMAN Protein O-GlcNAcase OS=Homo sapiens OX=9606 GN=OGA PE=1 SV=2	5	5	6.8	6.8	6.8	195010000
sp|O60506|HNRPQ_HUMAN	sp|O60506|HNRPQ_HUMAN	16	16	11	Heterogeneous nuclear ribonucleoprotein Q	SYNCRIP	sp|O60506|HNRPQ_HUMAN Heterogeneous nuclear ribonucleoprotein Q OS=Homo sapiens OX=9606 GN=SYNCRIP PE=1 SV=2	16	11	36	36	28.3	10058000000
sp|O60568|PLOD3_HUMAN	sp|O60568|PLOD3_HUMAN	5	5	5	Multifunctional procollagen lysine hydroxylase and glycosyltransferase LH3	PLOD3	sp|O60568|PLOD3_HUMAN Multifunctional procollagen lysine hydroxylase and glycosyltransferase LH3 OS=Homo sapiens OX=9606 GN=PLOD3 PE=1 SV=1	5	5	9.6	9.6	9.6	473890000
sp|O60573|IF4E2_HUMAN	sp|O60573|IF4E2_HUMAN	2	2	2	Eukaryotic translation initiation factor 4E type 2	EIF4E2	sp|O60573|IF4E2_HUMAN Eukaryotic translation initiation factor 4E type 2 OS=Homo sapiens OX=9606 GN=EIF4E2 PE=1 SV=1	2	2	11.8	11.8	11.8	423790000
sp|O60610|DIAP1_HUMAN	sp|O60610|DIAP1_HUMAN	11	11	11	Protein diaphanous homolog 1	DIAPH1	sp|O60610|DIAP1_HUMAN Protein diaphanous homolog 1 OS=Homo sapiens OX=9606 GN=DIAPH1 PE=1 SV=2	11	11	11.5	11.5	11.5	1198400000
sp|O60613|SEP15_HUMAN	sp|O60613|SEP15_HUMAN	1	1	1	Selenoprotein F	SELENOF	sp|O60613|SEP15_HUMAN Selenoprotein F OS=Homo sapiens OX=9606 GN=SELENOF PE=1 SV=4	1	1	7.3	7.3	7.3	126660000
sp|O60658|PDE8A_HUMAN	sp|O60658|PDE8A_HUMAN	1	1	1	High affinity cAMP-specific and IBMX-insensitive 3,5-cyclic phosphodiesterase 8A	PDE8A	sp|O60658|PDE8A_HUMAN High affinity cAMP-specific and IBMX-insensitive 3,5-cyclic phosphodiesterase 8A OS=Homo sapiens OX=9606 GN=PDE8A PE=1 SV=2	1	1	2.1	2.1	2.1	5583800
sp|O60664|PLIN3_HUMAN	sp|O60664|PLIN3_HUMAN	7	7	7	Perilipin-3	PLIN3	sp|O60664|PLIN3_HUMAN Perilipin-3 OS=Homo sapiens OX=9606 GN=PLIN3 PE=1 SV=3	7	7	28.8	28.8	28.8	1503200000
sp|O60678|ANM3_HUMAN	sp|O60678|ANM3_HUMAN	3	3	3	Protein arginine N-methyltransferase 3	PRMT3	sp|O60678|ANM3_HUMAN Protein arginine N-methyltransferase 3 OS=Homo sapiens OX=9606 GN=PRMT3 PE=1 SV=4	3	3	10.7	10.7	10.7	148340000
sp|O60684|IMA7_HUMAN;sp|O15131|IMA6_HUMAN	sp|O60684|IMA7_HUMAN;sp|O15131|IMA6_HUMAN	7;5	7;5	4;3	Importin subunit alpha-7	KPNA6	sp|O60684|IMA7_HUMAN Importin subunit alpha-7 OS=Homo sapiens OX=9606 GN=KPNA6 PE=1 SV=1;sp|O15131|IMA6_HUMAN Importin subunit alpha-6 OS=Homo sapiens OX=9606 GN=KPNA5 PE=1 SV=2	7	4	20.9	20.9	13.6	1709800000
sp|O60701|UGDH_HUMAN	sp|O60701|UGDH_HUMAN	13	13	13	UDP-glucose 6-dehydrogenase	UGDH	sp|O60701|UGDH_HUMAN UDP-glucose 6-dehydrogenase OS=Homo sapiens OX=9606 GN=UGDH PE=1 SV=1	13	13	39.3	39.3	39.3	2770800000
sp|O60716|CTND1_HUMAN	sp|O60716|CTND1_HUMAN	12	12	12	Catenin delta-1	CTNND1	sp|O60716|CTND1_HUMAN Catenin delta-1 OS=Homo sapiens OX=9606 GN=CTNND1 PE=1 SV=1	12	12	18.9	18.9	18.9	1362100000
sp|O60739|EIF1B_HUMAN	sp|O60739|EIF1B_HUMAN	5	1	1	Eukaryotic translation initiation factor 1b	EIF1B	sp|O60739|EIF1B_HUMAN Eukaryotic translation initiation factor 1b OS=Homo sapiens OX=9606 GN=EIF1B PE=1 SV=2	1	1	63.7	15	15	136400000
sp|O60749|SNX2_HUMAN	sp|O60749|SNX2_HUMAN	5	4	4	Sorting nexin-2	SNX2	sp|O60749|SNX2_HUMAN Sorting nexin-2 OS=Homo sapiens OX=9606 GN=SNX2 PE=1 SV=2	4	4	11.9	10	10	423450000
sp|O60762|DPM1_HUMAN	sp|O60762|DPM1_HUMAN	5	5	5	Dolichol-phosphate mannosyltransferase subunit 1	DPM1	sp|O60762|DPM1_HUMAN Dolichol-phosphate mannosyltransferase subunit 1 OS=Homo sapiens OX=9606 GN=DPM1 PE=1 SV=1	5	5	24.6	24.6	24.6	561080000
sp|O60763|USO1_HUMAN;REV__sp|Q5VZ89|DEN4C_HUMAN	sp|O60763|USO1_HUMAN	10;1	10;1	10;1	General vesicular transport factor p115	USO1	sp|O60763|USO1_HUMAN General vesicular transport factor p115 OS=Homo sapiens OX=9606 GN=USO1 PE=1 SV=2	10	10	15.8	15.8	15.8	2658400000
sp|O60784|TOM1_HUMAN	sp|O60784|TOM1_HUMAN	2	2	2	Target of Myb protein 1	TOM1	sp|O60784|TOM1_HUMAN Target of Myb protein 1 OS=Homo sapiens OX=9606 GN=TOM1 PE=1 SV=2	2	2	7.3	7.3	7.3	180080000
sp|Q99879|H2B1M_HUMAN;sp|Q99877|H2B1N_HUMAN;sp|Q93079|H2B1H_HUMAN;sp|Q5QNW6|H2B2F_HUMAN;sp|P62807|H2B1C_HUMAN;sp|P58876|H2B1D_HUMAN;sp|O60814|H2B1K_HUMAN;sp|P57053|H2BFS_HUMAN;sp|Q99880|H2B1L_HUMAN;sp|Q96A08|H2B1A_HUMAN	sp|Q99879|H2B1M_HUMAN;sp|Q99877|H2B1N_HUMAN;sp|Q93079|H2B1H_HUMAN;sp|Q5QNW6|H2B2F_HUMAN;sp|P62807|H2B1C_HUMAN;sp|P58876|H2B1D_HUMAN;sp|O60814|H2B1K_HUMAN;sp|P57053|H2BFS_HUMAN;sp|Q99880|H2B1L_HUMAN	10;10;10;10;10;10;10;9;9;4	10;10;10;10;10;10;10;9;9;4	2;2;2;2;2;2;2;2;2;0	Histone H2B type 1-M	HIST1H2BM	sp|Q99879|H2B1M_HUMAN Histone H2B type 1-M OS=Homo sapiens OX=9606 GN=HIST1H2BM PE=1 SV=3;sp|Q99877|H2B1N_HUMAN Histone H2B type 1-N OS=Homo sapiens OX=9606 GN=HIST1H2BN PE=1 SV=3;sp|Q93079|H2B1H_HUMAN Histone H2B type 1-H OS=Homo sapiens OX=9606 GN=HIST1H	10	2	63.5	63.5	7.9	82719000000
sp|O60828|PQBP1_HUMAN	sp|O60828|PQBP1_HUMAN	3	3	3	Polyglutamine-binding protein 1	PQBP1	sp|O60828|PQBP1_HUMAN Polyglutamine-binding protein 1 OS=Homo sapiens OX=9606 GN=PQBP1 PE=1 SV=1	3	3	12.8	12.8	12.8	334190000
sp|O60831|PRAF2_HUMAN	sp|O60831|PRAF2_HUMAN	2	2	2	PRA1 family protein 2	PRAF2	sp|O60831|PRAF2_HUMAN PRA1 family protein 2 OS=Homo sapiens OX=9606 GN=PRAF2 PE=1 SV=1	2	2	12.4	12.4	12.4	182250000
sp|O60832|DKC1_HUMAN	sp|O60832|DKC1_HUMAN	12	12	12	H/ACA ribonucleoprotein complex subunit DKC1	DKC1	sp|O60832|DKC1_HUMAN H/ACA ribonucleoprotein complex subunit DKC1 OS=Homo sapiens OX=9606 GN=DKC1 PE=1 SV=3	12	12	33.5	33.5	33.5	2022000000
sp|O60841|IF2P_HUMAN	sp|O60841|IF2P_HUMAN	11	11	11	Eukaryotic translation initiation factor 5B	EIF5B	sp|O60841|IF2P_HUMAN Eukaryotic translation initiation factor 5B OS=Homo sapiens OX=9606 GN=EIF5B PE=1 SV=4	11	11	12.4	12.4	12.4	1730300000
sp|O60869|EDF1_HUMAN	sp|O60869|EDF1_HUMAN	2	2	2	Endothelial differentiation-related factor 1	EDF1	sp|O60869|EDF1_HUMAN Endothelial differentiation-related factor 1 OS=Homo sapiens OX=9606 GN=EDF1 PE=1 SV=1	2	2	18.2	18.2	18.2	3253700000
sp|O60884|DNJA2_HUMAN	sp|O60884|DNJA2_HUMAN	3	3	3	DnaJ homolog subfamily A member 2	DNAJA2	sp|O60884|DNJA2_HUMAN DnaJ homolog subfamily A member 2 OS=Homo sapiens OX=9606 GN=DNAJA2 PE=1 SV=1	3	3	9.5	9.5	9.5	375860000
sp|O60888|CUTA_HUMAN	sp|O60888|CUTA_HUMAN	3	3	3	Protein CutA	CUTA	sp|O60888|CUTA_HUMAN Protein CutA OS=Homo sapiens OX=9606 GN=CUTA PE=1 SV=2	3	3	33	33	33	1223100000
sp|O60925|PFD1_HUMAN	sp|O60925|PFD1_HUMAN	3	3	3	Prefoldin subunit 1	PFDN1	sp|O60925|PFD1_HUMAN Prefoldin subunit 1 OS=Homo sapiens OX=9606 GN=PFDN1 PE=1 SV=2	3	3	22.1	22.1	22.1	470350000
sp|O60936|NOL3_HUMAN	sp|O60936|NOL3_HUMAN	1	1	1	Nucleolar protein 3	NOL3	sp|O60936|NOL3_HUMAN Nucleolar protein 3 OS=Homo sapiens OX=9606 GN=NOL3 PE=1 SV=2	1	1	9.1	9.1	9.1	47240000
sp|O75031|HSF2B_HUMAN	sp|O75031|HSF2B_HUMAN	1	1	1	Heat shock factor 2-binding protein	HSF2BP	sp|O75031|HSF2B_HUMAN Heat shock factor 2-binding protein OS=Homo sapiens OX=9606 GN=HSF2BP PE=1 SV=1	1	1	2.7	2.7	2.7	0
sp|O75083|WDR1_HUMAN	sp|O75083|WDR1_HUMAN	9	9	9	WD repeat-containing protein 1	WDR1	sp|O75083|WDR1_HUMAN WD repeat-containing protein 1 OS=Homo sapiens OX=9606 GN=WDR1 PE=1 SV=4	9	9	25.6	25.6	25.6	1832700000
sp|O75116|ROCK2_HUMAN;sp|Q13464|ROCK1_HUMAN	sp|O75116|ROCK2_HUMAN	9;1	9;1	9;1	Rho-associated protein kinase 2	ROCK2	sp|O75116|ROCK2_HUMAN Rho-associated protein kinase 2 OS=Homo sapiens OX=9606 GN=ROCK2 PE=1 SV=4	9	9	8.6	8.6	8.6	1279300000
sp|O75128|COBL_HUMAN	sp|O75128|COBL_HUMAN	2	2	2	Protein cordon-bleu	COBL	sp|O75128|COBL_HUMAN Protein cordon-bleu OS=Homo sapiens OX=9606 GN=COBL PE=1 SV=2	2	2	2.7	2.7	2.7	10598000
sp|O75131|CPNE3_HUMAN	sp|O75131|CPNE3_HUMAN	6	6	5	Copine-3	CPNE3	sp|O75131|CPNE3_HUMAN Copine-3 OS=Homo sapiens OX=9606 GN=CPNE3 PE=1 SV=1	6	5	15.3	15.3	13.6	1003700000
sp|O75143|ATG13_HUMAN	sp|O75143|ATG13_HUMAN	1	1	1	Autophagy-related protein 13	ATG13	sp|O75143|ATG13_HUMAN Autophagy-related protein 13 OS=Homo sapiens OX=9606 GN=ATG13 PE=1 SV=1	1	1	4.4	4.4	4.4	20664000
sp|O75150|BRE1B_HUMAN	sp|O75150|BRE1B_HUMAN	3	3	2	E3 ubiquitin-protein ligase BRE1B	RNF40	sp|O75150|BRE1B_HUMAN E3 ubiquitin-protein ligase BRE1B OS=Homo sapiens OX=9606 GN=RNF40 PE=1 SV=5	3	2	4.3	4.3	2.9	1708400000
sp|O75153|CLU_HUMAN;sp|Q9Y5I4|PCDC2_HUMAN	sp|O75153|CLU_HUMAN	6;1	6;1	6;1	Clustered mitochondria protein homolog	CLUH	sp|O75153|CLU_HUMAN Clustered mitochondria protein homolog OS=Homo sapiens OX=9606 GN=CLUH PE=1 SV=2	6	6	6.7	6.7	6.7	964220000
sp|O75179|ANR17_HUMAN	sp|O75179|ANR17_HUMAN	4	1	1	Ankyrin repeat domain-containing protein 17	ANKRD17	sp|O75179|ANR17_HUMAN Ankyrin repeat domain-containing protein 17 OS=Homo sapiens OX=9606 GN=ANKRD17 PE=1 SV=3	1	1	2.2	0.4	0.4	0
sp|O75190|DNJB6_HUMAN	sp|O75190|DNJB6_HUMAN	1	1	1	DnaJ homolog subfamily B member 6	DNAJB6	sp|O75190|DNJB6_HUMAN DnaJ homolog subfamily B member 6 OS=Homo sapiens OX=9606 GN=DNAJB6 PE=1 SV=2	1	1	5.2	5.2	5.2	17660000
sp|O75208|COQ9_HUMAN	sp|O75208|COQ9_HUMAN	2	2	2	Ubiquinone biosynthesis protein COQ9, mitochondrial	COQ9	sp|O75208|COQ9_HUMAN Ubiquinone biosynthesis protein COQ9, mitochondrial OS=Homo sapiens OX=9606 GN=COQ9 PE=1 SV=1	2	2	15.1	15.1	15.1	310890000
sp|O75223|GGCT_HUMAN	sp|O75223|GGCT_HUMAN	1	1	1	Gamma-glutamylcyclotransferase	GGCT	sp|O75223|GGCT_HUMAN Gamma-glutamylcyclotransferase OS=Homo sapiens OX=9606 GN=GGCT PE=1 SV=1	1	1	9	9	9	108330000
sp|O75251|NDUS7_HUMAN	sp|O75251|NDUS7_HUMAN	3	3	3	NADH dehydrogenase [ubiquinone] iron-sulfur protein 7, mitochondrial	NDUFS7	sp|O75251|NDUS7_HUMAN NADH dehydrogenase [ubiquinone] iron-sulfur protein 7, mitochondrial OS=Homo sapiens OX=9606 GN=NDUFS7 PE=1 SV=3	3	3	15	15	15	226790000
sp|O75306|NDUS2_HUMAN	sp|O75306|NDUS2_HUMAN	7	7	7	NADH dehydrogenase [ubiquinone] iron-sulfur protein 2, mitochondrial	NDUFS2	sp|O75306|NDUS2_HUMAN NADH dehydrogenase [ubiquinone] iron-sulfur protein 2, mitochondrial OS=Homo sapiens OX=9606 GN=NDUFS2 PE=1 SV=2	7	7	25.5	25.5	25.5	520280000
sp|O75312|ZPR1_HUMAN	sp|O75312|ZPR1_HUMAN	2	2	2	Zinc finger protein ZPR1	ZPR1	sp|O75312|ZPR1_HUMAN Zinc finger protein ZPR1 OS=Homo sapiens OX=9606 GN=ZPR1 PE=1 SV=1	2	2	5.7	5.7	5.7	145810000
sp|O75319|DUS11_HUMAN	sp|O75319|DUS11_HUMAN	2	2	2	RNA/RNP complex-1-interacting phosphatase	DUSP11	sp|O75319|DUS11_HUMAN RNA/RNP complex-1-interacting phosphatase OS=Homo sapiens OX=9606 GN=DUSP11 PE=1 SV=2	2	2	8	8	8	21279000
sp|O75340|PDCD6_HUMAN	sp|O75340|PDCD6_HUMAN	9	9	9	Programmed cell death protein 6	PDCD6	sp|O75340|PDCD6_HUMAN Programmed cell death protein 6 OS=Homo sapiens OX=9606 GN=PDCD6 PE=1 SV=1	9	9	68.6	68.6	68.6	5524600000
sp|O75347|TBCA_HUMAN	sp|O75347|TBCA_HUMAN	5	5	5	Tubulin-specific chaperone A	TBCA	sp|O75347|TBCA_HUMAN Tubulin-specific chaperone A OS=Homo sapiens OX=9606 GN=TBCA PE=1 SV=3	5	5	35.2	35.2	35.2	1189200000
sp|O75348|VATG1_HUMAN	sp|O75348|VATG1_HUMAN	2	2	2	V-type proton ATPase subunit G 1	ATP6V1G1	sp|O75348|VATG1_HUMAN V-type proton ATPase subunit G 1 OS=Homo sapiens OX=9606 GN=ATP6V1G1 PE=1 SV=3	2	2	16.9	16.9	16.9	368670000
sp|O75351|VPS4B_HUMAN	sp|O75351|VPS4B_HUMAN	7	7	4	Vacuolar protein sorting-associated protein 4B	VPS4B	sp|O75351|VPS4B_HUMAN Vacuolar protein sorting-associated protein 4B OS=Homo sapiens OX=9606 GN=VPS4B PE=1 SV=2	7	4	18.7	18.7	12.4	354730000
sp|O75352|MPU1_HUMAN	sp|O75352|MPU1_HUMAN	2	2	2	Mannose-P-dolichol utilization defect 1 protein	MPDU1	sp|O75352|MPU1_HUMAN Mannose-P-dolichol utilization defect 1 protein OS=Homo sapiens OX=9606 GN=MPDU1 PE=1 SV=2	2	2	8.1	8.1	8.1	161780000
sp|O75367|H2AY_HUMAN;sp|Q9P0M6|H2AW_HUMAN	sp|O75367|H2AY_HUMAN	9;1	9;1	9;1	Core histone macro-H2A.1	H2AFY	sp|O75367|H2AY_HUMAN Core histone macro-H2A.1 OS=Homo sapiens OX=9606 GN=H2AFY PE=1 SV=4	9	9	34.4	34.4	34.4	5669100000
sp|O75368|SH3L1_HUMAN	sp|O75368|SH3L1_HUMAN	2	2	2	SH3 domain-binding glutamic acid-rich-like protein	SH3BGRL	sp|O75368|SH3L1_HUMAN SH3 domain-binding glutamic acid-rich-like protein OS=Homo sapiens OX=9606 GN=SH3BGRL PE=1 SV=1	2	2	27.2	27.2	27.2	600520000
sp|O75369|FLNB_HUMAN	sp|O75369|FLNB_HUMAN	91	86	84	Filamin-B	FLNB	sp|O75369|FLNB_HUMAN Filamin-B OS=Homo sapiens OX=9606 GN=FLNB PE=1 SV=2	86	84	52	50.2	48.8	56144000000
sp|O75376|NCOR1_HUMAN	sp|O75376|NCOR1_HUMAN	2	2	2	Nuclear receptor corepressor 1	NCOR1	sp|O75376|NCOR1_HUMAN Nuclear receptor corepressor 1 OS=Homo sapiens OX=9606 GN=NCOR1 PE=1 SV=2	2	2	1.1	1.1	1.1	77324000
sp|O75380|NDUS6_HUMAN	sp|O75380|NDUS6_HUMAN	1	1	1	NADH dehydrogenase [ubiquinone] iron-sulfur protein 6, mitochondrial	NDUFS6	sp|O75380|NDUS6_HUMAN NADH dehydrogenase [ubiquinone] iron-sulfur protein 6, mitochondrial OS=Homo sapiens OX=9606 GN=NDUFS6 PE=1 SV=1	1	1	9.7	9.7	9.7	143970000
sp|O75381|PEX14_HUMAN	sp|O75381|PEX14_HUMAN	2	2	2	Peroxisomal membrane protein PEX14	PEX14	sp|O75381|PEX14_HUMAN Peroxisomal membrane protein PEX14 OS=Homo sapiens OX=9606 GN=PEX14 PE=1 SV=1	2	2	5.6	5.6	5.6	137970000
sp|O75382|TRIM3_HUMAN	sp|O75382|TRIM3_HUMAN	1	1	1	Tripartite motif-containing protein 3	TRIM3	sp|O75382|TRIM3_HUMAN Tripartite motif-containing protein 3 OS=Homo sapiens OX=9606 GN=TRIM3 PE=1 SV=2	1	1	2.8	2.8	2.8	14699000
sp|O75390|CISY_HUMAN	sp|O75390|CISY_HUMAN	13	13	13	Citrate synthase, mitochondrial	CS	sp|O75390|CISY_HUMAN Citrate synthase, mitochondrial OS=Homo sapiens OX=9606 GN=CS PE=1 SV=2	13	13	34.3	34.3	34.3	5535400000
sp|O75391|SPAG7_HUMAN	sp|O75391|SPAG7_HUMAN	1	1	1	Sperm-associated antigen 7	SPAG7	sp|O75391|SPAG7_HUMAN Sperm-associated antigen 7 OS=Homo sapiens OX=9606 GN=SPAG7 PE=1 SV=2	1	1	5.7	5.7	5.7	103610000
sp|O75396|SC22B_HUMAN	sp|O75396|SC22B_HUMAN	6	6	6	Vesicle-trafficking protein SEC22b	SEC22B	sp|O75396|SC22B_HUMAN Vesicle-trafficking protein SEC22b OS=Homo sapiens OX=9606 GN=SEC22B PE=1 SV=4	6	6	30.2	30.2	30.2	1888900000
sp|O75400|PR40A_HUMAN	sp|O75400|PR40A_HUMAN	5	5	5	Pre-mRNA-processing factor 40 homolog A	PRPF40A	sp|O75400|PR40A_HUMAN Pre-mRNA-processing factor 40 homolog A OS=Homo sapiens OX=9606 GN=PRPF40A PE=1 SV=2	5	5	6.4	6.4	6.4	642370000
sp|O75431|MTX2_HUMAN	sp|O75431|MTX2_HUMAN	4	4	4	Metaxin-2	MTX2	sp|O75431|MTX2_HUMAN Metaxin-2 OS=Homo sapiens OX=9606 GN=MTX2 PE=1 SV=1	4	4	31.2	31.2	31.2	231040000
sp|O75436|VP26A_HUMAN	sp|O75436|VP26A_HUMAN	1	1	1	Vacuolar protein sorting-associated protein 26A	VPS26A	sp|O75436|VP26A_HUMAN Vacuolar protein sorting-associated protein 26A OS=Homo sapiens OX=9606 GN=VPS26A PE=1 SV=2	1	1	4	4	4	319150000
sp|O75439|MPPB_HUMAN	sp|O75439|MPPB_HUMAN	6	6	6	Mitochondrial-processing peptidase subunit beta	PMPCB	sp|O75439|MPPB_HUMAN Mitochondrial-processing peptidase subunit beta OS=Homo sapiens OX=9606 GN=PMPCB PE=1 SV=2	6	6	15.3	15.3	15.3	628660000
sp|O75448|MED24_HUMAN	sp|O75448|MED24_HUMAN	1	1	1	Mediator of RNA polymerase II transcription subunit 24	MED24	sp|O75448|MED24_HUMAN Mediator of RNA polymerase II transcription subunit 24 OS=Homo sapiens OX=9606 GN=MED24 PE=1 SV=1	1	1	1.4	1.4	1.4	55422000
sp|O75475|PSIP1_HUMAN	sp|O75475|PSIP1_HUMAN	10	10	9	PC4 and SFRS1-interacting protein	PSIP1	sp|O75475|PSIP1_HUMAN PC4 and SFRS1-interacting protein OS=Homo sapiens OX=9606 GN=PSIP1 PE=1 SV=1	10	9	26.4	26.4	24.9	7111200000
sp|O75477|ERLN1_HUMAN	sp|O75477|ERLN1_HUMAN	5	2	2	Erlin-1	ERLIN1	sp|O75477|ERLN1_HUMAN Erlin-1 OS=Homo sapiens OX=9606 GN=ERLIN1 PE=1 SV=2	2	2	18.4	9.5	9.5	476620000
sp|O75489|NDUS3_HUMAN	sp|O75489|NDUS3_HUMAN	6	6	6	NADH dehydrogenase [ubiquinone] iron-sulfur protein 3, mitochondrial	NDUFS3	sp|O75489|NDUS3_HUMAN NADH dehydrogenase [ubiquinone] iron-sulfur protein 3, mitochondrial OS=Homo sapiens OX=9606 GN=NDUFS3 PE=1 SV=1	6	6	32.2	32.2	32.2	674780000
sp|O75494|SRS10_HUMAN;sp|Q8WXF0|SRS12_HUMAN	sp|O75494|SRS10_HUMAN	5;2	5;2	5;2	Serine/arginine-rich splicing factor 10	SRSF10	sp|O75494|SRS10_HUMAN Serine/arginine-rich splicing factor 10 OS=Homo sapiens OX=9606 GN=SRSF10 PE=1 SV=1	5	5	23.3	23.3	23.3	1066300000
sp|O75496|GEMI_HUMAN	sp|O75496|GEMI_HUMAN	2	2	2	Geminin	GMNN	sp|O75496|GEMI_HUMAN Geminin OS=Homo sapiens OX=9606 GN=GMNN PE=1 SV=1	2	2	16.7	16.7	16.7	0
sp|O75506|HSBP1_HUMAN	sp|O75506|HSBP1_HUMAN	1	1	1	Heat shock factor-binding protein 1	HSBP1	sp|O75506|HSBP1_HUMAN Heat shock factor-binding protein 1 OS=Homo sapiens OX=9606 GN=HSBP1 PE=1 SV=1	1	1	25	25	25	137210000
sp|O75521|ECI2_HUMAN	sp|O75521|ECI2_HUMAN	3	3	3	Enoyl-CoA delta isomerase 2, mitochondrial	ECI2	sp|O75521|ECI2_HUMAN Enoyl-CoA delta isomerase 2, mitochondrial OS=Homo sapiens OX=9606 GN=ECI2 PE=1 SV=4	3	3	12.7	12.7	12.7	388610000
sp|O75530|EED_HUMAN	sp|O75530|EED_HUMAN	2	2	2	Polycomb protein EED	EED	sp|O75530|EED_HUMAN Polycomb protein EED OS=Homo sapiens OX=9606 GN=EED PE=1 SV=2	2	2	5.4	5.4	5.4	162100000
sp|O75531|BAF_HUMAN	sp|O75531|BAF_HUMAN	5	5	5	Barrier-to-autointegration factor	BANF1	sp|O75531|BAF_HUMAN Barrier-to-autointegration factor OS=Homo sapiens OX=9606 GN=BANF1 PE=1 SV=1	5	5	56.2	56.2	56.2	7547600000
sp|O75533|SF3B1_HUMAN	sp|O75533|SF3B1_HUMAN	20	20	20	Splicing factor 3B subunit 1	SF3B1	sp|O75533|SF3B1_HUMAN Splicing factor 3B subunit 1 OS=Homo sapiens OX=9606 GN=SF3B1 PE=1 SV=3	20	20	21.5	21.5	21.5	5617500000
sp|O75534|CSDE1_HUMAN	sp|O75534|CSDE1_HUMAN	9	9	9	Cold shock domain-containing protein E1	CSDE1	sp|O75534|CSDE1_HUMAN Cold shock domain-containing protein E1 OS=Homo sapiens OX=9606 GN=CSDE1 PE=1 SV=2	9	9	14.7	14.7	14.7	1369200000
sp|O75569|PRKRA_HUMAN	sp|O75569|PRKRA_HUMAN	1	1	1	Interferon-inducible double-stranded RNA-dependent protein kinase activator A	PRKRA	sp|O75569|PRKRA_HUMAN Interferon-inducible double-stranded RNA-dependent protein kinase activator A OS=Homo sapiens OX=9606 GN=PRKRA PE=1 SV=1	1	1	4.8	4.8	4.8	44663000
sp|O75600|KBL_HUMAN	sp|O75600|KBL_HUMAN	1	1	1	2-amino-3-ketobutyrate coenzyme A ligase, mitochondrial	GCAT	sp|O75600|KBL_HUMAN 2-amino-3-ketobutyrate coenzyme A ligase, mitochondrial OS=Homo sapiens OX=9606 GN=GCAT PE=1 SV=1	1	1	5	5	5	45391000
sp|O75607|NPM3_HUMAN	sp|O75607|NPM3_HUMAN	4	4	4	Nucleoplasmin-3	NPM3	sp|O75607|NPM3_HUMAN Nucleoplasmin-3 OS=Homo sapiens OX=9606 GN=NPM3 PE=1 SV=3	4	4	41	41	41	1400900000
sp|O75608|LYPA1_HUMAN	sp|O75608|LYPA1_HUMAN	3	3	3	Acyl-protein thioesterase 1	LYPLA1	sp|O75608|LYPA1_HUMAN Acyl-protein thioesterase 1 OS=Homo sapiens OX=9606 GN=LYPLA1 PE=1 SV=1	3	3	22.2	22.2	22.2	804150000
sp|O75616|ERAL1_HUMAN	sp|O75616|ERAL1_HUMAN	3	3	3	GTPase Era, mitochondrial	ERAL1	sp|O75616|ERAL1_HUMAN GTPase Era, mitochondrial OS=Homo sapiens OX=9606 GN=ERAL1 PE=1 SV=2	3	3	9.2	9.2	9.2	112450000
sp|O75643|U520_HUMAN	sp|O75643|U520_HUMAN	29	29	29	U5 small nuclear ribonucleoprotein 200 kDa helicase	SNRNP200	sp|O75643|U520_HUMAN U5 small nuclear ribonucleoprotein 200 kDa helicase OS=Homo sapiens OX=9606 GN=SNRNP200 PE=1 SV=2	29	29	20.1	20.1	20.1	4521700000
sp|O75663|TIPRL_HUMAN	sp|O75663|TIPRL_HUMAN	1	1	1	TIP41-like protein	TIPRL	sp|O75663|TIPRL_HUMAN TIP41-like protein OS=Homo sapiens OX=9606 GN=TIPRL PE=1 SV=2	1	1	4	4	4	99345000
sp|P35813|PPM1A_HUMAN;sp|O75688|PPM1B_HUMAN	sp|P35813|PPM1A_HUMAN;sp|O75688|PPM1B_HUMAN	1;1	1;1	1;1	Protein phosphatase 1A	PPM1A	sp|P35813|PPM1A_HUMAN Protein phosphatase 1A OS=Homo sapiens OX=9606 GN=PPM1A PE=1 SV=1;sp|O75688|PPM1B_HUMAN Protein phosphatase 1B OS=Homo sapiens OX=9606 GN=PPM1B PE=1 SV=1	1	1	3.1	3.1	3.1	53648000
sp|O75691|UTP20_HUMAN	sp|O75691|UTP20_HUMAN	5	5	5	Small subunit processome component 20 homolog	UTP20	sp|O75691|UTP20_HUMAN Small subunit processome component 20 homolog OS=Homo sapiens OX=9606 GN=UTP20 PE=1 SV=3	5	5	2.3	2.3	2.3	68118000
sp|O75694|NU155_HUMAN	sp|O75694|NU155_HUMAN	17	17	17	Nuclear pore complex protein Nup155	NUP155	sp|O75694|NU155_HUMAN Nuclear pore complex protein Nup155 OS=Homo sapiens OX=9606 GN=NUP155 PE=1 SV=1	17	17	18.6	18.6	18.6	2377700000
sp|O75717|WDHD1_HUMAN	sp|O75717|WDHD1_HUMAN	2	2	2	WD repeat and HMG-box DNA-binding protein 1	WDHD1	sp|O75717|WDHD1_HUMAN WD repeat and HMG-box DNA-binding protein 1 OS=Homo sapiens OX=9606 GN=WDHD1 PE=1 SV=1	2	2	3	3	3	25916000
sp|O75718|CRTAP_HUMAN	sp|O75718|CRTAP_HUMAN	4	4	4	Cartilage-associated protein	CRTAP	sp|O75718|CRTAP_HUMAN Cartilage-associated protein OS=Homo sapiens OX=9606 GN=CRTAP PE=1 SV=1	4	4	11.7	11.7	11.7	386140000
sp|O75746|CMC1_HUMAN	sp|O75746|CMC1_HUMAN	7	5	5	Calcium-binding mitochondrial carrier protein Aralar1	SLC25A12	sp|O75746|CMC1_HUMAN Calcium-binding mitochondrial carrier protein Aralar1 OS=Homo sapiens OX=9606 GN=SLC25A12 PE=1 SV=2	5	5	13.6	11.1	11.1	227920000
sp|O75787|RENR_HUMAN	sp|O75787|RENR_HUMAN	2	2	2	Renin receptor	ATP6AP2	sp|O75787|RENR_HUMAN Renin receptor OS=Homo sapiens OX=9606 GN=ATP6AP2 PE=1 SV=2	2	2	8.9	8.9	8.9	79326000
sp|O75794|CD123_HUMAN	sp|O75794|CD123_HUMAN	2	2	2	Cell division cycle protein 123 homolog	CDC123	sp|O75794|CD123_HUMAN Cell division cycle protein 123 homolog OS=Homo sapiens OX=9606 GN=CDC123 PE=1 SV=1	2	2	7.4	7.4	7.4	129560000
sp|O75821|EIF3G_HUMAN	sp|O75821|EIF3G_HUMAN	6	6	6	Eukaryotic translation initiation factor 3 subunit G	EIF3G	sp|O75821|EIF3G_HUMAN Eukaryotic translation initiation factor 3 subunit G OS=Homo sapiens OX=9606 GN=EIF3G PE=1 SV=2	6	6	26.2	26.2	26.2	786420000
sp|O75822|EIF3J_HUMAN	sp|O75822|EIF3J_HUMAN	4	4	4	Eukaryotic translation initiation factor 3 subunit J	EIF3J	sp|O75822|EIF3J_HUMAN Eukaryotic translation initiation factor 3 subunit J OS=Homo sapiens OX=9606 GN=EIF3J PE=1 SV=2	4	4	19.8	19.8	19.8	2590900000
sp|O75828|CBR3_HUMAN	sp|O75828|CBR3_HUMAN	4	2	2	Carbonyl reductase [NADPH] 3	CBR3	sp|O75828|CBR3_HUMAN Carbonyl reductase [NADPH] 3 OS=Homo sapiens OX=9606 GN=CBR3 PE=1 SV=3	2	2	19.5	9	9	164580000
sp|O75832|PSD10_HUMAN	sp|O75832|PSD10_HUMAN	1	1	1	26S proteasome non-ATPase regulatory subunit 10	PSMD10	sp|O75832|PSD10_HUMAN 26S proteasome non-ATPase regulatory subunit 10 OS=Homo sapiens OX=9606 GN=PSMD10 PE=1 SV=1	1	1	3.5	3.5	3.5	147460000
sp|O75874|IDHC_HUMAN	sp|O75874|IDHC_HUMAN	12	12	11	Isocitrate dehydrogenase [NADP] cytoplasmic	IDH1	sp|O75874|IDHC_HUMAN Isocitrate dehydrogenase [NADP] cytoplasmic OS=Homo sapiens OX=9606 GN=IDH1 PE=1 SV=2	12	11	37.9	37.9	35.7	1784100000
sp|O75879|GATB_HUMAN	sp|O75879|GATB_HUMAN	1	1	1	Glutamyl-tRNA(Gln) amidotransferase subunit B, mitochondrial	GATB	sp|O75879|GATB_HUMAN Glutamyl-tRNA(Gln) amidotransferase subunit B, mitochondrial OS=Homo sapiens OX=9606 GN=GATB PE=1 SV=1	1	1	4.5	4.5	4.5	97422000
sp|O75880|SCO1_HUMAN	sp|O75880|SCO1_HUMAN	2	2	2	Protein SCO1 homolog, mitochondrial	SCO1	sp|O75880|SCO1_HUMAN Protein SCO1 homolog, mitochondrial OS=Homo sapiens OX=9606 GN=SCO1 PE=1 SV=1	2	2	10	10	10	218310000
sp|O75915|PRAF3_HUMAN	sp|O75915|PRAF3_HUMAN	1	1	1	PRA1 family protein 3	ARL6IP5	sp|O75915|PRAF3_HUMAN PRA1 family protein 3 OS=Homo sapiens OX=9606 GN=ARL6IP5 PE=1 SV=1	1	1	10.1	10.1	10.1	392850000
sp|O75934|SPF27_HUMAN	sp|O75934|SPF27_HUMAN	7	7	7	Pre-mRNA-splicing factor SPF27	BCAS2	sp|O75934|SPF27_HUMAN Pre-mRNA-splicing factor SPF27 OS=Homo sapiens OX=9606 GN=BCAS2 PE=1 SV=1	7	7	48.9	48.9	48.9	834850000
sp|O75940|SPF30_HUMAN	sp|O75940|SPF30_HUMAN	2	2	2	Survival of motor neuron-related-splicing factor 30	SMNDC1	sp|O75940|SPF30_HUMAN Survival of motor neuron-related-splicing factor 30 OS=Homo sapiens OX=9606 GN=SMNDC1 PE=1 SV=1	2	2	20.2	20.2	20.2	468000000
sp|O75947|ATP5H_HUMAN	sp|O75947|ATP5H_HUMAN	8	8	8	ATP synthase subunit d, mitochondrial	ATP5PD	sp|O75947|ATP5H_HUMAN ATP synthase subunit d, mitochondrial OS=Homo sapiens OX=9606 GN=ATP5PD PE=1 SV=3	8	8	54	54	54	4408700000
sp|O75955|FLOT1_HUMAN	sp|O75955|FLOT1_HUMAN	8	8	8	Flotillin-1	FLOT1	sp|O75955|FLOT1_HUMAN Flotillin-1 OS=Homo sapiens OX=9606 GN=FLOT1 PE=1 SV=3	8	8	29.5	29.5	29.5	431860000
sp|O75962|TRIO_HUMAN;sp|O60229|KALRN_HUMAN	sp|O75962|TRIO_HUMAN;sp|O60229|KALRN_HUMAN	2;1	2;1	2;1	Triple functional domain protein	TRIO	sp|O75962|TRIO_HUMAN Triple functional domain protein OS=Homo sapiens OX=9606 GN=TRIO PE=1 SV=2;sp|O60229|KALRN_HUMAN Kalirin OS=Homo sapiens OX=9606 GN=KALRN PE=1 SV=3	2	2	1.8	1.8	1.8	90107000
sp|O75964|ATP5L_HUMAN	sp|O75964|ATP5L_HUMAN	3	3	3	ATP synthase subunit g, mitochondrial	ATP5MG	sp|O75964|ATP5L_HUMAN ATP synthase subunit g, mitochondrial OS=Homo sapiens OX=9606 GN=ATP5MG PE=1 SV=3	3	3	35.9	35.9	35.9	571710000
sp|O75970|MPDZ_HUMAN	sp|O75970|MPDZ_HUMAN	1	1	1	Multiple PDZ domain protein	MPDZ	sp|O75970|MPDZ_HUMAN Multiple PDZ domain protein OS=Homo sapiens OX=9606 GN=MPDZ PE=1 SV=2	1	1	1.1	1.1	1.1	13877000
sp|O76003|GLRX3_HUMAN	sp|O76003|GLRX3_HUMAN	8	8	8	Glutaredoxin-3	GLRX3	sp|O76003|GLRX3_HUMAN Glutaredoxin-3 OS=Homo sapiens OX=9606 GN=GLRX3 PE=1 SV=2	8	8	33.7	33.7	33.7	2275600000
sp|O76021|RL1D1_HUMAN	sp|O76021|RL1D1_HUMAN	13	13	13	Ribosomal L1 domain-containing protein 1	RSL1D1	sp|O76021|RL1D1_HUMAN Ribosomal L1 domain-containing protein 1 OS=Homo sapiens OX=9606 GN=RSL1D1 PE=1 SV=3	13	13	30.2	30.2	30.2	3656500000
sp|O76031|CLPX_HUMAN	sp|O76031|CLPX_HUMAN	4	4	4	ATP-dependent Clp protease ATP-binding subunit clpX-like, mitochondrial	CLPX	sp|O76031|CLPX_HUMAN ATP-dependent Clp protease ATP-binding subunit clpX-like, mitochondrial OS=Homo sapiens OX=9606 GN=CLPX PE=1 SV=2	4	4	8.2	8.2	8.2	300100000
sp|O76070|SYUG_HUMAN	sp|O76070|SYUG_HUMAN	6	6	6	Gamma-synuclein	SNCG	sp|O76070|SYUG_HUMAN Gamma-synuclein OS=Homo sapiens OX=9606 GN=SNCG PE=1 SV=2	6	6	63	63	63	736810000
sp|O76071|CIAO1_HUMAN	sp|O76071|CIAO1_HUMAN	3	3	3	Probable cytosolic iron-sulfur protein assembly protein CIAO1	CIAO1	sp|O76071|CIAO1_HUMAN Probable cytosolic iron-sulfur protein assembly protein CIAO1 OS=Homo sapiens OX=9606 GN=CIAO1 PE=1 SV=1	3	3	16.5	16.5	16.5	15544000
sp|O76080|ZFAN5_HUMAN	sp|O76080|ZFAN5_HUMAN	1	1	1	AN1-type zinc finger protein 5	ZFAND5	sp|O76080|ZFAN5_HUMAN AN1-type zinc finger protein 5 OS=Homo sapiens OX=9606 GN=ZFAND5 PE=1 SV=1	1	1	8.5	8.5	8.5	53499000
sp|O76094|SRP72_HUMAN	sp|O76094|SRP72_HUMAN	8	8	8	Signal recognition particle subunit SRP72	SRP72	sp|O76094|SRP72_HUMAN Signal recognition particle subunit SRP72 OS=Homo sapiens OX=9606 GN=SRP72 PE=1 SV=3	8	8	23	23	23	1349700000
sp|O94760|DDAH1_HUMAN	sp|O94760|DDAH1_HUMAN	3	3	3	N(G),N(G)-dimethylarginine dimethylaminohydrolase 1	DDAH1	sp|O94760|DDAH1_HUMAN N(G),N(G)-dimethylarginine dimethylaminohydrolase 1 OS=Homo sapiens OX=9606 GN=DDAH1 PE=1 SV=3	3	3	15.4	15.4	15.4	250320000
sp|O94776|MTA2_HUMAN;sp|Q9BTC8|MTA3_HUMAN	sp|O94776|MTA2_HUMAN;sp|Q9BTC8|MTA3_HUMAN	6;3	6;3	4;1	Metastasis-associated protein MTA2	MTA2	sp|O94776|MTA2_HUMAN Metastasis-associated protein MTA2 OS=Homo sapiens OX=9606 GN=MTA2 PE=1 SV=1;sp|Q9BTC8|MTA3_HUMAN Metastasis-associated protein MTA3 OS=Homo sapiens OX=9606 GN=MTA3 PE=1 SV=2	6	4	11.5	11.5	8.1	988030000
sp|O94822|LTN1_HUMAN	sp|O94822|LTN1_HUMAN	1	1	1	E3 ubiquitin-protein ligase listerin	LTN1	sp|O94822|LTN1_HUMAN E3 ubiquitin-protein ligase listerin OS=Homo sapiens OX=9606 GN=LTN1 PE=1 SV=6	1	1	0.8	0.8	0.8	36525000
sp|O94826|TOM70_HUMAN	sp|O94826|TOM70_HUMAN	12	12	12	Mitochondrial import receptor subunit TOM70	TOMM70	sp|O94826|TOM70_HUMAN Mitochondrial import receptor subunit TOM70 OS=Homo sapiens OX=9606 GN=TOMM70 PE=1 SV=1	12	12	34	34	34	1993000000
sp|O94855|SC24D_HUMAN	sp|O94855|SC24D_HUMAN	2	2	2	Protein transport protein Sec24D	SEC24D	sp|O94855|SC24D_HUMAN Protein transport protein Sec24D OS=Homo sapiens OX=9606 GN=SEC24D PE=1 SV=2	2	2	2.8	2.8	2.8	19445000
sp|O94874|UFL1_HUMAN	sp|O94874|UFL1_HUMAN	1	1	1	E3 UFM1-protein ligase 1	UFL1	sp|O94874|UFL1_HUMAN E3 UFM1-protein ligase 1 OS=Homo sapiens OX=9606 GN=UFL1 PE=1 SV=2	1	1	1.5	1.5	1.5	66919000
sp|O94875|SRBS2_HUMAN	sp|O94875|SRBS2_HUMAN	2	2	2	Sorbin and SH3 domain-containing protein 2	SORBS2	sp|O94875|SRBS2_HUMAN Sorbin and SH3 domain-containing protein 2 OS=Homo sapiens OX=9606 GN=SORBS2 PE=1 SV=3	2	2	2.9	2.9	2.9	44391000
sp|O94888|UBXN7_HUMAN	sp|O94888|UBXN7_HUMAN	3	3	3	UBX domain-containing protein 7	UBXN7	sp|O94888|UBXN7_HUMAN UBX domain-containing protein 7 OS=Homo sapiens OX=9606 GN=UBXN7 PE=1 SV=2	3	3	7.6	7.6	7.6	192340000
sp|O94901|SUN1_HUMAN	sp|O94901|SUN1_HUMAN	5	5	5	SUN domain-containing protein 1	SUN1	sp|O94901|SUN1_HUMAN SUN domain-containing protein 1 OS=Homo sapiens OX=9606 GN=SUN1 PE=1 SV=3	5	5	10.3	10.3	10.3	561150000
sp|O94903|PLPHP_HUMAN	sp|O94903|PLPHP_HUMAN	3	3	3	Pyridoxal phosphate homeostasis protein	PLPBP	sp|O94903|PLPHP_HUMAN Pyridoxal phosphate homeostasis protein OS=Homo sapiens OX=9606 GN=PLPBP PE=1 SV=1	3	3	13.8	13.8	13.8	154130000
sp|O94905|ERLN2_HUMAN	sp|O94905|ERLN2_HUMAN	6	6	3	Erlin-2	ERLIN2	sp|O94905|ERLN2_HUMAN Erlin-2 OS=Homo sapiens OX=9606 GN=ERLIN2 PE=1 SV=1	6	3	21.8	21.8	12.7	1613600000
sp|O94906|PRP6_HUMAN	sp|O94906|PRP6_HUMAN	10	10	10	Pre-mRNA-processing factor 6	PRPF6	sp|O94906|PRP6_HUMAN Pre-mRNA-processing factor 6 OS=Homo sapiens OX=9606 GN=PRPF6 PE=1 SV=1	10	10	15.5	15.5	15.5	784760000
sp|O94913|PCF11_HUMAN	sp|O94913|PCF11_HUMAN	2	2	2	Pre-mRNA cleavage complex 2 protein Pcf11	PCF11	sp|O94913|PCF11_HUMAN Pre-mRNA cleavage complex 2 protein Pcf11 OS=Homo sapiens OX=9606 GN=PCF11 PE=1 SV=3	2	2	1.7	1.7	1.7	46926000
sp|O94925|GLSK_HUMAN	sp|O94925|GLSK_HUMAN	10	10	10	Glutaminase kidney isoform, mitochondrial	GLS	sp|O94925|GLSK_HUMAN Glutaminase kidney isoform, mitochondrial OS=Homo sapiens OX=9606 GN=GLS PE=1 SV=1	10	10	23.9	23.9	23.9	3297400000
sp|O94927|HAUS5_HUMAN	sp|O94927|HAUS5_HUMAN	1	1	1	HAUS augmin-like complex subunit 5	HAUS5	sp|O94927|HAUS5_HUMAN HAUS augmin-like complex subunit 5 OS=Homo sapiens OX=9606 GN=HAUS5 PE=1 SV=2	1	1	2.1	2.1	2.1	17061000
sp|O94966|UBP19_HUMAN	sp|O94966|UBP19_HUMAN	1	1	1	Ubiquitin carboxyl-terminal hydrolase 19	USP19	sp|O94966|UBP19_HUMAN Ubiquitin carboxyl-terminal hydrolase 19 OS=Homo sapiens OX=9606 GN=USP19 PE=1 SV=2	1	1	1.4	1.4	1.4	144910000
sp|O94973|AP2A2_HUMAN	sp|O94973|AP2A2_HUMAN	7	4	4	AP-2 complex subunit alpha-2	AP2A2	sp|O94973|AP2A2_HUMAN AP-2 complex subunit alpha-2 OS=Homo sapiens OX=9606 GN=AP2A2 PE=1 SV=2	4	4	11.8	6.4	6.4	20173000
sp|O94979|SC31A_HUMAN	sp|O94979|SC31A_HUMAN	16	16	16	Protein transport protein Sec31A	SEC31A	sp|O94979|SC31A_HUMAN Protein transport protein Sec31A OS=Homo sapiens OX=9606 GN=SEC31A PE=1 SV=3	16	16	21.6	21.6	21.6	2308000000
sp|O94992|HEXI1_HUMAN	sp|O94992|HEXI1_HUMAN	1	1	1	Protein HEXIM1	HEXIM1	sp|O94992|HEXI1_HUMAN Protein HEXIM1 OS=Homo sapiens OX=9606 GN=HEXIM1 PE=1 SV=1	1	1	4.7	4.7	4.7	0
sp|O95071|UBR5_HUMAN	sp|O95071|UBR5_HUMAN	1	1	1	E3 ubiquitin-protein ligase UBR5	UBR5	sp|O95071|UBR5_HUMAN E3 ubiquitin-protein ligase UBR5 OS=Homo sapiens OX=9606 GN=UBR5 PE=1 SV=2	1	1	0.9	0.9	0.9	0
sp|O95104|SCAF4_HUMAN	sp|O95104|SCAF4_HUMAN	3	2	2	SR-related and CTD-associated factor 4	SCAF4	sp|O95104|SCAF4_HUMAN SR-related and CTD-associated factor 4 OS=Homo sapiens OX=9606 GN=SCAF4 PE=1 SV=3	2	2	4.2	3.1	3.1	39870000
sp|O95139|NDUB6_HUMAN	sp|O95139|NDUB6_HUMAN	2	2	2	NADH dehydrogenase [ubiquinone] 1 beta subcomplex subunit 6	NDUFB6	sp|O95139|NDUB6_HUMAN NADH dehydrogenase [ubiquinone] 1 beta subcomplex subunit 6 OS=Homo sapiens OX=9606 GN=NDUFB6 PE=1 SV=3	2	2	24.2	24.2	24.2	356320000
sp|O95140|MFN2_HUMAN	sp|O95140|MFN2_HUMAN	4	4	4	Mitofusin-2	MFN2	sp|O95140|MFN2_HUMAN Mitofusin-2 OS=Homo sapiens OX=9606 GN=MFN2 PE=1 SV=3	4	4	9.2	9.2	9.2	160060000
sp|O95149|SPN1_HUMAN	sp|O95149|SPN1_HUMAN	1	1	1	Snurportin-1	SNUPN	sp|O95149|SPN1_HUMAN Snurportin-1 OS=Homo sapiens OX=9606 GN=SNUPN PE=1 SV=1	1	1	7.5	7.5	7.5	20094000
sp|O95155|UBE4B_HUMAN	sp|O95155|UBE4B_HUMAN	10	10	10	Ubiquitin conjugation factor E4 B	UBE4B	sp|O95155|UBE4B_HUMAN Ubiquitin conjugation factor E4 B OS=Homo sapiens OX=9606 GN=UBE4B PE=1 SV=1	10	10	11.1	11.1	11.1	380670000
sp|O95159|ZFPL1_HUMAN	sp|O95159|ZFPL1_HUMAN	1	1	1	Zinc finger protein-like 1	ZFPL1	sp|O95159|ZFPL1_HUMAN Zinc finger protein-like 1 OS=Homo sapiens OX=9606 GN=ZFPL1 PE=1 SV=2	1	1	4.5	4.5	4.5	43342000
sp|O95163|ELP1_HUMAN	sp|O95163|ELP1_HUMAN	6	6	6	Elongator complex protein 1	ELP1	sp|O95163|ELP1_HUMAN Elongator complex protein 1 OS=Homo sapiens OX=9606 GN=ELP1 PE=1 SV=3	6	6	6.2	6.2	6.2	258280000
sp|O95169|NDUB8_HUMAN	sp|O95169|NDUB8_HUMAN	2	2	2	NADH dehydrogenase [ubiquinone] 1 beta subcomplex subunit 8, mitochondrial	NDUFB8	sp|O95169|NDUB8_HUMAN NADH dehydrogenase [ubiquinone] 1 beta subcomplex subunit 8, mitochondrial OS=Homo sapiens OX=9606 GN=NDUFB8 PE=1 SV=1	2	2	12.4	12.4	12.4	197900000
sp|O95197|RTN3_HUMAN	sp|O95197|RTN3_HUMAN	1	1	1	Reticulon-3	RTN3	sp|O95197|RTN3_HUMAN Reticulon-3 OS=Homo sapiens OX=9606 GN=RTN3 PE=1 SV=2	1	1	1.1	1.1	1.1	1128700000
sp|O95202|LETM1_HUMAN	sp|O95202|LETM1_HUMAN	8	8	8	Mitochondrial proton/calcium exchanger protein	LETM1	sp|O95202|LETM1_HUMAN Mitochondrial proton/calcium exchanger protein OS=Homo sapiens OX=9606 GN=LETM1 PE=1 SV=1	8	8	17.3	17.3	17.3	1093000000
sp|O95218|ZRAB2_HUMAN	sp|O95218|ZRAB2_HUMAN	1	1	1	Zinc finger Ran-binding domain-containing protein 2	ZRANB2	sp|O95218|ZRAB2_HUMAN Zinc finger Ran-binding domain-containing protein 2 OS=Homo sapiens OX=9606 GN=ZRANB2 PE=1 SV=2	1	1	3.3	3.3	3.3	141540000
sp|O95229|ZWINT_HUMAN	sp|O95229|ZWINT_HUMAN	1	1	1	ZW10 interactor	ZWINT	sp|O95229|ZWINT_HUMAN ZW10 interactor OS=Homo sapiens OX=9606 GN=ZWINT PE=1 SV=2	1	1	4.3	4.3	4.3	28298000
sp|O95232|LC7L3_HUMAN	sp|O95232|LC7L3_HUMAN	4	3	3	Luc7-like protein 3	LUC7L3	sp|O95232|LC7L3_HUMAN Luc7-like protein 3 OS=Homo sapiens OX=9606 GN=LUC7L3 PE=1 SV=2	3	3	12.7	11.1	11.1	1317900000
sp|O95235|KI20A_HUMAN	sp|O95235|KI20A_HUMAN	3	3	3	Kinesin-like protein KIF20A	KIF20A	sp|O95235|KI20A_HUMAN Kinesin-like protein KIF20A OS=Homo sapiens OX=9606 GN=KIF20A PE=1 SV=1	3	3	5.2	5.2	5.2	174270000
sp|O95239|KIF4A_HUMAN;sp|Q2VIQ3|KIF4B_HUMAN	sp|O95239|KIF4A_HUMAN	5;2	5;2	5;2	Chromosome-associated kinesin KIF4A	KIF4A	sp|O95239|KIF4A_HUMAN Chromosome-associated kinesin KIF4A OS=Homo sapiens OX=9606 GN=KIF4A PE=1 SV=3	5	5	4.2	4.2	4.2	230760000
sp|O95251|KAT7_HUMAN	sp|O95251|KAT7_HUMAN	2	2	2	Histone acetyltransferase KAT7	KAT7	sp|O95251|KAT7_HUMAN Histone acetyltransferase KAT7 OS=Homo sapiens OX=9606 GN=KAT7 PE=1 SV=1	2	2	5.2	5.2	5.2	18859000
sp|O95292|VAPB_HUMAN	sp|O95292|VAPB_HUMAN	7	7	6	Vesicle-associated membrane protein-associated protein B/C	VAPB	sp|O95292|VAPB_HUMAN Vesicle-associated membrane protein-associated protein B/C OS=Homo sapiens OX=9606 GN=VAPB PE=1 SV=3	7	6	43.2	43.2	38.3	2391100000
sp|O95295|SNAPN_HUMAN	sp|O95295|SNAPN_HUMAN	3	3	3	SNARE-associated protein Snapin	SNAPIN	sp|O95295|SNAPN_HUMAN SNARE-associated protein Snapin OS=Homo sapiens OX=9606 GN=SNAPIN PE=1 SV=1	3	3	26.5	26.5	26.5	109280000
sp|O95297|MPZL1_HUMAN	sp|O95297|MPZL1_HUMAN	2	2	2	Myelin protein zero-like protein 1	MPZL1	sp|O95297|MPZL1_HUMAN Myelin protein zero-like protein 1 OS=Homo sapiens OX=9606 GN=MPZL1 PE=1 SV=1	2	2	10.4	10.4	10.4	226920000
sp|O95299|NDUAA_HUMAN	sp|O95299|NDUAA_HUMAN	2	2	2	NADH dehydrogenase [ubiquinone] 1 alpha subcomplex subunit 10, mitochondrial	NDUFA10	sp|O95299|NDUAA_HUMAN NADH dehydrogenase [ubiquinone] 1 alpha subcomplex subunit 10, mitochondrial OS=Homo sapiens OX=9606 GN=NDUFA10 PE=1 SV=1	2	2	7.3	7.3	7.3	626290000
sp|O95302|FKBP9_HUMAN;sp|Q75LS8|FKB9L_HUMAN	sp|O95302|FKBP9_HUMAN	4;1	4;1	4;1	Peptidyl-prolyl cis-trans isomerase FKBP9	FKBP9	sp|O95302|FKBP9_HUMAN Peptidyl-prolyl cis-trans isomerase FKBP9 OS=Homo sapiens OX=9606 GN=FKBP9 PE=1 SV=2	4	4	9.1	9.1	9.1	187780000
sp|O95336|6PGL_HUMAN	sp|O95336|6PGL_HUMAN	5	5	5	6-phosphogluconolactonase	PGLS	sp|O95336|6PGL_HUMAN 6-phosphogluconolactonase OS=Homo sapiens OX=9606 GN=PGLS PE=1 SV=2	5	5	33.3	33.3	33.3	591780000
sp|O95340|PAPS2_HUMAN	sp|O95340|PAPS2_HUMAN	2	2	2	Bifunctional 3-phosphoadenosine 5-phosphosulfate synthase 2	PAPSS2	sp|O95340|PAPS2_HUMAN Bifunctional 3-phosphoadenosine 5-phosphosulfate synthase 2 OS=Homo sapiens OX=9606 GN=PAPSS2 PE=1 SV=2	2	2	5.5	5.5	5.5	343700000
sp|O95347|SMC2_HUMAN	sp|O95347|SMC2_HUMAN	8	8	8	Structural maintenance of chromosomes protein 2	SMC2	sp|O95347|SMC2_HUMAN Structural maintenance of chromosomes protein 2 OS=Homo sapiens OX=9606 GN=SMC2 PE=1 SV=2	8	8	8.8	8.8	8.8	808940000
sp|O95352|ATG7_HUMAN	sp|O95352|ATG7_HUMAN	4	4	4	Ubiquitin-like modifier-activating enzyme ATG7	ATG7	sp|O95352|ATG7_HUMAN Ubiquitin-like modifier-activating enzyme ATG7 OS=Homo sapiens OX=9606 GN=ATG7 PE=1 SV=1	4	4	9	9	9	210040000
sp|O95361|TRI16_HUMAN;sp|Q309B1|TR16L_HUMAN	sp|O95361|TRI16_HUMAN	5;1	5;1	5;1	Tripartite motif-containing protein 16	TRIM16	sp|O95361|TRI16_HUMAN Tripartite motif-containing protein 16 OS=Homo sapiens OX=9606 GN=TRIM16 PE=1 SV=3	5	5	12.9	12.9	12.9	954480000
sp|O95372|LYPA2_HUMAN	sp|O95372|LYPA2_HUMAN	2	2	2	Acyl-protein thioesterase 2	LYPLA2	sp|O95372|LYPA2_HUMAN Acyl-protein thioesterase 2 OS=Homo sapiens OX=9606 GN=LYPLA2 PE=1 SV=1	2	2	15.6	15.6	15.6	761810000
sp|O95373|IPO7_HUMAN	sp|O95373|IPO7_HUMAN	15	15	14	Importin-7	IPO7	sp|O95373|IPO7_HUMAN Importin-7 OS=Homo sapiens OX=9606 GN=IPO7 PE=1 SV=1	15	14	19.6	19.6	18.6	10448000000
sp|O95376|ARI2_HUMAN	sp|O95376|ARI2_HUMAN	3	3	3	E3 ubiquitin-protein ligase ARIH2	ARIH2	sp|O95376|ARI2_HUMAN E3 ubiquitin-protein ligase ARIH2 OS=Homo sapiens OX=9606 GN=ARIH2 PE=1 SV=1	3	3	6.7	6.7	6.7	225970000
sp|O95379|TFIP8_HUMAN	sp|O95379|TFIP8_HUMAN	2	2	2	Tumor necrosis factor alpha-induced protein 8	TNFAIP8	sp|O95379|TFIP8_HUMAN Tumor necrosis factor alpha-induced protein 8 OS=Homo sapiens OX=9606 GN=TNFAIP8 PE=1 SV=1	2	2	11.6	11.6	11.6	106410000
sp|O95394|AGM1_HUMAN	sp|O95394|AGM1_HUMAN	2	2	2	Phosphoacetylglucosamine mutase	PGM3	sp|O95394|AGM1_HUMAN Phosphoacetylglucosamine mutase OS=Homo sapiens OX=9606 GN=PGM3 PE=1 SV=1	2	2	5.5	5.5	5.5	409650000
sp|O95396|MOCS3_HUMAN	sp|O95396|MOCS3_HUMAN	1	1	1	Adenylyltransferase and sulfurtransferase MOCS3	MOCS3	sp|O95396|MOCS3_HUMAN Adenylyltransferase and sulfurtransferase MOCS3 OS=Homo sapiens OX=9606 GN=MOCS3 PE=1 SV=1	1	1	3.5	3.5	3.5	0
sp|O95399|UTS2_HUMAN	sp|O95399|UTS2_HUMAN	1	1	1	Urotensin-2	UTS2	sp|O95399|UTS2_HUMAN Urotensin-2 OS=Homo sapiens OX=9606 GN=UTS2 PE=1 SV=1	1	1	6.5	6.5	6.5	3957000000
sp|O95406|CNIH1_HUMAN	sp|O95406|CNIH1_HUMAN	1	1	1	Protein cornichon homolog 1	CNIH1	sp|O95406|CNIH1_HUMAN Protein cornichon homolog 1 OS=Homo sapiens OX=9606 GN=CNIH1 PE=1 SV=1	1	1	17.4	17.4	17.4	554160000
sp|O95433|AHSA1_HUMAN	sp|O95433|AHSA1_HUMAN	5	5	5	Activator of 90 kDa heat shock protein ATPase homolog 1	AHSA1	sp|O95433|AHSA1_HUMAN Activator of 90 kDa heat shock protein ATPase homolog 1 OS=Homo sapiens OX=9606 GN=AHSA1 PE=1 SV=1	5	5	23.4	23.4	23.4	1958400000
sp|O95453|PARN_HUMAN	sp|O95453|PARN_HUMAN	1	1	1	Poly(A)-specific ribonuclease PARN	PARN	sp|O95453|PARN_HUMAN Poly(A)-specific ribonuclease PARN OS=Homo sapiens OX=9606 GN=PARN PE=1 SV=1	1	1	2.7	2.7	2.7	186250000
sp|O95456|PSMG1_HUMAN	sp|O95456|PSMG1_HUMAN	2	2	2	Proteasome assembly chaperone 1	PSMG1	sp|O95456|PSMG1_HUMAN Proteasome assembly chaperone 1 OS=Homo sapiens OX=9606 GN=PSMG1 PE=1 SV=1	2	2	9	9	9	244230000
sp|O95466|FMNL1_HUMAN	sp|O95466|FMNL1_HUMAN	4	4	4	Formin-like protein 1	FMNL1	sp|O95466|FMNL1_HUMAN Formin-like protein 1 OS=Homo sapiens OX=9606 GN=FMNL1 PE=1 SV=3	4	4	5.2	5.2	5.2	56870000
sp|O95478|NSA2_HUMAN	sp|O95478|NSA2_HUMAN	3	3	3	Ribosome biogenesis protein NSA2 homolog	NSA2	sp|O95478|NSA2_HUMAN Ribosome biogenesis protein NSA2 homolog OS=Homo sapiens OX=9606 GN=NSA2 PE=1 SV=1	3	3	13.1	13.1	13.1	216840000
sp|O95486|SC24A_HUMAN	sp|O95486|SC24A_HUMAN	2	2	2	Protein transport protein Sec24A	SEC24A	sp|O95486|SC24A_HUMAN Protein transport protein Sec24A OS=Homo sapiens OX=9606 GN=SEC24A PE=1 SV=2	2	2	2.6	2.6	2.6	135360000
sp|O95487|SC24B_HUMAN	sp|O95487|SC24B_HUMAN	3	3	3	Protein transport protein Sec24B	SEC24B	sp|O95487|SC24B_HUMAN Protein transport protein Sec24B OS=Homo sapiens OX=9606 GN=SEC24B PE=1 SV=2	3	3	4.3	4.3	4.3	138430000
sp|O95563|MPC2_HUMAN	sp|O95563|MPC2_HUMAN	3	3	3	Mitochondrial pyruvate carrier 2	MPC2	sp|O95563|MPC2_HUMAN Mitochondrial pyruvate carrier 2 OS=Homo sapiens OX=9606 GN=MPC2 PE=1 SV=1	3	3	23.6	23.6	23.6	308510000
sp|O95571|ETHE1_HUMAN	sp|O95571|ETHE1_HUMAN	1	1	1	Persulfide dioxygenase ETHE1, mitochondrial	ETHE1	sp|O95571|ETHE1_HUMAN Persulfide dioxygenase ETHE1, mitochondrial OS=Homo sapiens OX=9606 GN=ETHE1 PE=1 SV=2	1	1	6.7	6.7	6.7	19629000
sp|O95573|ACSL3_HUMAN	sp|O95573|ACSL3_HUMAN	9	9	8	Long-chain-fatty-acid--CoA ligase 3	ACSL3	sp|O95573|ACSL3_HUMAN Long-chain-fatty-acid--CoA ligase 3 OS=Homo sapiens OX=9606 GN=ACSL3 PE=1 SV=3	9	8	19	19	16.5	2111700000
sp|O95602|RPA1_HUMAN	sp|O95602|RPA1_HUMAN	4	4	4	DNA-directed RNA polymerase I subunit RPA1	POLR1A	sp|O95602|RPA1_HUMAN DNA-directed RNA polymerase I subunit RPA1 OS=Homo sapiens OX=9606 GN=POLR1A PE=1 SV=2	4	4	3.7	3.7	3.7	23600000
sp|O95633|FSTL3_HUMAN	sp|O95633|FSTL3_HUMAN	1	1	1	Follistatin-related protein 3	FSTL3	sp|O95633|FSTL3_HUMAN Follistatin-related protein 3 OS=Homo sapiens OX=9606 GN=FSTL3 PE=1 SV=1	1	1	4.9	4.9	4.9	91718000
sp|O95671|ASML_HUMAN	sp|O95671|ASML_HUMAN	1	1	1	Probable bifunctional dTTP/UTP pyrophosphatase/methyltransferase protein	ASMTL	sp|O95671|ASML_HUMAN Probable bifunctional dTTP/UTP pyrophosphatase/methyltransferase protein OS=Homo sapiens OX=9606 GN=ASMTL PE=1 SV=3	1	1	2.7	2.7	2.7	94660000
sp|O95721|SNP29_HUMAN	sp|O95721|SNP29_HUMAN	1	1	1	Synaptosomal-associated protein 29	SNAP29	sp|O95721|SNP29_HUMAN Synaptosomal-associated protein 29 OS=Homo sapiens OX=9606 GN=SNAP29 PE=1 SV=1	1	1	5	5	5	48953000
sp|O95747|OXSR1_HUMAN	sp|O95747|OXSR1_HUMAN	5	5	4	Serine/threonine-protein kinase OSR1	OXSR1	sp|O95747|OXSR1_HUMAN Serine/threonine-protein kinase OSR1 OS=Homo sapiens OX=9606 GN=OXSR1 PE=1 SV=1	5	4	12	12	10.1	512430000
sp|O95757|HS74L_HUMAN	sp|O95757|HS74L_HUMAN	17	14	14	Heat shock 70 kDa protein 4L	HSPA4L	sp|O95757|HS74L_HUMAN Heat shock 70 kDa protein 4L OS=Homo sapiens OX=9606 GN=HSPA4L PE=1 SV=3	14	14	28	22.8	22.8	1795400000
sp|O95758|PTBP3_HUMAN	sp|O95758|PTBP3_HUMAN	2	1	1	Polypyrimidine tract-binding protein 3	PTBP3	sp|O95758|PTBP3_HUMAN Polypyrimidine tract-binding protein 3 OS=Homo sapiens OX=9606 GN=PTBP3 PE=1 SV=2	1	1	4.3	2.9	2.9	0
sp|O95782|AP2A1_HUMAN	sp|O95782|AP2A1_HUMAN	12	12	9	AP-2 complex subunit alpha-1	AP2A1	sp|O95782|AP2A1_HUMAN AP-2 complex subunit alpha-1 OS=Homo sapiens OX=9606 GN=AP2A1 PE=1 SV=3	12	9	20.2	20.2	14.9	860610000
sp|O95793|STAU1_HUMAN	sp|O95793|STAU1_HUMAN	2	2	2	Double-stranded RNA-binding protein Staufen homolog 1	STAU1	sp|O95793|STAU1_HUMAN Double-stranded RNA-binding protein Staufen homolog 1 OS=Homo sapiens OX=9606 GN=STAU1 PE=1 SV=2	2	2	5	5	5	22104000
sp|O95816|BAG2_HUMAN	sp|O95816|BAG2_HUMAN	4	4	4	BAG family molecular chaperone regulator 2	BAG2	sp|O95816|BAG2_HUMAN BAG family molecular chaperone regulator 2 OS=Homo sapiens OX=9606 GN=BAG2 PE=1 SV=1	4	4	24.2	24.2	24.2	936380000
sp|O95817|BAG3_HUMAN	sp|O95817|BAG3_HUMAN	13	13	13	BAG family molecular chaperone regulator 3	BAG3	sp|O95817|BAG3_HUMAN BAG family molecular chaperone regulator 3 OS=Homo sapiens OX=9606 GN=BAG3 PE=1 SV=3	13	13	36.3	36.3	36.3	3315600000
sp|O95831|AIFM1_HUMAN	sp|O95831|AIFM1_HUMAN	8	8	8	Apoptosis-inducing factor 1, mitochondrial	AIFM1	sp|O95831|AIFM1_HUMAN Apoptosis-inducing factor 1, mitochondrial OS=Homo sapiens OX=9606 GN=AIFM1 PE=1 SV=1	8	8	19.1	19.1	19.1	1413200000
sp|O95861|BPNT1_HUMAN	sp|O95861|BPNT1_HUMAN	5	5	5	3(2),5-bisphosphate nucleotidase 1	BPNT1	sp|O95861|BPNT1_HUMAN 3(2),5-bisphosphate nucleotidase 1 OS=Homo sapiens OX=9606 GN=BPNT1 PE=1 SV=1	5	5	21.8	21.8	21.8	273820000
sp|O95881|TXD12_HUMAN	sp|O95881|TXD12_HUMAN	4	4	4	Thioredoxin domain-containing protein 12	TXNDC12	sp|O95881|TXD12_HUMAN Thioredoxin domain-containing protein 12 OS=Homo sapiens OX=9606 GN=TXNDC12 PE=1 SV=1	4	4	27.9	27.9	27.9	316450000
sp|O95926|SYF2_HUMAN	sp|O95926|SYF2_HUMAN	1	1	1	Pre-mRNA-splicing factor SYF2	SYF2	sp|O95926|SYF2_HUMAN Pre-mRNA-splicing factor SYF2 OS=Homo sapiens OX=9606 GN=SYF2 PE=1 SV=1	1	1	11.5	11.5	11.5	4884800
sp|O95983|MBD3_HUMAN	sp|O95983|MBD3_HUMAN	2	2	2	Methyl-CpG-binding domain protein 3	MBD3	sp|O95983|MBD3_HUMAN Methyl-CpG-binding domain protein 3 OS=Homo sapiens OX=9606 GN=MBD3 PE=1 SV=1	2	2	10	10	10	275730000
sp|O95999|BCL10_HUMAN	sp|O95999|BCL10_HUMAN	1	1	1	B-cell lymphoma/leukemia 10	BCL10	sp|O95999|BCL10_HUMAN B-cell lymphoma/leukemia 10 OS=Homo sapiens OX=9606 GN=BCL10 PE=1 SV=1	1	1	4.3	4.3	4.3	0
sp|O96000|NDUBA_HUMAN	sp|O96000|NDUBA_HUMAN	6	6	6	NADH dehydrogenase [ubiquinone] 1 beta subcomplex subunit 10	NDUFB10	sp|O96000|NDUBA_HUMAN NADH dehydrogenase [ubiquinone] 1 beta subcomplex subunit 10 OS=Homo sapiens OX=9606 GN=NDUFB10 PE=1 SV=3	6	6	43	43	43	618360000
sp|O96005|CLPT1_HUMAN	sp|O96005|CLPT1_HUMAN	2	2	2	Cleft lip and palate transmembrane protein 1	CLPTM1	sp|O96005|CLPT1_HUMAN Cleft lip and palate transmembrane protein 1 OS=Homo sapiens OX=9606 GN=CLPTM1 PE=1 SV=1	2	2	2.7	2.7	2.7	42932000
sp|O96008|TOM40_HUMAN	sp|O96008|TOM40_HUMAN	4	4	4	Mitochondrial import receptor subunit TOM40 homolog	TOMM40	sp|O96008|TOM40_HUMAN Mitochondrial import receptor subunit TOM40 homolog OS=Homo sapiens OX=9606 GN=TOMM40 PE=1 SV=1	4	4	23.3	23.3	23.3	1211600000
sp|O96019|ACL6A_HUMAN	sp|O96019|ACL6A_HUMAN	7	7	7	Actin-like protein 6A	ACTL6A	sp|O96019|ACL6A_HUMAN Actin-like protein 6A OS=Homo sapiens OX=9606 GN=ACTL6A PE=1 SV=1	7	7	27.3	27.3	27.3	1534900000
sp|P00338|LDHA_HUMAN;sp|Q6ZMR3|LDH6A_HUMAN;sp|P07864|LDHC_HUMAN	sp|P00338|LDHA_HUMAN	19;1;1	19;1;1	18;0;0	L-lactate dehydrogenase A chain	LDHA	sp|P00338|LDHA_HUMAN L-lactate dehydrogenase A chain OS=Homo sapiens OX=9606 GN=LDHA PE=1 SV=2	19	18	61.7	61.7	58.1	69786000000
sp|P00367|DHE3_HUMAN;sp|P49448|DHE4_HUMAN	sp|P00367|DHE3_HUMAN;sp|P49448|DHE4_HUMAN	15;12	15;12	15;12	Glutamate dehydrogenase 1, mitochondrial	GLUD1	sp|P00367|DHE3_HUMAN Glutamate dehydrogenase 1, mitochondrial OS=Homo sapiens OX=9606 GN=GLUD1 PE=1 SV=2;sp|P49448|DHE4_HUMAN Glutamate dehydrogenase 2, mitochondrial OS=Homo sapiens OX=9606 GN=GLUD2 PE=1 SV=2	15	15	36.7	36.7	36.7	2525400000
sp|P00374|DYR_HUMAN	sp|P00374|DYR_HUMAN	3	3	3	Dihydrofolate reductase	DHFR	sp|P00374|DYR_HUMAN Dihydrofolate reductase OS=Homo sapiens OX=9606 GN=DHFR PE=1 SV=2	3	3	25.7	25.7	25.7	300280000
sp|P00387|NB5R3_HUMAN	sp|P00387|NB5R3_HUMAN	9	9	9	NADH-cytochrome b5 reductase 3	CYB5R3	sp|P00387|NB5R3_HUMAN NADH-cytochrome b5 reductase 3 OS=Homo sapiens OX=9606 GN=CYB5R3 PE=1 SV=3	9	9	52.8	52.8	52.8	2623200000
sp|P00390|GSHR_HUMAN	sp|P00390|GSHR_HUMAN	8	8	8	Glutathione reductase, mitochondrial	GSR	sp|P00390|GSHR_HUMAN Glutathione reductase, mitochondrial OS=Homo sapiens OX=9606 GN=GSR PE=1 SV=2	8	8	28.5	28.5	28.5	2156800000
sp|P00403|COX2_HUMAN	sp|P00403|COX2_HUMAN	6	6	6	Cytochrome c oxidase subunit 2	MT-CO2	sp|P00403|COX2_HUMAN Cytochrome c oxidase subunit 2 OS=Homo sapiens OX=9606 GN=MT-CO2 PE=1 SV=1	6	6	41.9	41.9	41.9	2966900000
sp|P00441|SODC_HUMAN	sp|P00441|SODC_HUMAN	5	5	5	Superoxide dismutase [Cu-Zn]	SOD1	sp|P00441|SODC_HUMAN Superoxide dismutase [Cu-Zn] OS=Homo sapiens OX=9606 GN=SOD1 PE=1 SV=2	5	5	60.4	60.4	60.4	7338700000
sp|P00491|PNPH_HUMAN	sp|P00491|PNPH_HUMAN	8	8	8	Purine nucleoside phosphorylase	PNP	sp|P00491|PNPH_HUMAN Purine nucleoside phosphorylase OS=Homo sapiens OX=9606 GN=PNP PE=1 SV=2	8	8	42.2	42.2	42.2	3142600000
sp|P00492|HPRT_HUMAN	sp|P00492|HPRT_HUMAN	8	8	8	Hypoxanthine-guanine phosphoribosyltransferase	HPRT1	sp|P00492|HPRT_HUMAN Hypoxanthine-guanine phosphoribosyltransferase OS=Homo sapiens OX=9606 GN=HPRT1 PE=1 SV=2	8	8	45	45	45	2083100000
sp|P00505|AATM_HUMAN	sp|P00505|AATM_HUMAN	14	14	14	Aspartate aminotransferase, mitochondrial	GOT2	sp|P00505|AATM_HUMAN Aspartate aminotransferase, mitochondrial OS=Homo sapiens OX=9606 GN=GOT2 PE=1 SV=3	14	14	37.4	37.4	37.4	5308600000
sp|P00533|EGFR_HUMAN;sp|P04626|ERBB2_HUMAN;sp|Q15303|ERBB4_HUMAN	sp|P00533|EGFR_HUMAN	5;1;1	5;1;1	5;1;1	Epidermal growth factor receptor	EGFR	sp|P00533|EGFR_HUMAN Epidermal growth factor receptor OS=Homo sapiens OX=9606 GN=EGFR PE=1 SV=2	5	5	6.4	6.4	6.4	593120000
sp|P00558|PGK1_HUMAN;sp|P07205|PGK2_HUMAN	sp|P00558|PGK1_HUMAN	25;6	25;6	25;6	Phosphoglycerate kinase 1	PGK1	sp|P00558|PGK1_HUMAN Phosphoglycerate kinase 1 OS=Homo sapiens OX=9606 GN=PGK1 PE=1 SV=3	25	25	68.1	68.1	68.1	62814000000
sp|P00568|KAD1_HUMAN	sp|P00568|KAD1_HUMAN	5	5	5	Adenylate kinase isoenzyme 1	AK1	sp|P00568|KAD1_HUMAN Adenylate kinase isoenzyme 1 OS=Homo sapiens OX=9606 GN=AK1 PE=1 SV=3	5	5	41.2	41.2	41.2	2228400000
sp|P00846|ATP6_HUMAN	sp|P00846|ATP6_HUMAN	1	1	1	ATP synthase subunit a	MT-ATP6	sp|P00846|ATP6_HUMAN ATP synthase subunit a OS=Homo sapiens OX=9606 GN=MT-ATP6 PE=1 SV=1	1	1	4.4	4.4	4.4	154360000
sp|P00918|CAH2_HUMAN	sp|P00918|CAH2_HUMAN	1	1	1	Carbonic anhydrase 2	CA2	sp|P00918|CAH2_HUMAN Carbonic anhydrase 2 OS=Homo sapiens OX=9606 GN=CA2 PE=1 SV=2	1	1	6.2	6.2	6.2	137240000
sp|P00966|ASSY_HUMAN	sp|P00966|ASSY_HUMAN	6	6	6	Argininosuccinate synthase	ASS1	sp|P00966|ASSY_HUMAN Argininosuccinate synthase OS=Homo sapiens OX=9606 GN=ASS1 PE=1 SV=2	6	6	14.8	14.8	14.8	2443700000
sp|P01106|MYC_HUMAN	sp|P01106|MYC_HUMAN	1	1	1	Myc proto-oncogene protein	MYC	sp|P01106|MYC_HUMAN Myc proto-oncogene protein OS=Homo sapiens OX=9606 GN=MYC PE=1 SV=1	1	1	3.9	3.9	3.9	8852200
sp|P01111|RASN_HUMAN	sp|P01111|RASN_HUMAN	3	1	0	GTPase NRas	NRAS	sp|P01111|RASN_HUMAN GTPase NRas OS=Homo sapiens OX=9606 GN=NRAS PE=1 SV=1	1	0	18.5	6.3	0	289260000
sp|P01116|RASK_HUMAN	sp|P01116|RASK_HUMAN	4	4	1	GTPase KRas	KRAS	sp|P01116|RASK_HUMAN GTPase KRas OS=Homo sapiens OX=9606 GN=KRAS PE=1 SV=1	4	1	24.9	24.9	4.8	262480000
sp|P01891|1A68_HUMAN;sp|P10316|1A69_HUMAN;sp|P01892|1A02_HUMAN;sp|P16190|1A33_HUMAN;sp|P30459|1A74_HUMAN;sp|P16189|1A31_HUMAN;sp|P30512|1A29_HUMAN;sp|P10314|1A32_HUMAN;sp|Q09160|1A80_HUMAN	sp|P01891|1A68_HUMAN;sp|P10316|1A69_HUMAN;sp|P01892|1A02_HUMAN;sp|P16190|1A33_HUMAN;sp|P30459|1A74_HUMAN;sp|P16189|1A31_HUMAN;sp|P30512|1A29_HUMAN;sp|P10314|1A32_HUMAN	11;10;9;8;7;7;6;6;2	11;10;9;8;7;7;6;6;2	2;1;1;0;0;0;0;0;0	HLA class I histocompatibility antigen, A-68 alpha chain	HLA-A	sp|P01891|1A68_HUMAN HLA class I histocompatibility antigen, A-68 alpha chain OS=Homo sapiens OX=9606 GN=HLA-A PE=1 SV=4;sp|P10316|1A69_HUMAN HLA class I histocompatibility antigen, A-69 alpha chain OS=Homo sapiens OX=9606 GN=HLA-A PE=1 SV=2;sp|P01892|1A02	11	2	39.7	39.7	7.1	3491700000
sp|P02462|CO4A1_HUMAN	sp|P02462|CO4A1_HUMAN	1	1	1	Collagen alpha-1(IV) chain	COL4A1	sp|P02462|CO4A1_HUMAN Collagen alpha-1(IV) chain OS=Homo sapiens OX=9606 GN=COL4A1 PE=1 SV=4	1	1	1.2	1.2	1.2	38214000
sp|P02511|CRYAB_HUMAN	sp|P02511|CRYAB_HUMAN	2	2	2	Alpha-crystallin B chain	CRYAB	sp|P02511|CRYAB_HUMAN Alpha-crystallin B chain OS=Homo sapiens OX=9606 GN=CRYAB PE=1 SV=2	2	2	12.6	12.6	12.6	0
sp|P02545|LMNA_HUMAN	sp|P02545|LMNA_HUMAN	33	33	32	Prelamin-A/C	LMNA	sp|P02545|LMNA_HUMAN Prelamin-A/C OS=Homo sapiens OX=9606 GN=LMNA PE=1 SV=1	33	32	56	56	54.8	47823000000
sp|P02786|TFR1_HUMAN	sp|P02786|TFR1_HUMAN	18	18	18	Transferrin receptor protein 1	TFRC	sp|P02786|TFR1_HUMAN Transferrin receptor protein 1 OS=Homo sapiens OX=9606 GN=TFRC PE=1 SV=2	18	18	29.5	29.5	29.5	7185100000
sp|P02792|FRIL_HUMAN	sp|P02792|FRIL_HUMAN	2	2	2	Ferritin light chain	FTL	sp|P02792|FRIL_HUMAN Ferritin light chain OS=Homo sapiens OX=9606 GN=FTL PE=1 SV=2	2	2	12.6	12.6	12.6	80630000
sp|P02794|FRIH_HUMAN	sp|P02794|FRIH_HUMAN	6	6	6	Ferritin heavy chain	FTH1	sp|P02794|FRIH_HUMAN Ferritin heavy chain OS=Homo sapiens OX=9606 GN=FTH1 PE=1 SV=2	6	6	38.3	38.3	38.3	2776300000
sp|P03928|ATP8_HUMAN	sp|P03928|ATP8_HUMAN	2	2	2	ATP synthase protein 8	MT-ATP8	sp|P03928|ATP8_HUMAN ATP synthase protein 8 OS=Homo sapiens OX=9606 GN=MT-ATP8 PE=1 SV=1	2	2	32.4	32.4	32.4	129080000
sp|P04040|CATA_HUMAN	sp|P04040|CATA_HUMAN	7	7	7	Catalase	CAT	sp|P04040|CATA_HUMAN Catalase OS=Homo sapiens OX=9606 GN=CAT PE=1 SV=3	7	7	18.6	18.6	18.6	1438200000
sp|P04062|GLCM_HUMAN	sp|P04062|GLCM_HUMAN	7	7	7	Lysosomal acid glucosylceramidase	GBA	sp|P04062|GLCM_HUMAN Lysosomal acid glucosylceramidase OS=Homo sapiens OX=9606 GN=GBA PE=1 SV=3	7	7	16.8	16.8	16.8	480110000
sp|P04075|ALDOA_HUMAN	sp|P04075|ALDOA_HUMAN	19	19	17	Fructose-bisphosphate aldolase A	ALDOA	sp|P04075|ALDOA_HUMAN Fructose-bisphosphate aldolase A OS=Homo sapiens OX=9606 GN=ALDOA PE=1 SV=2	19	17	76.6	76.6	69	45133000000
sp|P04080|CYTB_HUMAN	sp|P04080|CYTB_HUMAN	4	4	4	Cystatin-B	CSTB	sp|P04080|CYTB_HUMAN Cystatin-B OS=Homo sapiens OX=9606 GN=CSTB PE=1 SV=2	4	4	65.3	65.3	65.3	3468500000
sp|P04083|ANXA1_HUMAN	sp|P04083|ANXA1_HUMAN	20	20	20	Annexin A1	ANXA1	sp|P04083|ANXA1_HUMAN Annexin A1 OS=Homo sapiens OX=9606 GN=ANXA1 PE=1 SV=2	20	20	65.3	65.3	65.3	30909000000
sp|P04150|GCR_HUMAN	sp|P04150|GCR_HUMAN	2	2	2	Glucocorticoid receptor	NR3C1	sp|P04150|GCR_HUMAN Glucocorticoid receptor OS=Homo sapiens OX=9606 GN=NR3C1 PE=1 SV=1	2	2	4.6	4.6	4.6	167560000
sp|P04179|SODM_HUMAN	sp|P04179|SODM_HUMAN	4	4	4	Superoxide dismutase [Mn], mitochondrial	SOD2	sp|P04179|SODM_HUMAN Superoxide dismutase [Mn], mitochondrial OS=Homo sapiens OX=9606 GN=SOD2 PE=1 SV=3	4	4	23	23	23	2075400000
sp|P04181|OAT_HUMAN	sp|P04181|OAT_HUMAN	4	4	4	Ornithine aminotransferase, mitochondrial	OAT	sp|P04181|OAT_HUMAN Ornithine aminotransferase, mitochondrial OS=Homo sapiens OX=9606 GN=OAT PE=1 SV=1	4	4	13.2	13.2	13.2	337750000
sp|P04183|KITH_HUMAN	sp|P04183|KITH_HUMAN	5	5	5	Thymidine kinase, cytosolic	TK1	sp|P04183|KITH_HUMAN Thymidine kinase, cytosolic OS=Homo sapiens OX=9606 GN=TK1 PE=1 SV=2	5	5	29.9	29.9	29.9	670480000
sp|P04350|TBB4A_HUMAN	sp|P04350|TBB4A_HUMAN	17	2	0	Tubulin beta-4A chain	TUBB4A	sp|P04350|TBB4A_HUMAN Tubulin beta-4A chain OS=Homo sapiens OX=9606 GN=TUBB4A PE=1 SV=2	2	0	50	5.9	0	69616000
sp|P04406|G3P_HUMAN	sp|P04406|G3P_HUMAN	15	15	14	Glyceraldehyde-3-phosphate dehydrogenase	GAPDH	sp|P04406|G3P_HUMAN Glyceraldehyde-3-phosphate dehydrogenase OS=Homo sapiens OX=9606 GN=GAPDH PE=1 SV=3	15	14	70.7	70.7	68.7	153980000000
sp|P04632|CPNS1_HUMAN;sp|Q96L46|CPNS2_HUMAN	sp|P04632|CPNS1_HUMAN	6;1	6;1	6;1	Calpain small subunit 1	CAPNS1	sp|P04632|CPNS1_HUMAN Calpain small subunit 1 OS=Homo sapiens OX=9606 GN=CAPNS1 PE=1 SV=1	6	6	43.3	43.3	43.3	1790200000
sp|P04732|MT1E_HUMAN	sp|P04732|MT1E_HUMAN	2	2	1	Metallothionein-1E	MT1E	sp|P04732|MT1E_HUMAN Metallothionein-1E OS=Homo sapiens OX=9606 GN=MT1E PE=1 SV=1	2	1	52.5	52.5	32.8	101850000
sp|P04792|HSPB1_HUMAN	sp|P04792|HSPB1_HUMAN	11	11	11	Heat shock protein beta-1	HSPB1	sp|P04792|HSPB1_HUMAN Heat shock protein beta-1 OS=Homo sapiens OX=9606 GN=HSPB1 PE=1 SV=2	11	11	67.8	67.8	67.8	18695000000
sp|P04818|TYSY_HUMAN	sp|P04818|TYSY_HUMAN	5	5	5	Thymidylate synthase	TYMS	sp|P04818|TYSY_HUMAN Thymidylate synthase OS=Homo sapiens OX=9606 GN=TYMS PE=1 SV=3	5	5	25.6	25.6	25.6	290610000
sp|P04843|RPN1_HUMAN	sp|P04843|RPN1_HUMAN	16	16	16	Dolichyl-diphosphooligosaccharide--protein glycosyltransferase subunit 1	RPN1	sp|P04843|RPN1_HUMAN Dolichyl-diphosphooligosaccharide--protein glycosyltransferase subunit 1 OS=Homo sapiens OX=9606 GN=RPN1 PE=1 SV=1	16	16	29.7	29.7	29.7	5254500000
sp|P04844|RPN2_HUMAN	sp|P04844|RPN2_HUMAN	9	9	9	Dolichyl-diphosphooligosaccharide--protein glycosyltransferase subunit 2	RPN2	sp|P04844|RPN2_HUMAN Dolichyl-diphosphooligosaccharide--protein glycosyltransferase subunit 2 OS=Homo sapiens OX=9606 GN=RPN2 PE=1 SV=3	9	9	24.1	24.1	24.1	3634500000
sp|P04899|GNAI2_HUMAN	sp|P04899|GNAI2_HUMAN	10	10	7	Guanine nucleotide-binding protein G(i) subunit alpha-2	GNAI2	sp|P04899|GNAI2_HUMAN Guanine nucleotide-binding protein G(i) subunit alpha-2 OS=Homo sapiens OX=9606 GN=GNAI2 PE=1 SV=3	10	7	39.4	39.4	28.5	2565700000
sp|Q99878|H2A1J_HUMAN;sp|Q96KK5|H2A1H_HUMAN;sp|Q9BTM1|H2AJ_HUMAN;sp|Q16777|H2A2C_HUMAN;sp|Q93077|H2A1C_HUMAN;sp|Q7L7L0|H2A3_HUMAN;sp|Q6FI13|H2A2A_HUMAN;sp|P20671|H2A1D_HUMAN;sp|P0C0S8|H2A1_HUMAN;sp|P04908|H2A1B_HUMAN	sp|Q99878|H2A1J_HUMAN;sp|Q96KK5|H2A1H_HUMAN;sp|Q9BTM1|H2AJ_HUMAN;sp|Q16777|H2A2C_HUMAN;sp|Q93077|H2A1C_HUMAN;sp|Q7L7L0|H2A3_HUMAN;sp|Q6FI13|H2A2A_HUMAN;sp|P20671|H2A1D_HUMAN;sp|P0C0S8|H2A1_HUMAN;sp|P04908|H2A1B_HUMAN	3;3;3;3;3;3;3;3;3;3	1;1;1;1;1;1;1;1;1;1	1;1;1;1;1;1;1;1;1;1	Histone H2A type 1-J	HIST1H2AJ	sp|Q99878|H2A1J_HUMAN Histone H2A type 1-J OS=Homo sapiens OX=9606 GN=HIST1H2AJ PE=1 SV=3;sp|Q96KK5|H2A1H_HUMAN Histone H2A type 1-H OS=Homo sapiens OX=9606 GN=HIST1H2AH PE=1 SV=3;sp|Q9BTM1|H2AJ_HUMAN Histone H2A.J OS=Homo sapiens OX=9606 GN=H2AFJ PE=1 SV=	1	1	27.3	14.8	14.8	84312000000
sp|P05023|AT1A1_HUMAN;sp|P13637|AT1A3_HUMAN;sp|P50993|AT1A2_HUMAN;sp|P20648|ATP4A_HUMAN;sp|P54707|AT12A_HUMAN	sp|P05023|AT1A1_HUMAN	20;8;7;3;2	20;8;7;3;2	16;4;3;1;0	Sodium/potassium-transporting ATPase subunit alpha-1	ATP1A1	sp|P05023|AT1A1_HUMAN Sodium/potassium-transporting ATPase subunit alpha-1 OS=Homo sapiens OX=9606 GN=ATP1A1 PE=1 SV=1	20	16	26.2	26.2	20.2	5449500000
sp|P05026|AT1B1_HUMAN	sp|P05026|AT1B1_HUMAN	5	5	5	Sodium/potassium-transporting ATPase subunit beta-1	ATP1B1	sp|P05026|AT1B1_HUMAN Sodium/potassium-transporting ATPase subunit beta-1 OS=Homo sapiens OX=9606 GN=ATP1B1 PE=1 SV=1	5	5	24.4	24.4	24.4	1651700000
sp|P05091|ALDH2_HUMAN;sp|P00352|AL1A1_HUMAN;sp|P47895|AL1A3_HUMAN;sp|O94788|AL1A2_HUMAN	sp|P05091|ALDH2_HUMAN	8;1;1;1	7;0;0;0	7;0;0;0	Aldehyde dehydrogenase, mitochondrial	ALDH2	sp|P05091|ALDH2_HUMAN Aldehyde dehydrogenase, mitochondrial OS=Homo sapiens OX=9606 GN=ALDH2 PE=1 SV=2	7	7	21.1	19.5	19.5	2099500000
sp|P05141|ADT2_HUMAN;sp|Q9H0C2|ADT4_HUMAN	sp|P05141|ADT2_HUMAN	10;2	4;0	4;0	ADP/ATP translocase 2	SLC25A5	sp|P05141|ADT2_HUMAN ADP/ATP translocase 2 OS=Homo sapiens OX=9606 GN=SLC25A5 PE=1 SV=7	4	4	33.9	15.4	15.4	4433000000
sp|P05161|ISG15_HUMAN	sp|P05161|ISG15_HUMAN	8	8	8	Ubiquitin-like protein ISG15	ISG15	sp|P05161|ISG15_HUMAN Ubiquitin-like protein ISG15 OS=Homo sapiens OX=9606 GN=ISG15 PE=1 SV=5	8	8	68.5	68.5	68.5	8509000000
sp|P05186|PPBT_HUMAN;REV__sp|Q86WI3|NLRC5_HUMAN	sp|P05186|PPBT_HUMAN	11;1	11;1	11;1	Alkaline phosphatase, tissue-nonspecific isozyme	ALPL	sp|P05186|PPBT_HUMAN Alkaline phosphatase, tissue-nonspecific isozyme OS=Homo sapiens OX=9606 GN=ALPL PE=1 SV=4	11	11	31.5	31.5	31.5	4074600000
sp|P05198|IF2A_HUMAN	sp|P05198|IF2A_HUMAN	12	12	12	Eukaryotic translation initiation factor 2 subunit 1	EIF2S1	sp|P05198|IF2A_HUMAN Eukaryotic translation initiation factor 2 subunit 1 OS=Homo sapiens OX=9606 GN=EIF2S1 PE=1 SV=3	12	12	40.6	40.6	40.6	6535900000
sp|P05386|RLA1_HUMAN	sp|P05386|RLA1_HUMAN	3	3	3	60S acidic ribosomal protein P1	RPLP1	sp|P05386|RLA1_HUMAN 60S acidic ribosomal protein P1 OS=Homo sapiens OX=9606 GN=RPLP1 PE=1 SV=1	3	3	79.8	79.8	79.8	22900000000
sp|P05387|RLA2_HUMAN	sp|P05387|RLA2_HUMAN	5	5	5	60S acidic ribosomal protein P2	RPLP2	sp|P05387|RLA2_HUMAN 60S acidic ribosomal protein P2 OS=Homo sapiens OX=9606 GN=RPLP2 PE=1 SV=1	5	5	69.6	69.6	69.6	13851000000
sp|P05388|RLA0_HUMAN;sp|Q8NHW5|RLA0L_HUMAN	sp|P05388|RLA0_HUMAN;sp|Q8NHW5|RLA0L_HUMAN	10;7	10;7	10;7	60S acidic ribosomal protein P0	RPLP0	sp|P05388|RLA0_HUMAN 60S acidic ribosomal protein P0 OS=Homo sapiens OX=9606 GN=RPLP0 PE=1 SV=1;sp|Q8NHW5|RLA0L_HUMAN 60S acidic ribosomal protein P0-like OS=Homo sapiens OX=9606 GN=RPLP0P6 PE=5 SV=1	10	10	45.4	45.4	45.4	21269000000
sp|P05455|LA_HUMAN	sp|P05455|LA_HUMAN	14	14	14	Lupus La protein	SSB	sp|P05455|LA_HUMAN Lupus La protein OS=Homo sapiens OX=9606 GN=SSB PE=1 SV=2	14	14	39	39	39	5741000000
sp|P05556|ITB1_HUMAN	sp|P05556|ITB1_HUMAN	11	11	11	Integrin beta-1	ITGB1	sp|P05556|ITB1_HUMAN Integrin beta-1 OS=Homo sapiens OX=9606 GN=ITGB1 PE=1 SV=2	11	11	21.8	21.8	21.8	6419100000
sp|P05783|K1C18_HUMAN;CON__P05784;CON__H-INV:HIT000015463;CON__Q148H6	sp|P05783|K1C18_HUMAN	29;10;4;2	28;9;4;1	27;8;4;1	Keratin, type I cytoskeletal 18	KRT18	sp|P05783|K1C18_HUMAN Keratin, type I cytoskeletal 18 OS=Homo sapiens OX=9606 GN=KRT18 PE=1 SV=2	28	27	74.9	73.3	71.2	87961000000
sp|P06132|DCUP_HUMAN	sp|P06132|DCUP_HUMAN	4	4	4	Uroporphyrinogen decarboxylase	UROD	sp|P06132|DCUP_HUMAN Uroporphyrinogen decarboxylase OS=Homo sapiens OX=9606 GN=UROD PE=1 SV=2	4	4	16.1	16.1	16.1	365720000
sp|P06280|AGAL_HUMAN	sp|P06280|AGAL_HUMAN	1	1	1	Alpha-galactosidase A	GLA	sp|P06280|AGAL_HUMAN Alpha-galactosidase A OS=Homo sapiens OX=9606 GN=GLA PE=1 SV=1	1	1	4	4	4	63182000
sp|P06454|PTMA_HUMAN	sp|P06454|PTMA_HUMAN	1	1	1	Prothymosin alpha	PTMA	sp|P06454|PTMA_HUMAN Prothymosin alpha OS=Homo sapiens OX=9606 GN=PTMA PE=1 SV=2	1	1	12.6	12.6	12.6	1015200000
sp|P06493|CDK1_HUMAN;sp|Q00526|CDK3_HUMAN;sp|Q00534|CDK6_HUMAN;sp|Q96Q40|CDK15_HUMAN;sp|O94921|CDK14_HUMAN;sp|Q07002|CDK18_HUMAN;sp|Q00536|CDK16_HUMAN;sp|Q00537|CDK17_HUMAN;sp|Q9NYV4|CDK12_HUMAN;sp|Q14004|CDK13_HUMAN	sp|P06493|CDK1_HUMAN	10;1;1;1;1;1;1;1;1;1	10;1;1;1;1;1;1;1;1;1	9;0;0;0;0;0;0;0;0;0	Cyclin-dependent kinase 1	CDK1	sp|P06493|CDK1_HUMAN Cyclin-dependent kinase 1 OS=Homo sapiens OX=9606 GN=CDK1 PE=1 SV=3	10	9	42.4	42.4	39.7	2468800000
sp|P06576|ATPB_HUMAN	sp|P06576|ATPB_HUMAN	19	19	19	ATP synthase subunit beta, mitochondrial	ATP5F1B	sp|P06576|ATPB_HUMAN ATP synthase subunit beta, mitochondrial OS=Homo sapiens OX=9606 GN=ATP5F1B PE=1 SV=3	19	19	59	59	59	41103000000
sp|P06703|S10A6_HUMAN	sp|P06703|S10A6_HUMAN	4	4	4	Protein S100-A6	S100A6	sp|P06703|S10A6_HUMAN Protein S100-A6 OS=Homo sapiens OX=9606 GN=S100A6 PE=1 SV=1	4	4	64.4	64.4	64.4	4502000000
sp|P06730|IF4E_HUMAN	sp|P06730|IF4E_HUMAN	4	4	4	Eukaryotic translation initiation factor 4E	EIF4E	sp|P06730|IF4E_HUMAN Eukaryotic translation initiation factor 4E OS=Homo sapiens OX=9606 GN=EIF4E PE=1 SV=2	4	4	21.7	21.7	21.7	643950000
sp|P06733|ENOA_HUMAN	sp|P06733|ENOA_HUMAN	22	22	19	Alpha-enolase	ENO1	sp|P06733|ENOA_HUMAN Alpha-enolase OS=Homo sapiens OX=9606 GN=ENO1 PE=1 SV=2	22	19	65.9	65.9	53.2	139530000000
sp|P06737|PYGL_HUMAN;sp|P11217|PYGM_HUMAN	sp|P06737|PYGL_HUMAN	13;3	13;3	10;0	Glycogen phosphorylase, liver form	PYGL	sp|P06737|PYGL_HUMAN Glycogen phosphorylase, liver form OS=Homo sapiens OX=9606 GN=PYGL PE=1 SV=4	13	10	22.4	22.4	19.1	1268300000
sp|P06744|G6PI_HUMAN	sp|P06744|G6PI_HUMAN	14	14	9	Glucose-6-phosphate isomerase	GPI	sp|P06744|G6PI_HUMAN Glucose-6-phosphate isomerase OS=Homo sapiens OX=9606 GN=GPI PE=1 SV=4	14	9	37.5	37.5	25.3	22250000000
sp|P06748|NPM_HUMAN	sp|P06748|NPM_HUMAN	12	12	12	Nucleophosmin	NPM1	sp|P06748|NPM_HUMAN Nucleophosmin OS=Homo sapiens OX=9606 GN=NPM1 PE=1 SV=2	12	12	46.9	46.9	46.9	42397000000
sp|P06753|TPM3_HUMAN	sp|P06753|TPM3_HUMAN	8	5	4	Tropomyosin alpha-3 chain	TPM3	sp|P06753|TPM3_HUMAN Tropomyosin alpha-3 chain OS=Homo sapiens OX=9606 GN=TPM3 PE=1 SV=2	5	4	25.3	18.9	15.8	3487000000
sp|P06756|ITAV_HUMAN	sp|P06756|ITAV_HUMAN	9	9	9	Integrin alpha-V	ITGAV	sp|P06756|ITAV_HUMAN Integrin alpha-V OS=Homo sapiens OX=9606 GN=ITGAV PE=1 SV=2	9	9	12.9	12.9	12.9	965080000
sp|P06858|LIPL_HUMAN	sp|P06858|LIPL_HUMAN	1	1	1	Lipoprotein lipase	LPL	sp|P06858|LIPL_HUMAN Lipoprotein lipase OS=Homo sapiens OX=9606 GN=LPL PE=1 SV=1	1	1	4	4	4	275460000
sp|P06865|HEXA_HUMAN	sp|P06865|HEXA_HUMAN	6	6	6	Beta-hexosaminidase subunit alpha	HEXA	sp|P06865|HEXA_HUMAN Beta-hexosaminidase subunit alpha OS=Homo sapiens OX=9606 GN=HEXA PE=1 SV=2	6	6	13	13	13	586060000
sp|Q16778|H2B2E_HUMAN;sp|P33778|H2B1B_HUMAN;sp|P23527|H2B1O_HUMAN;sp|P06899|H2B1J_HUMAN;sp|Q8N257|H2B3B_HUMAN;sp|Q6DRA6|H2B2D_HUMAN;sp|Q6DN03|H2B2C_HUMAN	sp|Q16778|H2B2E_HUMAN;sp|P33778|H2B1B_HUMAN;sp|P23527|H2B1O_HUMAN;sp|P06899|H2B1J_HUMAN;sp|Q8N257|H2B3B_HUMAN	10;10;10;10;7;4;4	2;2;2;2;2;2;2	2;2;2;2;2;2;2	Histone H2B type 2-E	HIST2H2BE	sp|Q16778|H2B2E_HUMAN Histone H2B type 2-E OS=Homo sapiens OX=9606 GN=HIST2H2BE PE=1 SV=3;sp|P33778|H2B1B_HUMAN Histone H2B type 1-B OS=Homo sapiens OX=9606 GN=HIST1H2BB PE=1 SV=2;sp|P23527|H2B1O_HUMAN Histone H2B type 1-O OS=Homo sapiens OX=9606 GN=HIST1H	2	2	63.5	7.9	7.9	3138000000
sp|P07099|HYEP_HUMAN	sp|P07099|HYEP_HUMAN	3	3	3	Epoxide hydrolase 1	EPHX1	sp|P07099|HYEP_HUMAN Epoxide hydrolase 1 OS=Homo sapiens OX=9606 GN=EPHX1 PE=1 SV=1	3	3	6.6	6.6	6.6	1113200000
sp|P07108|ACBP_HUMAN	sp|P07108|ACBP_HUMAN	3	3	3	Acyl-CoA-binding protein	DBI	sp|P07108|ACBP_HUMAN Acyl-CoA-binding protein OS=Homo sapiens OX=9606 GN=DBI PE=1 SV=2	3	3	32.2	32.2	32.2	2353900000
sp|P07195|LDHB_HUMAN	sp|P07195|LDHB_HUMAN	18	17	17	L-lactate dehydrogenase B chain	LDHB	sp|P07195|LDHB_HUMAN L-lactate dehydrogenase B chain OS=Homo sapiens OX=9606 GN=LDHB PE=1 SV=2	17	17	54.8	51.2	51.2	45788000000
sp|P07203|GPX1_HUMAN	sp|P07203|GPX1_HUMAN	6	6	6	Glutathione peroxidase 1	GPX1	sp|P07203|GPX1_HUMAN Glutathione peroxidase 1 OS=Homo sapiens OX=9606 GN=GPX1 PE=1 SV=4	6	6	38.4	38.4	38.4	293980000
sp|P07237|PDIA1_HUMAN	sp|P07237|PDIA1_HUMAN	21	21	21	Protein disulfide-isomerase	P4HB	sp|P07237|PDIA1_HUMAN Protein disulfide-isomerase OS=Homo sapiens OX=9606 GN=P4HB PE=1 SV=3	21	21	46.3	46.3	46.3	32312000000
sp|P07311|ACYP1_HUMAN	sp|P07311|ACYP1_HUMAN	1	1	1	Acylphosphatase-1	ACYP1	sp|P07311|ACYP1_HUMAN Acylphosphatase-1 OS=Homo sapiens OX=9606 GN=ACYP1 PE=1 SV=2	1	1	13.1	13.1	13.1	69568000
sp|P07339|CATD_HUMAN	sp|P07339|CATD_HUMAN	8	8	8	Cathepsin D	CTSD	sp|P07339|CATD_HUMAN Cathepsin D OS=Homo sapiens OX=9606 GN=CTSD PE=1 SV=1	8	8	25.7	25.7	25.7	2718600000
sp|P07355|ANXA2_HUMAN;sp|A6NMY6|AXA2L_HUMAN	sp|P07355|ANXA2_HUMAN;sp|A6NMY6|AXA2L_HUMAN	26;18	26;18	26;18	Annexin A2	ANXA2	sp|P07355|ANXA2_HUMAN Annexin A2 OS=Homo sapiens OX=9606 GN=ANXA2 PE=1 SV=2;sp|A6NMY6|AXA2L_HUMAN Putative annexin A2-like protein OS=Homo sapiens OX=9606 GN=ANXA2P2 PE=5 SV=2	26	26	72.6	72.6	72.6	119900000000
sp|P07384|CAN1_HUMAN	sp|P07384|CAN1_HUMAN	9	9	9	Calpain-1 catalytic subunit	CAPN1	sp|P07384|CAN1_HUMAN Calpain-1 catalytic subunit OS=Homo sapiens OX=9606 GN=CAPN1 PE=1 SV=1	9	9	15.8	15.8	15.8	440730000
sp|P07437|TBB5_HUMAN;sp|A6NNZ2|TBB8L_HUMAN;sp|Q9H4B7|TBB1_HUMAN;CON__ENSEMBL:ENSBTAP00000025008	sp|P07437|TBB5_HUMAN	21;7;4;4	5;0;0;0	4;0;0;0	Tubulin beta chain	TUBB	sp|P07437|TBB5_HUMAN Tubulin beta chain OS=Homo sapiens OX=9606 GN=TUBB PE=1 SV=2	5	4	55.9	13.5	10.1	27636000000
sp|P07602|SAP_HUMAN	sp|P07602|SAP_HUMAN	10	10	10	Prosaposin	PSAP	sp|P07602|SAP_HUMAN Prosaposin OS=Homo sapiens OX=9606 GN=PSAP PE=1 SV=2	10	10	22.9	22.9	22.9	3429500000
sp|P07686|HEXB_HUMAN	sp|P07686|HEXB_HUMAN	7	7	7	Beta-hexosaminidase subunit beta	HEXB	sp|P07686|HEXB_HUMAN Beta-hexosaminidase subunit beta OS=Homo sapiens OX=9606 GN=HEXB PE=1 SV=3	7	7	18.2	18.2	18.2	921630000
sp|P07741|APT_HUMAN	sp|P07741|APT_HUMAN	6	6	6	Adenine phosphoribosyltransferase	APRT	sp|P07741|APT_HUMAN Adenine phosphoribosyltransferase OS=Homo sapiens OX=9606 GN=APRT PE=1 SV=2	6	6	48.9	48.9	48.9	1933400000
sp|P07814|SYEP_HUMAN	sp|P07814|SYEP_HUMAN	42	42	42	Bifunctional glutamate/proline--tRNA ligase	EPRS	sp|P07814|SYEP_HUMAN Bifunctional glutamate/proline--tRNA ligase OS=Homo sapiens OX=9606 GN=EPRS PE=1 SV=5	42	42	40.9	40.9	40.9	13165000000
sp|P07858|CATB_HUMAN	sp|P07858|CATB_HUMAN	2	2	2	Cathepsin B	CTSB	sp|P07858|CATB_HUMAN Cathepsin B OS=Homo sapiens OX=9606 GN=CTSB PE=1 SV=3	2	2	8	8	8	162730000
sp|P07900|HS90A_HUMAN;sp|Q58FG0|HS905_HUMAN;sp|Q14568|HS902_HUMAN;sp|Q58FF6|H90B4_HUMAN;sp|Q58FG1|HS904_HUMAN	sp|P07900|HS90A_HUMAN	32;5;5;5;1	19;2;1;0;0	19;2;1;0;0	Heat shock protein HSP 90-alpha	HSP90AA1	sp|P07900|HS90A_HUMAN Heat shock protein HSP 90-alpha OS=Homo sapiens OX=9606 GN=HSP90AA1 PE=1 SV=5	19	19	50.3	30.5	30.5	26405000000
sp|P07910|HNRPC_HUMAN;sp|P0DMR1|HNRC4_HUMAN;sp|O60812|HNRC1_HUMAN;sp|B7ZW38|HNRC3_HUMAN;sp|B2RXH8|HNRC2_HUMAN	sp|P07910|HNRPC_HUMAN;sp|P0DMR1|HNRC4_HUMAN;sp|O60812|HNRC1_HUMAN;sp|B7ZW38|HNRC3_HUMAN;sp|B2RXH8|HNRC2_HUMAN	9;6;6;6;6	9;6;6;6;6	9;6;6;6;6	Heterogeneous nuclear ribonucleoproteins C1/C2	HNRNPC	sp|P07910|HNRPC_HUMAN Heterogeneous nuclear ribonucleoproteins C1/C2 OS=Homo sapiens OX=9606 GN=HNRNPC PE=1 SV=4;sp|P0DMR1|HNRC4_HUMAN Heterogeneous nuclear ribonucleoprotein C-like 4 OS=Homo sapiens OX=9606 GN=HNRNPCL4 PE=3 SV=1;sp|O60812|HNRC1_HUMAN Hete	9	9	26.1	26.1	26.1	10854000000
sp|P07919|QCR6_HUMAN	sp|P07919|QCR6_HUMAN	1	1	1	Cytochrome b-c1 complex subunit 6, mitochondrial	UQCRH	sp|P07919|QCR6_HUMAN Cytochrome b-c1 complex subunit 6, mitochondrial OS=Homo sapiens OX=9606 GN=UQCRH PE=1 SV=2	1	1	9.9	9.9	9.9	117420000
sp|P07942|LAMB1_HUMAN	sp|P07942|LAMB1_HUMAN	3	3	3	Laminin subunit beta-1	LAMB1	sp|P07942|LAMB1_HUMAN Laminin subunit beta-1 OS=Homo sapiens OX=9606 GN=LAMB1 PE=1 SV=2	3	3	2.4	2.4	2.4	205190000
sp|P07951|TPM2_HUMAN	sp|P07951|TPM2_HUMAN	8	4	0	Tropomyosin beta chain	TPM2	sp|P07951|TPM2_HUMAN Tropomyosin beta chain OS=Homo sapiens OX=9606 GN=TPM2 PE=1 SV=1	4	0	25.4	12	0	8379600000
sp|P07954|FUMH_HUMAN	sp|P07954|FUMH_HUMAN	13	13	13	Fumarate hydratase, mitochondrial	FH	sp|P07954|FUMH_HUMAN Fumarate hydratase, mitochondrial OS=Homo sapiens OX=9606 GN=FH PE=1 SV=3	13	13	46.7	46.7	46.7	3957700000
sp|P08133|ANXA6_HUMAN	sp|P08133|ANXA6_HUMAN	21	21	21	Annexin A6	ANXA6	sp|P08133|ANXA6_HUMAN Annexin A6 OS=Homo sapiens OX=9606 GN=ANXA6 PE=1 SV=3	21	21	36	36	36	4006000000
sp|P08174|DAF_HUMAN	sp|P08174|DAF_HUMAN	4	4	4	Complement decay-accelerating factor	CD55	sp|P08174|DAF_HUMAN Complement decay-accelerating factor OS=Homo sapiens OX=9606 GN=CD55 PE=1 SV=4	4	4	15.5	15.5	15.5	1024800000
sp|P08195|4F2_HUMAN	sp|P08195|4F2_HUMAN	26	26	26	4F2 cell-surface antigen heavy chain	SLC3A2	sp|P08195|4F2_HUMAN 4F2 cell-surface antigen heavy chain OS=Homo sapiens OX=9606 GN=SLC3A2 PE=1 SV=3	26	26	49.4	49.4	49.4	36356000000
sp|P08237|PFKAM_HUMAN	sp|P08237|PFKAM_HUMAN	10	9	9	ATP-dependent 6-phosphofructokinase, muscle type	PFKM	sp|P08237|PFKAM_HUMAN ATP-dependent 6-phosphofructokinase, muscle type OS=Homo sapiens OX=9606 GN=PFKM PE=1 SV=2	9	9	17.3	16.2	16.2	1359700000
sp|P08238|HS90B_HUMAN;sp|Q58FF7|H90B3_HUMAN	sp|P08238|HS90B_HUMAN	36;13	36;13	20;6	Heat shock protein HSP 90-beta	HSP90AB1	sp|P08238|HS90B_HUMAN Heat shock protein HSP 90-beta OS=Homo sapiens OX=9606 GN=HSP90AB1 PE=1 SV=4	36	20	56.1	56.1	32.2	98940000000
sp|P08240|SRPRA_HUMAN	sp|P08240|SRPRA_HUMAN	4	4	4	Signal recognition particle receptor subunit alpha	SRPRA	sp|P08240|SRPRA_HUMAN Signal recognition particle receptor subunit alpha OS=Homo sapiens OX=9606 GN=SRPRA PE=1 SV=2	4	4	7.4	7.4	7.4	405630000
sp|P08243|ASNS_HUMAN	sp|P08243|ASNS_HUMAN	11	11	11	Asparagine synthetase [glutamine-hydrolyzing]	ASNS	sp|P08243|ASNS_HUMAN Asparagine synthetase [glutamine-hydrolyzing] OS=Homo sapiens OX=9606 GN=ASNS PE=1 SV=4	11	11	24.1	24.1	24.1	7352900000
sp|P08397|HEM3_HUMAN	sp|P08397|HEM3_HUMAN	2	2	2	Porphobilinogen deaminase	HMBS	sp|P08397|HEM3_HUMAN Porphobilinogen deaminase OS=Homo sapiens OX=9606 GN=HMBS PE=1 SV=2	2	2	10.2	10.2	10.2	250260000
sp|P08559|ODPA_HUMAN;sp|P29803|ODPAT_HUMAN	sp|P08559|ODPA_HUMAN	10;1	10;1	10;1	Pyruvate dehydrogenase E1 component subunit alpha, somatic form, mitochondrial	PDHA1	sp|P08559|ODPA_HUMAN Pyruvate dehydrogenase E1 component subunit alpha, somatic form, mitochondrial OS=Homo sapiens OX=9606 GN=PDHA1 PE=1 SV=3	10	10	27.4	27.4	27.4	1234200000
sp|P08572|CO4A2_HUMAN	sp|P08572|CO4A2_HUMAN	2	2	2	Collagen alpha-2(IV) chain	COL4A2	sp|P08572|CO4A2_HUMAN Collagen alpha-2(IV) chain OS=Homo sapiens OX=9606 GN=COL4A2 PE=1 SV=4	2	2	1.6	1.6	1.6	63926000
sp|P08574|CY1_HUMAN	sp|P08574|CY1_HUMAN	3	3	3	Cytochrome c1, heme protein, mitochondrial	CYC1	sp|P08574|CY1_HUMAN Cytochrome c1, heme protein, mitochondrial OS=Homo sapiens OX=9606 GN=CYC1 PE=1 SV=3	3	3	8	8	8	467140000
sp|P08581|MET_HUMAN	sp|P08581|MET_HUMAN	5	5	5	Hepatocyte growth factor receptor	MET	sp|P08581|MET_HUMAN Hepatocyte growth factor receptor OS=Homo sapiens OX=9606 GN=MET PE=1 SV=4	5	5	5.4	5.4	5.4	153870000
sp|P08621|RU17_HUMAN	sp|P08621|RU17_HUMAN	6	6	6	U1 small nuclear ribonucleoprotein 70 kDa	SNRNP70	sp|P08621|RU17_HUMAN U1 small nuclear ribonucleoprotein 70 kDa OS=Homo sapiens OX=9606 GN=SNRNP70 PE=1 SV=2	6	6	19.2	19.2	19.2	1822300000
sp|P08648|ITA5_HUMAN	sp|P08648|ITA5_HUMAN	2	2	2	Integrin alpha-5	ITGA5	sp|P08648|ITA5_HUMAN Integrin alpha-5 OS=Homo sapiens OX=9606 GN=ITGA5 PE=1 SV=2	2	2	2.1	2.1	2.1	310840000
sp|P08651|NFIC_HUMAN	sp|P08651|NFIC_HUMAN	1	1	1	Nuclear factor 1 C-type	NFIC	sp|P08651|NFIC_HUMAN Nuclear factor 1 C-type OS=Homo sapiens OX=9606 GN=NFIC PE=1 SV=2	1	1	6.3	6.3	6.3	64220000
sp|P08670|VIME_HUMAN;sp|P17661|DESM_HUMAN;sp|P41219|PERI_HUMAN;sp|Q16352|AINX_HUMAN;sp|P07196|NFL_HUMAN;sp|P07197|NFM_HUMAN	sp|P08670|VIME_HUMAN	35;4;3;1;1;1	35;4;3;1;1;1	32;2;2;0;0;0	Vimentin	VIM	sp|P08670|VIME_HUMAN Vimentin OS=Homo sapiens OX=9606 GN=VIM PE=1 SV=4	35	32	71.2	71.2	66.1	101940000000
sp|P08708|RS17_HUMAN	sp|P08708|RS17_HUMAN	5	5	5	40S ribosomal protein S17	RPS17	sp|P08708|RS17_HUMAN 40S ribosomal protein S17 OS=Homo sapiens OX=9606 GN=RPS17 PE=1 SV=2	5	5	48.9	48.9	48.9	16631000000
sp|P08754|GNAI3_HUMAN;sp|P63096|GNAI1_HUMAN;sp|P11488|GNAT1_HUMAN;sp|P19087|GNAT2_HUMAN;sp|P09471|GNAO_HUMAN;sp|A8MTJ3|GNAT3_HUMAN;sp|P38405|GNAL_HUMAN	sp|P08754|GNAI3_HUMAN;sp|P63096|GNAI1_HUMAN	6;3;1;1;1;1;1	3;0;0;0;0;0;0	3;0;0;0;0;0;0	Guanine nucleotide-binding protein G(i) subunit alpha	GNAI3	sp|P08754|GNAI3_HUMAN Guanine nucleotide-binding protein G(i) subunit alpha OS=Homo sapiens OX=9606 GN=GNAI3 PE=1 SV=3;sp|P63096|GNAI1_HUMAN Guanine nucleotide-binding protein G(i) subunit alpha-1 OS=Homo sapiens OX=9606 GN=GNAI1 PE=1 SV=2	3	3	25.4	14.4	14.4	650820000
sp|P08758|ANXA5_HUMAN	sp|P08758|ANXA5_HUMAN	16	16	16	Annexin A5	ANXA5	sp|P08758|ANXA5_HUMAN Annexin A5 OS=Homo sapiens OX=9606 GN=ANXA5 PE=1 SV=2	16	16	58.8	58.8	58.8	17844000000
sp|P08865|RSSA_HUMAN	sp|P08865|RSSA_HUMAN	11	11	11	40S ribosomal protein SA	RPSA	sp|P08865|RSSA_HUMAN 40S ribosomal protein SA OS=Homo sapiens OX=9606 GN=RPSA PE=1 SV=4	11	11	52.5	52.5	52.5	21265000000
sp|P09012|SNRPA_HUMAN	sp|P09012|SNRPA_HUMAN	7	7	6	U1 small nuclear ribonucleoprotein A	SNRPA	sp|P09012|SNRPA_HUMAN U1 small nuclear ribonucleoprotein A OS=Homo sapiens OX=9606 GN=SNRPA PE=1 SV=3	7	6	24.8	24.8	22	1057300000
sp|P09104|ENOG_HUMAN	sp|P09104|ENOG_HUMAN	7	4	4	Gamma-enolase	ENO2	sp|P09104|ENOG_HUMAN Gamma-enolase OS=Homo sapiens OX=9606 GN=ENO2 PE=1 SV=3	4	4	26	13.4	13.4	405570000
sp|P09110|THIK_HUMAN	sp|P09110|THIK_HUMAN	5	5	5	3-ketoacyl-CoA thiolase, peroxisomal	ACAA1	sp|P09110|THIK_HUMAN 3-ketoacyl-CoA thiolase, peroxisomal OS=Homo sapiens OX=9606 GN=ACAA1 PE=1 SV=2	5	5	25	25	25	966700000
sp|P09132|SRP19_HUMAN	sp|P09132|SRP19_HUMAN	3	3	3	Signal recognition particle 19 kDa protein	SRP19	sp|P09132|SRP19_HUMAN Signal recognition particle 19 kDa protein OS=Homo sapiens OX=9606 GN=SRP19 PE=1 SV=3	3	3	34	34	34	74154000
sp|P09211|GSTP1_HUMAN	sp|P09211|GSTP1_HUMAN	7	7	7	Glutathione S-transferase P	GSTP1	sp|P09211|GSTP1_HUMAN Glutathione S-transferase P OS=Homo sapiens OX=9606 GN=GSTP1 PE=1 SV=2	7	7	42.4	42.4	42.4	19915000000
sp|P09234|RU1C_HUMAN	sp|P09234|RU1C_HUMAN	2	2	2	U1 small nuclear ribonucleoprotein C	SNRPC	sp|P09234|RU1C_HUMAN U1 small nuclear ribonucleoprotein C OS=Homo sapiens OX=9606 GN=SNRPC PE=1 SV=1	2	2	18.9	18.9	18.9	327100000
sp|P09382|LEG1_HUMAN	sp|P09382|LEG1_HUMAN	9	9	9	Galectin-1	LGALS1	sp|P09382|LEG1_HUMAN Galectin-1 OS=Homo sapiens OX=9606 GN=LGALS1 PE=1 SV=2	9	9	83.7	83.7	83.7	32203000000
sp|P09417|DHPR_HUMAN	sp|P09417|DHPR_HUMAN	3	3	3	Dihydropteridine reductase	QDPR	sp|P09417|DHPR_HUMAN Dihydropteridine reductase OS=Homo sapiens OX=9606 GN=QDPR PE=1 SV=2	3	3	21.7	21.7	21.7	287650000
sp|P09429|HMGB1_HUMAN;sp|B2RPK0|HGB1A_HUMAN	sp|P09429|HMGB1_HUMAN;sp|B2RPK0|HGB1A_HUMAN	6;4	6;4	4;2	High mobility group protein B1	HMGB1	sp|P09429|HMGB1_HUMAN High mobility group protein B1 OS=Homo sapiens OX=9606 GN=HMGB1 PE=1 SV=3;sp|B2RPK0|HGB1A_HUMAN Putative high mobility group protein B1-like 1 OS=Homo sapiens OX=9606 GN=HMGB1P1 PE=5 SV=1	6	4	31.2	31.2	21.9	9325500000
sp|P09488|GSTM1_HUMAN;sp|Q03013|GSTM4_HUMAN;sp|P46439|GSTM5_HUMAN;sp|P28161|GSTM2_HUMAN	sp|P09488|GSTM1_HUMAN;sp|Q03013|GSTM4_HUMAN	7;4;3;2	7;4;3;2	7;4;3;2	Glutathione S-transferase Mu 1	GSTM1	sp|P09488|GSTM1_HUMAN Glutathione S-transferase Mu 1 OS=Homo sapiens OX=9606 GN=GSTM1 PE=1 SV=3;sp|Q03013|GSTM4_HUMAN Glutathione S-transferase Mu 4 OS=Homo sapiens OX=9606 GN=GSTM4 PE=1 SV=3	7	7	30.7	30.7	30.7	1716000000
sp|P09493|TPM1_HUMAN	sp|P09493|TPM1_HUMAN	7	3	3	Tropomyosin alpha-1 chain	TPM1	sp|P09493|TPM1_HUMAN Tropomyosin alpha-1 chain OS=Homo sapiens OX=9606 GN=TPM1 PE=1 SV=2	3	3	22.2	10.6	10.6	797480000
sp|P09496|CLCA_HUMAN	sp|P09496|CLCA_HUMAN	3	3	3	Clathrin light chain A	CLTA	sp|P09496|CLCA_HUMAN Clathrin light chain A OS=Homo sapiens OX=9606 GN=CLTA PE=1 SV=1	3	3	9.3	9.3	9.3	597750000
sp|P09497|CLCB_HUMAN	sp|P09497|CLCB_HUMAN	4	4	4	Clathrin light chain B	CLTB	sp|P09497|CLCB_HUMAN Clathrin light chain B OS=Homo sapiens OX=9606 GN=CLTB PE=1 SV=1	4	4	15.7	15.7	15.7	89850000
sp|P09525|ANXA4_HUMAN	sp|P09525|ANXA4_HUMAN	4	4	4	Annexin A4	ANXA4	sp|P09525|ANXA4_HUMAN Annexin A4 OS=Homo sapiens OX=9606 GN=ANXA4 PE=1 SV=4	4	4	14.7	14.7	14.7	537000000
sp|P09543|CN37_HUMAN	sp|P09543|CN37_HUMAN	6	6	6	2,3-cyclic-nucleotide 3-phosphodiesterase	CNP	sp|P09543|CN37_HUMAN 2,3-cyclic-nucleotide 3-phosphodiesterase OS=Homo sapiens OX=9606 GN=CNP PE=1 SV=2	6	6	16.4	16.4	16.4	377780000
sp|P09622|DLDH_HUMAN	sp|P09622|DLDH_HUMAN	8	8	8	Dihydrolipoyl dehydrogenase, mitochondrial	DLD	sp|P09622|DLDH_HUMAN Dihydrolipoyl dehydrogenase, mitochondrial OS=Homo sapiens OX=9606 GN=DLD PE=1 SV=2	8	8	22	22	22	3090600000
sp|P09651|ROA1_HUMAN;sp|Q32P51|RA1L2_HUMAN	sp|P09651|ROA1_HUMAN;sp|Q32P51|RA1L2_HUMAN	16;9	15;8	15;8	Heterogeneous nuclear ribonucleoprotein A1	HNRNPA1	sp|P09651|ROA1_HUMAN Heterogeneous nuclear ribonucleoprotein A1 OS=Homo sapiens OX=9606 GN=HNRNPA1 PE=1 SV=5;sp|Q32P51|RA1L2_HUMAN Heterogeneous nuclear ribonucleoprotein A1-like 2 OS=Homo sapiens OX=9606 GN=HNRNPA1L2 PE=2 SV=2	15	15	48.1	45.7	45.7	8298300000
sp|P09661|RU2A_HUMAN	sp|P09661|RU2A_HUMAN	7	7	7	U2 small nuclear ribonucleoprotein A	SNRPA1	sp|P09661|RU2A_HUMAN U2 small nuclear ribonucleoprotein A OS=Homo sapiens OX=9606 GN=SNRPA1 PE=1 SV=2	7	7	24.3	24.3	24.3	1097200000
sp|P09669|COX6C_HUMAN	sp|P09669|COX6C_HUMAN	1	1	1	Cytochrome c oxidase subunit 6C	COX6C	sp|P09669|COX6C_HUMAN Cytochrome c oxidase subunit 6C OS=Homo sapiens OX=9606 GN=COX6C PE=1 SV=2	1	1	9.3	9.3	9.3	193430000
sp|P09874|PARP1_HUMAN	sp|P09874|PARP1_HUMAN	25	25	25	Poly [ADP-ribose] polymerase 1	PARP1	sp|P09874|PARP1_HUMAN Poly [ADP-ribose] polymerase 1 OS=Homo sapiens OX=9606 GN=PARP1 PE=1 SV=4	25	25	33.4	33.4	33.4	8428300000
sp|P09884|DPOLA_HUMAN	sp|P09884|DPOLA_HUMAN	1	1	1	DNA polymerase alpha catalytic subunit	POLA1	sp|P09884|DPOLA_HUMAN DNA polymerase alpha catalytic subunit OS=Homo sapiens OX=9606 GN=POLA1 PE=1 SV=2	1	1	1.2	1.2	1.2	29200000
sp|P09960|LKHA4_HUMAN	sp|P09960|LKHA4_HUMAN	13	13	13	Leukotriene A-4 hydrolase	LTA4H	sp|P09960|LKHA4_HUMAN Leukotriene A-4 hydrolase OS=Homo sapiens OX=9606 GN=LTA4H PE=1 SV=2	13	13	28.8	28.8	28.8	1564100000
sp|P09972|ALDOC_HUMAN	sp|P09972|ALDOC_HUMAN	5	3	3	Fructose-bisphosphate aldolase C	ALDOC	sp|P09972|ALDOC_HUMAN Fructose-bisphosphate aldolase C OS=Homo sapiens OX=9606 GN=ALDOC PE=1 SV=2	3	3	22.5	14.8	14.8	3265600000
sp|Q71UI9|H2AV_HUMAN;sp|P0C0S5|H2AZ_HUMAN	sp|Q71UI9|H2AV_HUMAN;sp|P0C0S5|H2AZ_HUMAN	4;4	4;4	2;2	Histone H2A.V	H2AFV	sp|Q71UI9|H2AV_HUMAN Histone H2A.V OS=Homo sapiens OX=9606 GN=H2AFV PE=1 SV=3;sp|P0C0S5|H2AZ_HUMAN Histone H2A.Z OS=Homo sapiens OX=9606 GN=H2AFZ PE=1 SV=2	4	2	31.2	31.2	18.8	30114000000
sp|Q9BTZ2|DHRS4_HUMAN;sp|P0CG22|DR4L1_HUMAN	sp|Q9BTZ2|DHRS4_HUMAN;sp|P0CG22|DR4L1_HUMAN	1;1	1;1	1;1	Dehydrogenase/reductase SDR family member 4	DHRS4	sp|Q9BTZ2|DHRS4_HUMAN Dehydrogenase/reductase SDR family member 4 OS=Homo sapiens OX=9606 GN=DHRS4 PE=1 SV=3;sp|P0CG22|DR4L1_HUMAN Putative dehydrogenase/reductase SDR family member 4-like 1 OS=Homo sapiens OX=9606 GN=DHRS4L1 PE=5 SV=1	1	1	3.2	3.2	3.2	0
sp|P0CG30|GSTT2_HUMAN;sp|P0CG29|GST2_HUMAN	sp|P0CG30|GSTT2_HUMAN;sp|P0CG29|GST2_HUMAN	1;1	1;1	1;1	Glutathione S-transferase theta-2B	GSTT2B	sp|P0CG30|GSTT2_HUMAN Glutathione S-transferase theta-2B OS=Homo sapiens OX=9606 GN=GSTT2B PE=1 SV=1;sp|P0CG29|GST2_HUMAN Glutathione S-transferase theta-2 OS=Homo sapiens OX=9606 GN=GSTT2 PE=1 SV=1	1	1	5.7	5.7	5.7	67144000
sp|P50225|ST1A1_HUMAN;sp|P0DMN0|ST1A4_HUMAN;sp|P0DMM9|ST1A3_HUMAN	sp|P50225|ST1A1_HUMAN;sp|P0DMN0|ST1A4_HUMAN;sp|P0DMM9|ST1A3_HUMAN	1;1;1	1;1;1	1;1;1	Sulfotransferase 1A1	SULT1A1	sp|P50225|ST1A1_HUMAN Sulfotransferase 1A1 OS=Homo sapiens OX=9606 GN=SULT1A1 PE=1 SV=3;sp|P0DMN0|ST1A4_HUMAN Sulfotransferase 1A4 OS=Homo sapiens OX=9606 GN=SULT1A4 PE=1 SV=1;sp|P0DMM9|ST1A3_HUMAN Sulfotransferase 1A3 OS=Homo sapiens OX=9606 GN=SULT1A3 PE	1	1	5.4	5.4	5.4	102460000
sp|P0DMV9|HS71B_HUMAN;sp|P0DMV8|HS71A_HUMAN	sp|P0DMV9|HS71B_HUMAN;sp|P0DMV8|HS71A_HUMAN	26;26	24;24	15;15	Heat shock 70 kDa protein 1B	HSPA1B	sp|P0DMV9|HS71B_HUMAN Heat shock 70 kDa protein 1B OS=Homo sapiens OX=9606 GN=HSPA1B PE=1 SV=1;sp|P0DMV8|HS71A_HUMAN Heat shock 70 kDa protein 1A OS=Homo sapiens OX=9606 GN=HSPA1A PE=1 SV=1	24	15	59.4	56.3	35.3	50256000000
sp|P0DN76|U2AF5_HUMAN;sp|Q01081|U2AF1_HUMAN;sp|Q8WU68|U2AF4_HUMAN	sp|P0DN76|U2AF5_HUMAN;sp|Q01081|U2AF1_HUMAN;sp|Q8WU68|U2AF4_HUMAN	5;5;3	5;5;3	5;5;3	Splicing factor U2AF 35 kDa subunit-like protein	U2AF1L5	sp|P0DN76|U2AF5_HUMAN Splicing factor U2AF 35 kDa subunit-like protein OS=Homo sapiens OX=9606 GN=U2AF1L5 PE=1 SV=1;sp|Q01081|U2AF1_HUMAN Splicing factor U2AF 35 kDa subunit OS=Homo sapiens OX=9606 GN=U2AF1 PE=1 SV=3;sp|Q8WU68|U2AF4_HUMAN Splicing factor U	5	5	22.5	22.5	22.5	529240000
sp|P35520|CBS_HUMAN;sp|P0DN79|CBSL_HUMAN	sp|P35520|CBS_HUMAN;sp|P0DN79|CBSL_HUMAN	7;7	7;7	7;7	Cystathionine beta-synthase	CBS	sp|P35520|CBS_HUMAN Cystathionine beta-synthase OS=Homo sapiens OX=9606 GN=CBS PE=1 SV=2;sp|P0DN79|CBSL_HUMAN Cystathionine beta-synthase-like protein OS=Homo sapiens OX=9606 GN=CBSL PE=1 SV=1	7	7	20.9	20.9	20.9	1932400000
sp|P0DP25|CALM3_HUMAN;sp|P0DP24|CALM2_HUMAN;sp|P0DP23|CALM1_HUMAN;sp|P27482|CALL3_HUMAN	sp|P0DP25|CALM3_HUMAN;sp|P0DP24|CALM2_HUMAN;sp|P0DP23|CALM1_HUMAN	3;3;3;1	3;3;3;1	3;3;3;1	Calmodulin-3	CALM3	sp|P0DP25|CALM3_HUMAN Calmodulin-3 OS=Homo sapiens OX=9606 GN=CALM3 PE=1 SV=1;sp|P0DP24|CALM2_HUMAN Calmodulin-2 OS=Homo sapiens OX=9606 GN=CALM2 PE=1 SV=1;sp|P0DP23|CALM1_HUMAN Calmodulin-1 OS=Homo sapiens OX=9606 GN=CALM1 PE=1 SV=1	3	3	20.1	20.1	20.1	3682300000
sp|P0DPB6|RPAC2_HUMAN	sp|P0DPB6|RPAC2_HUMAN	1	1	1	DNA-directed RNA polymerases I and III subunit RPAC2	POLR1D	sp|P0DPB6|RPAC2_HUMAN DNA-directed RNA polymerases I and III subunit RPAC2 OS=Homo sapiens OX=9606 GN=POLR1D PE=1 SV=1	1	1	11.3	11.3	11.3	13982000
sp|P10155|RO60_HUMAN	sp|P10155|RO60_HUMAN	9	9	9	60 kDa SS-A/Ro ribonucleoprotein	RO60	sp|P10155|RO60_HUMAN 60 kDa SS-A/Ro ribonucleoprotein OS=Homo sapiens OX=9606 GN=RO60 PE=1 SV=2	9	9	21.6	21.6	21.6	1242100000
sp|P62070|RRAS2_HUMAN;sp|P10301|RRAS_HUMAN	sp|P62070|RRAS2_HUMAN;sp|P10301|RRAS_HUMAN	1;1	1;1	1;1	Ras-related protein R-Ras2	RRAS2	sp|P62070|RRAS2_HUMAN Ras-related protein R-Ras2 OS=Homo sapiens OX=9606 GN=RRAS2 PE=1 SV=1;sp|P10301|RRAS_HUMAN Ras-related protein R-Ras OS=Homo sapiens OX=9606 GN=RRAS PE=1 SV=1	1	1	7.8	7.8	7.8	73373000
sp|P10321|1C07_HUMAN	sp|P10321|1C07_HUMAN	6	1	1	HLA class I histocompatibility antigen, Cw-7 alpha chain	HLA-C	sp|P10321|1C07_HUMAN HLA class I histocompatibility antigen, Cw-7 alpha chain OS=Homo sapiens OX=9606 GN=HLA-C PE=1 SV=3	1	1	23.2	4.4	4.4	857570000
sp|P10412|H14_HUMAN;sp|P22492|H1T_HUMAN	sp|P10412|H14_HUMAN	7;2	6;1	2;0	Histone H1.4	HIST1H1E	sp|P10412|H14_HUMAN Histone H1.4 OS=Homo sapiens OX=9606 GN=HIST1H1E PE=1 SV=2	6	2	28.8	24.7	9.6	32757000000
sp|P10515|ODP2_HUMAN	sp|P10515|ODP2_HUMAN	8	8	8	Dihydrolipoyllysine-residue acetyltransferase component of pyruvate dehydrogenase complex, mitochondrial	DLAT	sp|P10515|ODP2_HUMAN Dihydrolipoyllysine-residue acetyltransferase component of pyruvate dehydrogenase complex, mitochondrial OS=Homo sapiens OX=9606 GN=DLAT PE=1 SV=3	8	8	20.2	20.2	20.2	1415000000
sp|P10599|THIO_HUMAN	sp|P10599|THIO_HUMAN	7	7	7	Thioredoxin	TXN	sp|P10599|THIO_HUMAN Thioredoxin OS=Homo sapiens OX=9606 GN=TXN PE=1 SV=3	7	7	55.2	55.2	55.2	11967000000
sp|P10606|COX5B_HUMAN	sp|P10606|COX5B_HUMAN	4	4	4	Cytochrome c oxidase subunit 5B, mitochondrial	COX5B	sp|P10606|COX5B_HUMAN Cytochrome c oxidase subunit 5B, mitochondrial OS=Homo sapiens OX=9606 GN=COX5B PE=1 SV=2	4	4	40.3	40.3	40.3	302340000
sp|P10619|PPGB_HUMAN	sp|P10619|PPGB_HUMAN	2	2	2	Lysosomal protective protein	CTSA	sp|P10619|PPGB_HUMAN Lysosomal protective protein OS=Homo sapiens OX=9606 GN=CTSA PE=1 SV=2	2	2	5.6	5.6	5.6	341040000
sp|P10620|MGST1_HUMAN	sp|P10620|MGST1_HUMAN	2	2	2	Microsomal glutathione S-transferase 1	MGST1	sp|P10620|MGST1_HUMAN Microsomal glutathione S-transferase 1 OS=Homo sapiens OX=9606 GN=MGST1 PE=1 SV=1	2	2	16.1	16.1	16.1	2241600000
sp|P10644|KAP0_HUMAN;sp|P31321|KAP1_HUMAN	sp|P10644|KAP0_HUMAN	11;2	11;2	11;2	cAMP-dependent protein kinase type I-alpha regulatory subunit	PRKAR1A	sp|P10644|KAP0_HUMAN cAMP-dependent protein kinase type I-alpha regulatory subunit OS=Homo sapiens OX=9606 GN=PRKAR1A PE=1 SV=1	11	11	30.4	30.4	30.4	1057700000
sp|P10768|ESTD_HUMAN	sp|P10768|ESTD_HUMAN	8	8	8	S-formylglutathione hydrolase	ESD	sp|P10768|ESTD_HUMAN S-formylglutathione hydrolase OS=Homo sapiens OX=9606 GN=ESD PE=1 SV=2	8	8	51.1	51.1	51.1	2251400000
sp|P10809|CH60_HUMAN	sp|P10809|CH60_HUMAN	38	38	38	60 kDa heat shock protein, mitochondrial	HSPD1	sp|P10809|CH60_HUMAN 60 kDa heat shock protein, mitochondrial OS=Homo sapiens OX=9606 GN=HSPD1 PE=1 SV=2	38	38	74.9	74.9	74.9	152050000000
sp|P10909|CLUS_HUMAN	sp|P10909|CLUS_HUMAN	3	3	3	Clusterin	CLU	sp|P10909|CLUS_HUMAN Clusterin OS=Homo sapiens OX=9606 GN=CLU PE=1 SV=1	3	3	12.5	12.5	12.5	1043100000
sp|P11021|BIP_HUMAN	sp|P11021|BIP_HUMAN	32	32	31	Endoplasmic reticulum chaperone BiP	HSPA5	sp|P11021|BIP_HUMAN Endoplasmic reticulum chaperone BiP OS=Homo sapiens OX=9606 GN=HSPA5 PE=1 SV=2	32	31	54.1	54.1	54.1	133460000000
sp|P11047|LAMC1_HUMAN	sp|P11047|LAMC1_HUMAN	3	3	3	Laminin subunit gamma-1	LAMC1	sp|P11047|LAMC1_HUMAN Laminin subunit gamma-1 OS=Homo sapiens OX=9606 GN=LAMC1 PE=1 SV=3	3	3	2.8	2.8	2.8	195210000
sp|P11117|PPAL_HUMAN	sp|P11117|PPAL_HUMAN	1	1	1	Lysosomal acid phosphatase	ACP2	sp|P11117|PPAL_HUMAN Lysosomal acid phosphatase OS=Homo sapiens OX=9606 GN=ACP2 PE=1 SV=3	1	1	1.9	1.9	1.9	34461000
sp|P11137|MTAP2_HUMAN	sp|P11137|MTAP2_HUMAN	1	1	1	Microtubule-associated protein 2	MAP2	sp|P11137|MTAP2_HUMAN Microtubule-associated protein 2 OS=Homo sapiens OX=9606 GN=MAP2 PE=1 SV=4	1	1	0.9	0.9	0.9	23983000
sp|P11142|HSP7C_HUMAN;sp|P54652|HSP72_HUMAN	sp|P11142|HSP7C_HUMAN	28;8	27;7	24;4	Heat shock cognate 71 kDa protein	HSPA8	sp|P11142|HSP7C_HUMAN Heat shock cognate 71 kDa protein OS=Homo sapiens OX=9606 GN=HSPA8 PE=1 SV=1	27	24	61.3	61.3	56.8	97597000000
sp|P11166|GTR1_HUMAN	sp|P11166|GTR1_HUMAN	4	4	4	Solute carrier family 2, facilitated glucose transporter member 1	SLC2A1	sp|P11166|GTR1_HUMAN Solute carrier family 2, facilitated glucose transporter member 1 OS=Homo sapiens OX=9606 GN=SLC2A1 PE=1 SV=2	4	4	9.3	9.3	9.3	1600700000
sp|P11171|41_HUMAN	sp|P11171|41_HUMAN	1	1	1	Protein 4.1	EPB41	sp|P11171|41_HUMAN Protein 4.1 OS=Homo sapiens OX=9606 GN=EPB41 PE=1 SV=4	1	1	1.6	1.6	1.6	69126000
sp|P11172|UMPS_HUMAN	sp|P11172|UMPS_HUMAN	6	6	6	Uridine 5-monophosphate synthase	UMPS	sp|P11172|UMPS_HUMAN Uridine 5-monophosphate synthase OS=Homo sapiens OX=9606 GN=UMPS PE=1 SV=1	6	6	17.7	17.7	17.7	1481600000
sp|P11177|ODPB_HUMAN	sp|P11177|ODPB_HUMAN	12	12	12	Pyruvate dehydrogenase E1 component subunit beta, mitochondrial	PDHB	sp|P11177|ODPB_HUMAN Pyruvate dehydrogenase E1 component subunit beta, mitochondrial OS=Homo sapiens OX=9606 GN=PDHB PE=1 SV=3	12	12	42.6	42.6	42.6	2391300000
sp|P11182|ODB2_HUMAN	sp|P11182|ODB2_HUMAN	4	4	4	Lipoamide acyltransferase component of branched-chain alpha-keto acid dehydrogenase complex, mitochondrial	DBT	sp|P11182|ODB2_HUMAN Lipoamide acyltransferase component of branched-chain alpha-keto acid dehydrogenase complex, mitochondrial OS=Homo sapiens OX=9606 GN=DBT PE=1 SV=3	4	4	13.1	13.1	13.1	367060000
sp|P11216|PYGB_HUMAN	sp|P11216|PYGB_HUMAN	5	2	2	Glycogen phosphorylase, brain form	PYGB	sp|P11216|PYGB_HUMAN Glycogen phosphorylase, brain form OS=Homo sapiens OX=9606 GN=PYGB PE=1 SV=5	2	2	6.6	3.3	3.3	201760000
sp|P11233|RALA_HUMAN;sp|P11234|RALB_HUMAN	sp|P11233|RALA_HUMAN	3;1	3;1	3;1	Ras-related protein Ral-A	RALA	sp|P11233|RALA_HUMAN Ras-related protein Ral-A OS=Homo sapiens OX=9606 GN=RALA PE=1 SV=1	3	3	17.5	17.5	17.5	182320000
sp|P11279|LAMP1_HUMAN	sp|P11279|LAMP1_HUMAN	2	2	2	Lysosome-associated membrane glycoprotein 1	LAMP1	sp|P11279|LAMP1_HUMAN Lysosome-associated membrane glycoprotein 1 OS=Homo sapiens OX=9606 GN=LAMP1 PE=1 SV=3	2	2	6	6	6	704690000
sp|P11310|ACADM_HUMAN	sp|P11310|ACADM_HUMAN	4	4	4	Medium-chain specific acyl-CoA dehydrogenase, mitochondrial	ACADM	sp|P11310|ACADM_HUMAN Medium-chain specific acyl-CoA dehydrogenase, mitochondrial OS=Homo sapiens OX=9606 GN=ACADM PE=1 SV=1	4	4	12.1	12.1	12.1	719920000
sp|P11387|TOP1_HUMAN;sp|Q969P6|TOP1M_HUMAN	sp|P11387|TOP1_HUMAN	14;3	14;3	14;3	DNA topoisomerase 1	TOP1	sp|P11387|TOP1_HUMAN DNA topoisomerase 1 OS=Homo sapiens OX=9606 GN=TOP1 PE=1 SV=2	14	14	18.6	18.6	18.6	1404900000
sp|P11388|TOP2A_HUMAN	sp|P11388|TOP2A_HUMAN	25	25	16	DNA topoisomerase 2-alpha	TOP2A	sp|P11388|TOP2A_HUMAN DNA topoisomerase 2-alpha OS=Homo sapiens OX=9606 GN=TOP2A PE=1 SV=3	25	16	19.6	19.6	13.7	2840600000
sp|P11413|G6PD_HUMAN	sp|P11413|G6PD_HUMAN	21	21	21	Glucose-6-phosphate 1-dehydrogenase	G6PD	sp|P11413|G6PD_HUMAN Glucose-6-phosphate 1-dehydrogenase OS=Homo sapiens OX=9606 GN=G6PD PE=1 SV=4	21	21	50.5	50.5	50.5	6793800000
sp|P11441|UBL4A_HUMAN	sp|P11441|UBL4A_HUMAN	1	1	1	Ubiquitin-like protein 4A	UBL4A	sp|P11441|UBL4A_HUMAN Ubiquitin-like protein 4A OS=Homo sapiens OX=9606 GN=UBL4A PE=1 SV=1	1	1	10.2	10.2	10.2	25956000
sp|P11498|PYC_HUMAN	sp|P11498|PYC_HUMAN	20	20	20	Pyruvate carboxylase, mitochondrial	PC	sp|P11498|PYC_HUMAN Pyruvate carboxylase, mitochondrial OS=Homo sapiens OX=9606 GN=PC PE=1 SV=2	20	20	24.5	24.5	24.5	2768800000
sp|P11586|C1TC_HUMAN	sp|P11586|C1TC_HUMAN	31	31	31	C-1-tetrahydrofolate synthase, cytoplasmic	MTHFD1	sp|P11586|C1TC_HUMAN C-1-tetrahydrofolate synthase, cytoplasmic OS=Homo sapiens OX=9606 GN=MTHFD1 PE=1 SV=3	31	31	42.6	42.6	42.6	12949000000
sp|P11717|MPRI_HUMAN	sp|P11717|MPRI_HUMAN	9	9	9	Cation-independent mannose-6-phosphate receptor	IGF2R	sp|P11717|MPRI_HUMAN Cation-independent mannose-6-phosphate receptor OS=Homo sapiens OX=9606 GN=IGF2R PE=1 SV=3	9	9	5.7	5.7	5.7	931000000
sp|P11766|ADHX_HUMAN	sp|P11766|ADHX_HUMAN	6	6	6	Alcohol dehydrogenase class-3	ADH5	sp|P11766|ADHX_HUMAN Alcohol dehydrogenase class-3 OS=Homo sapiens OX=9606 GN=ADH5 PE=1 SV=4	6	6	22.5	22.5	22.5	1229200000
sp|P11802|CDK4_HUMAN	sp|P11802|CDK4_HUMAN	3	2	2	Cyclin-dependent kinase 4	CDK4	sp|P11802|CDK4_HUMAN Cyclin-dependent kinase 4 OS=Homo sapiens OX=9606 GN=CDK4 PE=1 SV=2	2	2	12.5	9.9	9.9	82563000
sp|P11908|PRPS2_HUMAN;sp|P21108|PRPS3_HUMAN	sp|P11908|PRPS2_HUMAN;sp|P21108|PRPS3_HUMAN	5;3	1;1	1;1	Ribose-phosphate pyrophosphokinase 2	PRPS2	sp|P11908|PRPS2_HUMAN Ribose-phosphate pyrophosphokinase 2 OS=Homo sapiens OX=9606 GN=PRPS2 PE=1 SV=2;sp|P21108|PRPS3_HUMAN Ribose-phosphate pyrophosphokinase 3 OS=Homo sapiens OX=9606 GN=PRPS1L1 PE=1 SV=2	1	1	20.8	4.1	4.1	124080000
sp|P11940|PABP1_HUMAN;sp|Q9H361|PABP3_HUMAN;sp|Q4VXU2|PAP1L_HUMAN;sp|Q5JQF8|PAP1M_HUMAN;sp|Q96DU9|PABP5_HUMAN	sp|P11940|PABP1_HUMAN	22;10;3;1;1	22;10;3;1;1	16;9;2;1;1	Polyadenylate-binding protein 1	PABPC1	sp|P11940|PABP1_HUMAN Polyadenylate-binding protein 1 OS=Homo sapiens OX=9606 GN=PABPC1 PE=1 SV=2	22	16	49.1	49.1	39.5	10616000000
sp|P12004|PCNA_HUMAN	sp|P12004|PCNA_HUMAN	4	4	4	Proliferating cell nuclear antigen	PCNA	sp|P12004|PCNA_HUMAN Proliferating cell nuclear antigen OS=Homo sapiens OX=9606 GN=PCNA PE=1 SV=1	4	4	26.1	26.1	26.1	1330800000
sp|P12036|NFH_HUMAN	sp|P12036|NFH_HUMAN	3	2	2	Neurofilament heavy polypeptide	NEFH	sp|P12036|NFH_HUMAN Neurofilament heavy polypeptide OS=Homo sapiens OX=9606 GN=NEFH PE=1 SV=4	2	2	2.7	1.9	1.9	64059000
sp|P12081|SYHC_HUMAN;sp|P49590|SYHM_HUMAN	sp|P12081|SYHC_HUMAN	14;4	14;4	14;4	Histidine--tRNA ligase, cytoplasmic	HARS	sp|P12081|SYHC_HUMAN Histidine--tRNA ligase, cytoplasmic OS=Homo sapiens OX=9606 GN=HARS PE=1 SV=2	14	14	30.1	30.1	30.1	1939300000
sp|P12235|ADT1_HUMAN	sp|P12235|ADT1_HUMAN	7	1	1	ADP/ATP translocase 1	SLC25A4	sp|P12235|ADT1_HUMAN ADP/ATP translocase 1 OS=Homo sapiens OX=9606 GN=SLC25A4 PE=1 SV=4	1	1	29.5	3	3	44298000
sp|P12236|ADT3_HUMAN	sp|P12236|ADT3_HUMAN	11	11	3	ADP/ATP translocase 3	SLC25A6	sp|P12236|ADT3_HUMAN ADP/ATP translocase 3 OS=Homo sapiens OX=9606 GN=SLC25A6 PE=1 SV=4	11	3	39.9	39.9	7.7	10682000000
sp|P12268|IMDH2_HUMAN	sp|P12268|IMDH2_HUMAN	18	18	18	Inosine-5-monophosphate dehydrogenase 2	IMPDH2	sp|P12268|IMDH2_HUMAN Inosine-5-monophosphate dehydrogenase 2 OS=Homo sapiens OX=9606 GN=IMPDH2 PE=1 SV=2	18	18	48.8	48.8	48.8	11135000000
sp|P12270|TPR_HUMAN	sp|P12270|TPR_HUMAN	28	28	28	Nucleoprotein TPR	TPR	sp|P12270|TPR_HUMAN Nucleoprotein TPR OS=Homo sapiens OX=9606 GN=TPR PE=1 SV=3	28	28	17	17	17	4135800000
sp|P12277|KCRB_HUMAN;sp|P06732|KCRM_HUMAN	sp|P12277|KCRB_HUMAN	16;1	16;1	16;1	Creatine kinase B-type	CKB	sp|P12277|KCRB_HUMAN Creatine kinase B-type OS=Homo sapiens OX=9606 GN=CKB PE=1 SV=1	16	16	61.9	61.9	61.9	8536300000
sp|P12429|ANXA3_HUMAN	sp|P12429|ANXA3_HUMAN	14	14	14	Annexin A3	ANXA3	sp|P12429|ANXA3_HUMAN Annexin A3 OS=Homo sapiens OX=9606 GN=ANXA3 PE=1 SV=3	14	14	53.3	53.3	53.3	5950400000
sp|P12532|KCRU_HUMAN;sp|P17540|KCRS_HUMAN	sp|P12532|KCRU_HUMAN;sp|P17540|KCRS_HUMAN	1;1	1;1	1;1	Creatine kinase U-type, mitochondrial	CKMT1A	sp|P12532|KCRU_HUMAN Creatine kinase U-type, mitochondrial OS=Homo sapiens OX=9606 GN=CKMT1A PE=1 SV=1;sp|P17540|KCRS_HUMAN Creatine kinase S-type, mitochondrial OS=Homo sapiens OX=9606 GN=CKMT2 PE=1 SV=2	1	1	3.8	3.8	3.8	51860000
sp|P12694|ODBA_HUMAN	sp|P12694|ODBA_HUMAN	2	2	2	2-oxoisovalerate dehydrogenase subunit alpha, mitochondrial	BCKDHA	sp|P12694|ODBA_HUMAN 2-oxoisovalerate dehydrogenase subunit alpha, mitochondrial OS=Homo sapiens OX=9606 GN=BCKDHA PE=1 SV=2	2	2	8.1	8.1	8.1	99803000
sp|P12814|ACTN1_HUMAN	sp|P12814|ACTN1_HUMAN	42	26	24	Alpha-actinin-1	ACTN1	sp|P12814|ACTN1_HUMAN Alpha-actinin-1 OS=Homo sapiens OX=9606 GN=ACTN1 PE=1 SV=2	26	24	57.5	37.9	35.5	8344800000
sp|P12955|PEPD_HUMAN	sp|P12955|PEPD_HUMAN	1	1	1	Xaa-Pro dipeptidase	PEPD	sp|P12955|PEPD_HUMAN Xaa-Pro dipeptidase OS=Homo sapiens OX=9606 GN=PEPD PE=1 SV=3	1	1	3.2	3.2	3.2	70830000
sp|P12956|XRCC6_HUMAN	sp|P12956|XRCC6_HUMAN	27	27	27	X-ray repair cross-complementing protein 6	XRCC6	sp|P12956|XRCC6_HUMAN X-ray repair cross-complementing protein 6 OS=Homo sapiens OX=9606 GN=XRCC6 PE=1 SV=2	27	27	51.7	51.7	51.7	25617000000
sp|P13010|XRCC5_HUMAN	sp|P13010|XRCC5_HUMAN	20	20	20	X-ray repair cross-complementing protein 5	XRCC5	sp|P13010|XRCC5_HUMAN X-ray repair cross-complementing protein 5 OS=Homo sapiens OX=9606 GN=XRCC5 PE=1 SV=3	20	20	35.4	35.4	35.4	13156000000
sp|P13056|NR2C1_HUMAN	sp|P13056|NR2C1_HUMAN	2	2	2	Nuclear receptor subfamily 2 group C member 1	NR2C1	sp|P13056|NR2C1_HUMAN Nuclear receptor subfamily 2 group C member 1 OS=Homo sapiens OX=9606 GN=NR2C1 PE=1 SV=2	2	2	4.6	4.6	4.6	322410000
sp|P13073|COX41_HUMAN	sp|P13073|COX41_HUMAN	5	5	5	Cytochrome c oxidase subunit 4 isoform 1, mitochondrial	COX4I1	sp|P13073|COX41_HUMAN Cytochrome c oxidase subunit 4 isoform 1, mitochondrial OS=Homo sapiens OX=9606 GN=COX4I1 PE=1 SV=1	5	5	26.6	26.6	26.6	1836500000
sp|P13473|LAMP2_HUMAN	sp|P13473|LAMP2_HUMAN	2	2	2	Lysosome-associated membrane glycoprotein 2	LAMP2	sp|P13473|LAMP2_HUMAN Lysosome-associated membrane glycoprotein 2 OS=Homo sapiens OX=9606 GN=LAMP2 PE=1 SV=2	2	2	4.9	4.9	4.9	802470000
sp|P13489|RINI_HUMAN	sp|P13489|RINI_HUMAN	8	8	8	Ribonuclease inhibitor	RNH1	sp|P13489|RINI_HUMAN Ribonuclease inhibitor OS=Homo sapiens OX=9606 GN=RNH1 PE=1 SV=2	8	8	30.4	30.4	30.4	1389100000
sp|P13639|EF2_HUMAN	sp|P13639|EF2_HUMAN	47	47	47	Elongation factor 2	EEF2	sp|P13639|EF2_HUMAN Elongation factor 2 OS=Homo sapiens OX=9606 GN=EEF2 PE=1 SV=4	47	47	63.2	63.2	63.2	72281000000
sp|P13667|PDIA4_HUMAN	sp|P13667|PDIA4_HUMAN	22	21	21	Protein disulfide-isomerase A4	PDIA4	sp|P13667|PDIA4_HUMAN Protein disulfide-isomerase A4 OS=Homo sapiens OX=9606 GN=PDIA4 PE=1 SV=2	21	21	40.3	38	38	30264000000
sp|P13674|P4HA1_HUMAN	sp|P13674|P4HA1_HUMAN	6	6	6	Prolyl 4-hydroxylase subunit alpha-1	P4HA1	sp|P13674|P4HA1_HUMAN Prolyl 4-hydroxylase subunit alpha-1 OS=Homo sapiens OX=9606 GN=P4HA1 PE=1 SV=2	6	6	13.7	13.7	13.7	634910000
sp|P13693|TCTP_HUMAN;sp|Q56UQ5|TPT1L_HUMAN;sp|Q9HAU6|TCTP8_HUMAN	sp|P13693|TCTP_HUMAN	5;2;1	5;2;1	5;2;1	Translationally-controlled tumor protein	TPT1	sp|P13693|TCTP_HUMAN Translationally-controlled tumor protein OS=Homo sapiens OX=9606 GN=TPT1 PE=1 SV=1	5	5	31.4	31.4	31.4	2987400000
sp|P13797|PLST_HUMAN;sp|P13796|PLSL_HUMAN;sp|Q14651|PLSI_HUMAN	sp|P13797|PLST_HUMAN	23;6;3	23;6;3	23;6;3	Plastin-3	PLS3	sp|P13797|PLST_HUMAN Plastin-3 OS=Homo sapiens OX=9606 GN=PLS3 PE=1 SV=4	23	23	45.7	45.7	45.7	11139000000
sp|P13798|ACPH_HUMAN	sp|P13798|ACPH_HUMAN	10	10	10	Acylamino-acid-releasing enzyme	APEH	sp|P13798|ACPH_HUMAN Acylamino-acid-releasing enzyme OS=Homo sapiens OX=9606 GN=APEH PE=1 SV=4	10	10	21	21	21	1495200000
sp|P13804|ETFA_HUMAN	sp|P13804|ETFA_HUMAN	6	6	6	Electron transfer flavoprotein subunit alpha, mitochondrial	ETFA	sp|P13804|ETFA_HUMAN Electron transfer flavoprotein subunit alpha, mitochondrial OS=Homo sapiens OX=9606 GN=ETFA PE=1 SV=1	6	6	27	27	27	3508500000
sp|P13807|GYS1_HUMAN	sp|P13807|GYS1_HUMAN	1	1	1	Glycogen [starch] synthase, muscle	GYS1	sp|P13807|GYS1_HUMAN Glycogen [starch] synthase, muscle OS=Homo sapiens OX=9606 GN=GYS1 PE=1 SV=2	1	1	1.9	1.9	1.9	79376000
sp|P13861|KAP2_HUMAN;sp|P31323|KAP3_HUMAN	sp|P13861|KAP2_HUMAN	6;1	6;1	6;1	cAMP-dependent protein kinase type II-alpha regulatory subunit	PRKAR2A	sp|P13861|KAP2_HUMAN cAMP-dependent protein kinase type II-alpha regulatory subunit OS=Homo sapiens OX=9606 GN=PRKAR2A PE=1 SV=2	6	6	19.3	19.3	19.3	1162000000
sp|P13929|ENOB_HUMAN	sp|P13929|ENOB_HUMAN	7	4	4	Beta-enolase	ENO3	sp|P13929|ENOB_HUMAN Beta-enolase OS=Homo sapiens OX=9606 GN=ENO3 PE=1 SV=5	4	4	24.2	11.5	11.5	1220200000
sp|P13987|CD59_HUMAN	sp|P13987|CD59_HUMAN	3	3	3	CD59 glycoprotein	CD59	sp|P13987|CD59_HUMAN CD59 glycoprotein OS=Homo sapiens OX=9606 GN=CD59 PE=1 SV=1	3	3	18.8	18.8	18.8	6577900000
sp|P13995|MTDC_HUMAN	sp|P13995|MTDC_HUMAN	4	4	4	Bifunctional methylenetetrahydrofolate dehydrogenase/cyclohydrolase, mitochondrial	MTHFD2	sp|P13995|MTDC_HUMAN Bifunctional methylenetetrahydrofolate dehydrogenase/cyclohydrolase, mitochondrial OS=Homo sapiens OX=9606 GN=MTHFD2 PE=1 SV=2	4	4	18.9	18.9	18.9	459800000
sp|P14174|MIF_HUMAN	sp|P14174|MIF_HUMAN	3	3	3	Macrophage migration inhibitory factor	MIF	sp|P14174|MIF_HUMAN Macrophage migration inhibitory factor OS=Homo sapiens OX=9606 GN=MIF PE=1 SV=4	3	3	35.7	35.7	35.7	12721000000
sp|P14209|CD99_HUMAN	sp|P14209|CD99_HUMAN	2	2	2	CD99 antigen	CD99	sp|P14209|CD99_HUMAN CD99 antigen OS=Homo sapiens OX=9606 GN=CD99 PE=1 SV=1	2	2	24.3	24.3	24.3	411310000
sp|P14314|GLU2B_HUMAN	sp|P14314|GLU2B_HUMAN	10	10	10	Glucosidase 2 subunit beta	PRKCSH	sp|P14314|GLU2B_HUMAN Glucosidase 2 subunit beta OS=Homo sapiens OX=9606 GN=PRKCSH PE=1 SV=2	10	10	23.7	23.7	23.7	6639600000
sp|P14324|FPPS_HUMAN	sp|P14324|FPPS_HUMAN	6	6	6	Farnesyl pyrophosphate synthase	FDPS	sp|P14324|FPPS_HUMAN Farnesyl pyrophosphate synthase OS=Homo sapiens OX=9606 GN=FDPS PE=1 SV=4	6	6	21.7	21.7	21.7	2272100000
sp|P14384|CBPM_HUMAN	sp|P14384|CBPM_HUMAN	2	2	2	Carboxypeptidase M	CPM	sp|P14384|CBPM_HUMAN Carboxypeptidase M OS=Homo sapiens OX=9606 GN=CPM PE=1 SV=2	2	2	9	9	9	30750000
sp|P14406|CX7A2_HUMAN	sp|P14406|CX7A2_HUMAN	1	1	1	Cytochrome c oxidase subunit 7A2, mitochondrial	COX7A2	sp|P14406|CX7A2_HUMAN Cytochrome c oxidase subunit 7A2, mitochondrial OS=Homo sapiens OX=9606 GN=COX7A2 PE=1 SV=1	1	1	12	12	12	0
sp|P14550|AK1A1_HUMAN	sp|P14550|AK1A1_HUMAN	11	11	11	Aldo-keto reductase family 1 member A1	AKR1A1	sp|P14550|AK1A1_HUMAN Aldo-keto reductase family 1 member A1 OS=Homo sapiens OX=9606 GN=AKR1A1 PE=1 SV=3	11	11	47.7	47.7	47.7	2473100000
sp|P14618|KPYM_HUMAN	sp|P14618|KPYM_HUMAN	35	35	34	Pyruvate kinase PKM	PKM	sp|P14618|KPYM_HUMAN Pyruvate kinase PKM OS=Homo sapiens OX=9606 GN=PKM PE=1 SV=4	35	34	66.9	66.9	64.8	146530000000
sp|P14625|ENPL_HUMAN;sp|Q58FF3|ENPLL_HUMAN	sp|P14625|ENPL_HUMAN	31;4	30;4	30;4	Endoplasmin	HSP90B1	sp|P14625|ENPL_HUMAN Endoplasmin OS=Homo sapiens OX=9606 GN=HSP90B1 PE=1 SV=1	30	30	47.6	46.1	46.1	48805000000
sp|P14635|CCNB1_HUMAN;sp|O95067|CCNB2_HUMAN	sp|P14635|CCNB1_HUMAN;sp|O95067|CCNB2_HUMAN	2;1	2;1	2;1	G2/mitotic-specific cyclin-B1	CCNB1	sp|P14635|CCNB1_HUMAN G2/mitotic-specific cyclin-B1 OS=Homo sapiens OX=9606 GN=CCNB1 PE=1 SV=1;sp|O95067|CCNB2_HUMAN G2/mitotic-specific cyclin-B2 OS=Homo sapiens OX=9606 GN=CCNB2 PE=1 SV=1	2	2	4.8	4.8	4.8	181960000
sp|P63162|RSMN_HUMAN;sp|P14678|RSMB_HUMAN	sp|P63162|RSMN_HUMAN;sp|P14678|RSMB_HUMAN	5;5	5;5	5;5	Small nuclear ribonucleoprotein-associated protein N	SNRPN	sp|P63162|RSMN_HUMAN Small nuclear ribonucleoprotein-associated protein N OS=Homo sapiens OX=9606 GN=SNRPN PE=1 SV=1;sp|P14678|RSMB_HUMAN Small nuclear ribonucleoprotein-associated proteins B and B OS=Homo sapiens OX=9606 GN=SNRPB PE=1 SV=2	5	5	21.2	21.2	21.2	1865600000
sp|P14735|IDE_HUMAN	sp|P14735|IDE_HUMAN	3	3	3	Insulin-degrading enzyme	IDE	sp|P14735|IDE_HUMAN Insulin-degrading enzyme OS=Homo sapiens OX=9606 GN=IDE PE=1 SV=4	3	3	3.1	3.1	3.1	144350000
sp|P14854|CX6B1_HUMAN	sp|P14854|CX6B1_HUMAN	2	2	2	Cytochrome c oxidase subunit 6B1	COX6B1	sp|P14854|CX6B1_HUMAN Cytochrome c oxidase subunit 6B1 OS=Homo sapiens OX=9606 GN=COX6B1 PE=1 SV=2	2	2	33.7	33.7	33.7	427360000
sp|P14859|PO2F1_HUMAN	sp|P14859|PO2F1_HUMAN	1	1	1	POU domain, class 2, transcription factor 1	POU2F1	sp|P14859|PO2F1_HUMAN POU domain, class 2, transcription factor 1 OS=Homo sapiens OX=9606 GN=POU2F1 PE=1 SV=2	1	1	2.4	2.4	2.4	0
sp|P14866|HNRPL_HUMAN	sp|P14866|HNRPL_HUMAN	15	15	15	Heterogeneous nuclear ribonucleoprotein L	HNRNPL	sp|P14866|HNRPL_HUMAN Heterogeneous nuclear ribonucleoprotein L OS=Homo sapiens OX=9606 GN=HNRNPL PE=1 SV=2	15	15	40.2	40.2	40.2	8100600000
sp|P14868|SYDC_HUMAN	sp|P14868|SYDC_HUMAN	14	14	14	Aspartate--tRNA ligase, cytoplasmic	DARS	sp|P14868|SYDC_HUMAN Aspartate--tRNA ligase, cytoplasmic OS=Homo sapiens OX=9606 GN=DARS PE=1 SV=2	14	14	29.7	29.7	29.7	2915600000
sp|P14923|PLAK_HUMAN	sp|P14923|PLAK_HUMAN	22	22	19	Junction plakoglobin	JUP	sp|P14923|PLAK_HUMAN Junction plakoglobin OS=Homo sapiens OX=9606 GN=JUP PE=1 SV=3	22	19	45.4	45.4	40.3	4452500000
sp|P14927|QCR7_HUMAN	sp|P14927|QCR7_HUMAN	2	2	2	Cytochrome b-c1 complex subunit 7	UQCRB	sp|P14927|QCR7_HUMAN Cytochrome b-c1 complex subunit 7 OS=Homo sapiens OX=9606 GN=UQCRB PE=1 SV=2	2	2	20.7	20.7	20.7	217380000
sp|P15104|GLNA_HUMAN	sp|P15104|GLNA_HUMAN	4	4	4	Glutamine synthetase	GLUL	sp|P15104|GLNA_HUMAN Glutamine synthetase OS=Homo sapiens OX=9606 GN=GLUL PE=1 SV=4	4	4	14.5	14.5	14.5	498010000
sp|P15121|ALDR_HUMAN	sp|P15121|ALDR_HUMAN	4	4	4	Aldo-keto reductase family 1 member B1	AKR1B1	sp|P15121|ALDR_HUMAN Aldo-keto reductase family 1 member B1 OS=Homo sapiens OX=9606 GN=AKR1B1 PE=1 SV=3	4	4	16.8	16.8	16.8	505870000
sp|P15151|PVR_HUMAN	sp|P15151|PVR_HUMAN	1	1	1	Poliovirus receptor	PVR	sp|P15151|PVR_HUMAN Poliovirus receptor OS=Homo sapiens OX=9606 GN=PVR PE=1 SV=2	1	1	5.3	5.3	5.3	91819000
sp|P15170|ERF3A_HUMAN	sp|P15170|ERF3A_HUMAN	11	11	5	Eukaryotic peptide chain release factor GTP-binding subunit ERF3A	GSPT1	sp|P15170|ERF3A_HUMAN Eukaryotic peptide chain release factor GTP-binding subunit ERF3A OS=Homo sapiens OX=9606 GN=GSPT1 PE=1 SV=1	11	5	25.7	25.7	13.8	2592700000
sp|P15289|ARSA_HUMAN	sp|P15289|ARSA_HUMAN	1	1	1	Arylsulfatase A	ARSA	sp|P15289|ARSA_HUMAN Arylsulfatase A OS=Homo sapiens OX=9606 GN=ARSA PE=1 SV=3	1	1	3.4	3.4	3.4	27078000
sp|P15291|B4GT1_HUMAN	sp|P15291|B4GT1_HUMAN	5	5	5	Beta-1,4-galactosyltransferase 1	B4GALT1	sp|P15291|B4GT1_HUMAN Beta-1,4-galactosyltransferase 1 OS=Homo sapiens OX=9606 GN=B4GALT1 PE=1 SV=5	5	5	26.4	26.4	26.4	2072800000
sp|P15311|EZRI_HUMAN	sp|P15311|EZRI_HUMAN	22	14	13	Ezrin	EZR	sp|P15311|EZRI_HUMAN Ezrin OS=Homo sapiens OX=9606 GN=EZR PE=1 SV=4	14	13	33.4	24.1	22.9	6761600000
sp|P15328|FOLR1_HUMAN	sp|P15328|FOLR1_HUMAN	4	4	4	Folate receptor alpha	FOLR1	sp|P15328|FOLR1_HUMAN Folate receptor alpha OS=Homo sapiens OX=9606 GN=FOLR1 PE=1 SV=3	4	4	19.5	19.5	19.5	2146300000
sp|P15374|UCHL3_HUMAN	sp|P15374|UCHL3_HUMAN	5	5	5	Ubiquitin carboxyl-terminal hydrolase isozyme L3	UCHL3	sp|P15374|UCHL3_HUMAN Ubiquitin carboxyl-terminal hydrolase isozyme L3 OS=Homo sapiens OX=9606 GN=UCHL3 PE=1 SV=1	5	5	33.9	33.9	33.9	934480000
sp|P15531|NDKA_HUMAN	sp|P15531|NDKA_HUMAN	11	11	6	Nucleoside diphosphate kinase A	NME1	sp|P15531|NDKA_HUMAN Nucleoside diphosphate kinase A OS=Homo sapiens OX=9606 GN=NME1 PE=1 SV=1	11	6	86.2	86.2	55.3	51270000000
sp|P15559|NQO1_HUMAN	sp|P15559|NQO1_HUMAN	8	8	8	NAD(P)H dehydrogenase [quinone] 1	NQO1	sp|P15559|NQO1_HUMAN NAD(P)H dehydrogenase [quinone] 1 OS=Homo sapiens OX=9606 GN=NQO1 PE=1 SV=1	8	8	32.1	32.1	32.1	7907400000
sp|P15586|GNS_HUMAN	sp|P15586|GNS_HUMAN	5	5	5	N-acetylglucosamine-6-sulfatase	GNS	sp|P15586|GNS_HUMAN N-acetylglucosamine-6-sulfatase OS=Homo sapiens OX=9606 GN=GNS PE=1 SV=3	5	5	13.4	13.4	13.4	687980000
sp|P15880|RS2_HUMAN	sp|P15880|RS2_HUMAN	10	10	10	40S ribosomal protein S2	RPS2	sp|P15880|RS2_HUMAN 40S ribosomal protein S2 OS=Homo sapiens OX=9606 GN=RPS2 PE=1 SV=2	10	10	34.5	34.5	34.5	10357000000
sp|P15924|DESP_HUMAN	sp|P15924|DESP_HUMAN	4	4	4	Desmoplakin	DSP	sp|P15924|DESP_HUMAN Desmoplakin OS=Homo sapiens OX=9606 GN=DSP PE=1 SV=3	4	4	2.3	2.3	2.3	731980000
sp|P15927|RFA2_HUMAN	sp|P15927|RFA2_HUMAN	3	3	3	Replication protein A 32 kDa subunit	RPA2	sp|P15927|RFA2_HUMAN Replication protein A 32 kDa subunit OS=Homo sapiens OX=9606 GN=RPA2 PE=1 SV=1	3	3	23.3	23.3	23.3	1076900000
sp|P16070|CD44_HUMAN	sp|P16070|CD44_HUMAN	4	4	4	CD44 antigen	CD44	sp|P16070|CD44_HUMAN CD44 antigen OS=Homo sapiens OX=9606 GN=CD44 PE=1 SV=3	4	4	6.7	6.7	6.7	2210600000
sp|P16083|NQO2_HUMAN	sp|P16083|NQO2_HUMAN	3	3	3	Ribosyldihydronicotinamide dehydrogenase [quinone]	NQO2	sp|P16083|NQO2_HUMAN Ribosyldihydronicotinamide dehydrogenase [quinone] OS=Homo sapiens OX=9606 GN=NQO2 PE=1 SV=5	3	3	22.5	22.5	22.5	202220000
sp|Q96QV6|H2A1A_HUMAN;sp|P16104|H2AX_HUMAN	sp|Q96QV6|H2A1A_HUMAN;sp|P16104|H2AX_HUMAN	3;3	1;1	0;0	Histone H2A type 1-A	HIST1H2AA	sp|Q96QV6|H2A1A_HUMAN Histone H2A type 1-A OS=Homo sapiens OX=9606 GN=HIST1H2AA PE=1 SV=3;sp|P16104|H2AX_HUMAN Histone H2AX OS=Homo sapiens OX=9606 GN=H2AFX PE=1 SV=2	1	0	29.8	17.6	0	5290100000
sp|P16152|CBR1_HUMAN	sp|P16152|CBR1_HUMAN	9	9	7	Carbonyl reductase [NADPH] 1	CBR1	sp|P16152|CBR1_HUMAN Carbonyl reductase [NADPH] 1 OS=Homo sapiens OX=9606 GN=CBR1 PE=1 SV=3	9	7	51.3	51.3	40.8	3909200000
sp|P16220|CREB1_HUMAN	sp|P16220|CREB1_HUMAN	1	1	1	Cyclic AMP-responsive element-binding protein 1	CREB1	sp|P16220|CREB1_HUMAN Cyclic AMP-responsive element-binding protein 1 OS=Homo sapiens OX=9606 GN=CREB1 PE=1 SV=2	1	1	4.1	4.1	4.1	35157000
sp|P16278|BGAL_HUMAN	sp|P16278|BGAL_HUMAN	2	2	2	Beta-galactosidase	GLB1	sp|P16278|BGAL_HUMAN Beta-galactosidase OS=Homo sapiens OX=9606 GN=GLB1 PE=1 SV=2	2	2	3.8	3.8	3.8	45272000
sp|P16401|H15_HUMAN	sp|P16401|H15_HUMAN	8	8	7	Histone H1.5	HIST1H1B	sp|P16401|H15_HUMAN Histone H1.5 OS=Homo sapiens OX=9606 GN=HIST1H1B PE=1 SV=3	8	7	27.9	27.9	23.9	17728000000
sp|P16402|H13_HUMAN	sp|P16402|H13_HUMAN	7	2	2	Histone H1.3	HIST1H1D	sp|P16402|H13_HUMAN Histone H1.3 OS=Homo sapiens OX=9606 GN=HIST1H1D PE=1 SV=2	2	2	28.1	9	9	247150000
sp|P16403|H12_HUMAN	sp|P16403|H12_HUMAN	6	1	1	Histone H1.2	HIST1H1C	sp|P16403|H12_HUMAN Histone H1.2 OS=Homo sapiens OX=9606 GN=HIST1H1C PE=1 SV=2	1	1	27.2	7.5	7.5	7436800000
sp|P16435|NCPR_HUMAN	sp|P16435|NCPR_HUMAN	4	4	4	NADPH--cytochrome P450 reductase	POR	sp|P16435|NCPR_HUMAN NADPH--cytochrome P450 reductase OS=Homo sapiens OX=9606 GN=POR PE=1 SV=2	4	4	8.7	8.7	8.7	203210000
sp|P16591|FER_HUMAN	sp|P16591|FER_HUMAN	1	1	1	Tyrosine-protein kinase Fer	FER	sp|P16591|FER_HUMAN Tyrosine-protein kinase Fer OS=Homo sapiens OX=9606 GN=FER PE=1 SV=2	1	1	1.6	1.6	1.6	8470700
sp|P16615|AT2A2_HUMAN;sp|O14983|AT2A1_HUMAN;sp|Q93084|AT2A3_HUMAN	sp|P16615|AT2A2_HUMAN	14;3;3	14;3;3	14;3;3	Sarcoplasmic/endoplasmic reticulum calcium ATPase 2	ATP2A2	sp|P16615|AT2A2_HUMAN Sarcoplasmic/endoplasmic reticulum calcium ATPase 2 OS=Homo sapiens OX=9606 GN=ATP2A2 PE=1 SV=1	14	14	18.1	18.1	18.1	3162300000
sp|P16930|FAAA_HUMAN	sp|P16930|FAAA_HUMAN	3	3	3	Fumarylacetoacetase	FAH	sp|P16930|FAAA_HUMAN Fumarylacetoacetase OS=Homo sapiens OX=9606 GN=FAH PE=1 SV=2	3	3	9.1	9.1	9.1	255340000
sp|P16949|STMN1_HUMAN;sp|Q93045|STMN2_HUMAN	sp|P16949|STMN1_HUMAN	3;1	3;1	3;1	Stathmin	STMN1	sp|P16949|STMN1_HUMAN Stathmin OS=Homo sapiens OX=9606 GN=STMN1 PE=1 SV=3	3	3	22.8	22.8	22.8	1181700000
sp|P16989|YBOX3_HUMAN	sp|P16989|YBOX3_HUMAN	8	6	6	Y-box-binding protein 3	YBX3	sp|P16989|YBOX3_HUMAN Y-box-binding protein 3 OS=Homo sapiens OX=9606 GN=YBX3 PE=1 SV=4	6	6	34.9	27.4	27.4	2444900000
sp|P17028|ZNF24_HUMAN	sp|P17028|ZNF24_HUMAN	1	1	1	Zinc finger protein 24	ZNF24	sp|P17028|ZNF24_HUMAN Zinc finger protein 24 OS=Homo sapiens OX=9606 GN=ZNF24 PE=1 SV=4	1	1	4.1	4.1	4.1	72680000
sp|P17066|HSP76_HUMAN;sp|P48741|HSP77_HUMAN	sp|P17066|HSP76_HUMAN;sp|P48741|HSP77_HUMAN	7;4	1;1	1;1	Heat shock 70 kDa protein 6	HSPA6	sp|P17066|HSP76_HUMAN Heat shock 70 kDa protein 6 OS=Homo sapiens OX=9606 GN=HSPA6 PE=1 SV=2;sp|P48741|HSP77_HUMAN Putative heat shock 70 kDa protein 7 OS=Homo sapiens OX=9606 GN=HSPA7 PE=5 SV=2	1	1	12.8	1.7	1.7	1791200000
sp|P17096|HMGA1_HUMAN	sp|P17096|HMGA1_HUMAN	2	2	2	High mobility group protein HMG-I/HMG-Y	HMGA1	sp|P17096|HMGA1_HUMAN High mobility group protein HMG-I/HMG-Y OS=Homo sapiens OX=9606 GN=HMGA1 PE=1 SV=3	2	2	15	15	15	2984300000
sp|P17174|AATC_HUMAN	sp|P17174|AATC_HUMAN	14	14	14	Aspartate aminotransferase, cytoplasmic	GOT1	sp|P17174|AATC_HUMAN Aspartate aminotransferase, cytoplasmic OS=Homo sapiens OX=9606 GN=GOT1 PE=1 SV=3	14	14	47.9	47.9	47.9	3882800000
sp|P17252|KPCA_HUMAN	sp|P17252|KPCA_HUMAN	1	1	1	Protein kinase C alpha type	PRKCA	sp|P17252|KPCA_HUMAN Protein kinase C alpha type OS=Homo sapiens OX=9606 GN=PRKCA PE=1 SV=4	1	1	2.1	2.1	2.1	0
sp|P17275|JUNB_HUMAN	sp|P17275|JUNB_HUMAN	1	1	1	Transcription factor jun-B	JUNB	sp|P17275|JUNB_HUMAN Transcription factor jun-B OS=Homo sapiens OX=9606 GN=JUNB PE=1 SV=1	1	1	7.2	7.2	7.2	0
sp|P17302|CXA1_HUMAN	sp|P17302|CXA1_HUMAN	3	3	3	Gap junction alpha-1 protein	GJA1	sp|P17302|CXA1_HUMAN Gap junction alpha-1 protein OS=Homo sapiens OX=9606 GN=GJA1 PE=1 SV=2	3	3	12	12	12	105260000
sp|P17480|UBF1_HUMAN	sp|P17480|UBF1_HUMAN	5	5	5	Nucleolar transcription factor 1	UBTF	sp|P17480|UBF1_HUMAN Nucleolar transcription factor 1 OS=Homo sapiens OX=9606 GN=UBTF PE=1 SV=1	5	5	9.8	9.8	9.8	361420000
sp|P17612|KAPCA_HUMAN;sp|P22612|KAPCG_HUMAN	sp|P17612|KAPCA_HUMAN	5;2	1;0	1;0	cAMP-dependent protein kinase catalytic subunit alpha	PRKACA	sp|P17612|KAPCA_HUMAN cAMP-dependent protein kinase catalytic subunit alpha OS=Homo sapiens OX=9606 GN=PRKACA PE=1 SV=2	1	1	17.9	4.6	4.6	222720000
sp|P17655|CAN2_HUMAN	sp|P17655|CAN2_HUMAN	14	14	14	Calpain-2 catalytic subunit	CAPN2	sp|P17655|CAN2_HUMAN Calpain-2 catalytic subunit OS=Homo sapiens OX=9606 GN=CAPN2 PE=1 SV=6	14	14	29.7	29.7	29.7	3928100000
sp|P17812|PYRG1_HUMAN;sp|Q9NRF8|PYRG2_HUMAN	sp|P17812|PYRG1_HUMAN	13;1	13;1	13;1	CTP synthase 1	CTPS1	sp|P17812|PYRG1_HUMAN CTP synthase 1 OS=Homo sapiens OX=9606 GN=CTPS1 PE=1 SV=2	13	13	26.4	26.4	26.4	2066400000
sp|P17813|EGLN_HUMAN	sp|P17813|EGLN_HUMAN	3	3	3	Endoglin	ENG	sp|P17813|EGLN_HUMAN Endoglin OS=Homo sapiens OX=9606 GN=ENG PE=1 SV=2	3	3	7.1	7.1	7.1	465870000
sp|P17844|DDX5_HUMAN	sp|P17844|DDX5_HUMAN	22	17	17	Probable ATP-dependent RNA helicase DDX5	DDX5	sp|P17844|DDX5_HUMAN Probable ATP-dependent RNA helicase DDX5 OS=Homo sapiens OX=9606 GN=DDX5 PE=1 SV=1	17	17	45.3	35.8	35.8	8734400000
sp|P17858|PFKAL_HUMAN	sp|P17858|PFKAL_HUMAN	6	4	4	ATP-dependent 6-phosphofructokinase, liver type	PFKL	sp|P17858|PFKAL_HUMAN ATP-dependent 6-phosphofructokinase, liver type OS=Homo sapiens OX=9606 GN=PFKL PE=1 SV=6	4	4	11.4	7.8	7.8	370630000
sp|P17931|LEG3_HUMAN	sp|P17931|LEG3_HUMAN	6	6	6	Galectin-3	LGALS3	sp|P17931|LEG3_HUMAN Galectin-3 OS=Homo sapiens OX=9606 GN=LGALS3 PE=1 SV=5	6	6	28.4	28.4	28.4	3105700000
sp|P17980|PRS6A_HUMAN	sp|P17980|PRS6A_HUMAN	19	19	19	26S proteasome regulatory subunit 6A	PSMC3	sp|P17980|PRS6A_HUMAN 26S proteasome regulatory subunit 6A OS=Homo sapiens OX=9606 GN=PSMC3 PE=1 SV=3	19	19	51.3	51.3	51.3	5971200000
sp|P17987|TCPA_HUMAN	sp|P17987|TCPA_HUMAN	19	19	19	T-complex protein 1 subunit alpha	TCP1	sp|P17987|TCPA_HUMAN T-complex protein 1 subunit alpha OS=Homo sapiens OX=9606 GN=TCP1 PE=1 SV=1	19	19	49.5	49.5	49.5	12163000000
sp|P18031|PTN1_HUMAN	sp|P18031|PTN1_HUMAN	3	3	3	Tyrosine-protein phosphatase non-receptor type 1	PTPN1	sp|P18031|PTN1_HUMAN Tyrosine-protein phosphatase non-receptor type 1 OS=Homo sapiens OX=9606 GN=PTPN1 PE=1 SV=1	3	3	11.3	11.3	11.3	247520000
sp|P18077|RL35A_HUMAN	sp|P18077|RL35A_HUMAN	1	1	1	60S ribosomal protein L35a	RPL35A	sp|P18077|RL35A_HUMAN 60S ribosomal protein L35a OS=Homo sapiens OX=9606 GN=RPL35A PE=1 SV=2	1	1	6.4	6.4	6.4	363270000
sp|P18084|ITB5_HUMAN	sp|P18084|ITB5_HUMAN	2	2	2	Integrin beta-5	ITGB5	sp|P18084|ITB5_HUMAN Integrin beta-5 OS=Homo sapiens OX=9606 GN=ITGB5 PE=1 SV=1	2	2	5.1	5.1	5.1	43131000
sp|P18085|ARF4_HUMAN	sp|P18085|ARF4_HUMAN	7	5	5	ADP-ribosylation factor 4	ARF4	sp|P18085|ARF4_HUMAN ADP-ribosylation factor 4 OS=Homo sapiens OX=9606 GN=ARF4 PE=1 SV=3	5	5	45.6	27.8	27.8	2446400000
sp|P18124|RL7_HUMAN	sp|P18124|RL7_HUMAN	3	3	3	60S ribosomal protein L7	RPL7	sp|P18124|RL7_HUMAN 60S ribosomal protein L7 OS=Homo sapiens OX=9606 GN=RPL7 PE=1 SV=1	3	3	16.1	16.1	16.1	866040000
sp|P18206|VINC_HUMAN	sp|P18206|VINC_HUMAN	34	34	34	Vinculin	VCL	sp|P18206|VINC_HUMAN Vinculin OS=Homo sapiens OX=9606 GN=VCL PE=1 SV=4	34	34	42.2	42.2	42.2	34272000000
sp|P30685|1B35_HUMAN;sp|P30498|1B78_HUMAN;sp|P30491|1B53_HUMAN;sp|P30490|1B52_HUMAN;sp|P18464|1B51_HUMAN;sp|P30495|1B56_HUMAN;sp|P10319|1B58_HUMAN;sp|P30488|1B50_HUMAN;sp|P30487|1B49_HUMAN;sp|P18465|1B57_HUMAN;sp|P30485|1B47_HUMAN;sp|P30483|1B45_HUMAN;sp|P30461|1B13_HUMAN;sp|P03989|1B27_HUMAN;sp|P30455|1A36_HUMAN;sp|P30443|1A01_HUMAN	sp|P30685|1B35_HUMAN;sp|P30498|1B78_HUMAN;sp|P30491|1B53_HUMAN;sp|P30490|1B52_HUMAN;sp|P18464|1B51_HUMAN;sp|P30495|1B56_HUMAN;sp|P10319|1B58_HUMAN;sp|P30488|1B50_HUMAN;sp|P30487|1B49_HUMAN;sp|P18465|1B57_HUMAN;sp|P30485|1B47_HUMAN;sp|P30483|1B45_HUMAN;sp|P30461|1B13_HUMAN;sp|P03989|1B27_HUMAN;sp|P30455|1A36_HUMAN;sp|P30443|1A01_HUMAN	8;8;8;8;8;7;7;6;6;6;5;5;5;5;5;5	1;1;1;1;1;1;1;1;1;1;0;0;0;0;0;0	0;0;0;0;0;0;0;0;0;0;0;0;0;0;0;0	HLA class I histocompatibility antigen, B-35 alpha chain	HLA-B	sp|P30685|1B35_HUMAN HLA class I histocompatibility antigen, B-35 alpha chain OS=Homo sapiens OX=9606 GN=HLA-B PE=1 SV=1;sp|P30498|1B78_HUMAN HLA class I histocompatibility antigen, B-78 alpha chain OS=Homo sapiens OX=9606 GN=HLA-B PE=1 SV=1;sp|P30491|1B53	1	0	27.9	3.3	0	335010000
sp|P18564|ITB6_HUMAN	sp|P18564|ITB6_HUMAN	1	1	1	Integrin beta-6	ITGB6	sp|P18564|ITB6_HUMAN Integrin beta-6 OS=Homo sapiens OX=9606 GN=ITGB6 PE=1 SV=2	1	1	1.1	1.1	1.1	270760000
sp|P18583|SON_HUMAN	sp|P18583|SON_HUMAN	6	6	6	Protein SON	SON	sp|P18583|SON_HUMAN Protein SON OS=Homo sapiens OX=9606 GN=SON PE=1 SV=4	6	6	3.9	3.9	3.9	537790000
sp|P18615|NELFE_HUMAN	sp|P18615|NELFE_HUMAN	3	3	3	Negative elongation factor E	NELFE	sp|P18615|NELFE_HUMAN Negative elongation factor E OS=Homo sapiens OX=9606 GN=NELFE PE=1 SV=3	3	3	14.7	14.7	14.7	62196000
sp|P18621|RL17_HUMAN	sp|P18621|RL17_HUMAN	6	6	6	60S ribosomal protein L17	RPL17	sp|P18621|RL17_HUMAN 60S ribosomal protein L17 OS=Homo sapiens OX=9606 GN=RPL17 PE=1 SV=3	6	6	41.3	41.3	41.3	10444000000
sp|P18669|PGAM1_HUMAN;sp|P15259|PGAM2_HUMAN;sp|Q8N0Y7|PGAM4_HUMAN	sp|P18669|PGAM1_HUMAN	10;4;3	10;4;3	10;4;3	Phosphoglycerate mutase 1	PGAM1	sp|P18669|PGAM1_HUMAN Phosphoglycerate mutase 1 OS=Homo sapiens OX=9606 GN=PGAM1 PE=1 SV=2	10	10	56.7	56.7	56.7	18295000000
sp|P18754|RCC1_HUMAN	sp|P18754|RCC1_HUMAN	9	9	9	Regulator of chromosome condensation	RCC1	sp|P18754|RCC1_HUMAN Regulator of chromosome condensation OS=Homo sapiens OX=9606 GN=RCC1 PE=1 SV=1	9	9	32.5	32.5	32.5	2333900000
sp|P18858|DNLI1_HUMAN	sp|P18858|DNLI1_HUMAN	1	1	1	DNA ligase 1	LIG1	sp|P18858|DNLI1_HUMAN DNA ligase 1 OS=Homo sapiens OX=9606 GN=LIG1 PE=1 SV=1	1	1	1.5	1.5	1.5	73636000
sp|P18859|ATP5J_HUMAN	sp|P18859|ATP5J_HUMAN	3	3	3	ATP synthase-coupling factor 6, mitochondrial	ATP5PF	sp|P18859|ATP5J_HUMAN ATP synthase-coupling factor 6, mitochondrial OS=Homo sapiens OX=9606 GN=ATP5PF PE=1 SV=1	3	3	39.8	39.8	39.8	2113800000
sp|P18887|XRCC1_HUMAN	sp|P18887|XRCC1_HUMAN	2	2	2	DNA repair protein XRCC1	XRCC1	sp|P18887|XRCC1_HUMAN DNA repair protein XRCC1 OS=Homo sapiens OX=9606 GN=XRCC1 PE=1 SV=2	2	2	6	6	6	8009500
sp|P19022|CADH2_HUMAN	sp|P19022|CADH2_HUMAN	2	2	2	Cadherin-2	CDH2	sp|P19022|CADH2_HUMAN Cadherin-2 OS=Homo sapiens OX=9606 GN=CDH2 PE=1 SV=4	2	2	3.6	3.6	3.6	226070000
sp|P19338|NUCL_HUMAN	sp|P19338|NUCL_HUMAN	15	15	15	Nucleolin	NCL	sp|P19338|NUCL_HUMAN Nucleolin OS=Homo sapiens OX=9606 GN=NCL PE=1 SV=3	15	15	22.5	22.5	22.5	15455000000
sp|P19367|HXK1_HUMAN;sp|Q2TB90|HKDC1_HUMAN;sp|P52790|HXK3_HUMAN	sp|P19367|HXK1_HUMAN	11;2;2	11;2;2	9;1;0	Hexokinase-1	HK1	sp|P19367|HXK1_HUMAN Hexokinase-1 OS=Homo sapiens OX=9606 GN=HK1 PE=1 SV=3	11	9	13.8	13.8	11.8	805380000
sp|P19387|RPB3_HUMAN	sp|P19387|RPB3_HUMAN	2	2	2	DNA-directed RNA polymerase II subunit RPB3	POLR2C	sp|P19387|RPB3_HUMAN DNA-directed RNA polymerase II subunit RPB3 OS=Homo sapiens OX=9606 GN=POLR2C PE=1 SV=2	2	2	11.6	11.6	11.6	254710000
sp|P19388|RPAB1_HUMAN	sp|P19388|RPAB1_HUMAN	1	1	1	DNA-directed RNA polymerases I, II, and III subunit RPABC1	POLR2E	sp|P19388|RPAB1_HUMAN DNA-directed RNA polymerases I, II, and III subunit RPABC1 OS=Homo sapiens OX=9606 GN=POLR2E PE=1 SV=4	1	1	6.7	6.7	6.7	98507000
sp|P19404|NDUV2_HUMAN	sp|P19404|NDUV2_HUMAN	3	3	3	NADH dehydrogenase [ubiquinone] flavoprotein 2, mitochondrial	NDUFV2	sp|P19404|NDUV2_HUMAN NADH dehydrogenase [ubiquinone] flavoprotein 2, mitochondrial OS=Homo sapiens OX=9606 GN=NDUFV2 PE=1 SV=2	3	3	14.1	14.1	14.1	392820000
sp|P19525|E2AK2_HUMAN	sp|P19525|E2AK2_HUMAN	3	3	3	Interferon-induced, double-stranded RNA-activated protein kinase	EIF2AK2	sp|P19525|E2AK2_HUMAN Interferon-induced, double-stranded RNA-activated protein kinase OS=Homo sapiens OX=9606 GN=EIF2AK2 PE=1 SV=2	3	3	6.5	6.5	6.5	373940000
sp|P19623|SPEE_HUMAN	sp|P19623|SPEE_HUMAN	9	9	9	Spermidine synthase	SRM	sp|P19623|SPEE_HUMAN Spermidine synthase OS=Homo sapiens OX=9606 GN=SRM PE=1 SV=1	9	9	47.4	47.4	47.4	2037400000
sp|P19784|CSK22_HUMAN	sp|P19784|CSK22_HUMAN	2	2	2	Casein kinase II subunit alpha	CSNK2A2	sp|P19784|CSK22_HUMAN Casein kinase II subunit alpha OS=Homo sapiens OX=9606 GN=CSNK2A2 PE=1 SV=1	2	2	9.4	9.4	9.4	31537000
sp|P19971|TYPH_HUMAN	sp|P19971|TYPH_HUMAN	4	4	4	Thymidine phosphorylase	TYMP	sp|P19971|TYPH_HUMAN Thymidine phosphorylase OS=Homo sapiens OX=9606 GN=TYMP PE=1 SV=2	4	4	13.1	13.1	13.1	277190000
sp|P20020|AT2B1_HUMAN;sp|Q16720|AT2B3_HUMAN;sp|Q01814|AT2B2_HUMAN	sp|P20020|AT2B1_HUMAN	6;1;1	6;1;1	3;0;0	Plasma membrane calcium-transporting ATPase 1	ATP2B1	sp|P20020|AT2B1_HUMAN Plasma membrane calcium-transporting ATPase 1 OS=Homo sapiens OX=9606 GN=ATP2B1 PE=1 SV=4	6	3	7.5	7.5	3.9	394410000
sp|P20042|IF2B_HUMAN	sp|P20042|IF2B_HUMAN	7	7	7	Eukaryotic translation initiation factor 2 subunit 2	EIF2S2	sp|P20042|IF2B_HUMAN Eukaryotic translation initiation factor 2 subunit 2 OS=Homo sapiens OX=9606 GN=EIF2S2 PE=1 SV=2	7	7	27	27	27	1102400000
sp|P20073|ANXA7_HUMAN	sp|P20073|ANXA7_HUMAN	4	4	4	Annexin A7	ANXA7	sp|P20073|ANXA7_HUMAN Annexin A7 OS=Homo sapiens OX=9606 GN=ANXA7 PE=1 SV=3	4	4	11.7	11.7	11.7	2075500000
sp|P20290|BTF3_HUMAN	sp|P20290|BTF3_HUMAN	4	4	4	Transcription factor BTF3	BTF3	sp|P20290|BTF3_HUMAN Transcription factor BTF3 OS=Homo sapiens OX=9606 GN=BTF3 PE=1 SV=1	4	4	41.3	41.3	41.3	6023400000
sp|P20339|RAB5A_HUMAN	sp|P20339|RAB5A_HUMAN	4	2	2	Ras-related protein Rab-5A	RAB5A	sp|P20339|RAB5A_HUMAN Ras-related protein Rab-5A OS=Homo sapiens OX=9606 GN=RAB5A PE=1 SV=2	2	2	25.1	15.3	15.3	444890000
sp|P20340|RAB6A_HUMAN;sp|Q9NRW1|RAB6B_HUMAN	sp|P20340|RAB6A_HUMAN	3;1	3;1	3;1	Ras-related protein Rab-6A	RAB6A	sp|P20340|RAB6A_HUMAN Ras-related protein Rab-6A OS=Homo sapiens OX=9606 GN=RAB6A PE=1 SV=3	3	3	15.9	15.9	15.9	112730000
sp|P20585|MSH3_HUMAN	sp|P20585|MSH3_HUMAN	2	2	2	DNA mismatch repair protein Msh3	MSH3	sp|P20585|MSH3_HUMAN DNA mismatch repair protein Msh3 OS=Homo sapiens OX=9606 GN=MSH3 PE=1 SV=4	2	2	1.9	1.9	1.9	37819000
sp|P20618|PSB1_HUMAN	sp|P20618|PSB1_HUMAN	6	6	6	Proteasome subunit beta type-1	PSMB1	sp|P20618|PSB1_HUMAN Proteasome subunit beta type-1 OS=Homo sapiens OX=9606 GN=PSMB1 PE=1 SV=2	6	6	41.9	41.9	41.9	4004900000
sp|P20645|MPRD_HUMAN	sp|P20645|MPRD_HUMAN	2	2	2	Cation-dependent mannose-6-phosphate receptor	M6PR	sp|P20645|MPRD_HUMAN Cation-dependent mannose-6-phosphate receptor OS=Homo sapiens OX=9606 GN=M6PR PE=1 SV=1	2	2	10.1	10.1	10.1	186270000
sp|P20674|COX5A_HUMAN	sp|P20674|COX5A_HUMAN	3	3	3	Cytochrome c oxidase subunit 5A, mitochondrial	COX5A	sp|P20674|COX5A_HUMAN Cytochrome c oxidase subunit 5A, mitochondrial OS=Homo sapiens OX=9606 GN=COX5A PE=1 SV=2	3	3	20.7	20.7	20.7	1705100000
sp|P20700|LMNB1_HUMAN	sp|P20700|LMNB1_HUMAN	23	22	22	Lamin-B1	LMNB1	sp|P20700|LMNB1_HUMAN Lamin-B1 OS=Homo sapiens OX=9606 GN=LMNB1 PE=1 SV=2	22	22	45.2	43.9	43.9	6779000000
sp|P20810|ICAL_HUMAN	sp|P20810|ICAL_HUMAN	13	13	13	Calpastatin	CAST	sp|P20810|ICAL_HUMAN Calpastatin OS=Homo sapiens OX=9606 GN=CAST PE=1 SV=4	13	13	30.2	30.2	30.2	7889500000
sp|P20839|IMDH1_HUMAN	sp|P20839|IMDH1_HUMAN	4	4	4	Inosine-5-monophosphate dehydrogenase 1	IMPDH1	sp|P20839|IMDH1_HUMAN Inosine-5-monophosphate dehydrogenase 1 OS=Homo sapiens OX=9606 GN=IMPDH1 PE=1 SV=2	4	4	10.1	10.1	10.1	238380000
sp|P20908|CO5A1_HUMAN	sp|P20908|CO5A1_HUMAN	3	3	3	Collagen alpha-1(V) chain	COL5A1	sp|P20908|CO5A1_HUMAN Collagen alpha-1(V) chain OS=Homo sapiens OX=9606 GN=COL5A1 PE=1 SV=3	3	3	2	2	2	27370000
sp|P20962|PTMS_HUMAN	sp|P20962|PTMS_HUMAN	1	1	1	Parathymosin	PTMS	sp|P20962|PTMS_HUMAN Parathymosin OS=Homo sapiens OX=9606 GN=PTMS PE=1 SV=2	1	1	10.8	10.8	10.8	1214000000
sp|P21127|CD11B_HUMAN;sp|Q9UQ88|CD11A_HUMAN	sp|P21127|CD11B_HUMAN;sp|Q9UQ88|CD11A_HUMAN	6;5	6;5	6;5	Cyclin-dependent kinase 11B	CDK11B	sp|P21127|CD11B_HUMAN Cyclin-dependent kinase 11B OS=Homo sapiens OX=9606 GN=CDK11B PE=1 SV=4;sp|Q9UQ88|CD11A_HUMAN Cyclin-dependent kinase 11A OS=Homo sapiens OX=9606 GN=CDK11A PE=1 SV=4	6	6	8.8	8.8	8.8	261290000
sp|P21266|GSTM3_HUMAN	sp|P21266|GSTM3_HUMAN	9	9	9	Glutathione S-transferase Mu 3	GSTM3	sp|P21266|GSTM3_HUMAN Glutathione S-transferase Mu 3 OS=Homo sapiens OX=9606 GN=GSTM3 PE=1 SV=3	9	9	38.7	38.7	38.7	4180900000
[truncated: 2,571 more rows]

## Sheet: i-FASP-repli2_pro
Protein IDs	Majority protein IDs	Peptide counts (all)	Peptide counts (razor+unique)	Peptide counts (unique)	Protein names	Gene names	Fasta headers	Razor + unique peptides	Unique peptides	Sequence coverage [%]	Unique + razor sequence coverage [%]	Unique sequence coverage [%]	Intensity
[truncated: 3,339 more rows]

[truncated: 11 more sheets: i-FASP-repli3_pro, i-FASP-repli1_pep, i-FASP-repli2_pep, i-FASP-repli3_pep, FASP-repli1_pro, FASP-repli2_pro, FASP-repli3_pro, FASP-repli1_pep, FASP-repli2_pep, FASP-repli3_pep, peptides with missed cleavage]
