# Supplementary material for: Molecular Dynamics Simulation-assisted Ionic Liquid Screening for Deep Coverage Proteome Analysis
Source: Mol Cell Proteomics. 2020 Nov 25;19(10):1724–37. doi: 10.1074/mcp.TIR119.001827 (PMC8015004; doi:10.1074/mcp.TIR119.001827)
Supplement: Supplementary file 1 [file mmc1.zip › 156541_3_supp_561941_qd6f5d.xlsx]

## Sheet: mFASP-cancer-R1
Proteins																		Peptides
Description	Coverage	# Peptides	# PSMs	# Unique Peptides	# Protein Groups	# AAs	MW [kDa]	calc. pI	Area: F18: Sample	Area: F17: Sample	Area: F16: Sample	Area: F15: Sample	Area: F2: Sample	Area: F1: Sample				Sequence	Modifications	Qvality PEP	Qvality q-value	# Protein Groups	# Proteins	# PSMs	Master Protein Accessions	# Missed Cleavages	Theo. MH+ [Da]	Areas: F18: Sample	Areas: F17: Sample	Areas: F16: Sample	Areas: F15: Sample	Areas: F2: Sample	Areas: F1: Sample	Ions Score Mascot
hemoglobin subunit beta [Homo sapiens]	95	16	577	9	1	147	16	7.28	4.92129e+09	1.33044e+10	7.39794e+09	2.12433e+10	5.74341e+09	3.29929e+09				ALLVWTGPGAGSVTFGELDAR		3.01438e-15	0	1	1	10	13325057	0	2117.1					970000000		131.09
hemoglobin subunit delta [Homo sapiens]	93	16	308	9	1	147	16	8.05	1.57103e+09	202272814	3.26171e+09	2.98736e+07	3.04067e+09	6.44973e+07				HTDDEMTGYVATR		9.00146e-08	0	2	4	1	4503069; 20986512	0	1495.65				18000000			53.38
hemoglobin subunit alpha [Homo sapiens]	92	11	570	11	1	142	15.2	8.68	4.88506e+08	2.97247e+09	2.65158e+09	2.69333e+10	1.54798e+10	5.93122e+09				QSVENDIHGLR		2.82457e-08	0	1	1	11	40354195	0	1267.64				4800000000			93.33
60S acidic ribosomal protein P1 isoform 1 [Homo sapiens]	89	4	15	3	1	114	11.5	4.32				2.76798e+09	4.75267e+08	1.05093e+08				EVEEEPGIHSLK		3.15234e-05	0	1	1	2	195976805	0	1366.68				330000000			41.43
profilin-1 [Homo sapiens]	88	10	159	10	1	140	15	8.27	7.27182e+08	8.11512e+09	3.23061e+09	8.03745e+07	5.40787e+09	7.28053e+08				ASALEQFVNSVR	1¡ÁAcetyl [N-Term]	9.08399e-08	0	1	1	1	23238222	0	1362.7					150000000		73.58
fructose-bisphosphate aldolase B [Homo sapiens]	88	23	333	21	1	364	39.4	7.87	4.4318e+09	1.35298e+09	2.77849e+09	1.67472e+10	3.43462e+09	1.94329e+09				TQVEQCEPVNDAVR	1¡ÁCarbamidomethyl [C6]	6.64218e-07	0	1	1	2	119372286	0	1644.76				180000000			55.08
guanidinoacetate N-methyltransferase isoform a [Homo sapiens]	86	10	40	10	1	236	26.3	6.14	3.30909e+08	1062726590	1.11246e+09	1.09258e+08	3.21973e+08	2.6419e+08				QESDQLVLNQHPASDK		3.15234e-05	0	1	2	2	58530840	0	1808.88				42000000			30.2
60S acidic ribosomal protein P2 [Homo sapiens]	85	8	48	7	1	115	11.7	4.54	1.20012e+09	3.26117e+09	5.07656e+08	1.62828e+09	1.4195e+07	1.29807e+07				GHTDSVQDISFDHSGK		6.72174e-08	0	1	1	1	4557741	0	1729.78				160000000			41.85
3-ketoacyl-CoA thiolase, mitochondrial [Homo sapiens]	85	23	306	23	1	397	41.9	8.09	2.51522e+09	4.41669e+09	8.01344e+09	1894898310	2.52117e+09	2.03105e+08				YQEGGVESAFHK		7.3225e-06	0	1	2	3	371502125	0	1351.63				260000000			52.39
eukaryotic translation initiation factor 5A-1 isoform B [Homo sapiens]	84	10	103	5	1	154	16.8	5.24		3.6297e+07		3.41961e+08	4.75566e+08	182665				ETVITMSGDDHPR		9.48167e-07	0	1	1	1	126012562	0	1457.67				92000000			58.4
myosin light polypeptide 6 isoform 2 [Homo sapiens]	84	11	74	1	1	151	17	4.55		97611330								CVCNPGYTGEDCGVR	3¡ÁCarbamidomethyl [C1; C3; C12]	3.37126e-06	0	1	1	1	188528648	0	1743.69				43000000			62.49
myosin light polypeptide 6 isoform 1 [Homo sapiens]	84	11	76	1	1	151	16.9	4.65										SCTTESCDFVR	2¡ÁCarbamidomethyl [C2; C7]	9.56859e-07	0	1	2	1	73623030	0	1361.55				210000000			77.47
voltage-dependent anion-selective channel protein 1 [Homo sapiens]	82	18	243	17	1	283	30.8	8.54	3.89993e+09	1.52073e+09	1.46902e+09	9.34772e+08	8.59004e+08	6.11067e+08				GIATNDVGIQK		0.000225488	0	1	1	1	119703746	0	1115.61				310000000			51.12
serum albumin preproprotein [Homo sapiens]	82	62	1300	62	1	609	69.3	6.28	1.74747e+10	4.4242e+10	1.93473e+10	3.29974e+10	3650112895	7.70032e+09				VNEAAPEKPQDDSGTAGGISSTSASVNR		2.82457e-08	0	1	1	1	82659109	0	2745.29				47000000			47.42
D-dopachrome decarboxylase [Homo sapiens]	82	6	55	4	1	118	12.7	7.3	2965273116	4.39025e+07	7.58781e+07	6494309055		7.00471e+08				NEDVCSCSTDTSEVPR	2¡ÁCarbamidomethyl [C5; C7]	3.88808e-05	0	1	3	1	24430146	0	1855.74				13000000			40.53
GTP cyclohydrolase 1 feedback regulatory protein [Homo sapiens]	82	5	18	5	1	84	9.7	6.54		6.4166e+08	1.36966e+08	7.93923e+07						MSLIEEEGSKR		1.38693e-05	0	1	2	3	71037379	1	1278.64				340000000			70.62
poly(rC)-binding protein 1 [Homo sapiens]	82	17	103	13	1	356	37.5	7.09	1.95808e+09	995889520	2.15794e+08	2.39183e+09	4.73719e+08	1.59284e+09				WETGEVQAQSAAK		1.41669e-06	0	2	3	1	10880979; 61742793	0	1404.68				87000000			43.43
peroxisomal trans-2-enoyl-CoA reductase [Homo sapiens]	82	16	85	16	1	303	32.5	8.81	6.48308e+08	1.06829e+09	3.3022e+08	5.07841e+08	1.22378e+08	2.29708e+08				DLMACAQTGSGK	1¡ÁCarbamidomethyl [C5]	7.09687e-05	0	2	8	1	87196351; 169881239	0	1238.55				26000000			27.02
alcohol dehydrogenase 4 [Homo sapiens]	81	20	510	19	1	380	40.2	7.94	6.55815e+09	3.84969e+09	7.3437e+09	5.76027e+09	8244635469	3.03328e+09				STAGDTHLGGEDFDNR		8.43758e-11	0	2	3	9	13676857; 5729877	0	1691.73				1800000000	270000		81.31
fatty acid-binding protein, liver [Homo sapiens]	81	9	303	9	1	127	14.2	7.18	4.25573e+09	5.05719e+09	3.4949e+09	1.07727e+10	4.42018e+07	3.513e+07				LQVSQQEDITK		3.26947e-05	0	1	2	1	5031789	0	1288.67				140000000			39.39
aldo-keto reductase family 1 member C3 isoform 1 [Homo sapiens]	80	20	172	9	1	323	36.8	7.94	2.26791e+09	5.89291e+07		2.56837e+08	7.14572e+08	1.22904e+09				CICNSGYEVDSTGK	2¡ÁCarbamidomethyl [C1; C3]	4.08033e-09	0	1	1	2	281485550	0	1589.66				440000000			73.86
aldo-keto reductase family 1 member C4 [Homo sapiens]	80	21	152	14	1	323	37.1	7.17	4.91517e+08	1.36682e+09	7.15112e+08	4.94984e+06	1.45177e+09	1.26156e+08				TAEQVMISSR		3.79589e-06	0	1	1	2	50541965	0	1121.56				1300000000			63.14
cytosolic non-specific dipeptidase isoform 1 [Homo sapiens]	80	25	155	25	1	475	52.8	5.97	9.0067e+08	1.78746e+09	9.4401e+08	7.36408e+08	7.1327e+08	4.01675e+08				LSDDNTIGKEEIQQR		1.18268e-10	0	2	3	3	306966132; 194595509	1	1745.87				290000000			92.09
glycine N-acyltransferase isoform a [Homo sapiens]	80	16	81	16	1	296	33.9	8.16	1.52444e+09	3.16717e+08	4.29934e+08	5.40232e+08	3.10958e+08	6.99617e+08				LLWHPVMNGDK		0.000108902	0	1	2	1	7305053	0	1309.67					4500000		20.55
tubulin beta chain [Homo sapiens]	80	25	346	4	1	444	49.6	4.89	2.45914e+09		3063481874	2.2059e+09		5.87196e+08				EDGSEVGVGGAQVTGSNTR		3.85278e-05	0	1	3	1	380714665	0	1819.84				18000000			30.95
tubulin beta-4B chain [Homo sapiens]	80	25	280	1	1	445	49.8	4.89			2.66076e+09							AAILETAPK		0.000202192	0	1	1	1	110611220	0	913.535				530000000			50.7
tubulin beta-2B chain [Homo sapiens]	80	25	261	1	1	445	49.9	4.89			1.2107e+07							DEQQISAAVEK		2.07843e-06	0	1	2	5	40254986	0	1217.6				570000000			49.73
glyceraldehyde-3-phosphate dehydrogenase isoform 2 [Homo sapiens]	80	17	576	1	1	293	31.5	7.61						1.20347e+07				EAGDVCYADVQK	1¡ÁCarbamidomethyl [C6]	7.38963e-06	0	1	1	1	4506903	0	1354.59				84000000			35.14
3-hydroxyacyl-CoA dehydrogenase type-2 isoform 1 [Homo sapiens]	79	16	126	16	1	261	26.9	7.78	7.10455e+07	2.02826e+09	1.75748e+09	1.33293e+09	8.90678e+08	1.18979e+09				LKSEDGVEGDLGETQSR		1.56506e-09	0	1	1	1	61743954	1	1819.87				56000000			88.82
tubulin beta-4A chain [Homo sapiens]	79	23	250	3	1	444	49.6	4.88	2.08523e+08			1.80363e+09						EATQEAFMK		4.22066e-05	0	1	1	4	40354205	0	1054.49				2300000000			56.16
prohibitin [Homo sapiens]	79	17	80	17	1	272	29.8	5.76	6.74723e+07	3.08968e+09	1.78571e+09	650745204	1.49839e+09	2.41838e+08				IAEGAQQGDPLSR		2.00393e-06	0	1	1	4	295844834	0	1341.68				21000000			80.23
vimentin [Homo sapiens]	79	39	407	31	1	466	53.6	5.12	5.23047e+09	6.44884e+09	8.07387e+09	1.21978e+10	1.39037e+07	4.10012e+09				SEVATLTAAGK		0.00024693	0	2	2	2	4885079; 50345988	0	1047.57				1100000000			58.46
L-xylulose reductase isoform 1 [Homo sapiens]	78	15	190	15	1	244	25.9	8.1	1.40753e+09	1.26321e+09	3.90908e+09	2.50785e+09	9.47098e+08	8.49218e+08				ATDTSQGELVHPK	1¡ÁAcetyl [N-Term]	1.30863e-07	0	1	1	3	56676330	0	1424.7				280000000			53.95
3-hydroxyanthranilate 3,4-dioxygenase [Homo sapiens]	78	17	62	17	1	286	32.5	5.88	4.88744e+08	3.47098e+08	3.99784e+08	2.44389e+08	1.36838e+08	3.03354e+08				SLADEAEVHLK		1.71077e-05	0	1	4	1	41406080	0	1211.63							29.33
galectin-1 [Homo sapiens]	78	7	133	7	1	135	14.7	5.5	1.67837e+09	2.01065e+09	1.36533e+09	2.17624e+08	7.5401e+08	2.93573e+09				CNMGYEYSER	1¡ÁCarbamidomethyl [C1]	3.62659e-06	0	1	2	1	62739186	0	1308.5				89000000			49.14
lactoylglutathione lyase [Homo sapiens]	78	11	38	11	1	184	20.8	5.31	222976618		5.7897e+08	4.62744e+08	5.65653e+08	5.44082e+08				SLSSSLDDTEVKK		8.09566e-06	0	1	1	2	4759302	1	1408.72				150000000			56.67
guanine nucleotide-binding protein subunit beta-2-like 1 [Homo sapiens]	78	17	87	17	1	317	35.1	7.69	7.54644e+08	4.51253e+08	1.31925e+09	1.38188e+09	7.17814e+08	1.37207e+09				RGDTYELQVR		0.00029341	0	1	1	1	215983058	1	1236.63				170000000			30.35
heat shock protein beta-1 [Homo sapiens]	78	12	132	12	1	205	22.8	6.4	8.51321e+09	1.65954e+08	4.693e+07	1.88112e+09	3.34624e+09	2.41118e+08				KEELVAEQAIK		2.58736e-06	0	2	4	2	229577398; 333470719	1	1257.7				61000000			47.7
phenazine biosynthesis-like domain-containing protein isoform a [Homo sapiens]	77	15	56	15	1	288	31.8	6.52	1.50374e+08	9.09957e+08	1.14917e+09	5.2031e+07	2.58337e+08	6.48621e+08				EVHTQAENAEFMR		2.16175e-07	0	1	1	1	4504437	0	1561.71				26000000			56.55
phosphoglycerate mutase 1 [Homo sapiens]	77	15	106	11	1	254	28.8	7.18	2.48718e+08	2.45756e+08	2.36124e+09	1448187976	1.0238e+09	5.45986e+08				FQEQECPPSPEPTR	1¡ÁCarbamidomethyl [C6]	0.000213524	0	1	3	1	21361416	0	1701.75				43000000			15
sorbitol dehydrogenase [Homo sapiens]	77	21	180	21	1	357	38.3	7.97	3.08104e+09	3.09171e+09	8.73478e+07	1.15693e+09	3.13626e+08	2.06141e+09				LEDSSNQVTQAVAK		0.00014841	0	1	1	1	110611228	0	1489.75				92000000			31.96
PDZ and LIM domain protein 1 [Homo sapiens]	77	17	53	17	1	329	36	7.02	816671561	4.73691e+08	7.13756e+08		5.33367e+07	7.368e+08				GPGASGEQPEPGEAAAGGAAEEAR		8.75128e-11	0	1	1	1	15826852	0	2165.97				91000000			55.99
heat shock protein beta-6 [Homo sapiens]	77	7	17	7	1	160	17.1	6.4	2.07276e+08		2.28137e+08	3.16939e+08	7.91578e+07					DSEEDVVETPAVSHDEHTHQEIK		3.51337e-11	0	1	1	2	392494079	0	2631.18							47.98
peroxiredoxin-6 [Homo sapiens]	77	17	248	17	1	224	25	6.38	3.45302e+08	262517418	5.16709e+09	5.18061e+09	2.58931e+09	4.28577e+09				VSHSEDDCLAFK	1¡ÁCarbamidomethyl [C8]	1.04829e-06	0	1	1	6	115298678	0	1407.62				340000000			40.2
ATP synthase subunit beta, mitochondrial precursor [Homo sapiens]	77	25	365	25	1	529	56.5	5.4	3.73875e+09	2.55799e+09	9.38343e+09	6.33181e+08	6.03697e+09	7523496783				SEPIPESNDGPVK		1.41247e-05	0	1	1	12	21361657	0	1368.66				4200000000			64.35
keratin, type II cytoskeletal 8 isoform 1 [Homo sapiens]	77	44	381	36	1	511	56.6	5.43	7.37903e+09	9.53509e+09	1.39013e+10	1.39437e+10	5.62276e+07	6.70873e+09				AKDEQSAVSMLK		1.39495e-07	0	2	2	3	112382250; 112382252	1	1306.67				450000000			80.33
ras-related protein Rab-7a [Homo sapiens]	76	15	42	15	1	207	23.5	6.7	5.31496e+08	8.47385e+08	3.10178e+08	3.80371e+08	4.48982e+08	4.72825e+08				GDATVSYEDPPTAK		0.00018462	0	1	4	1	253970500	0	1450.67				360000000			16.71
cofilin-1 [Homo sapiens]	76	16	109	11	1	166	18.5	8.09	2024832375	3.52181e+09	1.96673e+09	1.80682e+09	602429104	5.23111e+08				INHGILYDEEK		8.19351e-07	0	2	2	1	5031695; 118442839	0	1330.66				180000000			59.75
arginase-1 isoform 1 [Homo sapiens]	75	16	124	16	1	330	35.6	7.21	1.08623e+08	1.13209e+09	2.65159e+09	5.5353e+09	2.26013e+09	1.56076e+09				HFSDQGENVAEINR		2.4476e-09	0	1	1	1	4505725	0	1615.75				31000000			67.75
cofilin-2 isoform 1 [Homo sapiens]	75	14	48	9	1	166	18.7	7.88	5.16921e+08	3.18488e+08	137062645	3.72916e+08	1.12551e+08	395739676				SQYEVMAEQNR		0.000233833	0	1	1	1	24234699	0	1354.61				20000000			30.26
aldo-keto reductase family 1 member C2 isoform 1 [Homo sapiens]	75	19	233	3	1	323	36.7	7.49		1368876471	1.12622e+09	1.25638e+09	3.91598e+08					AASAGQEPLHNEELAGAGR		2.46121e-11	0	1	1	2	13027602	0	1877.91				160000000			104.26
PREDICTED: aldo-keto reductase family 1 member C2-like isoform 1 [Homo sapiens]	75	20	232	3	0	323	36.7	7.71		1368876471	1.12622e+09	1.25638e+09	3.91598e+08					LGSLGAACEQTQTEGAK	1¡ÁCarbamidomethyl [C8]	2.99412e-06	0	1	1	1	4557389	0	1720.82				170000000			37.21
aldo-keto reductase family 1 member C1 [Homo sapiens]	75	20	279	2	1	323	36.8	7.88					2.37318e+08	1681492747				SAALQSTQSQEEFK		1.72644e-05	0	1	1	1	124248539	0	1553.74				24000000			25.29
actin, aortic smooth muscle [Homo sapiens]	75	21	540	11	1	377	42	5.39	2.33546e+09	1.75774e+10	2.55731e+09	1.4078e+09	4.06544e+09	1214730617				DVTNNVHYENYR		6.11843e-07	0	1	3	2	148352331	0	1523.69				360000000			51.78
glycerol-3-phosphate dehydrogenase [NAD(+)], cytoplasmic isoform 1 [Homo sapiens]	75	19	98	19	1	349	37.5	6.18	1.30319e+09	1.69724e+09	3.23344e+08	5.02187e+08	3.09231e+08	1.117e+09				MQVDQEEPHVEEQQQQTPAENK		1.40271e-09	0	1	1	1	38327039	0	2622.17				73000000			40.7
60 kDa heat shock protein, mitochondrial [Homo sapiens]	75	37	663	37	1	573	61	5.87	4.9226e+09	7.50474e+09	1.32603e+10	1.17395e+10	3.71573e+09	2.09355e+09				DADLWSSHDK		2.62666e-05	0	1	2	5	22547186	0	1173.52				1200000000			44.51
fructose-bisphosphate aldolase A isoform 1 [Homo sapiens]	74	18	140	15	1	364	39.4	8.09		3.94315e+08	7.80159e+08	1.1832e+09	8.55764e+08	4.3565e+08				SLESTTLTEK		8.36191e-05	0	1	1	1	4503101	0	1108.57				150000000			47.08
carbonyl reductase [NADPH] 1 [Homo sapiens]	74	16	136	13	1	277	30.4	8.32	2.44229e+09	717733327	2.66493e+09	3.62257e+08	2.92055e+09	2.38723e+09				LPPNTNDEVDEDPTGNK		1.83937e-08	0	1	1	4	54112121	0	1854.84				11000000			54.78
3-ketoacyl-CoA thiolase, peroxisomal isoform a [Homo sapiens]	74	19	139	19	1	424	44.3	8.44	2.40557e+08	1.99588e+09	1.26533e+09	7.68072e+08	2.92163e+09	7.819e+08				IAECSSQLAEEEEK	1¡ÁCarbamidomethyl [C4]	1.31304e-05	0	1	3	1	367460087	0	1622.72				22000000			15.98
mitogen-activated protein kinase 1 [Homo sapiens]	74	20	58	15	1	360	41.4	6.98	1.96427e+08	2.22389e+08	4.01337e+08	3.13048e+08	6.96798e+07	2.00155e+08				FACELEGNSGR	1¡ÁCarbamidomethyl [C3]	0.000179652	0	1	2	1	66933018	0	1239.54							28.25
triosephosphate isomerase isoform 2 [Homo sapiens]	74	18	239	18	1	286	30.8	5.92	5.73983e+09	8.54245e+08	3.10616e+09	3.34242e+09	9.38955e+09	4.39843e+08				VTVVDVNESR		1.56159e-05	0	1	2	3	4507813	0	1117.58				780000000			57.81
thiosulfate sulfurtransferase [Homo sapiens]	74	16	174	16	1	297	33.4	7.25	2.18513e+09	5.68839e+09	4.83412e+09	1.39545e+08	5.32419e+08	2.39704e+09				AECMLQQAER	1¡ÁCarbamidomethyl [C3]	1.49195e-05	0	1	1	4	167614506	0	1235.55				600000000			54.07
aminoacylase-1 isoform a [Homo sapiens]	74	21	102	21	1	408	45.9	6.18	1.61782e+09	1.00571e+08	9.80781e+08	9.50689e+08	1.54429e+09	3.51984e+08				IQFKPDDGTTPER		3.97311e-06	0	1	1	3	17402900	0	1503.74				100000000			32.99
glycine amidinotransferase, mitochondrial precursor [Homo sapiens]	74	24	308	24	1	423	48.4	8.05	6170715294	7.47429e+09	1.13694e+09	3.85933e+09	4.08675e+09	9.68963e+09				QSDLDTLAK		8.51569e-05	0	1	1	2	38788445	0	990.51				1800000000			58.27
omega-amidase NIT2 [Homo sapiens]	74	18	78	18	1	276	30.6	7.21	8.33584e+08	3.22757e+08	4.95601e+08	6.95232e+08	1.94502e+08	1.42702e+09				EELQANGSAPAADKEEPAAAGSGAASPSAAEK		6.02449e-08	0	1	1	1	153070260	1	2982.39				84000000			28.88
aldo-keto reductase family 1 member B10 [Homo sapiens]	73	20	307	20	1	316	36	7.84	7.14834e+09	1.08614e+10	6.62725e+09	4.75793e+09	1.34798e+09	8.43824e+09				QTPAGPETEEEPYR		6.47861e-05	0	1	2	1	38569475	0	1603.72				11000000			32.55
PREDICTED: aldo-keto reductase family 1 member C2-like isoform 3 [Homo sapiens]	73	19	188	3	0	297	33.8	8.66		1368876471	1.12622e+09	7.96929e+08	3.93699e+06					VVGDVAYDEAK		0.000120376	0	1	1	2	222136639	0	1165.57				600000000			50.31
peroxiredoxin-1 [Homo sapiens]	73	14	187	11	1	199	22.1	8.13	4.78901e+08	9.40952e+09	5.90181e+09	3.71807e+09	2.69237e+07	2.63673e+09				EDCSPADKPYIDEAR	1¡ÁCarbamidomethyl [C3]	3.34736e-10	0	1	1	5	20270371	0	1765.77				710000000			103.7
delta-1-pyrroline-5-carboxylate dehydrogenase, mitochondrial isoform b [Homo sapiens]	73	30	309	1	1	503	55.1	6.8	17528007									ALQAQEIECR	1¡ÁCarbamidomethyl [C9]	8.75167e-05	0	1	1	2	31377697	0	1217.59				27000000			51.43
T-complex protein 1 subunit beta isoform 1 [Homo sapiens]	73	27	109	27	1	535	57.5	6.46	8.78121e+08	5.39594e+08	5.18889e+08	2.05727e+09	4.35817e+08	4.8007e+08				GDTPSSCCIINNSNGNR	2¡ÁCarbamidomethyl [C7; C8]	0.000103111	0	1	1	1	5670342	0	1865.79				17000000			13.76
inorganic pyrophosphatase [Homo sapiens]	73	18	82	17	1	289	32.6	5.86	1.35085e+09	4.54216e+08	970301893	477267008	8.48136e+08	4.41643e+08				ATAGDTHLGGEDFDNR		2.33006e-11	0	3	3	6	34419635; 167466173; 124256496	0	1675.73				1600000000			94.91
electron transfer flavoprotein subunit beta isoform 1 [Homo sapiens]	73	17	103	17	1	255	27.8	8.1	1.7567e+09	1.27131e+09	2.79817e+09	2.0394e+09	3.84223e+07	7.77201e+08				AEMDAAIASCK	1¡ÁCarbamidomethyl [C10]	1.16962e-06	0	1	1	6	11095441	0	1166.52				510000000			71.84
serine hydroxymethyltransferase, cytosolic isoform 1 [Homo sapiens]	72	26	168	25	1	483	53	7.71	4876455198	2.87768e+09	3.00239e+09	1.49818e+09	1.49783e+09	4.07399e+09				TSEEVSHILR		7.03248e-05	0	1	1	1	119964728	0	1170.61				42000000			49.96
retinal dehydrogenase 1 [Homo sapiens]	72	31	416	28	1	501	54.8	6.73	9.9015e+09	8.26835e+08	6.47852e+09	5.55997e+09	5.84155e+09	8.67878e+09				MFVGGLSWDTSK		8.97644e-07	0	1	2	4	55956919	0	1327.64					500000000	240000000	67.57
alcohol dehydrogenase 1A [Homo sapiens]	71	19	379	6	1	375	39.8	7.94	242224201	2.3333e+08	4.03808e+08	5.14811e+08	2.95975e+09	313050409				SVCEMAENGVK	1¡ÁCarbamidomethyl [C3]	0.000171665	0	1	1	1	34577059	0	1223.54				81000000			41.2
actin-related protein 2/3 complex subunit 4 isoform a [Homo sapiens]	71	9	36	9	1	168	19.7	8.43	1.14705e+09	1.15019e+09	1.50344e+08	4.67656e+07	4.71341e+07	9.80999e+07				EQTEGEYSSLEHESAR		0.000105006	0	1	3	1	28178821	0	1851.8				10000000			12.22
peptidyl-prolyl cis-trans isomerase FKBP1A isoform a [Homo sapiens]	71	7	21	7	1	108	11.9	8.16	2.77746e+08	327647698	205893030	4.56659e+08						AEQFYCGDTEGK	1¡ÁCarbamidomethyl [C6]	5.7546e-05	0	1	3	2	51873036	0	1404.57				46000000			26.33
nuclear receptor 2C2-associated protein [Homo sapiens]	71	6	6	6	1	139	15.9	6.16	2.81857e+07		2.18449e+07	1.87814e+07	1.87389e+07					SPASDQQLMEDK		3.06725e-05	0	1	1	1	71565152	0	1348.6				100000000			25.85
phosphatidylethanolamine-binding protein 1 preproprotein [Homo sapiens]	71	12	231	12	1	187	21	7.53	6.00954e+09	9.12861e+09	7.9037e+09	2.44168e+09	2.53607e+09	4.59889e+09				VIQQSLEQEEAEHK		2.41963e-05	0	1	1	1	41872583	0	1667.82				100000000			29.76
UDP-glucose 6-dehydrogenase isoform 1 [Homo sapiens]	71	23	98	23	1	494	55	7.12	1.07637e+09	1.33827e+09	3.74872e+08	2.76399e+09	1.65304e+09	6.31493e+08				LNQSDSIEDPNSPAGR		0.000136739	0	1	1	1	14165274	0	1699.79				16000000			30.31
peptidyl-prolyl cis-trans isomerase A [Homo sapiens]	71	12	154	12	1	165	18	7.81	7635581196	3.30304e+08	3.97997e+09	11496028194	4.05073e+09	3.39726e+09				SEETKENEGFTVTAEGK		8.65467e-07	0	1	1	2	115298678	1	1855.86				160000000			79.88
UTP--glucose-1-phosphate uridylyltransferase isoform a [Homo sapiens]	71	30	334	2	1	508	56.9	8.15		9.73755e+06	3.56983e+09		2.04853e+06					LGNSADALESAK		3.50646e-07	0	1	2	1	410171320	0	1175.59				130000000			77.45
tubulin beta-2A chain [Homo sapiens]	71	24	261	1	1	445	49.9	4.89			8.4785e+08							DGGFCEVCK	2¡ÁCarbamidomethyl [C5; C8]	0.000118204	0	1	3	2	11386147	0	1071.42				300000000			47.09
ras-related protein Rab-2A isoform a [Homo sapiens]	71	14	51	14	1	212	23.5	6.54	572618812	1.48697e+08	6.90334e+08	1.01725e+07	9.11693e+07	2.13053e+08				YLAEVASGEK		0.000181293	0	1	1	1	4507951	0	1066.54				330000000			53.43
carbamoyl-phosphate synthase [ammonia], mitochondrial isoform a precursor [Homo sapiens]	71	81	1860	78	1	1506	165.5	6.79	3.23406e+10	1.62772e+10	2.44356e+10	1.99561e+10	9.35614e+09	1.94541e+10				TAALQEGLR		0.000188008	0	1	1	3	46255035	0	958.532				1200000000			50.69
alpha-aminoadipic semialdehyde dehydrogenase isoform 2 [Homo sapiens]	71	26	141	26	1	511	55.3	6.86	1.6452e+09	2.79181e+08	1.3469e+09	1.32815e+09	1.65847e+09	3.69847e+08				KIQALQQQADEAEDR		3.76901e-10	0	1	1	4	4507651	1	1742.87				450000000			91.69
UTP--glucose-1-phosphate uridylyltransferase isoform b [Homo sapiens]	71	29	321	1	1	497	55.6	7.88			4.05253e+08							EISPGSGPGEIR		8.19351e-07	0	2	2	1	313747586; 4503579	0	1198.61				200000000			55.26
selenium-binding protein 1 isoform 3 [Homo sapiens]	71	27	148	27	1	514	56.8	6.48	1.36123e+09	5.39376e+08	8.63004e+08	3.25366e+09	1.01327e+09	7.1212e+08				AEAELLQQQK		0.000131849	0	3	8	2	41322916; 41322912; 41322908	0	1157.62				160000000			40.79
rho GDP-dissociation inhibitor 1 isoform a [Homo sapiens]	71	10	71	10	1	204	23.2	5.11	6.28171e+07	2.87537e+08	1.36793e+09	4.58094e+09	2.01225e+07	3.20415e+08				TDAQAPLPGGPR		1.77435e-05	0	1	1	1	166064062	0	1179.61				110000000			47.1
40S ribosomal protein S12 [Homo sapiens]	70	8	77	8	1	132	14.5	7.21	3.13833e+08	7.93824e+08	567667770	6.10969e+08	1.30293e+06	8.78011e+08				GEQVSQNGLPAEQGSPR		7.94381e-09	0	2	2	1	112382250; 112382252	0	1753.85				42000000			57.99
cystatin-B [Homo sapiens]	70	4	53	4	1	98	11.1	7.56	1.82712e+09	1.96044e+09	2.21251e+09		1.76748e+09	846391113				GLNSESMTEETLK		2.18157e-07	0	1	3	9	169790915	0	1438.67				11000000000			81.21
actin, cytoplasmic 1 [Homo sapiens]	70	20	1195	1	1	375	41.7	5.48			18194180760	462492139						AGGAAVVITEPEHTK		5.7546e-05	0	1	1	1	209969703	0	1479.78				70000000			20.26
actin, cytoplasmic 2 [Homo sapiens]	70	20	1168	1	1	375	41.8	5.48			21858893030							VVNEECPTITR	1¡ÁCarbamidomethyl [C6]	1.18034e-06	0	1	1	1	53692189	0	1317.65				200000000			68.46
heat shock 70 kDa protein 1A/1B [Homo sapiens]	70	33	216	16	1	641	70	5.66	2.00524e+09	2.27481e+09	2.66921e+08	9.93399e+08	2.1593e+09	1.15466e+09				NKTEDLEATSEHFK		1.20544e-07	0	1	1	1	14043026	1	1648.78				22000000			56.04
SH3 domain-binding glutamic acid-rich-like protein [Homo sapiens]	70	6	14	6	1	114	12.8	5.25	6.67836e+07	494627197		337982456		5.36617e+06				AVVVHAGEDDLGR		1.19448e-07	0	1	1	2	118582275	0	1337.68				170000000			59.44
chloride intracellular channel protein 1 [Homo sapiens]	70	13	65	13	1	241	26.9	5.17	4.25727e+08	4.39577e+08	4.37431e+08	7.62115e+08	7.58042e+06	1.21452e+09				DLTHSDSESSLHMSDR		2.44082e-08	0	1	1	2	21070997	0	1816.78				34000000			57.2
actin, alpha cardiac muscle 1 proprotein [Homo sapiens]	70	20	614	9	0	377	42	5.39	2.33546e+09	1.75774e+10	2.55731e+09	1387506030	2.74511e+09	9.19262e+08				VDATAETDLAK		9.28316e-06	0	1	1	7	4758304	0	1133.57				2900000000			63.08
annexin A5 [Homo sapiens]	70	21	101	20	1	320	35.9	5.05	1.65842e+09	1.9148e+09	3.31942e+09	1.88524e+09	1.6592e+09	1.30844e+09				FCSEAQFECQNHR	2¡ÁCarbamidomethyl [C2; C9]	7.47886e-07	0	1	1	1	126012562	0	1712.69				31000000			42.3
10 kDa heat shock protein, mitochondrial [Homo sapiens]	70	9	113	3	1	102	10.9	8.92	6.91592e+07	8.30508e+09	6.89051e+06	3694285206	3.17125e+07	4.87078e+09				ASDESVLSMHK		0.000109899	0	1	3	1	27597073	0	1203.57				410000000			29.65
aldo-keto reductase family 1 member C3 isoform 3 [Homo sapiens]	70	7	82	1	1	138	15.6	8.03					4.14838e+07					NLCGQSSQPLNEEGSEK	1¡ÁCarbamidomethyl [C3]	2.14807e-08	0	1	2	1	156416018	0	1876.83				62000000			70.3
cytosol aminopeptidase [Homo sapiens]	70	27	147	27	1	519	56.1	7.93	1.30508e+09	1.23679e+09	1.39226e+09	1.75138e+09	5.64141e+08	6.37904e+08				ILDNTSEPQPGEAR		2.4632e-08	0	1	2	3	73623030	0	1526.74				410000000			81.14
purine nucleoside phosphorylase [Homo sapiens]	70	14	61	14	1	289	32.1	6.95	9.14868e+08	2.14087e+08	3.42115e+08	7.76306e+07	1.98296e+08	6.00287e+08				EFHLNESGDPSSK		5.63597e-07	0	2	4	1	170763500; 170763498	0	1446.65				260000000			37.18
glutathione S-transferase P [Homo sapiens]	70	12	73	12	1	210	23.3	5.64	7.47634e+08	2.37246e+09	1.33435e+09	3.04516e+09	3.13355e+06	8.73831e+08				SGMVQTEAQYR		0.000196752	0	1	1	1	33356177	0	1269.59				63000000			42.21
thioredoxin isoform 1 [Homo sapiens]	70	5	56	5	1	105	11.7	4.92	8.10409e+06		3.47331e+08	6.66534e+09	9.31965e+08	2.22871e+07				SGAVEETFR		0.000194972	0	1	2	1	40254986	0	995.479				350000000			58.67
peroxisomal bifunctional enzyme isoform 1 [Homo sapiens]	69	38	197	6	1	723	79.4	9.14			3.60376e+08	2.26422e+08	5.07344e+08	3.0493e+09				TVTISQVSDNK		9.15956e-05	0	1	3	1	13994242	0	1191.62				35000000			42.33
peroxisomal bifunctional enzyme isoform 2 [Homo sapiens]	69	33	174	1	1	627	69.1	9.06					2.80339e+08					ALEQKPDDAQYYCQR	1¡ÁCarbamidomethyl [C13]	7.68645e-07	0	1	2	1	195963398	0	1884.85				22000000			49.31
calreticulin precursor [Homo sapiens]	69	21	284	21	1	417	48.1	4.44		2.65438e+09	3.42781e+09	8.92907e+09	9.37162e+08	4.82273e+09				MDGPVAEHAK	1¡ÁAcetyl [N-Term]	9.07649e-05	0	1	1	3	19923959	0	1096.51				220000000			49.82
nuclear transport factor 2 [Homo sapiens]	69	5	27	5	1	127	14.5	5.38	8.77816e+08			336463984	1.9978e+08					YGSIVDDER		0.00021744	0	1	1	1	116089337	0	1053.48				160000000			50.54
alcohol dehydrogenase 6 isoform 1 [Homo sapiens]	69	18	128	17	1	375	39.8	7.88	4.36758e+08	8.29084e+08	2.17935e+09	2.54341e+09	9.22378e+08	1.32757e+08				YCAGWADK	1¡ÁCarbamidomethyl [C2]	0.000309822	0	1	1	3	21361176	0	970.409				1300000000			50.23
14-3-3 protein zeta/delta [Homo sapiens]	69	16	122	13	1	245	27.7	4.79	3.59626e+09	4.93643e+09	3.87637e+09	2.51533e+09		1.32888e+06				EEEEPMDTSSVTHTEHYK		3.06725e-05	0	2	2	1	5031755; 156151394	0	2148.9							24.01
ADP-ribosylation factor 5 [Homo sapiens]	69	8	91	4	1	180	20.5	6.79	7.26453e+06		3.894e+08	1.85234e+08		2.1052e+07				ASHEEVEGLVEK		6.28826e-07	0	1	1	2	5031863	0	1326.65				310000000			34.46
acetyl-CoA acetyltransferase, mitochondrial precursor [Homo sapiens]	69	21	170	21	1	427	45.2	8.85	7.711e+09	2.07254e+09	2.91819e+09	4.4798e+09	1.20755e+09	5.80679e+09				EDLLNNAAHAGK		8.89489e-07	0	1	1	5	188536080	0	1252.63				620000000			67.98
ribonuclease inhibitor [Homo sapiens]	69	21	86	21	1	461	49.9	4.82	1551190632	7.79411e+08	5.62366e+08	1.48381e+09	5.06272e+08	1.55622e+09				ASSEGGTAAGAGLDSLHK		1.06294e-11	0	1	1	6	5031601	0	1628.79				650000000			109.54
mitochondrial import inner membrane translocase subunit Tim9 [Homo sapiens]	69	5	12	5	1	89	10.4	7.21		272158361	8.56295e+07	152997067						YTAESSDTLCPR	1¡ÁCarbamidomethyl [C10]	6.56301e-06	0	1	1	1	46852147	0	1399.62				170000000			59.07
acyl-coenzyme A synthetase ACSM2A, mitochondrial [Homo sapiens]	68	30	188	8	1	577	64.2	7.96	1.29329e+09	7.97816e+08	8.35212e+08	958182278	6.41183e+08	1.50766e+08				IKDPDASKPEDWDER		4.91099e-10	0	1	1	22	4757900	1	1800.84				2500000000			108.9
fibrinogen gamma chain isoform gamma-B precursor [Homo sapiens]	68	23	71	23	1	453	51.5	5.62	6.43182e+08	1.74667e+09	7.72972e+08	9.11196e+08	1.16346e+08	5.3457e+08				GTVPGSTPCDPNSGSCYCK	3¡ÁCarbamidomethyl [C9; C16; C18]	0.000186307	0	1	1	1	119703755	0	2043.82				2600000			11.65
delta-1-pyrroline-5-carboxylate dehydrogenase, mitochondrial isoform a precursor [Homo sapiens]	68	30	318	1	1	563	61.7	8.07		6.7295e+09	2.44337e+08							QADVNLVNAK		2.74923e-05	0	1	1	1	23308577	0	1071.58				270000000			53.72
NME1-NME2 protein [Homo sapiens]	68	11	94	1	1	267	30.1	8.92						3.4888e+09				EQSAAMSQEAASPATVQSR		1.05037e-10	0	1	1	2	27894339	0	1948.9				65000000			56.19
trifunctional enzyme subunit alpha, mitochondrial precursor [Homo sapiens]	68	37	305	37	1	763	82.9	9.04	3.05485e+09	2.21392e+09	2.33617e+09	3.93791e+09	2459277331	5.60509e+09				NSNPALNDNLEK		0.000145734	0	1	1	3	14251209	0	1328.64				610000000			37.33
protein disulfide-isomerase precursor [Homo sapiens]	68	31	308	31	1	508	57.1	4.87	4.85882e+09	5.95513e+09	6301917164	1.07346e+10	2.82485e+08	1.77308e+09				ELEAENYHDIK		1.25449e-05	0	2	2	2	112382250; 112382252	0	1360.64				410000000			39.5
glyceraldehyde-3-phosphate dehydrogenase isoform 1 [Homo sapiens]	68	17	576	1	1	335	36	8.46		6.97002e+08								GDLCEHEENPCQLR	2¡ÁCarbamidomethyl [C4; C11]	4.23203e-09	0	1	1	4	126012571	0	1756.74				370000000			82.84
2,4-dienoyl-CoA reductase, mitochondrial precursor [Homo sapiens]	68	19	173	19	1	335	36	9.28	3.4843e+09	1.59694e+08	4.06564e+09	3.03366e+09	6.43065e+07	2.03972e+09				FSGDLDDQTCR	1¡ÁCarbamidomethyl [C10]	2.44949e-06	0	1	1	3	10835067	0	1313.54				170000000			64.63
formimidoyltransferase-cyclodeaminase [Homo sapiens]	68	27	157	27	1	541	58.9	5.74	1.47644e+09	4.91529e+09	1.13461e+09	2.61857e+09	2.35758e+09	1.7901e+09				SLAPYAQDTQEK		0.000161075	0	1	1	1	71773110	0	1350.65				70000000			36.8
enoyl-CoA hydratase, mitochondrial [Homo sapiens]	68	18	214	18	1	290	31.4	8.07	2.71636e+09	1.09417e+10	9.41906e+08	2.64281e+09	4442766265	3.05886e+09				TAIEEVQAER		7.36036e-05	0	1	3	1	186928835	0	1145.58				47000000			52.55
catechol O-methyltransferase isoform MB-COMT [Homo sapiens]	68	14	64	14	1	271	30	5.47	7.3389e+08	1469734998	8.78021e+06	2.03151e+08	1.75897e+09	1.53151e+09				DQSSWQNSDASQEVGGHQER		9.86161e-08	0	1	1	2	110556636	0	2244.95				35000000			46.95
T-complex protein 1 subunit eta isoform a [Homo sapiens]	68	27	84	27	1	543	59.3	7.65	6.18306e+08	3.23016e+08	2.90323e+08	3.06314e+08	1.92394e+08	1.02101e+08				SEEAHAEDSVMDHHFR		1.45486e-09	0	1	4	3	66346683	0	1896.79				570000000			74.31
protein ETHE1, mitochondrial [Homo sapiens]	68	10	45	10	1	254	27.9	6.83	1.20065e+09	1.28985e+09	7.53723e+08	4.54943e+08	7.55407e+08					LNCEDIDECR	2¡ÁCarbamidomethyl [C3; C9]	9.83418e-07	0	1	1	3	86788132	0	1323.53				380000000			70.34
ras-related protein Rab-1B [Homo sapiens]	68	10	40	4	1	201	22.2	5.73	25335434	1.45725e+08	653619531	23541046		1.11984e+08				GLLQTEPQNNQAK		2.98445e-05	0	1	1	2	151108473	0	1440.74				770000000			43.12
non-specific lipid-transfer protein isoform 1 proprotein [Homo sapiens]	68	27	138	7	1	547	59	6.89		460701364	1.19352e+08	2.35963e+08	6.90416e+08	4.89747e+07				DPDASKPEDWDER		5.73979e-07	0	1	1	1	4757900	0	1559.66				14000000			49.77
aldo-keto reductase family 1 member C2 isoform 2 [Homo sapiens]	68	6	106	1	1	139	15.7	8.15				3.3748e+08						TVVSLTQEQK		0.000113976	0	1	1	1	42741659	0	1132.62				190000000			38.05
quinone oxidoreductase isoform a [Homo sapiens]	67	15	135	15	1	329	35.2	8.44	2.41964e+09	8.77036e+08	1010411161	1.82535e+09	1.82996e+09	3.01953e+09				EVEEQHEVNEQLQAR		7.38963e-06	0	1	1	1	16262452	0	1837.87				15000000			54.13
alcohol dehydrogenase 1C [Homo sapiens]	67	18	266	6	1	375	39.8	8.29	9.51184e+08	4.24086e+09	1.38747e+08	1.03858e+09	1.02871e+10	1.4211e+09				VAKPVVEMDGDEMTR		4.33395e-11	0	1	1	6	28178832	0	1676.8				1400000000			98.03
histidine triad nucleotide-binding protein 1 [Homo sapiens]	67	6	98	6	1	126	13.8	6.95			2.6089e+07	2.98045e+09	1.5569e+08	1.44266e+09				SGTSEFLNK		0.000304252	0	1	1	6	4507677	0	982.484				4300000000	1800000		60.06
translationally-controlled tumor protein [Homo sapiens]	67	6	25	6	1	172	19.6	4.93	6.51336e+08	2160096256		721306977	5.69497e+07					LQESVMEASR		9.76268e-05	0	1	1	1	5453994	0	1149.56				28000000			50.34
GTP:AMP phosphotransferase AK3, mitochondrial isoform a [Homo sapiens]	67	14	46	14	1	227	25.6	9.16	1.43625e+08	1.27703e+09	5.61685e+08	6.64349e+08	3.76396e+07					VCEVDNELR	1¡ÁCarbamidomethyl [C2]	8.75167e-05	0	1	1	1	38016914	0	1133.53							63.54
pterin-4-alpha-carbinolamine dehydratase precursor [Homo sapiens]	67	6	46	6	1	104	12	6.8	1.21232e+09	4.86929e+08	1446761103	5.58132e+08	4.33122e+06	1.44827e+08				GEAPGAETPSLR		0.000140524	0	1	1	1	209862889	0	1184.59				74000000			19.51
SUMO-conjugating enzyme UBC9 [Homo sapiens]	67	6	13	6	1	158	18	8.66	2.46731e+08			1.67413e+08	8.01379e+07	2.04109e+08				QCVENADLPEGEK	1¡ÁCarbamidomethyl [C2]	5.88229e-06	0	1	2	1	25777600	0	1488.66				76000000			40.87
guanine nucleotide-binding protein G(I)/G(S)/G(T) subunit beta-1 [Homo sapiens]	67	14	60	7	1	340	37.4	6	592444303	1.77814e+08	3.8241e+08	7.42915e+08	2.54146e+08	1.77917e+06				QQMAEEMVEAAGEDER		7.56234e-11	0	1	1	1	54112121	0	1822.76				160000000			104.86
phenylalanine-4-hydroxylase [Homo sapiens]	67	23	64	23	1	452	51.8	6.6	9.17944e+07	2.42363e+08	6.73611e+08	3.17941e+08	2.94919e+08	7.57713e+08				LKDGEETTVEEIK		0.000103111	0	1	1	1	156151445	1	1490.76				230000000			26.94
pyruvate kinase isozymes M1/M2 isoform a [Homo sapiens]	67	26	129	3	1	531	57.9	7.84	1.13436e+09	1.48339e+07				2.47163e+07				NSEPAGLETPEAK		0.000104054	0	1	1	1	62241042	0	1342.65				85000000			34.13
superoxide dismutase [Mn], mitochondrial isoform A precursor [Homo sapiens]	67	10	71	10	1	222	24.7	8.25	1.74585e+09	1.24203e+09	1.71583e+09	1.12059e+09	3.30378e+09	4.61596e+06				EHGVGGVSQCPEPGLR	1¡ÁCarbamidomethyl [C10]	1.41247e-05	0	1	1	3	110556636	0	1678.8				18000000			48.42
6-phosphogluconolactonase [Homo sapiens]	67	11	72	11	1	258	27.5	6.05	5.34168e+08	7.48632e+08	2.99465e+08	5.29617e+08	5.00156e+07	1.69159e+08				AVEVQGPSLESGDHGK		4.51456e-06	0	1	1	4	61743954	0	1609.78				310000000			30.8
phosphoglycerate kinase 1 [Homo sapiens]	67	25	261	21	1	417	44.6	8.1	1.89205e+09	3.89421e+09	5.0289e+08	2.31389e+09	1.40648e+09	3.55539e+09				LACDVDQVTR	1¡ÁCarbamidomethyl [C3]	5.11142e-05	0	1	2	1	13654237	0	1176.57				31000000			53.4
filamin-B isoform 1 [Homo sapiens]	67	119	467	110	1	2633	281.5	5.71	1.15762e+09	1.94941e+09	1.07261e+09	1.37314e+09	1.3097e+09	1.71931e+09				EDDSIRPFK		8.24476e-06	0	1	1	10	209862837	0	1106.55				3800000000			58.48
spermidine synthase [Homo sapiens]	67	12	21	12	1	302	33.8	5.49	1.16836e+08		80812542	9.72123e+07	1.66797e+07	1.49361e+08				HIDLVEGDEGR		9.39553e-07	0	1	4	1	15991831	0	1239.6				73000000			60.19
trifunctional enzyme subunit beta, mitochondrial precursor [Homo sapiens]	66	25	155	25	1	474	51.3	9.41	5.51041e+08	3.76461e+09	1.13009e+09	2.68907e+09	2.20954e+09	8.77105e+08				TPVLSAEASTAK		0.000104054	0	1	1	1	153946395	0	1174.63				28000000			19.84
aldehyde dehydrogenase, mitochondrial isoform 1 precursor [Homo sapiens]	66	29	462	25	1	517	56.3	7.05	3.20835e+09	8.84549e+09	1.29048e+10	6.57889e+09	1.93655e+09	1.63758e+10				CSQEDHCLTSDLEDDRK	2¡ÁCarbamidomethyl [C1; C7]	7.73459e-06	0	1	2	1	7657309	1	2107.87				9700000			27
rab GDP dissociation inhibitor alpha [Homo sapiens]	66	22	49	15	1	447	50.6	5.14	1.2483e+08	8.64488e+07	4.25909e+08	6.99724e+08	5.47407e+07					LGEPSEIDQR		7.84519e-05	0	1	1	1	40018629	0	1143.56				27000000			44.39
serotransferrin precursor [Homo sapiens]	66	38	254	38	1	698	77	7.12	4.48638e+09	4.61908e+09	6.35018e+09	4.68044e+09	9.0939e+08	9.1238e+08				IYIDSNNNPER		2.18861e-05	0	1	1	2	4758012	0	1334.63				640000000			65.31
retinol-binding protein 4 precursor [Homo sapiens]	66	9	87	9	1	201	23	6.07	2.07685e+07	8.90277e+08	2.41622e+08	7.21148e+08	478320374	1.60333e+08				GLESTTLADK		0.000280396	0	1	2	1	302191615	0	1034.54				420000000			60.79
ferritin heavy chain [Homo sapiens]	66	14	30	14	1	183	21.2	5.55	1.08628e+08	1.51475e+08	9.80681e+06	65304971						GEDIQTVNIDAR		5.11142e-05	0	1	1	1	50843820	0	1330.66				48000000			39.15
4-aminobutyrate aminotransferase, mitochondrial precursor [Homo sapiens]	66	25	177	25	1	500	56.4	7.96	1.83117e+07	4.21747e+09	2.53855e+09	4.33451e+09	1.58801e+09	2.21671e+09				ATQPETTEEVTDLKR		1.97964e-05	0	1	5	2	187761324	1	1717.86				170000000			35.28
14-3-3 protein gamma [Homo sapiens]	66	12	59	8	1	247	28.3	4.89			1.8737e+09	2.01551e+09						EGQGEGETQEAAAATAAAR		5.5803e-10	0	1	1	2	207452735	0	1817.83				96000000			75.17
isocitrate dehydrogenase [NADP] cytoplasmic [Homo sapiens]	66	20	192	19	1	414	46.6	7.01	4.32566e+08	2.94687e+09	3.20799e+09	6.00104e+09	7.74598e+08	2.91945e+09				MIAAVDTDSPR		9.05874e-07	0	1	3	1	4757838	0	1175.57				230000000			62.97
dehydrogenase/reductase SDR family member 1 [Homo sapiens]	66	15	59	15	1	313	33.9	7.83	3.67963e+08	5.78852e+08	7.73685e+08	1.70169e+09	6.24024e+08	1.45828e+08				HCVSAGEPITPDVTEK	1¡ÁCarbamidomethyl [C2]	5.31662e-09	0	1	2	1	42544132	0	1739.83				180000000			66.82
keratin, type I cytoskeletal 18 [Homo sapiens]	66	38	483	36	1	430	48	5.45	2.45238e+09	17240003767	5.06101e+09	7.52417e+09	4.70356e+09	2.09305e+09				AQEPESGLSEETQVK		0.000105967	0	1	2	1	13654237	0	1631.78				32000000			35.84
rho-related GTP-binding protein RhoC precursor [Homo sapiens]	66	10	38	2	1	193	22	6.58	778056009									SDTATGGESAGHATSSQEPSGCSDQRPAEDLNIR	1¡ÁCarbamidomethyl [C22]	4.14398e-08	0	1	1	3	24307965	0	3488.52				240000000			39.91
transforming protein RhoA precursor [Homo sapiens]	66	10	53	2	1	193	21.8	6.1	2.51826e+08	940905091								DNCPYVYNTDQR	1¡ÁCarbamidomethyl [C3]	1.94981e-06	0	1	1	1	40317628	0	1544.64				140000000			52.62
thyroid receptor-interacting protein 6 [Homo sapiens]	66	16	32	16	1	476	50.3	7.37	4.3347e+07	1.55683e+08	7.21604e+07	1.15787e+08	1.32608e+07	7.92463e+07				YGPADVEDTTGSGATDSK		1.50773e-12	0	1	1	6	83376130	0	1770.77				490000000			116.75
acyl-coenzyme A synthetase ACSM2B, mitochondrial [Homo sapiens]	66	31	176	9	1	577	64.2	8.25	2.35167e+08	1.33177e+09	1.31327e+09	1.60804e+08	1.51892e+09					TEDLEATSEHFK		8.86914e-06	0	1	1	3	14043026	0	1406.64				67000000			33.64
transgelin [Homo sapiens]	66	12	81	11	1	201	22.6	8.84	2.44666e+09	1.81782e+09	1.28473e+08	1.65439e+09	3.27233e+09	2.68075e+07				EFTESQLQEGK		6.04555e-06	0	1	1	6	48255907	0	1295.61				3200000000			69.01
calpain small subunit 1 [Homo sapiens]	66	9	23	9	1	268	28.3	5.2			906733748	9.91331e+08		2.16782e+08				KDPELWGSVLLESNPYR		6.55837e-09	0	1	1	6	4758012	1	2003.02						940000000	89.84
chloride intracellular channel protein 4 [Homo sapiens]	66	15	41	15	1	253	28.8	5.59	2.19591e+08	74451060	1.72558e+08	2.91996e+08	4.94659e+07	5.28917e+07				IEQLQNHENEDIYK		9.05874e-07	0	1	1	2	4504901	0	1772.84				130000000			34.92
S-formylglutathione hydrolase [Homo sapiens]	66	12	53	12	1	282	31.4	7.02	3.28345e+08	6.10393e+08	6.29491e+08	2.01313e+09	2.03148e+08	1.48911e+08				QLAEEDLAQQR		6.80699e-06	0	3	8	1	41322916; 41322912; 41322908	0	1300.65				470000000			53.29
dihydropteridine reductase [Homo sapiens]	66	10	97	10	1	244	25.8	7.37	1.8808e+09	1.23887e+09	7.96873e+08	1.44781e+08	4.09149e+08	3.19752e+07				ENVFQEHQTLK		0.000282952	0	1	3	1	20357552	0	1372.69				220000000			19.98
alpha-actinin-4 [Homo sapiens]	66	53	331	34	1	911	104.8	5.44	2.79414e+09	3.25398e+09	2.90985e+09	5.6955e+09	8.16166e+08	2.61088e+09				GQCVNTPGDFECK	2¡ÁCarbamidomethyl [C3; C12]	2.14904e-05	0	1	1	1	281485550	0	1511.63				55000000			39.03
NADH dehydrogenase [ubiquinone] 1 alpha subcomplex subunit 5 [Homo sapiens]	66	5	6	5	1	116	13.5	5.99	2.95793e+08	403600070		76681666						EQVANSAFVER		3.06725e-05	0	1	3	3	431822403	0	1249.62				1400000000			53.16
40S ribosomal protein S3 isoform 1 [Homo sapiens]	65	15	68	15	1	243	26.7	9.66	3.03844e+08	1.75318e+09	1.23356e+09	2.25456e+09	1.34046e+09	1.45964e+08				ITVVAGEHNIEETEHTEQK		1.96615e-09	0	1	1	3	4503649	0	2164.05				320000000			50.01
dimethylaniline monooxygenase [N-oxide-forming] 3 [Homo sapiens]	65	28	145	27	1	532	60	7.78	8.46481e+08	1.44964e+09	2.92447e+08	2.75823e+09	1.90486e+08	3.05975e+09				KLEEEGEQFVK		1.84592e-06	0	2	6	4	302344767; 19923233	1	1335.68				1300000000			67.02
F-actin-capping protein subunit alpha-2 [Homo sapiens]	65	12	62	10	1	286	32.9	5.85	3.35599e+08		2.65584e+08	2.60202e+08	6.46662e+08	5.19794e+08				GEFDPGQDTYQHPPK		1.17687e-05	0	1	1	2	4501867	0	1715.77				450000000			47.31
platelet-activating factor acetylhydrolase IB subunit gamma [Homo sapiens]	65	10	21	10	1	231	25.7	6.84	3.86577e+06	108016944	7.06267e+07	1.59932e+08	5.26841e+07	9.78062e+07				NLTEQNSYSNIPHEGK		1.45167e-05	0	1	2	1	39652628	0	1830.86				100000000			26.75
hydroxysteroid dehydrogenase-like protein 2 isoform 1 [Homo sapiens]	65	20	54	20	1	418	45.4	7.99	2.33436e+08	222988568	2.44306e+08	5.38671e+08	2.63877e+07	1.3001e+09				DNSTMGYMAAK		0.000249182	0	1	2	2	153792590	0	1188.5				390000000			41.06
N(G),N(G)-dimethylarginine dimethylaminohydrolase 2 [Homo sapiens]	65	11	25	10	1	285	29.6	6.01	3.63486e+08	6.12769e+08	2.72435e+08	1.24726e+08						AVDDGVNTFK		0.000164032	0	1	1	1	48762932	0	1065.52				470000000			44.36
coatomer subunit epsilon isoform a [Homo sapiens]	65	12	35	12	1	308	34.5	5.12	2.36506e+08	5.26143e+08	3.94841e+08	5.64313e+08	2.85239e+07	5.34045e+08				ESQHIPTAEGASGSNTEEEIR		6.56301e-06	0	1	2	1	209969812	0	2242.02				25000000			40.38
carbonic anhydrase 1 [Homo sapiens]	65	11	64	11	1	261	28.9	7.12	9.04178e+08	3.30106e+08		1.39599e+08	2.58462e+08	5.25691e+08				GDSGGAFAVQDPNDK		1.16618e-05	0	1	1	1	41393602	0	1477.66				21000000			31.69
fibrinogen beta chain isoform 1 preproprotein [Homo sapiens]	65	22	95	22	1	491	55.9	8.27	1.37184e+09	9.86902e+08	4.73888e+08	1.61996e+09	5.55162e+07	3.13338e+08				ALDCSEVTVR	1¡ÁCarbamidomethyl [C4]	0.000200362	0	1	1	2	194394158	0	1149.56				34000000			34.49
S-methylmethionine--homocysteine S-methyltransferase BHMT2 isoform 1 [Homo sapiens]	65	17	71	13	1	363	40.3	5.87	2.0339e+08	9.81535e+08	6.09458e+08		1.31273e+08	3.6883e+08				ASTPGAAAQIQEVK		0.000151136	0	1	1	2	4507021	0	1370.73				26000000			20.29
NADPH--cytochrome P450 reductase [Homo sapiens]	65	32	164	32	1	680	77	5.58	4.10578e+08	1.99466e+09	5.99645e+08	2.37436e+08	3.48447e+08	4.381e+08				QAEETYENIPGQSK		7.8998e-07	0	1	1	1	24797086	0	1593.74				36000000			38.83
aspartate aminotransferase, mitochondrial precursor [Homo sapiens]	65	23	146	23	1	430	47.5	9.01	3.14427e+09	4.72995e+09	2.94499e+09	2.46092e+09	3.20066e+09	2.37783e+09				HLVGVCYTEDEAK	1¡ÁCarbamidomethyl [C6]	1.82772e-09	0	1	1	2	21359867	0	1520.7				310000000			60.56
eukaryotic translation initiation factor 1 [Homo sapiens]	65	6	14	6	1	113	12.7	7.44	9.05359e+07	1.89011e+08	1.56891e+08			2.27897e+08				QLQLAQEAAQK		1.54741e-05	0	3	8	2	41322916; 41322912; 41322908	0	1227.67				470000000			47.06
elongation factor 1-delta isoform 4 [Homo sapiens]	65	15	58	1	1	257	28.5	4.92				4.93025e+07						ACALSIEESCRPGDK	2¡ÁCarbamidomethyl [C2; C10]	5.25373e-08	0	1	1	4	156416003	0	1692.77				950000000			48.28
heterogeneous nuclear ribonucleoproteins A2/B1 isoform B1 [Homo sapiens]	65	20	143	17	1	353	37.4	8.95	5.11612e+08	4190585839	3.92282e+09	1.31402e+09	1.21841e+08	1.52714e+09				ATSLGRPEEEEDELAHR		6.13546e-08	0	1	1	2	41393599	0	1938.92				53000000			43.11
phosphatidylinositol transfer protein beta isoform [Homo sapiens]	65	14	21	11	1	271	31.5	6.87	1.1959e+08		1.32218e+08	2.67395e+08	1.44044e+06	1.74706e+08				YDDMAAAMK		0.00029076	0	2	2	3	21328448; 21464101	0	1015.42				1300000000			56.39
F-actin-capping protein subunit beta isoform 1 [Homo sapiens]	64	17	51	17	1	272	30.6	6	2.52384e+08	8.40915e+08	5.49838e+08	1549448220	7.26897e+06	4.85108e+07				HRDYETATLSDIK		1.82359e-05	0	1	1	6	12025678	1	1548.77				500000000			68.88
alcohol dehydrogenase [NADP(+)] [Homo sapiens]	64	16	77	16	1	325	36.6	6.79	2.33119e+09	2.209e+09	2.46212e+09	2.09637e+09	1.14922e+07	6.45033e+08				EIENTYANVAK		0.000124841	0	1	1	1	66346733	0	1251.62				32000000			31.38
78 kDa glucose-regulated protein precursor [Homo sapiens]	64	37	337	34	1	654	72.3	5.16	2.49309e+09	8.80954e+09	4.16122e+09	4.82676e+09	1.06064e+08	2.05328e+09				DRDGQPQVVPVEGPQR		0.000124841	0	1	1	2	188528648	1	1776.9				81000000			37.72
annexin A2 isoform 2 [Homo sapiens]	64	27	218	27	1	339	38.6	7.75	4.07541e+09	9.30181e+09	3.99522e+09	9.41331e+09	1.18109e+07	3.7085e+09				ATEPVATSNPAGDPVGSTR		2.79115e-07	0	1	2	1	149999380	0	1826.89				170000000			35.08
WD repeat-containing protein 1 isoform 1 [Homo sapiens]	64	25	112	25	1	606	66.2	6.65	1.58491e+09	1.04897e+09	3.46727e+08	3.38564e+08	3.27551e+08	8.65213e+08				VDVTEQPGLSGR		0.000231719	0	1	1	2	151101292	0	1257.64				330000000			38.03
ras-related protein Rab-14 [Homo sapiens]	64	9	25	8	1	215	23.9	6.21	5.87551e+08	3.21873e+08		7.96194e+08	3.05755e+08	3.17335e+08				ALAEEVEQVHR		1.68963e-07	0	1	1	5	22035653	0	1280.66				130000000			77.18
elongation factor 1-delta isoform 2 [Homo sapiens]	64	16	71	2	1	281	31.1	5.01			3.2275e+09	50257451						KEEELQAALAR		3.31028e-06	0	3	8	11	224831241; 13124879; 12667788	1	1257.68				3200000000			55.72
calcineurin-like phosphoesterase domain-containing protein 1 isoform a [Homo sapiens]	64	13	37	13	1	314	35.5	6.2	7.33718e+07	457348253	4.41678e+08	1.88649e+08	7.40042e+07	1.29588e+09				VILGSEAAQQHPEEVR		8.15771e-12	0	1	2	5	86792661	0	1762.91				560000000			111.11
eukaryotic translation initiation factor 3 subunit I [Homo sapiens]	64	14	31	14	1	325	36.5	5.64	3.34653e+08	153468882	236371223	1.10202e+08	7.76711e+07	1.01858e+08				TWEQQQEVVSR		4.27401e-06	0	2	3	1	62198235; 171906575	0	1389.68				240000000			60.66
elongation factor 1-alpha 1 [Homo sapiens]	64	16	458	8	1	462	50.1	9.01	1.74e+09	7.37675e+08		5.9174e+09	8.35897e+09	2.891e+08				DLGLAQDSATSTK		7.98949e-05	0	1	1	2	23308751	0	1306.65				770000000			41.65
rab GDP dissociation inhibitor beta isoform 1 [Homo sapiens]	64	27	105	20	1	445	50.6	6.47	3.43993e+08	9.09819e+08	1931002032	2.48531e+09	4.77436e+08	2.27886e+08				GAGQQQSQEMMEVDR		3.0385e-08	0	1	1	1	4506013	0	1693.73				81000000			69.58
flavin reductase (NADPH) [Homo sapiens]	64	8	116	8	1	206	22.1	7.65	1.33784e+09	1.18769e+08	609845067	1.23521e+09	1.54036e+09	1.48752e+09				ENEGFTVTAEGK		2.91326e-06	0	1	1	4	115298678	0	1281.6				170000000			54.78
putative peptidyl-tRNA hydrolase PTRHD1 [Homo sapiens]	64	5	10	5	1	140	15.8	9.1		1.48743e+08	9.3519e+07	9.31373e+07						HQLLEADISAHEDR		1.1978e-08	0	2	3	3	306966132; 194595509	0	1633.79				430000000			72.14
lamin isoform A [Homo sapiens]	64	37	209	4	1	664	74.1	7.02	1.26401e+08	9.93275e+08	164480856	6.74786e+08	1.1699e+07	6.09017e+07				QREELGQGLQGVEQK		0.000178025	0	1	1	2	19920317	1	1698.88				190000000			59.79
heterogeneous nuclear ribonucleoprotein L isoform a [Homo sapiens]	63	21	82	20	1	589	64.1	8.22		1.75109e+08	5.02132e+08	2.29078e+08	4.6949e+08	5.50569e+08				QGGITSDQAAVISK		1.13469e-05	0	1	1	1	22749079	0	1374.72				16000000			17.95
stromal cell-derived factor 2-like protein 1 precursor [Homo sapiens]	63	7	17	7	1	221	23.6	7.03	7.35018e+07	2.40114e+08	4.66384e+07	4.835e+07						EVEERPAPTPWGSK		3.62659e-06	0	1	1	1	5031601	0	1582.79				65000000			28.34
ADP-ribosylation factor 4 [Homo sapiens]	63	9	94	6	1	180	20.5	7.14	224367947	7.36743e+08	4.46853e+08	9.58183e+08	2.26926e+07	3.07576e+08				LDEAVAEAHLGK		5.67145e-06	0	1	2	2	9951915	0	1252.65				200000000			42.79
3-mercaptopyruvate sulfurtransferase isoform 2 [Homo sapiens]	63	13	94	13	1	297	33.2	6.6	1.93377e+09		1.2347e+09	2.55481e+09	1.70992e+09	8.25918e+08				QVVEAAQAPIQER		9.41335e-05	0	1	1	1	20070205	0	1438.76				73000000			43.26
transthyretin precursor [Homo sapiens]	63	5	13	5	1	147	15.9	5.76			2.17892e+08	4.99989e+08	4.56565e+07	259895687				IQALQQQADEAEDR		3.02764e-10	0	1	1	6	4507651	0	1614.77				2300000000			93.84
protein S100-A9 [Homo sapiens]	63	6	12	6	1	114	13.2	6.13	5.4984e+07	1.66718e+08	5.2674e+08	2.34893e+08						FVCYCEGEESGEGDR	2¡ÁCarbamidomethyl [C3; C5]	2.08426e-07	0	1	1	1	39930541	0	1793.67				26000000			58.12
14-3-3 protein epsilon [Homo sapiens]	63	14	147	12	1	255	29.2	4.74	3.01704e+08	2.47489e+07	3.31492e+09	2.45635e+09		2.74617e+09				GAPLNTPVTEDR		3.64762e-05	0	1	1	3	119703746	0	1269.64				29000000			55.39
COMM domain-containing protein 9 isoform 1 [Homo sapiens]	63	8	20	8	1	198	21.8	5.88	2.95212e+07	1.22586e+08		2.35283e+08	1.05831e+08					MDPNCSCAAGDSCTCAGSCK	5¡ÁCarbamidomethyl [C5; C7; C13; C15; C19]; 1¡ÁAcetyl [N-Term]	4.70876e-08	0	1	1	1	5174764	0	2250.76				27000000			39.46
glutamate dehydrogenase 1, mitochondrial precursor [Homo sapiens]	63	29	346	9	1	558	61.4	7.8	4.51371e+09	7.12652e+09	5.03412e+07	6.49147e+06	1.3106e+07	2.40004e+07				GNPTVEVDLHTAK		5.22427e-06	0	1	2	2	301897477	0	1380.71				270000000			50.4
transketolase isoform 2 [Homo sapiens]	63	27	177	27	1	631	68.8	7.52	2.05521e+09	2.99941e+09	680571332	6.15243e+08	1.29246e+09	3.97936e+08				QLHEYETELEDERK		4.70872e-05	0	1	4	3	13124879	1	1818.85				78000000			34.32
eukaryotic initiation factor 4A-I isoform 1 [Homo sapiens]	63	21	93	12	1	406	46.1	5.48	1.93874e+08	4.43023e+08	1.70372e+08	5.09574e+08	2.06432e+08	3.94509e+08				NKEDQYDHLDAADMTK		3.10306e-09	0	1	1	2	38327039	1	1893.83				230000000			57.44
betaine--homocysteine S-methyltransferase 1 [Homo sapiens]	63	20	145	16	1	406	45	7.03	4.31654e+08	1.40138e+09	4.47917e+09	1.21296e+09	1.54222e+09	1.66443e+09				DSSCGTGYELTEDNSCK	2¡ÁCarbamidomethyl [C4; C16]	1.31226e-08	0	2	4	3	34734066; 34734062	0	1922.74				150000000			84.57
tubulin alpha-1C chain [Homo sapiens]	63	19	321	7	1	449	49.9	5.1	5.1297e+08	1.01976e+10	4.86755e+09	9.0067e+07	9.06799e+08	7.5718e+07				ADFAQACQDAGVR	1¡ÁCarbamidomethyl [C7]	2.22176e-07	0	1	1	2	106049528	0	1408.63				910000000			64.43
alpha-actinin-1 isoform b [Homo sapiens]	63	49	306	1	1	892	103	5.41	1.30914e+08	329494264								TVFAEHISDECK	1¡ÁCarbamidomethyl [C11]	4.82603e-07	0	1	2	2	4506649	0	1435.65				290000000			43.66
NADH dehydrogenase [ubiquinone] 1 alpha subcomplex subunit 12 isoform a [Homo sapiens]	63	7	19	7	1	145	17.1	9.63	1.21759e+08				7.66098e+07	1.00113e+08				DISTNYYASQK		4.9735e-05	0	1	1	7	4507677	0	1289.6				1900000000			54.59
tubulin alpha-1A chain isoform 1 [Homo sapiens]	63	19	394	6	0	451	50.1	5.06	2.85505e+09	1.01976e+10	4.86755e+09	35551987	1.5126e+09	2.89946e+09				ETVAVKPTENNEEEFTSK		1.6085e-09	0	1	1	1	84043963	0	2051.98				38000000			54.34
tubulin alpha-1B chain [Homo sapiens]	63	19	406	7	0	451	50.1	5.06	2.85505e+09	1.01976e+10	4.86755e+09	3.90609e+07	3.99826e+09	1548311693				VGIPVTDENGNR		8.99418e-05	0	1	1	1	23618867	0	1270.64				180000000			49.7
proteasome activator complex subunit 1 isoform 1 [Homo sapiens]	63	18	112	18	1	249	28.7	6.02	1.70536e+09	8.89274e+08	3.5625e+08	1.72381e+09	6.67778e+08	255553495				TYDPSGDSTLPTCSK	1¡ÁCarbamidomethyl [C13]	1.10335e-08	0	1	1	1	7706254	0	1628.71				110000000			64.25
peroxiredoxin-2 [Homo sapiens]	63	10	103	9	1	198	21.9	5.97	1.42989e+09	136772232	1.58221e+09	2062060774	1.99636e+09	8.92485e+08				ESDQGAYTCEAMNAR	1¡ÁCarbamidomethyl [C9]	2.16175e-07	0	1	1	2	126012571	0	1702.68				99000000			37.86
stress-70 protein, mitochondrial precursor [Homo sapiens]	63	31	216	31	1	679	73.6	6.16	3.3273e+09	1.59738e+09	2.26884e+09	1.15264e+09	1.17305e+07	6.02555e+08				NEEEVNNLVK		0.000265534	0	1	1	4	19923817	0	1187.59				460000000			37.62
protein disulfide-isomerase A3 precursor [Homo sapiens]	63	27	198	26	1	505	56.7	6.35	1.93134e+09	1.95332e+09	4.37417e+09	4092313225	2.26463e+09	5.59248e+09				DGMVSFHDNPEK		0.000130655	0	1	2	1	23238222	0	1375.59				44000000			27.15
reticulocalbin-1 precursor [Homo sapiens]	63	12	40	12	1	331	38.9	5	1.99827e+08	5.02563e+08	2.36617e+08	6.11747e+08						NEEENIYSVPHDSTQGK		7.52573e-06	0	1	1	1	150417981	0	1946.87				9600000			29.34
complement C3 precursor [Homo sapiens]	63	79	431	79	1	1663	187	6.4	1.90673e+09	2.72335e+09	9.48978e+08	2.21581e+09	1.77351e+09	1.37843e+09				GSACEEDVDECAQEPPPCGPGR	3¡ÁCarbamidomethyl [C4; C11; C18]	1.51314e-10	0	1	3	3	110347431	0	2416.94				25000000			71.77
D-beta-hydroxybutyrate dehydrogenase, mitochondrial precursor [Homo sapiens]	62	15	147	15	1	343	38.1	8.95	1.90331e+09	2.22444e+09	8.38665e+08	1.53488e+09	1.58076e+09	1.6591e+08				DSSSTDSANEKPALIPR		1.20113e-09	0	1	2	1	154426310	0	1787.88				86000000			58.94
ATP synthase subunit e, mitochondrial [Homo sapiens]	62	5	15	5	1	69	7.9	9.35	6.77453e+07	5.81264e+08	2.38903e+07	5.43552e+07		1.28313e+08				QSGQCLDIDECR	2¡ÁCarbamidomethyl [C5; C11]	3.68038e-08	0	1	1	5	19743803	0	1480.62				760000000			86.65
actin-related protein 2/3 complex subunit 5 isoform 1 [Homo sapiens]	62	7	20	6	1	151	16.3	5.67	1.17609e+09			1.87614e+08	60736381	2.07077e+08				MIVDPVEPHGEMK		3.19163e-06	0	1	1	1	5032179	0	1481.71				170000000			46.39
catalase [Homo sapiens]	62	27	266	27	1	527	59.7	7.39	5.35464e+09	4453055237	1.41725e+09	5.54864e+09	2.60478e+09	1.96662e+09				INENDPEYIR		0.000181293	0	1	2	1	9943848	0	1262.6				110000000			48.79
non-specific lipid-transfer protein isoform 8 proprotein [Homo sapiens]	62	21	119	1	1	466	50.3	7.02				1.57073e+07						SSTETCYSAIPK	1¡ÁCarbamidomethyl [C6]	9.94217e-05	0	1	4	3	256222411	0	1343.61				350000000			31.07
alpha-enolase isoform 1 [Homo sapiens]	62	20	492	16	1	434	47.1	7.39	7.36091e+09	1.15039e+10	2.46469e+09	3.3329e+09	2.32096e+08	1.66848e+09				YLAEVACGDDR	1¡ÁCarbamidomethyl [C7]	2.74923e-05	0	1	1	1	5803227	0	1268.56				430000000			51.86
myosin regulatory light chain 12B [Homo sapiens]	62	9	118	3	1	172	19.8	4.84	4.08847e+09	361994885	2.73005e+08	7157080001						SIGYDDTDESHCAEHIESR	1¡ÁCarbamidomethyl [C12]	4.07703e-12	0	1	1	3	34577059	0	2220.91				560000000			91.74
myosin regulatory light polypeptide 9 isoform a [Homo sapiens]	62	9	57	3	1	172	19.8	4.92		1.13113e+09		2.17694e+09						LDDCGLTEAR	1¡ÁCarbamidomethyl [C4]	1.81253e-06	0	1	1	1	42822874	0	1149.52				450000000			69.28
gamma-synuclein [Homo sapiens]	62	7	8	7	1	127	13.3	4.86			9.93588e+07	7.4416e+07		4.74254e+06				LETELQEATK		0.00021744	0	1	1	2	188219599	0	1161.6							33.76
plastin-2 [Homo sapiens]	62	30	160	23	1	627	70.2	5.43	8.35511e+08	1.50705e+09	8.13659e+08	1.30029e+09	9.04392e+08	1.01893e+09				ADEASELACPTPK	1¡ÁCarbamidomethyl [C9]	4.39264e-06	0	1	1	1	41872631	0	1388.64				980000000			56.21
delta(3,5)-Delta(2,4)-dienoyl-CoA isomerase, mitochondrial precursor [Homo sapiens]	62	14	138	14	1	328	35.8	8	8.67481e+08	5.24429e+09	1.55175e+09	4.55824e+08	4.34281e+08	4.66817e+08				LGAGPDGVEEIKR		4.8393e-05	0	1	1	1	4759050	1	1340.72				30000000			45.46
acyl-coenzyme A thioesterase 13 isoform 1 [Homo sapiens]	62	5	20	5	1	140	15	9.14	5.88218e+08	1304890908	58302567	118608824	2.72783e+07	4.06162e+07				YLAEVATGEK		0.000162547	0	1	1	1	21464101	0	1080.56				1000000000			58.77
UDP-glucose 4-epimerase [Homo sapiens]	62	13	33	13	1	348	38.3	6.73	1.54861e+08	2.09507e+08	3.84557e+08	7.44571e+08	77254722	3.9548e+08				TVGIHPTCSEEVVK	1¡ÁCarbamidomethyl [C8]	3.00255e-07	0	1	1	3	22035672	0	1555.78				440000000			38.62
neuroblast differentiation-associated protein AHNAK isoform 1 [Homo sapiens]	62	194	595	194	1	5890	628.7	6.15	1.0477e+09	2.38363e+09	2.26488e+09	5.98657e+09	4.61592e+08	1.3328e+09				ESVFTVEGGHR		4.37745e-05	0	1	2	3	221307584	0	1217.59				320000000			42.24
enoyl-CoA hydratase domain-containing protein 2, mitochondrial isoform 1 [Homo sapiens]	62	13	46	13	1	292	31.1	8.72	2.99741e+08	1.36516e+08	5.78585e+08	3.32766e+08	2.78979e+08	8.98697e+08				ELVSCSNCTDYQAR	2¡ÁCarbamidomethyl [C5; C8]	4.02088e-07	0	1	1	2	16306548	0	1702.72							38.84
bifunctional epoxide hydrolase 2 isoform a [Homo sapiens]	62	20	85	20	1	555	62.6	6.28	9.28818e+08	7.16779e+08	2.84697e+08	2.02665e+09	4.62086e+08	8.31985e+08				GHVSSHDEQQVEAGAVQLR		8.19351e-07	0	1	1	1	339275976	0	2047				13000000			42.57
60S ribosomal protein L9 [Homo sapiens]	62	10	59	10	1	192	21.9	9.95	9.80074e+08	5.58475e+08	1.8456e+07	1.4818e+08	79709874	3.35911e+08				DQDNMQAELNR		0.000265534	0	1	1	1	4758648	0	1333.58				27000000			35.86
lamin isoform C [Homo sapiens]	62	34	167	1	1	572	65.1	6.84				1553603832						DGTHVVENVDATHIGK		2.90389e-05	0	1	1	1	119395709	0	1691.83				18000000			41.41
PREDICTED: adenylate kinase isoenzyme 4, mitochondrial-like [Homo sapiens]	62	11	50	11	1	223	25.3	8.4	6.32328e+08	8.58465e+08	5.77333e+08	3.6147e+08	3.30324e+07	2.42584e+08				VTVLDTNDNAPK		0.000296084	0	1	2	1	27754773	0	1286.66				23000000			16.95
asialoglycoprotein receptor 1 isoform a [Homo sapiens]	62	15	48	15	1	291	33.2	5.5	3.92583e+07	8.37855e+08	4.25013e+08	4.4321e+08						VVDSMEDEVQR		3.40216e-06	0	1	1	1	4758340	0	1306.59				110000000			53.43
bifunctional purine biosynthesis protein PURH [Homo sapiens]	62	28	95	28	1	592	64.6	6.71	4.48052e+08	2.31491e+08	5.50347e+08	3.36178e+08	2.59201e+08	3.50709e+08				QDPSVLHTEEMR		1.85623e-08	0	1	1	2	19923193	0	1441.67				390000000			101.04
protein NipSnap homolog 1 isoform 1 [Homo sapiens]	62	12	76	12	1	284	33.3	9.31	1.06645e+09	1.63714e+09	4.43894e+08	1.06777e+09	1.02235e+09	5.80091e+08				KFEEEGNPYYSSAR		3.9237e-05	0	1	1	1	11545863	1	1676.76				140000000			39.2
pyruvate kinase isozymes M1/M2 isoform b [Homo sapiens]	62	25	118	2	1	531	58	7.71	3.41678e+07	1.23454e+07		30752516						EQIVPKPEEEVAQK		1.70512e-07	0	1	4	3	313569822	0	1623.86				350000000			41.23
ES1 protein homolog, mitochondrial isoform Ia precursor [Homo sapiens]	62	10	34	10	1	268	28.1	8.27	1.8797e+09	39581901	6.54817e+08	4.28153e+08	1.00147e+09					VVIQSNDDIASR		1.07424e-05	0	1	2	1	145309309	0	1316.68				98000000			54.76
elongation factor Tu, mitochondrial precursor [Homo sapiens]	62	21	118	21	1	455	49.8	7.61	1.91699e+09	5.63384e+08	1.11706e+09	1.76866e+09	8.64419e+08	1.36161e+09				MREDYDSVEQDGDEPGPQR		3.34063e-06	0	1	2	1	410171313	1	2222.93				82000000			40.6
elongation factor 2 [Homo sapiens]	62	41	256	40	1	858	95.3	6.83	1.07902e+09	2.68507e+09	2.24965e+09	4.96129e+09	1.10076e+09	1.52951e+09				GNVATEISTER		2.12952e-05	0	1	1	1	105990532	0	1176.59				150000000			59.44
nitrilase homolog 1 isoform 4 [Homo sapiens]	62	12	51	12	1	291	31.8	6.87	3.45409e+08	1.04649e+08	2.55959e+08		2.25079e+07	2.16909e+08				EAAYHPEVAPDVR		2.19541e-06	0	1	1	2	223029410	0	1453.71				250000000			50.65
2'-deoxynucleoside 5'-phosphate N-hydrolase 1 isoform 1 [Homo sapiens]	61	6	29	6	1	174	19.1	5.05	2.65792e+08	26728586	450861255	2.82855e+07	5.08668e+07	4.81606e+08				EGSVTSVNLTK		6.65822e-05	0	1	3	3	312032403	0	1134.6				1100000000			45.48
aspartate--tRNA ligase, cytoplasmic [Homo sapiens]	61	29	63	29	1	501	57.1	6.55	9.66398e+07	3.62557e+08	3.52923e+08	4.75307e+08	8.98476e+07	1.50678e+08				AEAAVESAVAGPQGR		7.73459e-06	0	1	1	1	74315356	0	1412.71							44.92
serine/threonine-protein phosphatase PP1-beta catalytic subunit isoform 1 [Homo sapiens]	61	15	45	6	1	327	37.2	6.19	5.80509e+08		2.52067e+08	4.76711e+07	1.82613e+08					GQPDVVVKEDEEYK		3.08589e-07	0	1	1	4	4557237	1	1634.79				350000000			61.49
chromatin complexes subunit BAP18 isoform 1 [Homo sapiens]	61	7	11	7	1	192	19.9	5.66	6.41782e+07		8.68945e+07							LGGDEGTSQTSFETSNR		9.36825e-06	0	1	1	1	5031651	0	1785.79				8200000			37.93
tubulin beta-6 chain [Homo sapiens]	61	16	64	7	1	446	49.8	4.88		1.41093e+07	2.05627e+08	1.92396e+08	1.11408e+08	6.00088e+07				SQDDIIPPSR		0.000110904	0	1	1	4	55743096	0	1127.57				260000000			58.9
thymidine phosphorylase isoform 1 proprotein [Homo sapiens]	61	20	101	20	1	482	49.9	5.53	338402919	2.63623e+09	1458703175	1.58646e+09	1.08921e+09	8.84936e+06				ETGGAEGTGDAVLGEK		1.62907e-07	0	1	1	1	339275976	0	1490.7				36000000			56.61
ketohexokinase isoform b [Homo sapiens]	61	15	112	4	1	298	32.5	6.32	120659952	4478273359		17079567						SAVGHEYVAEVEK		4.91493e-07	0	1	1	1	167234422	0	1417.7				150000000			47.71
annexin A6 isoform 1 [Homo sapiens]	61	36	243	36	1	673	75.8	5.6	3.18482e+09	3.46307e+09	3.54774e+09	3.3239e+09	8.17795e+08	2.31263e+09				EVDGEGKPYYEVR		1.70037e-06	0	1	2	1	86792661	0	1540.73				100000000			45.3
haloacid dehalogenase-like hydrolase domain-containing protein 3 [Homo sapiens]	61	10	36	10	1	251	28	6.71	1.62043e+08	2.56097e+08	1.03931e+08	150824113		1.13325e+08				VNHEPEPAGGATPGATLPK		0.000155318	0	1	10	1	21536400	0	1842.93				86000000			36.4
short/branched chain specific acyl-CoA dehydrogenase, mitochondrial precursor [Homo sapiens]	61	18	155	18	1	432	47.5	6.99	1.18285e+09	1.9642e+09	4.09852e+09	1.56937e+08	1.15676e+08	7.37411e+08				AITPQAQEELQK		7.36036e-05	0	1	2	1	21493022	0	1355.72				71000000			38.37
spectrin beta chain, non-erythrocytic 1 isoform 1 [Homo sapiens]	61	114	432	12	1	2364	274.4	5.57	8.61981e+08	1.28875e+09	5.61696e+07	8.4906e+08	3.46328e+08	8.60672e+06				SQMSGVEAAASDPSEK		2.68355e-06	0	1	1	1	150010552	0	1593.71				21000000			22.2
ribonuclease UK114 [Homo sapiens]	61	5	74	5	1	137	14.5	8.68	3.32824e+08	1131160338	4.43105e+09			1.58187e+09				CAEENCFIQK	2¡ÁCarbamidomethyl [C1; C6]	1.30112e-05	0	1	1	2	115298678	0	1298.55				270000000			49.32
ornithine carbamoyltransferase, mitochondrial precursor [Homo sapiens]	61	16	116	16	1	354	39.9	8.63	1.31413e+09	6.16877e+08		2.21222e+09	4.4404e+09	8.45522e+08				KATDAEADVASLNR		3.1892e-09	0	3	6	2	27597085; 42476296; 47519616	1	1460.73				390000000			98.54
malate dehydrogenase, mitochondrial precursor [Homo sapiens]	61	16	197	16	1	338	35.5	8.68	2.48871e+09	7.71188e+09	3.78043e+09	4.79504e+09	3.17208e+09	4.76357e+09				DINAYNCEEPTEK	1¡ÁCarbamidomethyl [C7]	2.9305e-05	0	1	1	2	4758638	0	1582.67				1400000000	340000		44.38
ethylmalonyl-CoA decarboxylase isoform 5 [Homo sapiens]	61	13	32	13	1	307	33.7	8.21	2.95239e+08	3.53714e+08	4.41521e+08	579613730	2.36516e+08					CVCNPGFTGEDCGSR	3¡ÁCarbamidomethyl [C1; C3; C12]	1.53335e-05	0	1	1	1	188528648	0	1715.66				47000000			37.85
acetyl-CoA acetyltransferase, cytosolic [Homo sapiens]	61	13	46	13	1	397	41.3	6.92	1.06661e+08	5.34459e+08	4.93089e+08	9.80996e+08	4.56738e+08	4.17415e+08				MTTETASEDDNFGTAQSNK		2.48676e-05	0	1	1	1	54607053	0	2046.86				12000000			10.54
rho GDP-dissociation inhibitor 2 [Homo sapiens]	61	11	56	11	1	201	23	5.21	1023254141	2.56729e+08	4.71203e+08	7.25934e+08	6.31949e+08	2.17687e+08				CVANNQVETLEK	1¡ÁCarbamidomethyl [C1]	3.90125e-06	0	1	1	1	31621305	0	1404.68				250000000			54.3
homogentisate 1,2-dioxygenase [Homo sapiens]	61	18	82	18	1	445	49.9	6.96	9.57088e+08	3.40685e+08	3.96943e+08	4.93809e+08	8.83171e+08	7.23061e+08				NDAGQAECSCQVTVDDAPASENTK	2¡ÁCarbamidomethyl [C8; C10]	1.54102e-10	0	2	4	1	116008192; 116008188	0	2567.06				24000000			55.41
elongation factor 1-alpha 2 [Homo sapiens]	61	15	350	7	1	463	50.4	9.03	1220534353		533374392	1.31667e+09	2.77657e+08	130139740				ASLEDAPVDDLTR		2.74606e-11	0	1	2	2	27477136	0	1401.69				200000000			115.73
5-formyltetrahydrofolate cyclo-ligase isoform a [Homo sapiens]	61	9	24	9	1	203	23.2	7.88	103198080	2.35502e+08	6.32758e+08		2.79176e+08					VQEQLGNDVVEK		1.41247e-05	0	1	1	1	4557839	0	1357.7				160000000			44.27
3-oxo-5-beta-steroid 4-dehydrogenase isoform 1 [Homo sapiens]	61	16	60	15	1	326	37.4	7.5	5.28603e+08	2.36726e+09	6.09917e+08	3.77685e+08	3.15938e+08	1.55956e+08				ISHATEELETYR		6.90832e-08	0	1	8	1	350994423	0	1448.7				57000000			77.56
S-adenosylmethionine synthase isoform type-1 [Homo sapiens]	61	14	97	12	1	395	43.6	6.29	1.40846e+09	3.96692e+09	6.07932e+07	4.60636e+08	7.0934e+07	3.62575e+07				DPASDQMQHWK		0.000145734	0	1	1	1	4557014	0	1342.58				75000000			21.56
calumenin isoform c precursor [Homo sapiens]	61	16	39	5	1	323	38	4.63			289182461	4.96969e+08		3.24019e+07				HGESAWNLENR		2.06533e-07	0	1	1	7	4505753	0	1312.6				1400000000			64.05
dnaJ homolog subfamily B member 9 precursor [Homo sapiens]	61	10	30	10	1	223	25.5	8.27	6.69442e+08	1.02549e+08	1.21408e+08	7.1118e+08	181317406	5.36785e+08				IVLANDPDADR		3.45338e-05	0	1	1	5	63055049	0	1198.61				610000000			57.74
T-complex protein 1 subunit alpha isoform a [Homo sapiens]	61	25	72	25	1	556	60.3	6.11	4.39774e+08	7.83094e+08	9.09161e+08	533754244	1.33953e+08	4.16237e+08				FADTVQGEVR		0.00029076	0	1	2	1	4503065	0	1121.56				87000000			74.83
alpha-actinin-1 isoform a [Homo sapiens]	61	49	304	1	1	914	105.5	5.41	56410736									GIIDSTVGEHR		8.36191e-05	0	1	2	2	48255957	0	1183.61				65000000			54.89
filamin-A isoform 1 [Homo sapiens]	61	102	579	95	1	2639	279.8	6.05	2.11759e+09	3.0951e+09	2.52235e+09	2.64399e+09	1.63107e+09	1.03801e+09				ESHGCPEVTVINER	1¡ÁCarbamidomethyl [C5]	0.000143105	0	1	3	1	282847406	0	1626.75				8300000			18.1
vesicle-trafficking protein SEC22b precursor [Homo sapiens]	61	8	22	8	1	215	24.7	8.51	2.17727e+08		7.73518e+08	238682693	1.11079e+07	1.21918e+09				LASELADPDQPR		2.39003e-07	0	1	1	1	380503862	0	1311.65							53.48
hydroxyacid oxidase 1 [Homo sapiens]	61	17	75	17	1	370	40.9	8.09	4.98874e+08	3.24465e+09	6.19951e+08	4.953e+07	3.9376e+07	1.4004e+09				TNLDESDVQPVK		7.12476e-06	0	1	1	3	7657015	0	1344.66				250000000			46.59
tRNA methyltransferase 112 homolog [Homo sapiens]	61	5	9	5	1	125	14.2	5.26				2.54767e+08	2.02679e+07	1.1418e+08				ALAAGGYDVEK		6.41983e-05	0	1	1	2	4885381	0	1093.55				170000000			47.69
N(G),N(G)-dimethylarginine dimethylaminohydrolase 1 isoform 1 [Homo sapiens]	61	15	66	14	1	285	31.1	5.81	2.01311e+08	6.53555e+08	1.9303e+08	8.78506e+08	1.91579e+07	6.33417e+08				RSENEEFVEVGR		7.21077e-07	0	1	2	1	510025468	1	1450.69				72000000			34.5
beta-ureidopropionase [Homo sapiens]	61	17	113	17	1	384	43.1	6.54	4.03747e+08	5.44923e+08	4.09769e+08	2.17119e+08	3.35572e+08	9.98493e+08				KCEAEEAEPPAATQPQTSETQTSHLPESER	1¡ÁCarbamidomethyl [C2]	2.97528e-07	0	1	3	1	7662238	1	3338.51				34000000			38.8
glyoxylate reductase/hydroxypyruvate reductase [Homo sapiens]	61	16	175	16	1	328	35.6	7.39	4.80177e+08	5.30961e+09	5.80131e+08	3.18877e+09	3.38256e+09	1.21142e+09				VGMVETNSQDRPVDDVK		4.14437e-05	0	1	1	1	7706339	0	1888.91				180000000			32.12
succinate dehydrogenase [ubiquinone] flavoprotein subunit, mitochondrial [Homo sapiens]	61	24	190	24	1	664	72.6	7.39	9.64154e+08	9.5051e+08	8.75831e+08	1.13281e+09	1.02408e+09	1.68748e+08				TPVEPEVAIHR		1.59514e-06	0	1	2	2	226246671	0	1247.67				170000000			50.71
prohibitin-2 isoform 1 [Homo sapiens]	61	16	73	16	1	299	33.3	9.83	1.00844e+09		3.55327e+08	1.09311e+09	7.64009e+08	8.47043e+08				KQEVQAWDGEVR		1.77975e-06	0	1	2	2	148727331	1	1444.72				170000000			78.64
serine--pyruvate aminotransferase [Homo sapiens]	60	17	202	17	1	392	43	8.4	5.78893e+09	5.35357e+09	2.75731e+09	2.186e+09	1.9921e+09	3.53793e+09				RFEAEPLPENTNR		1.52399e-06	0	1	1	1	13559514	1	1572.78				14000000			56.06
transgelin-2 isoform a [Homo sapiens]	60	12	60	11	1	220	24.4	8.25	1.43105e+09	2.85539e+09	8.38645e+06	3.01486e+08	9.84465e+08	2.09884e+09				VVTDTDETELAR		2.10337e-07	0	1	1	1	4758256	0	1348.66				490000000			63.74
dynein light chain roadblock-type 1 [Homo sapiens]	60	4	5	4	1	96	10.9	7.25			3.60489e+08	290341339		1.08931e+08				HTVDDGLDIR		5.67145e-06	0	1	1	1	21361794	0	1140.56				350000000			72.4
fucose mutarotase isoform 1 [Homo sapiens]	60	5	12	5	1	154	16.8	5.58			4.78343e+06		3.26674e+08	4.38679e+08				DGVIEASINHEK		3.58169e-05	0	1	1	2	25777612	0	1311.65				250000000			32.62
carbonic anhydrase 2 [Homo sapiens]	60	12	37	12	1	260	29.2	7.4	8.01882e+08	6.21678e+08	5.509e+08	2.75174e+08		1.10801e+08				IEGEGSVLQAK		0.000179652	0	1	1	1	19913412	0	1130.61				380000000			40.36
thioredoxin reductase 2, mitochondrial precursor [Homo sapiens]	60	17	52	16	1	524	56.5	7.5	4.41133e+07	2.52745e+07	3.67944e+08	3.63104e+08	1.30701e+08	3.98521e+08				QTWTDEGSVSER		0.000227546	0	1	2	1	94818901	0	1394.62				35000000			48.57
nicotinamide phosphoribosyltransferase precursor [Homo sapiens]	60	21	69	21	1	491	55.5	7.15	4.1185e+08	5.45777e+08	1.71125e+08	4.06321e+08	4.47539e+08	1.26538e+08				KIQVLQQQADDAEER		4.9876e-09	0	2	6	3	24119203; 499137518	1	1770.9				360000000			93.41
apolipoprotein E precursor [Homo sapiens]	60	17	80	17	1	317	36.1	5.73	1.56057e+08	1.02482e+09	1.8715e+09	3.81475e+09	6.27329e+08	5.22006e+08				EDTQTLQSLQK		9.94217e-05	0	1	1	1	38176300	0	1290.65				54000000			33.85
liver carboxylesterase 1 isoform a precursor [Homo sapiens]	60	29	412	29	1	568	62.6	6.6	7.26129e+09	6.43465e+08	3.47349e+09	1.0017e+10	7.15717e+09	8.48901e+09				GHENVEAAQAEYIEK		5.44466e-11	0	1	2	1	119943100	0	1687.79				200000000			77.04
glutathione S-transferase omega-1 isoform 1 [Homo sapiens]	60	19	101	19	1	241	27.5	6.6	1.89593e+09	1.99563e+09	8.12787e+07	8.92379e+09	5.40549e+08	4.22617e+08				LNMTPEEAER		4.22066e-05	0	1	1	1	4503521	0	1189.55				120000000			59.3
fructose-bisphosphate aldolase C [Homo sapiens]	60	17	59	13	1	364	39.4	6.87		182650645	8.48937e+08	317561079	9.84567e+07	1.02679e+08				KQEELQQLEQQR		8.06262e-05	0	3	8	2	41322916; 41322912; 41322908	1	1556.8				230000000			47.6
dihydropyrimidinase-related protein 2 isoform 1 [Homo sapiens]	60	24	93	21	1	677	73.5	6.35	1.07075e+09	1.0973e+09	1.11755e+09	3.41656e+08	4.08137e+07	9.22801e+08				NLEVSSCVGSGGSSEAR	1¡ÁCarbamidomethyl [C7]	3.61381e-08	0	1	1	1	110556636	0	1695.76				32000000			56.49
spectrin alpha chain, non-erythrocytic 1 isoform 3 [Homo sapiens]	60	131	514	2	1	2452	282.1	5.34			4.38412e+08	271954073						QDAQDLYEAGEK		4.88363e-05	0	1	1	1	4502105	0	1366.61				73000000			33.51
haptoglobin isoform 1 preproprotein [Homo sapiens]	60	19	73	12	1	406	45.2	6.58	1.50044e+09	1967913386	4.73801e+07	2.46863e+08	9.1351e+07	4.47489e+08				RTDEEGKDVPDHAVLEMK		0.000125982	0	1	2	1	21536326	2	2069				4000000			34.14
sulfide:quinone oxidoreductase, mitochondrial [Homo sapiens]	60	22	83	22	1	450	49.9	9.11	5.68366e+08	1.29454e+09	4.57916e+08	3.29071e+08	1.78915e+08	1.95378e+08				GNETSFVPSR		9.67416e-05	0	1	2	2	13124879	0	1093.53				76000000			58
serine/threonine-protein phosphatase PP1-alpha catalytic subunit isoform 1 [Homo sapiens]	60	15	46	3	1	330	37.5	6.33		1.51348e+08		2.04113e+08		3.16203e+08				FLNDSEQVAR		0.000123709	0	1	1	1	209862889	0	1178.58				85000000			40.79
guanine nucleotide-binding protein G(I)/G(S)/G(T) subunit beta-2 [Homo sapiens]	60	14	57	5	1	340	37.3	6	6.29169e+08		5.44446e+08	5.93487e+08	7.66305e+07					FGDPVVQSDMK		1.56629e-06	0	1	1	3	167466173	0	1222.58				2600000000			57.83
eukaryotic initiation factor 4A-II [Homo sapiens]	60	19	72	10	1	407	46.4	5.48	1.02138e+08	3.54497e+08	3.4403e+08	2.11125e+08						SEEQLKEEGIEYK		4.58166e-05	0	1	1	3	91199540	1	1581.76				360000000			21.16
dihydropyrimidinase-related protein 3 isoform 1 [Homo sapiens]	60	28	94	24	1	684	73.9	6.35	481639365	7.80869e+08	2.12772e+08	2.72477e+08	2.41426e+08	4.85981e+08				SQLNSQSVEITK		1.2131e-06	0	1	1	1	4505541	0	1333.7				210000000			68.16
calcium-binding mitochondrial carrier protein Aralar2 isoform 1 [Homo sapiens]	60	32	125	24	1	676	74.3	8.62	1.3006e+09	5.9753e+08	4.95801e+08	1.36733e+09	1303788348	1.68034e+09				EELQQEMAQQSR		0.000119285	0	1	1	1	145312241	0	1476.67				8900000			26.49
heat shock cognate 71 kDa protein isoform 1 [Homo sapiens]	60	30	277	20	1	646	70.9	5.52	3.84031e+09	5.8498e+09	5.51057e+08	2.25599e+09	7.5231e+08	2.00618e+09				DGEDQTQDTELVETRPAGDR		4.75185e-05	0	1	1	1	17986001	0	2232				170000000			14.51
selenocysteine lyase [Homo sapiens]	60	16	49	16	1	453	48.8	7.12	1.68452e+08		7.02989e+07	3.18368e+08	2.54062e+08	2.0017e+08				VGFEGATCDR	1¡ÁCarbamidomethyl [C8]	0.000189726	0	1	1	1	21264602	0	1111.48				39000000			41.19
tubulin alpha-4A chain isoform 1 [Homo sapiens]	60	18	361	6	1	448	49.9	5.06	3.0146e+09	1178618252		9.49765e+08	6483914983	1053335411				QAQILASEAEK		7.94925e-06	0	1	1	1	7305503	0	1187.63				79000000			67.71
ras-related protein Rap-1A [Homo sapiens]	60	8	28	3	1	184	21	6.67	1.74457e+08	4.9169e+08								CEQCQPGYYGDAQR	2¡ÁCarbamidomethyl [C1; C4]	3.39017e-08	0	1	1	1	126012571	0	1731.68				110000000			51.53
glutathione S-transferase kappa 1 isoform a [Homo sapiens]	60	11	137	11	1	226	25.5	8.41	2.23838e+09	2.43022e+08	1.5051e+09	5.04292e+09	1.31865e+09	2.92694e+08				ETARPSCEIVDGTR	1¡ÁCarbamidomethyl [C7]	1.41247e-05	0	1	3	1	4758416	0	1590.75				5300000			27.72
S-methyl-5'-thioadenosine phosphorylase [Homo sapiens]	60	11	26	11	1	283	31.2	7.18	6.78058e+07	2.15729e+08	6.89221e+07	2.82936e+08	1.78012e+08					EHGQCADVDECSLAEK	2¡ÁCarbamidomethyl [C5; C11]	1.81111e-09	0	1	2	1	205360956	0	1847.75				42000000			44.26
pyruvate kinase isozymes R/L isoform 2 [Homo sapiens]	60	27	156	26	1	543	58.5	7.05	2.83603e+09	2.05356e+09	2.18005e+09	1.32013e+09	8.67294e+08	5.96823e+08				EKDIQEESTFSSR		7.82803e-07	0	1	1	1	31621305	1	1555.72				62000000			52.51
ATP synthase subunit d, mitochondrial isoform a [Homo sapiens]	60	8	43	8	1	161	18.5	5.3	231256134	2.51454e+08	8.93113e+08	9.59589e+08	1.32935e+09	2.62732e+08				DKAELISGPR		0.000145734	0	1	1	1	21361163	1	1085.59				180000000			45.69
spectrin alpha chain, non-erythrocytic 1 isoform 2 [Homo sapiens]	60	131	518	2	0	2472	284.4	5.35	3.08212e+08		6.91346e+08	271954073		1.69273e+08				YLAEVACGDDRK	1¡ÁCarbamidomethyl [C7]	4.04629e-06	0	1	1	2	5803227	1	1396.65				67000000			73.45
protein phosphatase 1 regulatory subunit 11 [Homo sapiens]	60	4	6	4	1	126	13.9	7.01			2.58393e+06	9.76633e+07						EGELTVAQGR		5.91416e-05	0	1	1	1	388240801	0	1059.54				190000000			38.9
protein NipSnap homolog 3A [Homo sapiens]	60	11	33	11	1	247	28.4	9.16	1.30723e+08	2.56048e+08		116614320	2.68566e+08	1.21242e+08				TPESSHEGLITDPHSPSR		4.04629e-06	0	1	4	1	4503443	0	1946.92				15000000			13.31
spectrin alpha chain, non-erythrocytic 1 isoform 1 [Homo sapiens]	59	131	510	2	1	2477	284.9	5.35	3.08212e+08		151803783			1.69273e+08				QAEVELASR		0.000141808	0	3	8	1	41322916; 41322912; 41322908	0	1002.52				190000000			46.96
spectrin beta chain, non-erythrocytic 1 isoform 2 [Homo sapiens]	59	103	389	1	1	2155	251.2	5.53						1.12977e+08				LVHVEEPHTETVR		2.36169e-06	0	1	1	5	66932947	0	1545.8				370000000			56.52
acylamino-acid-releasing enzyme [Homo sapiens]	59	24	49	24	1	732	81.2	5.48	5.74224e+08	4.77333e+08	1.947e+08	4.47895e+08	5.35622e+07	1.31471e+08				GGVTEISAADK		0.000133055	0	1	2	1	264681563	0	1047.53				80000000			48.53
L-lactate dehydrogenase A chain isoform 3 [Homo sapiens]	59	20	164	19	1	361	39.8	8.43	2.9662e+09	1.51739e+09	2.80358e+09	2.41188e+09	9.23469e+08	2.67144e+09				HTLNQIDEVK		5.99063e-06	0	1	1	1	156523970	0	1196.63				890000000			53.84
protein DJ-1 [Homo sapiens]	59	11	53	11	1	189	19.9	6.79	1.06351e+09	1.42426e+09	2955375399	3.09337e+09	925129					VGSVLQEGCGK	1¡ÁCarbamidomethyl [C9]	4.55594e-06	0	1	1	1	156416003	0	1133.56				1100000000			59.38
marginal zone B- and B1-cell-specific protein precursor [Homo sapiens]	59	6	10	6	1	189	20.7	5.57	1.10742e+08	3.5559e+08	1.30242e+08		5.97369e+07					YESLTDPSK		5.7546e-05	0	2	5	5	153792590; 431822403	0	1039.49				2500000000			63.82
protein disulfide-isomerase A4 precursor [Homo sapiens]	59	38	304	37	1	645	72.9	5.07	4.85108e+09	4.21792e+09	3.34294e+09	3.37052e+09	2.19878e+08	5.20125e+08				QLYETTDTTTR		0.000120376	0	1	1	1	154448892	0	1328.63				26000000			26.63
adipogenesis regulatory factor [Homo sapiens]	59	2	6	2	1	76	7.9	5.31			6.20386e+07			3.15846e+08				YGCEGPSHGGLPGASSEK	1¡ÁCarbamidomethyl [C3]	3.25696e-10	0	1	2	1	117320531	0	1789.78				4200000			44.52
cytosolic 10-formyltetrahydrofolate dehydrogenase isoform 1 [Homo sapiens]	59	47	158	41	1	912	99.7	5.94	5.1269e+08	1.50183e+09	1.39976e+09	1.21018e+09	6.63748e+08	1.69285e+09				ETSMVHELNR		2.83458e-06	0	1	1	2	7019415	0	1215.58				360000000			63.88
fumarylacetoacetase [Homo sapiens]	59	18	81	18	1	419	46.3	6.95	4.53095e+08	9.17765e+08	1.89997e+09	1.97211e+09	2.20453e+08	1.72672e+09				VAQLEAQCQEPCK	2¡ÁCarbamidomethyl [C8; C12]	9.86161e-08	0	1	2	3	70906439	0	1560.71				440000000			50.41
calcium-regulated heat stable protein 1 [Homo sapiens]	59	4	31	4	1	147	15.9	8.21	3.93351e+08	2.45092e+08		1.20153e+09						NLIHGSDSVESAR		2.58736e-06	0	1	1	2	37693993	0	1384.68				130000000			48.26
electron transfer flavoprotein subunit alpha, mitochondrial isoform a [Homo sapiens]	59	14	136	14	1	333	35.1	8.38	1.97728e+09	4692661449	8.80872e+08	2.08928e+09	7.86139e+08	1.73462e+09				LEPGGGAEAQAVR		0.000145734	0	1	2	1	116805322	0	1254.64				26000000			31.47
alpha-1-antitrypsin precursor [Homo sapiens]	59	22	172	22	1	418	46.7	5.59	5.94372e+08	5.38605e+09	5.67802e+08	1.29981e+09	3.1062e+07	1.70955e+09				DVEGSTSPQIGDK		4.55594e-06	0	1	4	1	338968930	0	1332.63				40000000			38.12
calmodulin [Homo sapiens]	59	8	42	8	1	149	16.8	4.22	9.43804e+07	4.29445e+08	2.53253e+09	7.08196e+09						ELAQIAGRPTEDEDEKEK		4.44549e-07	0	1	1	1	29826282	1	2058				15000000			58.44
peroxiredoxin-4 precursor [Homo sapiens]	59	12	57	10	1	271	30.5	6.29	4.66122e+08	9.7759e+08	8.58318e+08	8.06846e+07	8.69119e+08					MVTGDNINTAR		6.96867e-05	0	3	8	1	48255945; 48255951; 48255957	0	1191.58				99000000			38.71
26S protease regulatory subunit 6A [Homo sapiens]	59	20	50	20	1	439	49.2	5.24	2.91751e+08	1.47172e+08	2.81195e+08	6.94859e+08	2.98828e+08	8453863				NEAGIVSCTAR	1¡ÁCarbamidomethyl [C8]	2.24933e-05	0	1	6	1	260656034	0	1177.56				140000000			47.72
very long-chain specific acyl-CoA dehydrogenase, mitochondrial isoform 3 [Homo sapiens]	59	32	140	32	1	678	72.9	8.75	1.11082e+09	1.5299e+09	1.05244e+09	1001911067	8.34172e+08	1.5141e+09				TEESPSAPDAPTCPK	1¡ÁCarbamidomethyl [C13]	9.02646e-09	0	1	1	1	157653329	0	1586.7				53000000			68.91
dehydrogenase/reductase SDR family member 4 [Homo sapiens]	59	12	22	12	1	278	29.5	8.56	4.58976e+08	1.13172e+09	224033950	2.06397e+08	1.43119e+08	5.01054e+08				VWQDCCEDCR	3¡ÁCarbamidomethyl [C5; C6; C9]	0.000107915	0	1	1	1	109150416	0	1427.51				29000000			41.69
long-chain-fatty-acid--CoA ligase 4 isoform 2 [Homo sapiens]	59	30	144	28	1	711	79.1	8.38	9.5068e+08	6.60939e+08	5.69231e+08	4.32812e+08	2.37792e+08	7.94657e+08				GCPPDDIENPR	1¡ÁCarbamidomethyl [C2]	5.72344e-06	0	1	2	2	19743823	0	1269.55				44000000			58.31
proteasome subunit alpha type-5 isoform 1 [Homo sapiens]	59	9	41	9	1	241	26.4	4.79	1.8891e+08	6.18098e+08	6.41345e+08	3.05863e+08	2.48787e+08	5.51179e+08				LREDENAEPVGTTYQK		1.0638e-08	0	1	2	1	18426915	1	1849.89				36000000			67.93
protein CDV3 homolog isoform b [Homo sapiens]	59	8	27	8	1	258	27.3	6.4	1.85913e+08	1.10969e+08	1.39674e+08	1.21869e+08		2.90125e+08				VDNSSLTGESEPQTR		1.07653e-09	0	1	8	6	21361181	0	1619.75				490000000			70.71
annexin A4 [Homo sapiens]	59	20	84	19	1	321	36.1	6.13	3.97082e+09	1.93631e+09	1.9761e+09	4.95484e+09	3.11582e+08	1.33594e+09				KDDPTLLSSGR		5.49818e-05	0	1	5	1	354983493	1	1188.62				210000000			59.49
adenosine kinase isoform b [Homo sapiens]	59	17	77	17	1	362	40.5	6.7	2.11445e+07	8.99401e+07	4.37597e+08	2.26177e+08	1.13878e+08	5.05634e+08				AEAESLYQSK		3.9237e-05	0	1	1	1	119395750	0	1125.54				33000000			53.4
ubiquitin-fold modifier 1 precursor [Homo sapiens]	59	3	5	3	1	85	9.1	9.31				3.17038e+07	7.35713e+07					KGDSNANSDVCAAALR	1¡ÁCarbamidomethyl [C11]	9.82636e-10	0	1	2	2	503774453	1	1648.77							82.01
actin-related protein 2/3 complex subunit 5-like protein [Homo sapiens]	59	5	7	4	1	153	16.9	6.6	2.26194e+08		1.23339e+08		1.47124e+08					REDCSPADKPYIDEAR	1¡ÁCarbamidomethyl [C4]	2.49961e-10	0	1	1	2	20270371	1	1921.87				130000000			70.72
transitional endoplasmic reticulum ATPase [Homo sapiens]	59	36	143	36	1	806	89.3	5.26	1.24892e+09	1.63904e+09	7.71414e+08	1.30914e+09	61474716	1.20204e+09				NCVDENECATGFHR	2¡ÁCarbamidomethyl [C2; C8]	4.82603e-07	0	1	1	1	144953895	0	1708.68				52000000			47.87
cell division control protein 42 homolog isoform 1 precursor [Homo sapiens]	59	8	41	7	1	191	21.2	6.55	9.92349e+08		3.21277e+08	1.48287e+08	3.88971e+07	2.90408e+08				TATDEAYKDPSNLQGK		5.86178e-08	0	2	3	6	306966132; 194595509	1	1737.83				450000000			60.14
atlastin-3 [Homo sapiens]	59	21	41	20	1	541	60.5	5.66	2.52594e+08	3.44996e+08	3.02643e+07	2.33116e+08	1.34927e+08	1.57895e+08				DGEAGAQGPPGPAGPAGER		2.49268e-09	0	1	1	2	110349772	0	1690.78				510000000			95.64
perilipin-2 [Homo sapiens]	59	18	48	18	1	437	48	6.8	5.45911e+07	4.65877e+08	8.37169e+08	8.53115e+08	7.77053e+08	3.32572e+08				VIATDINESK		9.03248e-06	0	1	1	2	66933014	0	1089.58				480000000			79.46
thioredoxin domain-containing protein 17 [Homo sapiens]	59	5	23	5	1	123	13.9	5.52	6.12528e+08		4.79746e+08	407658410	64303127	1.9132e+08				IIEDQQESLNK		2.87753e-05	0	1	1	1	10835067	0	1316.67				390000000			43.56
26S proteasome non-ATPase regulatory subunit 11 [Homo sapiens]	59	20	41	20	1	422	47.4	6.48	1.66485e+08	4.27377e+08	2.1337e+08	3.29311e+07	265558577	5.57918e+08				VLTGVAGEDAECHAAK	1¡ÁCarbamidomethyl [C12]	1.92524e-08	0	1	1	2	5453998	0	1627.77				50000000			65.48
retinol-binding protein 5 [Homo sapiens]	59	7	15	7	1	135	15.9	6.54		2.95529e+08		1.15835e+08	2.87517e+06	6.1658e+07				KEDALLYQSK		0.000260756	0	1	1	1	4557553	1	1194.64				130000000			43.39
acylpyruvase FAHD1, mitochondrial isoform 2 [Homo sapiens]	58	8	43	8	1	224	24.8	7.39	6.2728e+08		335437658	9.94624e+07	1.28519e+07	4.32427e+08				AEPPKAPEQEQAAPGPAAGGEAPK		3.66722e-10	0	1	1	4	409971425	1	2298.14				8200000			53.75
thioredoxin-like protein 1 [Homo sapiens]	58	12	36	12	1	289	32.2	4.96	152030076	8.32204e+08	2.06341e+08	5.81985e+08	1.64677e+08	1.08597e+07				YLAEVAAGDDK		8.83177e-05	0	1	1	3	208973244	0	1151.56				810000000			47.29
bifunctional ATP-dependent dihydroxyacetone kinase/FAD-AMP lyase (cyclizing) [Homo sapiens]	58	22	248	22	1	575	58.9	7.49	4575616423	2.9169e+08	7.285e+08	5.03917e+09	8.15961e+08	1.81447e+09				QSSGPGASSGTSGDHGELVVR		9.34693e-15	0	1	1	3	194239729	0	1984.93				49000000			118.86
T-complex protein 1 subunit epsilon [Homo sapiens]	58	29	91	28	1	541	59.6	5.66	5.5126e+08	7.26899e+08	3.3434e+08	1.30916e+09	4.65133e+08	4.23731e+07				NTDQASMPENTVAQK		7.27688e-07	0	1	3	1	367460087	0	1633.75				220000000			38.82
dihydrolipoyl dehydrogenase, mitochondrial precursor [Homo sapiens]	58	17	97	17	1	509	54.1	7.85	9.49159e+08	8.94056e+08	1.146e+08	3.22512e+08	3.78218e+08	2.25231e+08				VTLTSEEEAR		8.86914e-06	0	1	3	2	260099723	0	1134.56				270000000			73
fatty acid-binding protein, adipocyte [Homo sapiens]	58	7	12	7	1	132	14.7	7.14		1.03935e+08	6.15053e+07		2.64938e+07	13237327				AAAAAGTATSQR	1¡ÁAcetyl [N-Term]	1.0676e-06	0	1	2	1	195963398	0	1117.56				140000000			57.09
protein phosphatase 1 regulatory subunit 7 [Homo sapiens]	58	17	38	17	1	360	41.5	4.91	2.05973e+08	1.28694e+08	1.85137e+08	2.70506e+08	2.56676e+08	3.72254e+07				LSQETEALGR		2.60281e-05	0	1	1	2	20070228	0	1103.57				280000000			65.42
ADP-ribosylation factor 6 [Homo sapiens]	58	6	39	5	1	175	20.1	8.95	1.22429e+08	1.22366e+09	55564976	2.0068e+08	1.73432e+08	1.89246e+08				NCGQMSEIEAK	1¡ÁCarbamidomethyl [C2]	2.62666e-05	0	1	1	1	223029410	0	1266.55				250000000			32.11
serine/threonine-protein phosphatase 2A catalytic subunit beta isoform [Homo sapiens]	58	12	31	1	1	309	35.6	5.43			3.24464e+08							VIQDCEDENIQR	1¡ÁCarbamidomethyl [C5]	5.08319e-06	0	1	1	1	31657142	0	1518.69				290000000			64.2
serine/threonine-protein phosphatase 2A catalytic subunit alpha isoform [Homo sapiens]	58	12	31	1	1	309	35.6	5.54		2.87213e+08								ISTAQVEDTGR		4.29834e-05	0	1	1	2	118572606	0	1176.59				9500000			57.32
fibronectin isoform 6 preproprotein [Homo sapiens]	58	74	487	3	1	2176	239.5	5.88	291387361	1353993299			9.48367e+07					CVVVGDGAVGK	1¡ÁCarbamidomethyl [C1]	0.000275352	0	4	9	1	9845509; 89903012; 46249393; 4506381	0	1060.55				950000000			23.12
adenylate kinase 2, mitochondrial isoform a [Homo sapiens]	58	14	67	14	1	239	26.5	7.81	2.81608e+08	1.19117e+09	1.8813e+08	1.15103e+09	3.14421e+08	4.74328e+08				SETAPAAPAAAPPAEK		2.20867e-05	0	1	1	1	4885375	0	1478.75				380000000			52.86
glucosamine 6-phosphate N-acetyltransferase [Homo sapiens]	58	6	16	6	1	184	20.7	7.99	5.56335e+08	3.09729e+08	1.58646e+08		4.56619e+08	51159951				SETAPAAPAAAPPAEK	1¡ÁAcetyl [N-Term]	1.13398e-08	0	1	1	4	4885375	0	1520.76				2200000000			54
glutathione peroxidase 1 isoform 1 [Homo sapiens]	58	9	30	9	1	203	22.1	6.55	334207500		4.29742e+08	4.82968e+08	4.79571e+08	3.65343e+07				ETAENYLGHTAK		2.05955e-06	0	1	1	3	24234688	0	1333.64				1600000000			58.96
F-box only protein 2 [Homo sapiens]	58	10	15	10	1	296	33.3	4.37			1.26733e+08	2.42066e+08	1.16762e+08	1.89175e+08				HIEVQVAQETR		1.00153e-06	0	1	4	1	194578921	0	1309.69				27000000			53.52
putative hydrolase RBBP9 [Homo sapiens]	58	7	17	7	1	186	21	6.2	1.81513e+08		4.51389e+07	6.35371e+07	6.95738e+07	3.5016e+08				CFSEENHEPLR	1¡ÁCarbamidomethyl [C1]	1.84592e-06	0	1	1	2	17999541	0	1417.62				79000000			46.94
sorting nexin-3 isoform a [Homo sapiens]	58	8	15	6	1	162	18.8	8.66	2.30197e+08	53651280		7.84101e+08						VEHSDLSFSK		6.90545e-05	0	1	1	3	4757826	0	1148.56				760000000			43.3
isocitrate dehydrogenase [NADP], mitochondrial precursor [Homo sapiens]	58	23	161	22	1	452	50.9	8.69	1.81363e+09	5.61481e+08	3.7019e+08	3.51477e+09	2.43112e+09	1.65123e+09				SCTEETHGFICQK	2¡ÁCarbamidomethyl [C2; C11]	2.73298e-06	0	1	1	1	110624774	0	1596.68				23000000			29.8
staphylococcal nuclease domain-containing protein 1 [Homo sapiens]	58	36	168	36	1	910	101.9	7.17	5.65814e+08	9.45622e+08	1.20429e+09	6.96082e+08	8.21921e+08	8.66194e+08				IVSSAMEPDR		5.46816e-06	0	1	2	2	62739186	0	1104.54				300000000			60.69
aspartate aminotransferase, cytoplasmic [Homo sapiens]	58	18	129	18	1	413	46.2	7.01	2.88608e+09	2.26458e+09	3.50506e+08	2.8935e+08	2.88793e+09	2.16944e+09				GGTLTQYEGK		0.000260756	0	2	2	1	48255966; 48255968	0	1053.52				1700000000			64.4
40S ribosomal protein S21 [Homo sapiens]	58	4	4	4	1	83	9.1	8.5		2.59701e+08		1.46757e+08						GDHASLENEKPGTGDVCSAPAGR	1¡ÁCarbamidomethyl [C17]	2.00955e-07	0	1	1	1	41872577	0	2325.05				24000000			35.43
mitochondrial carnitine/acylcarnitine carrier protein [Homo sapiens]	58	16	51	16	1	301	32.9	9.41	2.9553e+08	5.05377e+08	6.4682e+08	2.24215e+08	5.40698e+08	7.69061e+07				LCTSATESEVAR	1¡ÁCarbamidomethyl [C2]	2.82551e-05	0	1	1	1	46593007	0	1323.62				730000000			51.52
ras-related protein Rab-11B [Homo sapiens]	58	12	30	12	1	218	24.5	5.94	4.1115e+08	5.47144e+08	7.71004e+07	5.75361e+08		435030417				YTCGEAPDYDR	1¡ÁCarbamidomethyl [C3]	0.000288134	0	1	1	1	23065552	0	1346.53				41000000			33.97
NADH-cytochrome b5 reductase 3 isoform 3 [Homo sapiens]	58	14	55	14	1	334	38.2	6.9	4.53479e+08	1.05063e+09	9.6664e+08	9.70897e+07	2.9829e+08	1.08465e+08				LTPVSPESSSTEEK		1.24677e-06	0	1	2	1	4505571	0	1490.72				190000000			30.12
endoplasmin precursor [Homo sapiens]	58	38	398	37	1	803	92.4	4.84	4.01809e+09	3.44207e+09	6.37395e+09	7.9421e+09	1.5382e+09	4.22303e+09				SLDNNYSTPNER		4.04629e-06	0	1	12	3	146231940	0	1409.63				50000000			50.72
14-3-3 protein beta/alpha [Homo sapiens]	58	11	73	6	1	246	28.1	4.83		3.79167e+08	2568806226	1.3494e+09						NKHEAMITDLEER		1.43848e-05	0	1	1	3	12667788	1	1585.76				480000000			53.76
glutamate dehydrogenase 2, mitochondrial precursor [Homo sapiens]	58	26	238	6	1	558	61.4	8.46	1.04707e+08	176051736								VIEDNEYTAR		8.06262e-05	0	2	7	1	4505055; 30795229	0	1209.57				39000000			36.52
septin-2 [Homo sapiens]	58	14	55	14	1	361	41.5	6.6	521519781	1941749728	2.74187e+08	7.60712e+08	5.59887e+08	5.246e+08				IAAESSENVDCPENPK	1¡ÁCarbamidomethyl [C11]	3.28021e-06	0	1	3	1	212276096	0	1759.78				66000000			40.27
glycogen phosphorylase, liver form isoform 1 [Homo sapiens]	58	42	171	35	1	847	97.1	7.17	1316718954	2.70507e+09	1342103894	9.55873e+08	1.00764e+09	1.29544e+09				NCTIVSPDAGGAK	1¡ÁCarbamidomethyl [C2]	5.86049e-05	0	1	1	2	4506127	0	1289.62				180000000			21.48
ADP-ribosylation factor 3 [Homo sapiens]	57	8	95	4	1	181	20.6	7.43	1.03904e+09		3.21095e+09	1.73353e+09						GEGMSQAATICK	1¡ÁCarbamidomethyl [C11]	3.59364e-06	0	1	1	5	4557587	0	1252.57				1100000000			57.21
galactokinase [Homo sapiens]	57	16	67	16	1	392	42.2	6.46	9.03379e+08	1.12356e+09	8.78169e+08	2.92163e+09	5.23055e+08	5.59881e+08				CPDGSTCCELPSGK	3¡ÁCarbamidomethyl [C1; C7; C8]	9.86161e-08	0	1	1	1	4504151	0	1567.62				12000000			45.1
fructose-1,6-bisphosphatase 1 [Homo sapiens]	57	20	132	19	1	338	36.8	6.99		2.043e+09	2146598559	2.91889e+09	2.42728e+08	1.60269e+09				GDECELLGHSK	1¡ÁCarbamidomethyl [C4]	1.82359e-05	0	1	1	2	34147630	0	1244.56				180000000			52.66
ras GTPase-activating-like protein IQGAP1 [Homo sapiens]	57	68	136	66	1	1657	189.1	6.48	5.27323e+08	1.06911e+09	4.51704e+08	8.66851e+08	6.47899e+08	4.9306e+08				QYDISDPQRPR		3.64762e-05	0	1	3	4	385137130	0	1374.68				440000000			34.34
28S ribosomal protein S36, mitochondrial [Homo sapiens]	57	4	12	4	1	103	11.5	9.99	8.07157e+07	2.24684e+07	53273906		1.02605e+08	3.81945e+06				SETAPAAPAAPAPAEK		7.10007e-08	0	1	1	1	4885379	0	1478.75				380000000			52.86
brain acid soluble protein 1 [Homo sapiens]	57	9	16	9	1	227	22.7	4.63				1.67578e+08						SSQTSGTNEQSSAIVSAR		9.38046e-13	0	1	1	2	4505541	0	1809.86				21000000			136.8
methylmalonate-semialdehyde dehydrogenase [acylating], mitochondrial isoform 1 precursor [Homo sapiens]	57	24	156	24	1	535	57.8	8.5	1.01044e+09	2.74723e+09	8.99306e+08	5.93264e+09	4.08475e+07	4.10991e+09				LQAVTDDHIR		1.49643e-06	0	1	1	7	4502419	0	1167.61				3100000000			74.77
regucalcin [Homo sapiens]	57	17	55	17	1	299	33.2	6.25	1672586062	8.82631e+08	3.26588e+08	1.06784e+09		4.46245e+08				EDQGLEHLR		6.07813e-05	0	1	1	1	156151420	0	1096.54				69000000			70.68
vacuolar protein sorting-associated protein 29 isoform 1 [Homo sapiens]	57	9	29	9	1	182	20.5	6.79	2.01605e+08		1.38713e+08	1.81146e+08	1.5225e+08	1.39599e+08				IEYNDQNDGSCDVK	1¡ÁCarbamidomethyl [C11]	4.70876e-08	0	1	4	2	256222411	0	1656.68				290000000			61.94
growth factor receptor-bound protein 2 isoform 1 [Homo sapiens]	57	10	15	10	1	217	25.2	6.32	1.15923e+08	1.19467e+08	9.90556e+07	1.17213e+08						EVAGLPDDCAVTER	1¡ÁCarbamidomethyl [C9]	6.95229e-07	0	1	1	1	167001643	0	1531.71				170000000			45.38
ketohexokinase isoform a [Homo sapiens]	57	13	102	2	1	298	32.7	5.94				5.36496e+07						SPPGQVTEAVK		1.56629e-06	0	1	1	3	4502049	0	1112.59				180000000			60.84
ethanolamine-phosphate cytidylyltransferase isoform 1 [Homo sapiens]	57	16	43	16	1	407	45.6	6.73	2.02159e+08	1.86364e+08	2.11965e+08	1.0069e+08		2.05739e+08				ASGVEGADVVK		0.000251456	0	1	4	1	15991831	0	1031.54				56000000			27.89
uncharacterized protein C14orf142 [Homo sapiens]	57	3	3	3	1	100	10.9	4.27	103600210					5.4369e+07				QAASQESEEAGGTGGPPAGVR		8.6723e-05	0	1	1	1	209969812	0	1955.91				41000000			22.45
mitogen-activated protein kinase 3 isoform 1 [Homo sapiens]	57	17	41	12	1	379	43.1	6.74	1.46347e+08	7.06979e+07	5.1249e+07	233710612	1.25573e+08	124741428				KGTVEGFEPADNK		2.24212e-07	0	1	1	2	149999611	1	1391.68				290000000			57.23
serine/threonine-protein phosphatase PP1-gamma catalytic subunit isoform 2 [Homo sapiens]	57	15	45	3	1	337	38.5	6.13	62603364				8777281	8.03867e+07				TTHFVEGGDAGNREDQINR		7.22741e-05	0	1	1	3	15431301	1	2115.98				250000000			41.29
T-complex protein 1 subunit theta [Homo sapiens]	57	25	73	25	1	548	59.6	5.6	2.84732e+08	9.98793e+08	7.24358e+08	8.91047e+08	1.16764e+07	8.10083e+08				TDMDQIITSK		1.33723e-05	0	1	2	1	51093863	0	1151.56				130000000			56.71
peroxisomal multifunctional enzyme type 2 isoform 2 [Homo sapiens]	57	30	204	30	1	736	79.6	8.84	1.02878e+09	1.11205e+09	1465594934	1.31527e+09	1.79804e+09	1.45436e+09				VEHQCLSSEELK	1¡ÁCarbamidomethyl [C5]	8.09566e-06	0	1	1	2	60499001	0	1458.69				600000000			33.56
ras GTPase-activating-like protein IQGAP2 [Homo sapiens]	57	62	185	60	1	1575	180.5	5.58	1.23262e+09	1.02446e+09	1.29419e+09	1.15257e+09	578234273	2.7509e+08				TMQNTSDLDTAR		9.80557e-06	0	1	1	1	12056468	0	1352.61				150000000			49.82
bile salt sulfotransferase [Homo sapiens]	57	16	125	16	1	285	33.8	5.95	5.86069e+08	1.96727e+09	1.78019e+09	9.2436e+08	5831356399	1.90385e+09				QGPEESGLGDGTGPK		7.31741e-09	0	1	2	1	28416946	0	1428.66				55000000			61.71
ras-related protein Rab-18 isoform 1 [Homo sapiens]	57	10	17	10	1	206	23	5.24	2.7001e+08	1.41881e+08	2.13963e+08			9.09407e+07				IDRPEAISEER		4.70872e-05	0	1	1	4	75709204	0	1314.66				730000000			42.63
serum paraoxonase/arylesterase 2 isoform 1 [Homo sapiens]	57	12	55	12	1	354	39.4	5.6	7.6219e+08	305843678	2.91642e+08	2.64892e+08	3.89328e+08	1.50018e+08				KVVGDVAYDEAK		6.62318e-06	0	1	1	1	222136639	1	1293.67				340000000			60.23
protein-glutamine gamma-glutamyltransferase 2 isoform a [Homo sapiens]	57	26	124	26	1	687	77.3	5.22	1.29848e+09	4.44356e+08	6.73173e+08	2.59129e+09	9.47698e+08	5.08626e+08				HELQANCYEEVKDR	1¡ÁCarbamidomethyl [C7]	9.76413e-11	0	1	1	7	5031635	1	1790.81				970000000			95.78
lambda-crystallin homolog [Homo sapiens]	57	12	60	12	1	319	35.4	6.18	881154335	7.79825e+08	249731045	4.75122e+08	3.56526e+08	4.87847e+08				EAKPDELMDSK		2.31174e-05	0	1	2	1	94721252	0	1262.59				93000000			48.53
eukaryotic translation initiation factor 6 isoform a [Homo sapiens]	57	8	33	8	1	245	26.6	4.68		6.76379e+08	6.02223e+08	5.24348e+08	211981645	4.64793e+08				IIEDCSNSEETVK	1¡ÁCarbamidomethyl [C5]	1.58507e-07	0	1	2	1	145309309	0	1523.69				39000000			57.87
twinfilin-2 [Homo sapiens]	57	15	46	14	1	349	39.5	6.84	1.70924e+08	1.04899e+08	3.67664e+08	2.07061e+08		1.86173e+08				HGNTDSEGIVEVK		5.08319e-06	0	1	1	1	119392081	0	1384.67				56000000			52.53
mitochondrial import inner membrane translocase subunit Tim8 A isoform 1 [Homo sapiens]	57	3	7	3	1	97	11	5.16	1.38043e+08			3.89371e+08	246324521					HETHGGEDVAVFSK		1.9087e-05	0	1	3	1	116734717	0	1512.71				66000000			40.05
interleukin enhancer-binding factor 2 isoform 1 [Homo sapiens]	57	16	52	16	1	390	43	5.26	5.38852e+08	4.17136e+08	2.48971e+08	1.75635e+07	3.57395e+08	1.82128e+08				HEQEYMEVR		0.000258399	0	1	1	1	5803149	0	1220.54				610000000			30.95
17-beta-hydroxysteroid dehydrogenase 13 isoform A precursor [Homo sapiens]	57	17	96	17	1	300	33.6	8.98	1.31103e+09	1.86557e+08	2.32147e+07	1.18658e+08	1.85008e+08	1.48689e+09				MDATANDVPSDR		1.97964e-05	0	1	1	3	4758304	0	1291.56				1400000000			65.93
voltage-dependent anion-selective channel protein 2 isoform 1 [Homo sapiens]	57	12	84	12	1	309	33.4	7.59	1.10945e+09	1.01128e+09	1.56457e+08	1.24971e+08	3.89351e+08	1.92402e+08				VHEPEPTPTVETR		4.03253e-05	0	1	1	1	383087728	0	1491.74				47000000			25.85
heat shock protein HSP 90-beta isoform a [Homo sapiens]	57	36	321	25	1	724	83.2	5.03	4.32443e+09	3.31847e+09	1.26357e+09	3.58848e+09	8.23649e+08	2.76338e+07				TESGYGSESSLR		0.000211592	0	1	3	1	194294543	0	1272.57				12000000			39.77
guanine nucleotide-binding protein G(i) subunit alpha-2 isoform 1 [Homo sapiens]	57	14	43	9	1	355	40.4	5.54	4.37556e+08	876772118	2.95588e+08	2.09786e+08	7.86493e+08	4.36416e+08				KAALSASEGEEVPQDK		1.60976e-06	0	1	3	1	4757732	1	1658.82				36000000			67.96
rho-related GTP-binding protein RhoG precursor [Homo sapiens]	57	8	18	7	1	191	21.3	8.12		2.88404e+08	1.82576e+08		1.00347e+08	3.79333e+07				DHSGGIGDICK	1¡ÁCarbamidomethyl [C10]	4.95999e-07	0	1	1	1	7705793	0	1158.52				180000000			47.85
EH domain-containing protein 2 [Homo sapiens]	57	21	52	18	1	543	61.1	6.46	1.45007e+08	233628008	1.39067e+08	1.24333e+08	1.4833e+08	3.61565e+08				TQNDVLHAENVK		8.26862e-07	0	1	5	2	386781571	0	1367.69				140000000			46.05
epoxide hydrolase 1 precursor [Homo sapiens]	56	24	229	24	1	455	52.9	7.25	4.59053e+09	4.14888e+09	4.8578e+09	5.34252e+09	5.51475e+09	5.55213e+09				HYEAVHDAGNDSGHGGESNLALK		1.8011e-07	0	1	1	3	55770888	0	2378.08				95000000			46.06
alanine aminotransferase 1 [Homo sapiens]	56	17	51	16	1	496	54.6	7.18	479988679	2.44598e+07	1.3963e+08	4.35545e+08	9.99404e+07	1.93746e+08				EVDATSPAPSTSSTVK		6.19171e-08	0	1	2	1	112789562	0	1576.77				62000000			43.8
ATP synthase subunit O, mitochondrial precursor [Homo sapiens]	56	9	31	9	1	213	23.3	9.96	1.38248e+09	1.01031e+09	5.69912e+08		1.39821e+07	1.07502e+09				DREEALHQFR		0.00024693	0	2	4	1	87196351; 169881239	1	1300.64				150000000			29.65
cytochrome c oxidase assembly factor 4 homolog, mitochondrial [Homo sapiens]	56	3	4	3	1	87	10.1	6.04	1.36144e+07	5.51816e+07		5.33935e+07						ASNGDAWVEAHGK		2.16175e-07	0	1	1	2	24234688	0	1341.62				120000000			66.66
heat shock 70 kDa protein 4 [Homo sapiens]	56	34	101	32	1	840	94.3	5.19	3.66163e+08	4.42605e+07	3.40163e+08	1.04381e+09	4.94884e+08	5.11042e+08				LQAEAQQLR		0.000275352	0	1	1	1	5901922	0	1056.58				270000000			51.75
F-actin-capping protein subunit alpha-1 [Homo sapiens]	56	9	61	7	1	286	32.9	5.69	5.14311e+08		3.53297e+08	1.30151e+08	1.45988e+09	2.3838e+08				STESLQANVQR		5.99063e-06	0	1	2	2	15431297	0	1232.62				130000000			53.05
40S ribosomal protein S14 [Homo sapiens]	56	5	13	5	1	151	16.3	10.05	422443590	8.06763e+08	1.79805e+08	1979944039						IRDEMVATEQER		3.57105e-07	0	1	2	2	24638454	1	1476.71				150000000			68.16
fumarate hydratase, mitochondrial [Homo sapiens]	56	19	194	19	1	510	54.6	8.76	1.29185e+09	2.03882e+09	1.67284e+09	3.35202e+09	1.30197e+08	1597366629				NHEEEISTLR		0.000143105	0	1	1	1	24234699	0	1227.6				71000000			40.52
alcohol dehydrogenase 1B [Homo sapiens]	56	18	651	4	1	375	39.8	8.19	37514150	3.17968e+09	382237491	3.47553e+09	4.37491e+09					AAIISAEGDSK		4.35274e-06	0	1	1	2	4505773	0	1061.55				580000000			76.33
ATP-dependent RNA helicase DDX39A [Homo sapiens]	56	17	62	7	1	427	49.1	5.68	51372222	5.29601e+06	1.30752e+08	8.24364e+07						GHIISDGGCSCPGDVAK	2¡ÁCarbamidomethyl [C9; C11]	3.77948e-11	0	1	2	1	50541956	0	1729.76				110000000			59.64
cytochrome c [Homo sapiens]	56	7	20	7	1	105	11.7	9.57	3.09725e+08		9.39752e+07	2.60524e+08	2.17011e+08	2.88002e+08				EAGPSVAVDSSGR		0.000219425	0	1	2	1	148664226	0	1231.59				61000000			32.19
fibronectin isoform 3 preproprotein [Homo sapiens]	56	78	502	7	0	2355	259.1	5.73	291387361	1.00522e+09	3.4199e+08		1.72621e+08	4.69928e+08				KVVAEVYDQER		1.67983e-05	0	1	8	1	402794126	1	1335.69				59000000			49.87
poly(rC)-binding protein 2 isoform b [Homo sapiens]	56	13	71	9	1	362	38.2	6.79	5.8748e+08			1.1301e+09	5.07414e+08	1.60992e+09				SGQVLEVSGSK		7.29358e-05	0	1	1	1	19913428	0	1090.57				130000000			40.05
spliceosome RNA helicase DDX39B [Homo sapiens]	56	19	70	9	1	428	49	5.67	6.29994e+08	4.43115e+08	2.3157e+08	480964117						AAECLDVDECHR	2¡ÁCarbamidomethyl [C4; C10]	6.06284e-07	0	1	3	1	110347431	0	1474.6				60000000			56.8
neutral alpha-glucosidase AB isoform 2 precursor [Homo sapiens]	56	37	147	1	1	944	106.8	6.14				220741924						EYGEQIDPSTHR		2.72427e-05	0	1	1	1	7657176	0	1431.65				300000000			25.48
cytoskeleton-associated protein 4 [Homo sapiens]	56	26	96	26	1	602	66	5.92	5.78457e+08	7.59242e+08	7.41604e+08	1.00717e+09	2.89481e+06	5.66002e+06				YSSLAEAASK		8.13643e-05	0	1	1	2	258679498	0	1026.51				370000000			57.75
nucleoside diphosphate kinase A isoform a [Homo sapiens]	56	8	69	1	1	177	19.6	5.58				877068180						IGDTSVSYK		9.48167e-07	0	1	2	1	5031877	0	969.489				310000000			87.99
T-complex protein 1 subunit zeta isoform a [Homo sapiens]	56	18	62	14	1	531	58	6.68	7.59791e+08	3.43815e+08	4.95579e+08	4.60024e+08	6.84405e+07	4.96607e+08				YCQEQDLCCR	3¡ÁCarbamidomethyl [C2; C8; C9]	0.000272864	0	1	2	1	11545918	0	1431.54				78000000			37.73
aldehyde oxidase [Homo sapiens]	56	54	213	54	1	1338	147.8	7.17	1.58434e+09	8.01843e+08	1073662087	6.1301e+08	1.05765e+09	9.07676e+08				DGNPDNETYLHR		0.000170111	0	2	6	2	6005743; 8922886	0	1430.63				53000000			40.9
vesicular integral-membrane protein VIP36 precursor [Homo sapiens]	56	14	42	14	1	356	40.2	6.95	5.35449e+08	3.29241e+08	3.66641e+08	3.46982e+08	1.34607e+08	6.04144e+08				VTQDATPGSALDK		6.00777e-07	0	1	1	2	148298764	0	1302.65				290000000			53.93
ribosome-binding protein 1 [Homo sapiens]	56	44	209	44	1	977	108.6	5.54	5.44825e+08	1.80554e+09	1.42101e+09	3.42752e+09	2.72915e+08	8.20832e+08				TLSNSSQSELENR		3.63683e-07	0	1	1	1	30260188	0	1464.69							64.65
protein FAM49B [Homo sapiens]	56	12	29	12	1	324	36.7	6.06	1.55697e+08	5.68116e+07	2.2391e+08	1.98202e+08	1.54567e+08	2.02874e+08				TGCETVDAVQER	1¡ÁCarbamidomethyl [C3]	4.61077e-07	0	1	3	1	195972890	0	1364.61				29000000			63.18
40S ribosomal protein S15 [Homo sapiens]	56	5	10	5	1	145	17	10.39			208070792	2.95848e+08						SYSSGGEDGYVR		2.29075e-05	0	1	1	1	4503513	0	1276.54				88000000			36.94
hemopexin precursor [Homo sapiens]	56	16	98	16	1	462	51.6	7.02	7.38452e+08	377266835	6.0995e+08	3.85356e+08	5.93758e+08	1.36442e+09				VLEEGSVEAR		0.000298782	0	1	1	1	209969700	0	1088.56				66000000			36.8
cytochrome c oxidase subunit 5B, mitochondrial precursor [Homo sapiens]	56	6	17	6	1	129	13.7	8.81	1.66818e+08	1.13823e+09		1.2994e+08						ACNAIEDAQSTR	1¡ÁCarbamidomethyl [C2]	1.44278e-06	0	1	2	2	66347828	0	1335.6				25000000			53.19
tumor protein D52 isoform 1 [Homo sapiens]	56	7	18	7	1	224	24.3	4.83	5.21651e+08	220287308	4.16893e+08	197076842	8.52168e+07	1.43544e+08				MDCQECPEGYR	2¡ÁCarbamidomethyl [C3; C6]	0.000304252	0	1	2	1	116063573	0	1444.53				390000000			38.8
bis(5'-adenosyl)-triphosphatase [Homo sapiens]	56	6	14	6	1	147	16.8	7.08	8.04459e+07			5.35575e+07		1.80777e+08				LEEIEADKAPAR		8.59364e-05	0	1	1	1	148612853	1	1341.7				17000000			66.14
glyoxalase domain-containing protein 4 [Homo sapiens]	56	12	27	12	1	298	33.2	5.6	224320307	2.76889e+08	2.48333e+08	1.74501e+08	6.31668e+08	9.23518e+07				YELISETGGSHDKR		1.38228e-07	0	2	7	2	212549553; 21361745	1	1591.77				140000000			75.31
aldose reductase [Homo sapiens]	56	12	43	12	1	316	35.8	6.98	5.03048e+08	3.54791e+08	4.80176e+08	1.54151e+08	8.37051e+06	7.30841e+08				SQSPAASDCSSSSSSASLPSSGR	1¡ÁCarbamidomethyl [C9]	3.73477e-10	0	1	1	1	14043024	0	2199.94				5400000			74.59
glutamine--fructose-6-phosphate aminotransferase [isomerizing] 1 isoform 1 [Homo sapiens]	56	28	59	28	1	699	78.8	7.11	1.18381e+08	2.38371e+08	1.87886e+08	4.47421e+08	1.08706e+08	2.37768e+08				ITESEEVVSR		2.90389e-05	0	2	3	2	5031875; 27436946	0	1148.58				4000000000			59.53
creatine kinase B-type [Homo sapiens]	56	13	27	13	1	381	42.6	5.59	1.44417e+08	3.30823e+07	1.39603e+08	1.78107e+08	1.77128e+08					LAGEELAGEEAPQEK		8.78857e-06	0	1	2	2	48255931	0	1570.76				280000000			32.53
SAM domain and HD domain-containing protein 1 [Homo sapiens]	56	29	68	29	1	626	72.2	7.14	5.5354e+08	2.50746e+08	4.81937e+08	3.0876e+08	2.25176e+08	3.99306e+08				EATNPPVIQEEKPK		1.65907e-07	0	1	1	12	21361657	0	1579.83				2700000000			54.33
pyruvate carboxylase, mitochondrial precursor [Homo sapiens]	56	45	202	45	1	1178	129.6	6.84	1.52106e+09	1.64131e+09	1.92254e+09	2.35654e+09	1.07645e+09	1.61286e+09				TATVYPEPQNK		0.000119285	0	1	1	1	4505143	0	1247.63				93000000			31.54
aldehyde dehydrogenase family 8 member A1 isoform 1 [Homo sapiens]	55	17	56	17	1	487	53.4	7.14	5.1003e+08	3.236e+08	3.85147e+08	9.00626e+08	289684278	3.39122e+08				INAVVETGR		4.92836e-05	0	2	2	1	112382250; 112382252	0	958.532				590000000			67.92
apolipoprotein A-I preproprotein [Homo sapiens]	55	16	83	16	1	267	30.8	5.76	9.99441e+08	2599853187	3.1378e+09	2.46895e+09	3.75142e+09	2.63261e+08				CENVQPSGSFK	1¡ÁCarbamidomethyl [C1]	2.65073e-05	0	1	1	1	19923959	0	1252.56				92000000			41.92
coatomer subunit gamma-1 [Homo sapiens]	55	33	73	30	1	874	97.7	5.47	2.20068e+08	5.29012e+08	3.82777e+08	2.92584e+08	1.14437e+08	2.77902e+08				WETTSCADTQSSHLHEDR	1¡ÁCarbamidomethyl [C6]	1.03137e-10	0	1	1	2	157739930	0	2159.9				15000000			80.42
glucose-6-phosphate isomerase isoform 2 [Homo sapiens]	55	21	135	21	1	558	63.1	8.32	1.61837e+09	1.93083e+09	3.29619e+08	6331412984	2.63587e+09	2.69451e+09				YLSEVASGDNK		7.01603e-07	0	1	1	2	21328448	0	1182.56				1000000000			64.53
serpin B9 [Homo sapiens]	55	19	40	17	1	376	42.4	5.86	3.19636e+08	2.30161e+08	1.50786e+08	2.58163e+08		1.98968e+08				LQIEESSKPVR		0.000209678	0	1	1	1	4758488	0	1285.71				4600000			26.18
phosphoenolpyruvate carboxykinase [GTP], mitochondrial isoform 1 precursor [Homo sapiens]	55	27	222	25	1	640	70.7	7.62	3.26319e+09	1.49874e+09	3.40343e+09	2.27774e+09	2.20901e+09	6.06728e+09				SLEICHPQER	1¡ÁCarbamidomethyl [C5]	4.41755e-05	0	2	2	2	81295407; 81295404	0	1268.61				140000000			33.27
C-1-tetrahydrofolate synthase, cytoplasmic [Homo sapiens]	55	42	186	42	1	935	101.5	7.3	1.19598e+09	2203623011	1.58556e+09	2.94533e+09	3.96529e+08	2.47082e+09				KGESQTDIEITR		2.67406e-08	0	1	2	1	63162572	1	1376.7				360000000			69.37
lysophospholipase-like protein 1 [Homo sapiens]	55	9	30	9	1	237	26.3	7.84	3.74457e+08	180426467	286730993	137308449	5.42831e+07	3.28223e+08				YSDASDCHGEDSQAFCEK	2¡ÁCarbamidomethyl [C7; C16]	3.81413e-11	0	1	1	2	66932947	0	2105.78				72000000			71.64
S-phase kinase-associated protein 1 isoform b [Homo sapiens]	55	7	24	7	1	163	18.6	4.54	1.61472e+08	3.40031e+08	1.42405e+08			3.44307e+07				IETSSLDGENR		7.80549e-06	0	1	1	1	144953895	0	1220.58				130000000			59.52
UPF0444 transmembrane protein C12orf23 [Homo sapiens]	55	4	8	4	1	116	11.7	9.32			8.20923e+06	4.3674e+07	1.97267e+07	8.69155e+07				SSFTVDCSK	1¡ÁCarbamidomethyl [C7]	0.000105006	0	1	2	1	116063573	0	1030.45				360000000			61.79
fatty acid synthase [Homo sapiens]	55	97	531	96	1	2511	273.3	6.44	2.98264e+09	4.55588e+09	2.14344e+09	1.92765e+09	5.59829e+08	2.89155e+09				AQAEVEGLGK		2.87753e-05	0	3	8	1	41322916; 41322912; 41322908	0	1001.53				390000000			56.21
bis(5'-nucleosyl)-tetraphosphatase [asymmetrical] [Homo sapiens]	55	5	7	5	1	147	16.8	5.35			17415670	1.35124e+08	9.29362e+06	5.74547e+07				DKGETIQGLR		0.000200362	0	1	1	1	4503503	1	1116.6				78000000			43.75
ADP/ATP translocase 1 [Homo sapiens]	55	15	67	5	1	298	33	9.76	5.7165e+08	4.75185e+08			375482734					EAHEPLAVADAK		7.10007e-08	0	1	1	2	7706254	0	1250.64				150000000			58.26
sarcosine dehydrogenase, mitochondrial precursor [Homo sapiens]	55	32	106	32	1	918	101	7.25	2.2593e+08	6.91183e+08	3.1735e+08	2.86264e+08	7.55568e+07	3.43964e+08				LQSIGTENTEENR		3.10543e-06	0	1	2	2	193794814	0	1490.71				600000000			44.6
peroxisomal acyl-coenzyme A oxidase 1 isoform a [Homo sapiens]	55	22	76	2	1	660	74.6	7.62			8.10841e+08							KYDYYYNTDSK		1.76358e-06	0	1	1	1	116089337	1	1459.64				41000000			56.88
catenin beta-1 [Homo sapiens]	55	30	73	24	1	781	85.4	5.86	2.97804e+08	4.63406e+08	1.88134e+08	339699997	9.88676e+07	2.13788e+08				SETAPAAPAAPAPAEK	1¡ÁAcetyl [N-Term]	1.97868e-08	0	1	1	4	4885379	0	1520.76				2200000000			61.98
calpain-1 catalytic subunit [Homo sapiens]	55	29	84	29	1	714	81.8	5.67	5.44852e+08	3.16181e+08	3.46836e+08	4.2187e+08	3.95599e+08	4.83861e+08				EGSDGPLATSKPVPAEK		3.08589e-07	0	1	2	1	23308697	0	1682.86				17000000			41.53
4-hydroxyphenylpyruvate dioxygenase isoform 2 [Homo sapiens]	55	17	94	17	1	354	40.5	6.34	4.31603e+09	1.88511e+08	1.38797e+09	2.86948e+09	1.3974e+09	1.27809e+09				LEGNTVGVEAAR		6.65822e-05	0	1	1	2	4506411	0	1215.63				160000000			36.23
ubiquitin carboxyl-terminal hydrolase isozyme L3 isoform 2 [Homo sapiens]	55	8	21	8	1	230	26.2	4.92		2.8153e+08	1.45123e+08	2.09063e+08	308474697					NQNSWGTGEDVK		0.000225488	0	1	2	1	5031877	0	1334.6				190000000			29.33
heterogeneous nuclear ribonucleoprotein K isoform a [Homo sapiens]	55	17	121	17	1	464	51	5.33	6.59237e+07	9.29451e+08	7.5612e+08	2.61511e+09	1.02436e+09	2.1413e+09				CGAETQHEGLELR	1¡ÁCarbamidomethyl [C1]	8.47358e-06	0	1	1	1	7019503	0	1499.69				50000000			27.66
hydroxymethylglutaryl-CoA synthase, mitochondrial isoform 1 precursor [Homo sapiens]	55	19	520	18	1	508	56.6	8.16	7.50168e+08	4.96223e+09	5.12046e+09	4.91414e+09	2.94293e+09	3.21703e+09				TGCTDINECEIGAHNCGK	3¡ÁCarbamidomethyl [C3; C9; C16]	2.41e-10	0	1	1	4	281485550	0	2035.83				540000000			78.72
oxidoreductase HTATIP2 isoform a precursor [Homo sapiens]	55	13	22	13	1	276	30.1	8.38	1.73573e+08	1.99418e+08	103198293	3.93838e+08	6.75009e+07	3.70839e+08				AQLEPVASPAK		6.86939e-06	0	3	8	3	41322916; 41322912; 41322908	0	1110.62				320000000			63.57
peroxiredoxin-5, mitochondrial isoform a precursor [Homo sapiens]	55	10	77	10	1	214	22	8.57	2.10785e+09	1.8122e+09	1.39226e+09	406430398	1.3641e+09	7.74356e+07				YSPGYNTEVGDK		1.94981e-06	0	1	1	1	4758768	0	1329.6				66000000			49.31
serum paraoxonase/arylesterase 1 precursor [Homo sapiens]	55	11	69	9	1	355	39.7	5.22	4.95121e+08	2.54865e+09	5.47434e+08	2.67845e+08	7.52624e+08	5.42788e+08				LAEFQTDSQGK		0.000229623	0	1	1	1	194394146	0	1223.59				27000000			28.67
glutathione synthetase [Homo sapiens]	55	19	55	19	1	474	52.4	5.92	3.08443e+08	2.79594e+08	4.10637e+08	1.01425e+08	1.71318e+08	2.39645e+08				WCGTTQNYDADQK	1¡ÁCarbamidomethyl [C2]	3.67017e-07	0	2	6	3	47132557; 47132549	0	1586.65				520000000			40.39
hematological and neurological expressed 1 protein isoform 1 [Homo sapiens]	55	3	3	3	1	154	16	5.6	1.33749e+07	1.20502e+08				1.25462e+08				RPVHGESDTEQLQDDDIETTK		1.68827e-10	0	1	1	1	13376259	0	2413.11							65.85
60S ribosomal protein L12 [Homo sapiens]	55	6	32	6	1	165	17.8	9.42	6.68472e+08		1.76855e+09	1.19839e+08		1.36974e+09				EPEEVATCVGR	1¡ÁCarbamidomethyl [C8]	0.000301505	0	1	1	1	71274107	0	1246.57				46000000			19.45
superoxide dismutase [Cu-Zn] [Homo sapiens]	55	6	136	6	1	154	15.9	6.13	8.14102e+09	1.4996e+10	4.43084e+08	15891286528	2.68504e+09	9.10637e+08				TAIQAAGYPDK		1.64946e-05	0	1	2	1	301897477	0	1134.58				410000000			54.82
GTP-binding protein SAR1a [Homo sapiens]	55	6	27	4	1	198	22.4	6.68	1.10887e+09			3.33838e+08	9.15154e+07					VEIIANDQGNR		2.80883e-06	0	6	7	26	34419635; 13676857; 5729877; 16507237; 167466173; 124256496	0	1228.63				7900000000	2200000	2500000	72.81
adenylyl cyclase-associated protein 1 [Homo sapiens]	55	18	94	18	1	475	51.6	8.02	4.40366e+08	3.45574e+08	9.49273e+08	2.27054e+09	9.78696e+08	2.84364e+09				VSYGIGDEEHDQEGR		2.5598e-12	0	1	1	2	346644849	0	1690.73				85000000			106.24
calumenin isoform d precursor [Homo sapiens]	54	13	29	2	1	323	38.1	4.58			4.61806e+07	8.98993e+07						EPVVTLEGHTK		0.000159616	0	1	1	1	300934762	0	1209.65				120000000			27.44
ubiquitin-40S ribosomal protein S27a precursor [Homo sapiens]	54	9	56	9	1	156	18	9.64	1.17362e+08	1.81093e+09	5.24045e+09	9.20591e+08						YETNVGSQGSQLSR		7.23085e-08	0	1	1	1	21536378	0	1525.72				36000000			69.42
cytochrome c oxidase subunit 7A-related protein, mitochondrial [Homo sapiens]	54	4	5	4	1	114	12.6	9.42			1.26343e+08	190092989						VCDSCYDSIKDEDR	2¡ÁCarbamidomethyl [C2; C5]	1.50478e-08	0	1	1	1	18482373	1	1761.71				18000000			88.88
bile acyl-CoA synthetase precursor [Homo sapiens]	54	25	104	25	1	690	75.3	7.66	6.25051e+08	1.01091e+09	1220451479	3.65907e+08	1.29305e+09	2.67475e+08				LSGPDDDPLHK		9.32798e-05	0	1	1	1	194394146	0	1193.58				48000000			45.76
plasminogen isoform 1 precursor [Homo sapiens]	54	26	75	26	1	810	90.5	7.24	5.99108e+08	1.56646e+08	4.47402e+08	5.17206e+08	9.03067e+07	1.17395e+08				ESKEEETSIDVAGKPNEVTK		1.22665e-10	0	1	1	2	262073007	1	2190.08				38000000			62.97
SAP domain-containing ribonucleoprotein [Homo sapiens]	54	7	12	7	1	210	23.7	6.42	9.43995e+07	9.59043e+07	3.6733e+07	1.26676e+08						EAPPMEKPEVVK		0.000256064	0	1	1	3	4506687	0	1353.71				490000000			56.01
26S protease regulatory subunit 7 isoform 1 [Homo sapiens]	54	20	44	20	1	433	48.6	5.95	3.11554e+07	3.80363e+08	2.07165e+08	2.86305e+08	1.90806e+08	2.08437e+08				LQETSSQSYVEEQK		2.75803e-06	0	1	1	1	145580615	0	1655.78				7300000			28.59
catenin alpha-1 [Homo sapiens]	54	35	84	35	1	906	100	6.29	3.28367e+08	9.6408e+08	5.10937e+08	5.27383e+08	3.76259e+08	5.16593e+08				THYSNIEANESEEVR		1.61875e-08	0	1	1	3	51599151	0	1777.8				320000000			62.56
glycogen debranching enzyme isoform 1 [Homo sapiens]	54	64	167	64	1	1532	174.7	6.76	854895209	5.59953e+08	4.15402e+08	6.32206e+08	2.2815e+08	3.76367e+08				EVVECQSTSTVGGQSVK	1¡ÁCarbamidomethyl [C5]	7.56437e-05	0	1	1	1	38788333	0	1794.85				4500000			17.24
ras-related protein Rab-1A isoform 1 [Homo sapiens]	54	8	30	2	1	205	22.7	6.21	1.89792e+08									SAEDLDKLR		1.01701e-05	0	1	2	1	22091454	1	1046.55				130000000			76.11
four and a half LIM domains protein 2 [Homo sapiens]	54	12	28	12	1	279	32.2	7.55	2.60584e+08	2.65781e+08	1.59927e+08	2.88891e+08						QLNEINYEDHK		8.21091e-05	0	1	1	2	67782358	0	1402.66				170000000			33.95
ADP/ATP translocase 3 [Homo sapiens]	54	15	71	2	1	298	32.8	9.74			2.92377e+08	1.84125e+07	1.79532e+07	4.24182e+07				CNAGGSFSEVCHSQTGQCECR	4¡ÁCarbamidomethyl [C1; C11; C18; C20]	3.07722e-06	0	1	2	2	28559088	0	2430.93				13000000			34.45
mitotic spindle-associated MMXD complex subunit MIP18 [Homo sapiens]	54	5	8	5	1	163	17.7	5.19		6.23126e+07	32821631	4.65379e+07	1.93991e+07					DTASLSTTPSESPR		2.64242e-07	0	1	2	1	10880983	0	1448.69				89000000			59.97
calcyclin-binding protein isoform 1 [Homo sapiens]	54	9	20	9	1	228	26.2	8.25	2.54932e+08	3.81496e+08	1.8139e+08	1.09763e+08	4.08009e+08					TNEAQAIETAR		2.12952e-05	0	1	2	1	4507793	0	1203.6				460000000			46.25
histone H2A.Z [Homo sapiens]	54	5	54	3	1	128	13.5	10.58	3.42761e+08	1.02983e+07		2.49327e+09		3.09953e+07				LDAQVQELHAK		3.22089e-06	0	1	3	2	367460087	0	1251.67				320000000			61.32
3'(2'),5'-bisphosphate nucleotidase 1 [Homo sapiens]	54	14	48	14	1	308	33.4	5.69	5.20965e+08	2.60622e+08	1.31865e+08		9.46896e+07	2.08196e+08				TDAASKPFAEVR		3.40216e-06	0	1	1	1	42560244	0	1291.66				44000000			51.8
14-3-3 protein theta [Homo sapiens]	54	13	62	9	1	245	27.7	4.78			1.21657e+09	6.6205e+08		4.41838e+08				QLTCTEEMAQR	1¡ÁCarbamidomethyl [C4]	6.5034e-06	0	1	2	1	194018553	0	1366.61				78000000			53.94
phosphoenolpyruvate carboxykinase, cytosolic [GTP] [Homo sapiens]	54	23	53	21	1	622	69.2	6.14	2.7424e+08	4.05201e+08	2.42202e+08	2.63382e+08	1.21607e+08	1.99756e+08				LVSSDPEINTK		0.000298782	0	1	1	3	5729953	0	1202.63				630000000			33.55
COMM domain-containing protein 3 [Homo sapiens]	54	8	12	1	1	195	22.1	5.99				6.02111e+07	7.07907e+06					QLEEEQQALQK		2.03457e-05	0	2	2	2	42476296; 47519616	0	1343.68				1500000000			51.79
fibronectin isoform 1 preproprotein [Homo sapiens]	54	77	490	6	1	2477	272.2	5.5		8.30833e+08	3.4199e+08		1.72621e+08	4.69928e+08				SNFSNSADDIK		0.000272864	0	1	1	1	188035910	0	1197.54				35000000			34.7
pre-mRNA-splicing factor SPF27 [Homo sapiens]	54	8	11	8	1	225	26.1	5.66	6.07367e+07	3.05511e+07		2.88764e+07	2.57474e+07	64825346				ILEQEEEEEQAGKPGEPSK		3.1778e-11	0	1	4	2	58331218	0	2127.01				200000000			85.09
ras-related protein Rab-21 [Homo sapiens]	54	9	19	9	1	225	24.3	7.94	7.43009e+08	2.04616e+08	5.79936e+07	1.08992e+08	8.87788e+07	8.91732e+07				RQELEAELAK		0.000193207	0	3	8	1	41322916; 41322912; 41322908	1	1186.64				420000000			43.12
peroxisomal 2,4-dienoyl-CoA reductase [Homo sapiens]	54	13	40	13	1	292	30.8	9.22	1.17038e+08	7.25974e+08	2.24396e+08	41689584	8.23297e+06	3.49491e+08				SETAPAETATPAPVEK	1¡ÁAcetyl [N-Term]	8.91261e-05	0	1	1	2	4885381	0	1640.8				430000000			29.48
neutral alpha-glucosidase AB isoform 3 precursor [Homo sapiens]	54	37	148	1	1	966	109.4	6.24					1.06459e+08	7.55707e+07				IETISHEDLQR		5.25316e-05	0	1	1	2	192447438	0	1340.68				93000000			38.07
moesin [Homo sapiens]	54	32	154	21	1	577	67.8	6.4		1.5828e+09	1.34096e+09	1.51992e+09	1.18483e+08	3.47077e+08				GVDLQENNPASR		2.51748e-06	0	1	2	2	354721184	0	1299.63				450000000			65.77
sepiapterin reductase [Homo sapiens]	54	12	34	12	1	261	28	8.05	2.58442e+08			3.37153e+08	2.82896e+08	7.8213e+08				NLSVEDAAR		0.000223449	0	1	1	5	4557014	0	974.49				1600000000			47.92
propionyl-CoA carboxylase beta chain, mitochondrial isoform 1 precursor [Homo sapiens]	54	20	71	20	1	539	58.2	7.64	3.04388e+08	6.92171e+08	5.48188e+08	4.36609e+08	8.24786e+08	8.21696e+08				DLAQYDAAHHEEFKR		3.97013e-09	0	1	1	1	20070228	1	1829.86				13000000			76.11
NADH-ubiquinone oxidoreductase 75 kDa subunit, mitochondrial isoform 5 [Homo sapiens]	54	26	66	26	1	741	80.9	6.64	1.30596e+08	1.86915e+08	2.53399e+08	5.38969e+08	2.89135e+07	3.84053e+08				MIETAQVDER		0.000145734	0	1	1	1	7661922	0	1191.57				110000000			48.59
alpha-soluble NSF attachment protein [Homo sapiens]	54	11	30	11	1	295	33.2	5.36	1.52547e+08	3.75162e+08	4.60055e+08	3.99757e+08	1.77694e+07					FDSELSQAHEEAQR		8.26203e-10	0	1	2	1	28416946	0	1646.74				21000000			79.26
phosphoglucomutase-1 isoform 1 [Homo sapiens]	54	24	95	24	1	562	61.4	6.76	3.74353e+08	6.82934e+08	2.30253e+09	1.26207e+09	7.57991e+08	7.42171e+08				SVTEQGAELSNEER		2.39668e-08	0	1	1	6	208973244	0	1548.71				2000000000		1300000	77.52
probable imidazolonepropionase [Homo sapiens]	54	15	57	15	1	426	46.7	6.61	1.74903e+08	1.40612e+08	3.98383e+08	3.70393e+08	2.19292e+08	1.81053e+08				LSTGTTVEDVQK		6.13379e-05	0	1	3	1	197313732	0	1277.66				21000000			34.01
glia maturation factor beta [Homo sapiens]	54	6	8	5	1	142	16.7	5.29			3.65362e+08	2.97648e+08		7.50963e+07				LGSLVENNER		0.000106937	0	1	3	1	153791492	0	1130.58				150000000			43.39
myosin-9 [Homo sapiens]	54	103	728	81	1	1960	226.4	5.6	3.6377e+09	5.7327e+09	3.66366e+09	8.62554e+09	2.35748e+08	3646897179				HQAFEAELHANADR		8.67879e-08	0	2	3	1	306966132; 194595509	0	1608.75				430000000			68.51
methylcrotonoyl-CoA carboxylase subunit alpha, mitochondrial precursor [Homo sapiens]	54	23	80	23	1	725	80.4	7.78	2.07119e+08	296316598	3.35045e+08	5.83381e+08	3.55028e+08	3.81179e+08				AAGIDEQENWHEGK		2.90297e-08	0	1	1	2	41393561	0	1583.71				240000000			72.05
coiled-coil domain-containing protein 58 [Homo sapiens]	53	6	14	6	1	144	16.6	7.81	4.74182e+07	4.14704e+07	9.75596e+07			1.27407e+08				SLETENAGLR		0.000170111	0	2	3	5	5031875; 27436946	0	1089.55				2300000000			43.37
vesicle-associated membrane protein 2 [Homo sapiens]	53	3	7	2	1	116	12.7	8.13		9.20455e+07								VLYSNMLGEENTYLWR		1.67893e-08	0	1	2	4	47132595	0	1987.96					700000000		99.25
heme-binding protein 1 [Homo sapiens]	53	8	17	8	1	189	21.1	5.8	3.42293e+08		6.08755e+08	1.49568e+08		458735908				IVGDYQQLEER		2.18861e-05	0	1	4	2	374532817	0	1349.67				78000000			47.28
transcription intermediary factor 1-beta [Homo sapiens]	53	21	54	21	1	835	88.5	5.77	3.97791e+08	4.5292e+08	257660840	9.89197e+07	8.63547e+07	1.60394e+08				SAVENCQDSWR	1¡ÁCarbamidomethyl [C6]	1.96166e-05	0	1	1	1	40068518	0	1351.57				210000000			45.04
isochorismatase domain-containing protein 2, mitochondrial isoform 2 [Homo sapiens]	53	6	38	6	1	221	24.1	7.77				8.9711e+08	6.39981e+08	5.58063e+08				VIAAEGEMNASR		1.34495e-07	0	1	2	2	38016911	0	1247.6				240000000	730000		84.49
mitochondrial dicarboxylate carrier isoform 1 [Homo sapiens]	53	12	37	12	1	296	32.1	9.35	4.6611e+08	3.20557e+08	3.70741e+08	3.41557e+07	1.52858e+08	3.53549e+07				EKQDTFALASQQK		3.39095e-05	0	1	2	3	4501853	1	1493.76				540000000			30.05
protein disulfide-isomerase A5 precursor [Homo sapiens]	53	21	59	21	1	519	59.6	7.91	2.92294e+08	2.88853e+08	212210121	5.88705e+08	1.51829e+08	5.43036e+08				TAEHFQEAMEESK		9.33613e-08	0	1	2	1	18699732	0	1536.66				15000000			40.55
voltage-dependent anion-selective channel protein 3 isoform 1 [Homo sapiens]	53	10	71	9	1	283	30.6	8.66	6.88198e+08	6.02212e+07	1.35908e+08	2.00796e+08	5.68628e+08	5.60568e+08				EVANSTANLVK		1.09402e-05	0	2	2	2	156938343; 223029410	0	1145.62				370000000			43.45
adenine phosphoribosyltransferase isoform a [Homo sapiens]	53	7	65	7	1	180	19.6	6.02	1.84132e+08	8.89116e+07	7.59669e+08	1185873492	2.26085e+08	1.26154e+07				KVTEENKELANELR		2.06533e-07	0	1	1	1	40317626	2	1672.89				13000000			82.87
complement factor H-related protein 1 precursor [Homo sapiens]	53	10	17	1	1	330	37.6	7.39				1.19042e+08						RFEEELAAR		0.000113976	0	1	1	1	20070228	1	1120.57				99000000			38.56
dimethylglycine dehydrogenase, mitochondrial precursor [Homo sapiens]	53	30	103	30	1	866	96.8	7.62	7.85641e+08	5.81447e+08	8.37149e+08	8.8486e+08	5.5812e+08	1.10602e+08				DHAVDLIQK		0.00024693	0	2	6	2	67190748; 178557739	0	1038.56				590000000			33.86
U5 small nuclear ribonucleoprotein 40 kDa protein [Homo sapiens]	53	11	21	11	1	357	39.3	8.1	6.99072e+07	4.99424e+07	2.31094e+07	89615096	4.46191e+07	1.6506e+08				KGPSTVTDLEDTK		2.76579e-07	0	2	2	1	338827685; 27477041	1	1390.71				14000000			67.01
synaptic vesicle membrane protein VAT-1 homolog [Homo sapiens]	53	14	49	14	1	393	41.9	6.29	1.88942e+08	606777956	2.40816e+08	5.56236e+07	9.95811e+07	5.34552e+08				TQPAVATAATAAEK		4.00953e-06	0	1	2	1	160707950	0	1329.7				79000000			32.88
glycogen phosphorylase, brain form [Homo sapiens]	53	36	148	29	1	843	96.6	6.86	1.20586e+09	5.87166e+08	3.96819e+08	4.67989e+08	8.75124e+08	1.61565e+08				NTTGVTEEALK		1.11417e-05	0	2	3	1	306966132; 194595509	0	1162.6				690000000			56.84
enoyl-CoA hydratase domain-containing protein 3, mitochondrial precursor [Homo sapiens]	53	10	36	10	1	303	32.7	8.65	2.98844e+07	7.37531e+08	3.75722e+08	1.96409e+09	202694007	1.22975e+09				LQNNENNISCVER	1¡ÁCarbamidomethyl [C10]	2.34024e-06	0	2	2	1	5031695; 118442839	0	1589.73				140000000			69.75
keratin, type II cytoskeletal 7 [Homo sapiens]	53	27	94	21	1	469	51.4	5.48	1.0195e+08	1.49805e+09	5.64819e+08	1.2482e+09		1.152e+09				LQGEAPQSALR		8.59364e-05	0	1	3	1	88501738	0	1169.63				56000000			37.64
talin-1 [Homo sapiens]	53	95	337	85	1	2541	269.6	6.07	1.22932e+09	8.98392e+08	8.5008e+08	1426113308	8.13613e+08	9.97662e+08				DGNDLHMTYK		2.8514e-05	0	1	1	1	5031741	0	1193.53				82000000			35.05
tryptophan--tRNA ligase, cytoplasmic isoform a [Homo sapiens]	53	16	26	16	1	471	53.1	6.23	1.65849e+07	3.32064e+08	2.27881e+08	1.1608e+08	2.34601e+08					AGNEKEEGETADTVGCCSLR	2¡ÁCarbamidomethyl [C16; C17]	6.82109e-10	0	1	1	1	11225260	1	2182.93				9200000			73.82
glutaryl-CoA dehydrogenase, mitochondrial isoform a precursor [Homo sapiens]	53	12	43	12	1	438	48.1	8.06	8.01726e+08	2.68568e+08	4.22747e+07	1.18042e+07	4.15999e+08	3.36567e+08				NDVSNPQGTLQDGTSR		4.20861e-07	0	1	1	4	4501929	0	1688.78				1200000000			76.86
core histone macro-H2A.1 isoform 3 [Homo sapiens]	53	14	41	12	1	372	39.6	9.79	1.77887e+08	6.40502e+07	2.69285e+08	8.94535e+07	3.79284e+08	2.54758e+08				GPSAAGEQEPDKESGASVDEVAR		2.91103e-09	0	1	1	1	5803092	1	2286.05				100000000			60.25
mycophenolic acid acyl-glucuronide esterase, mitochondrial isoform 1 precursor [Homo sapiens]	53	12	31	12	1	306	33.9	8.57	3.43971e+08	3.55336e+08	1.22578e+08	3.44953e+08	2.07483e+08	3.66058e+07				SGAHVDFYDK		4.06947e-05	0	1	1	2	4507185	0	1138.52				110000000			47.36
guanine nucleotide-binding protein G(I)/G(S)/G(O) subunit gamma-5 precursor [Homo sapiens]	53	2	7	2	1	68	7.3	9.85				8.45893e+06	1.73218e+08					HALLEADVAAHQDR		1.18268e-10	0	2	3	3	306966132; 194595509	0	1545.78				610000000			67.72
lamin-B1 isoform 1 [Homo sapiens]	53	27	61	26	1	586	66.4	5.16	5.8563e+08	6.23447e+08	6.25175e+08	1.18814e+09		29510146				GETVNDCHAEIISR	1¡ÁCarbamidomethyl [C7]	5.25373e-08	0	2	4	1	70166852; 70166944	0	1600.74				45000000			62.41
protein THEM6 precursor [Homo sapiens]	53	11	24	11	1	208	23.9	9.55	5.20956e+07	2.3049e+08	8.55054e+07	119991400	2.73785e+08					SEGEGEAASADDGSLNTSGAGPK		1.56379e-12	0	1	1	1	75709194	0	2106.91				15000000			103.35
40S ribosomal protein SA [Homo sapiens]	53	12	48	12	1	295	32.8	4.87	1.43572e+09	8.65075e+08	7.76608e+07	2.03723e+09	62488208	1.93292e+09				SLQSVAEER		0.000225488	0	1	2	2	358356404	0	1018.52				420000000			52.04
elongation factor 1-gamma [Homo sapiens]	53	21	127	21	1	437	50.1	6.67	9.07014e+08	6.97194e+08	8.88281e+08	2.15233e+09	1.20636e+09	1.18686e+09				AAEAAAAPAESAAPAAGEEPSKEEGEPK		1.21649e-07	0	1	1	3	409971425	1	2636.23				140000000			38.88
transforming growth factor-beta-induced protein ig-h3 precursor [Homo sapiens]	53	24	186	24	1	683	74.6	7.71	2.41904e+09	3.00352e+08	1.98301e+09	6.64428e+08	2.26369e+08	2.80172e+07				HLSTPSSVSPEPQDSAK		6.80699e-06	0	1	2	1	7662088	0	1766.86				8400000			47.35
cysteine and glycine-rich protein 2 [Homo sapiens]	53	8	31	8	1	193	20.9	8.62	6.13132e+08	1.22267e+08	2.40509e+08	1.23884e+08	1.34142e+07	2.19866e+07				SETAPAETATPAPVEK		3.51695e-05	0	1	1	1	4885381	0	1598.79							32.55
clathrin heavy chain 1 [Homo sapiens]	53	70	240	70	1	1675	191.5	5.69	1.4294e+09	8.86839e+08	6.62584e+08	1.53937e+09	6.40975e+08	2.01925e+09				AVASPEATVSQTDENK		1.8061e-08	0	1	5	1	54124343	0	1646.79				25000000			47.39
destrin isoform a [Homo sapiens]	53	9	21	8	1	165	18.5	7.85	4.48285e+08	1.4556e+09	1.02146e+08	1.02672e+09		8.70509e+07				TKQDEVNAAWQR		0.000151136	0	2	3	2	306966132; 194595509	1	1445.71				44000000			45.58
dolichyl-diphosphooligosaccharide--protein glycosyltransferase subunit 1 precursor [Homo sapiens]	53	22	86	22	1	607	68.5	6.38	1.32911e+09	4.74648e+08	8.89622e+08	9.4324e+08	1.01537e+09	2.58754e+08				YTYEHDPITK		5.91416e-05	0	1	2	1	6274552	0	1266.6				230000000			34.32
dynactin subunit 2 isoform 1 [Homo sapiens]	53	15	35	15	1	406	44.8	5.17	5.13942e+08	2.47693e+08	2.18658e+08	4.80826e+08	3.00073e+08	5.04902e+07				EHDPVGQMVNNPK		2.79985e-05	0	1	2	1	29029559	0	1464.69				60000000			33.97
actin-related protein 2/3 complex subunit 1B [Homo sapiens]	53	15	39	14	1	372	40.9	8.35	4.68962e+08	1.94119e+08	127082580	3.4733e+08	3.64413e+08	4.17753e+07				QQALTVSTDPEHR		6.52205e-07	0	1	1	1	4758032	0	1481.73				97000000			57.84
glutathione reductase, mitochondrial isoform 1 precursor [Homo sapiens]	53	17	60	17	1	522	56.2	8.5	2.86928e+08	1.14938e+09	4.93834e+08	1.54864e+08	6.11903e+08	7.4793e+08				KETKPEPMEEDLPENK		1.75824e-05	0	1	1	2	5803181	1	1913.92				14000000			30.59
GTPase KRas isoform b precursor [Homo sapiens]	53	7	11	4	1	188	21.4	8.12	50454405		6.54126e+07		3.78499e+07					KNSVVEASEAAYK		2.61108e-06	0	1	1	1	4507951	1	1395.71				60000000			52.49
guanine nucleotide-binding protein subunit beta-4 [Homo sapiens]	53	13	27	6	1	340	37.5	6	1.38691e+07	7.03443e+07		7.87953e+07	2.16044e+07	3.66089e+07				QGANINEIR		2.65073e-05	0	1	1	2	222352151	0	1014.53				590000000			70.02
methionine adenosyltransferase 2 subunit beta isoform 2 [Homo sapiens]	53	11	21	1	1	323	36.4	6.65				1.05692e+08						TENCLSSCVDR	2¡ÁCarbamidomethyl [C4; C8]	0.000196752	0	1	1	1	256773260	0	1340.56				48000000			31.05
mitochondrial import inner membrane translocase subunit Tim13 [Homo sapiens]	53	4	9	4	1	95	10.5	8.18	4.62376e+08			1.68382e+08		5.36125e+08				QDGSVDFGR		8.6723e-05	0	1	2	1	70906435	0	980.443				310000000			67.68
serpin H1 precursor [Homo sapiens]	53	17	72	17	1	418	46.4	8.69	9.88275e+08	8.14041e+08	5.7606e+08	5.30756e+08	4.64243e+07	2.13915e+08				VIECSYTSADGQR	1¡ÁCarbamidomethyl [C4]	4.25932e-05	0	1	1	1	255308875	0	1485.66				170000000			48.81
ATP synthase subunit alpha, mitochondrial isoform a precursor [Homo sapiens]	53	22	224	22	1	553	59.7	9.13	3.03629e+09	7.86067e+09	3.81341e+09	5.0783e+09	1.01574e+09	1.22899e+09				AMVASGSELGK		1.26599e-05	0	1	3	2	4502013	0	1049.53				910000000			61.35
annexin A1 [Homo sapiens]	53	17	62	17	1	346	38.7	7.02	2.02784e+09	4.1642e+08	4.34751e+08	1.05593e+09	3.28739e+08	8.59922e+08				FEGNFVHGEK		0.000307024	0	1	1	1	18139549	0	1163.55				18000000			30.54
bcl-2-like protein 13 isoform a [Homo sapiens]	53	15	31	15	1	485	52.7	4.44	1.05056e+08	1.37213e+08	1.36294e+08	1.08904e+08	1.82022e+08	59875449				YVGETQPTGQIK		0.000145734	0	1	1	1	38016914	0	1320.68				330000000			47.93
TIP41-like protein isoform 1 [Homo sapiens]	53	10	15	10	1	272	31.4	5.91	2.29714e+07	141733200	250500052	7.86461e+07	6.74827e+07	8.82304e+07				QRQEELCLAR	1¡ÁCarbamidomethyl [C7]	0.000282952	0	1	1	2	55743122	1	1302.66				280000000			46.13
ATP-dependent RNA helicase DDX1 [Homo sapiens]	53	33	85	33	1	740	82.4	7.23	2.52074e+08	4.7475e+08	3.4578e+08	432304272	2.139e+08	2.67634e+08				NDSDPTYGQQGHPNTWK		1.25373e-08	0	1	1	1	264681524	0	1944.85				86000000			40.67
obg-like ATPase 1 isoform 1 [Homo sapiens]	53	17	31	17	1	396	44.7	7.81	2.34445e+08	270603679	8.55962e+07	2.71869e+08	1.14573e+08	350004983				GQPDVVVKEDEEYKR		9.05152e-10	0	1	1	7	4557237	2	1790.89				890000000			95.37
1,2-dihydroxy-3-keto-5-methylthiopentene dioxygenase [Homo sapiens]	53	8	26	8	1	179	21.5	5.68	3.16457e+08		4.16662e+08	2.93487e+08	2.10023e+08	4.55709e+07				AGPSAQEPGSQTPLK		1.36591e-06	0	1	4	1	194578921	0	1467.74				59000000			29.95
metallothionein-2 [Homo sapiens]	52	2	3	2	1	61	6	7.83			1.86062e+06	4.76906e+07						AEADVASLNR		0.000207781	0	1	2	1	63252906	0	1045.53				740000000			43.56
beta-lactamase-like protein 2 [Homo sapiens]	52	11	38	11	1	288	32.8	6.8	3.47817e+07	3.31565e+08	1.19821e+08	1.95266e+08	1.48071e+08	6.05842e+08				TGDEITYQCR	1¡ÁCarbamidomethyl [C9]	5.96832e-05	0	1	2	1	62739186	0	1242.54				270000000			50.19
cathepsin D preproprotein [Homo sapiens]	52	17	266	17	1	412	44.5	6.54	5.75384e+08	1.46361e+09	4.27646e+09	8.42861e+09	3.60741e+09	3.9642e+09				ILQEDPTNTAAR		1.98573e-06	0	1	1	1	7661910	0	1328.68				52000000			45.22
glutamine--tRNA ligase isoform a [Homo sapiens]	52	32	64	32	1	775	87.7	7.15	3.03399e+08	2.88377e+08	3.04769e+08	3.72464e+08	2.80948e+07	2.43633e+08				GESPVDYDGGR		9.4995e-05	0	1	1	1	5031973	0	1151.5				730000000			56.04
3-hydroxyisobutyrate dehydrogenase, mitochondrial precursor [Homo sapiens]	52	12	65	12	1	336	35.3	8.13	1.29617e+09	8.86773e+08	1.28619e+08	1.69397e+09	1.80479e+08	1.40129e+08				TPVTDPATGAVK		1.37433e-05	0	1	4	2	394025723	0	1156.62				290000000			34.33
protein ERGIC-53 precursor [Homo sapiens]	52	19	49	19	1	510	57.5	6.77		7.38889e+07	9.93805e+08	8.23249e+08	8.22778e+08	6.4371e+07				RKQEELQQLEQQR		1.98573e-06	0	3	8	1	41322916; 41322912; 41322908	2	1712.9				15000000			46.06
thioredoxin-dependent peroxide reductase, mitochondrial isoform a precursor [Homo sapiens]	52	9	151	9	1	256	27.7	7.78	4.35458e+09	1.46843e+09	2.31477e+08	1.79931e+09	2.47641e+09	2.20199e+09				TQVSTQAEQLR		1.24677e-06	0	1	1	1	71773110	0	1260.65				140000000			73.09
actin-related protein 2/3 complex subunit 2 [Homo sapiens]	52	15	44	15	1	300	34.3	7.36	7.81198e+08	1.24623e+09	3.49476e+08	1.30783e+08	6.22743e+07					AIEPNDYTGK		5.34983e-05	0	1	2	1	13129018	0	1107.53				140000000			52.02
estradiol 17-beta-dehydrogenase 11 precursor [Homo sapiens]	52	12	42	12	1	300	32.9	9.07	6.03724e+08	467338764	5.12193e+08	6.51965e+07	4.37507e+07	4.03884e+08				SKSEEAHAEDSVMDHHFR		1.15487e-08	0	1	4	2	66346683	1	2111.92				110000000			54
peroxisomal sarcosine oxidase [Homo sapiens]	52	16	61	16	1	390	44	8.41	3.02191e+08	502946275	4.12918e+08	3.36002e+08	5.9392e+08	1.34496e+09				QDAQDLYEAGEKK		1.51437e-07	0	1	1	1	4502105	1	1494.71				48000000			58.39
proliferation-associated protein 2G4 [Homo sapiens]	52	15	55	15	1	394	43.8	6.55	6.71835e+08	5.36689e+08	1.6135e+08	8.72661e+08	1.24026e+08	573055812				DTHDQLSEPSEVR		1.42968e-06	0	3	8	1	41322916; 41322912; 41322908	0	1512.69				310000000			63.13
aflatoxin B1 aldehyde reductase member 3 [Homo sapiens]	52	13	112	12	1	331	37.2	7.15	1.08164e+09	1.524e+09	3.24438e+09	1.89844e+09	6.10241e+08	2.64221e+09				IKGEELSEANVR		7.73459e-06	0	1	6	2	205277392	1	1344.71				74000000			51.64
fumarylacetoacetate hydrolase domain-containing protein 2A [Homo sapiens]	52	12	48	12	1	314	34.6	8.24	4.89697e+08	520058495	3.37805e+08	8.77121e+07	5.65615e+08	2.87576e+08				ARPEDVISEGR		3.43335e-06	0	1	2	2	194473681	0	1228.63				1800000000			55.17
short-chain specific acyl-CoA dehydrogenase, mitochondrial precursor [Homo sapiens]	52	15	74	15	1	412	44.3	7.99	3.97348e+08	6.39421e+08	1.77035e+09	1.04377e+08	8.3174e+08	3.32406e+08				YESHPVCADLQAK	1¡ÁCarbamidomethyl [C7]	1.69523e-05	0	1	1	1	8923390	0	1517.71				210000000			33.64
thymopoietin isoform alpha [Homo sapiens]	52	23	66	14	1	694	75.4	7.66	7.24079e+07	6.79172e+07	8.63024e+07	1.7007e+08	2.97321e+06	5.62375e+07				THEDIEAQIR		1.4784e-05	0	1	2	1	54112117	0	1211.6							40.27
haloacid dehalogenase-like hydrolase domain-containing protein 2 [Homo sapiens]	52	8	15	8	1	259	28.5	6.24	43573992		1.02296e+06	184479046	1.0445e+08	5.63802e+07				CMIDQAHQEERPIR	1¡ÁCarbamidomethyl [C1]	1.74227e-05	0	1	1	1	10801345	0	1782.84				80000000			27.73
peptidyl-prolyl cis-trans isomerase FKBP2 precursor [Homo sapiens]	52	7	13	7	1	142	15.6	9.13	6.67015e+07	9.51073e+08	34956083	3.84943e+06		1.5629e+08				QGGGGGGGSVPGIER		2.57106e-07	0	1	2	1	14141152	0	1284.63				470000000			51.39
glutathione peroxidase 2 [Homo sapiens]	52	7	8	7	1	190	21.9	7.78	3.71061e+07	49027311	9.74905e+07	8.9031e+07	1.63737e+08					NAAVALQEER		0.000179652	0	1	1	1	7656849	0	1100.57				63000000			36.54
N-alpha-acetyltransferase 38, NatC auxiliary subunit [Homo sapiens]	52	3	5	3	1	96	10.4	4.48	9.02899e+07	5.34191e+07	28101037							QAEILQESR		1.69523e-05	0	1	1	1	4759212	0	1073.56				220000000			70.22
inosine triphosphate pyrophosphatase isoform a [Homo sapiens]	52	7	13	7	1	194	21.4	5.66	2.0195e+08	5.89296e+07	3.29571e+08		2.03309e+08	68202742				TVQEHYQDFDK		3.25041e-06	0	1	1	3	73915100	0	1409.63				140000000			33.37
multiple coagulation factor deficiency protein 2 isoform A precursor [Homo sapiens]	52	3	17	3	1	146	16.4	4.63				7.67284e+08	2.2926e+06	6.51231e+08				INSITVDNCK	1¡ÁCarbamidomethyl [C9]	8.6723e-05	0	1	1	1	157649073	0	1163.57				680000000			54.8
17-beta-hydroxysteroid dehydrogenase type 6 [Homo sapiens]	52	14	41	10	1	317	35.9	8.73	7.91935e+08		4.00085e+08	1.15544e+09	1.1196e+09	4.21504e+08				IDQNWYEGEHHGR		1.16618e-05	0	3	9	1	224586851; 194733749; 224586853	0	1640.72				39000000			28.23
apolipoprotein A-II preproprotein [Homo sapiens]	52	4	26	4	1	100	11.2	6.62		824821626	2.99958e+08		1077045023					YEDFKEEGSENAVK		3.22997e-07	0	1	2	2	58761500	1	1644.74				83000000			39.8
elongation factor 1-beta [Homo sapiens]	52	8	49	6	1	225	24.7	4.67	1.90921e+08	1.818e+09		485405864	5.19356e+06	6.13521e+08				EKEPIVGSTDYGK		0.000200362	0	2	3	1	306966132; 194595509	1	1422.71				66000000			29.79
mitochondrial inner membrane protein isoform 1 [Homo sapiens]	52	27	66	2	0	758	83.6	6.48			2.90108e+08	6.78866e+06						LIQSHPESAEDLQEK		5.87806e-09	0	2	3	4	306966132; 194595509	0	1723.85				560000000			52.58
ubiquitin-conjugating enzyme E2 N [Homo sapiens]	52	7	24	7	1	152	17.1	6.57	4.15813e+08	1.18025e+09	1.17067e+07	4.63817e+08	429308412	1.98429e+08				AEAGPEGVAPAPEGEK		0.000263134	0	1	1	1	195976805	0	1508.72				33000000			25.64
argininosuccinate synthase [Homo sapiens]	52	16	126	16	1	412	46.5	8.02	3.09763e+09	3.00301e+09	1.21717e+09	2.0877e+09	1.76484e+09	4.25251e+09				AAAGGQGSAVAAEAEPGKEEPPAR		8.70289e-09	0	1	1	1	13489073	1	2221.08				34000000			75.25
mitochondrial inner membrane protein isoform 2 [Homo sapiens]	52	27	64	2	1	757	83.5	6.57			1.46872e+07							KPAEQAEETAPIEATATK		1.72893e-12	0	1	2	2	21389469	0	1884.95				45000000			74.05
mitochondrial 2-oxoglutarate/malate carrier protein isoform 1 [Homo sapiens]	52	13	38	13	1	314	34	9.91	1.46399e+08	2.88954e+08	2.1369e+08	4.01701e+08	1.65285e+08	1.68274e+08				GAAACDLVQR	1¡ÁCarbamidomethyl [C5]	6.18996e-05	0	1	2	1	223972651	0	1060.52				94000000			54.66
alpha/beta hydrolase domain-containing protein 14B isoform 1 [Homo sapiens]	52	7	32	7	1	210	22.3	6.4	2.14714e+09	1.14256e+08	7.58369e+08	5.23637e+08	1.20359e+08	1.20489e+09				DSSGNLHGYVAEGGAK		0.000143105	0	1	2	1	223972651	0	1561.72				48000000			17.59
cytochrome b-c1 complex subunit 1, mitochondrial precursor [Homo sapiens]	52	15	81	15	1	480	52.6	6.37	7.26661e+08	1.23893e+09	9.42771e+07	7.51375e+08	2.1082e+08	5.27934e+08				CTSCGVVAENYK	2¡ÁCarbamidomethyl [C1; C4]	3.37126e-06	0	1	4	1	6912664	0	1387.6				23000000			43.69
perilipin-3 isoform 1 [Homo sapiens]	52	15	36	15	1	434	47	5.44	5.44978e+08		3.11697e+08	560973871	8.58822e+07					DVQNFPAATDEKDK		8.36191e-05	0	1	2	1	119395758	1	1577.74				49000000			34.57
ras-related protein Rab-5C isoform b [Homo sapiens]	52	8	22	5	1	249	27	8.66	105390110	179322644		3.33899e+08	2.00142e+08	5.51807e+06				EYSSELNAPSQESDSHPR		9.65632e-07	0	1	1	1	55741709	0	2032.88				42000000			33.27
5'(3')-deoxyribonucleotidase, cytosolic type isoform 1 [Homo sapiens]	52	7	12	7	1	201	23.4	6.64	1.35453e+08	40730716	6.01258e+06	2.56903e+07	8.32084e+07	2.27919e+06				VDNDENEHQLSLR		5.64709e-11	0	1	3	6	10835063	0	1568.73				1300000000			104.36
hemoglobin subunit gamma-1 [Homo sapiens]	52	6	29	5	1	147	16.1	7.2		2.00526e+07	5.2346e+07	139735108	1.21485e+08					ASCYNSALGCCSDGK	3¡ÁCarbamidomethyl [C3; C10; C11]	4.10675e-05	0	1	1	1	54873613	0	1649.64				27000000			13.53
actin-related protein 3 isoform 1 [Homo sapiens]	52	17	69	15	1	418	47.3	5.88		1162000669	8.11686e+08	4.99137e+08	5.69231e+08	1.89158e+09				VSALNSVHCEHVEDEGESR	1¡ÁCarbamidomethyl [C9]	3.97311e-06	0	1	4	1	38679977	0	2153.95				27000000			42.35
LIM and senescent cell antigen-like-containing domain protein 1 isoform d [Homo sapiens]	52	12	28	1	1	337	38.4	8.05				18056455						CLKDEDPYVR	1¡ÁCarbamidomethyl [C1]	0.000209678	0	2	5	1	71773106; 260436860	1	1294.61				70000000			38.77
HIG1 domain family member 1A, mitochondrial isoform b [Homo sapiens]	52	3	6	3	1	93	10.1	9.79	4.11355e+06			1.58354e+09		6.08952e+06				HEAFESDLAAHQDR		2.51554e-09	0	3	9	2	4501891; 194097350; 12025678	0	1625.73				530000000			86.47
LIM and cysteine-rich domains protein 1 isoform 1 [Homo sapiens]	52	15	26	15	1	365	40.8	7.93	1.38692e+08	272893426	6.38207e+07	2.72538e+08	1.641e+08	4.21846e+07				MGPSGGEGMEPER		2.20157e-07	0	1	2	1	5453710	0	1333.55				620000000			76.97
5'-AMP-activated protein kinase subunit beta-1 [Homo sapiens]	51	8	13	7	1	270	30.4	6.4	1.27122e+07		5.62204e+07	1.19994e+08						TGESAEFVCK	1¡ÁCarbamidomethyl [C9]	3.45338e-05	0	1	1	1	118442839	0	1127.5				120000000			47.61
copper transport protein ATOX1 [Homo sapiens]	51	2	6	2	1	68	7.4	7.24			4.61164e+06			5.43177e+08				ELQSQIQEAR		5.34983e-05	0	1	2	1	19424120	0	1201.62				110000000			48.15
platelet-activating factor acetylhydrolase IB subunit alpha [Homo sapiens]	51	14	24	13	1	410	46.6	7.37	5.18048e+07	1.31368e+08	2.85388e+08	1.98147e+08	253904127	1.28933e+08				HIQQYHMEDSEIK		4.76864e-06	0	1	8	1	5803109	0	1657.76				50000000			18.39
histone H4 [Homo sapiens]	51	6	29	6	1	103	11.4	11.36	7.18923e+08	1.08067e+09	903866000			2.83001e+09				HSHQDSGLITDYR		2.28342e-07	0	1	5	2	132814448	0	1528.71				21000000			54.12
116 kDa U5 small nuclear ribonucleoprotein component isoform a [Homo sapiens]	51	34	71	33	1	972	109.4	5	2.21313e+08	1.39253e+08	160751278	1.83737e+08	7.48576e+07	7.08006e+07				DATHDEAVQALK		1.58507e-07	0	1	1	1	11321640	0	1297.64				240000000			62.6
PDZ domain-containing protein 11 [Homo sapiens]	51	4	6	4	1	140	16.1	7.21			7.68579e+07		9.41974e+06	2.24206e+07				HELQANCYEEVK	1¡ÁCarbamidomethyl [C7]	5.91552e-08	0	1	1	3	5031635	0	1519.68				1000000000			73.42
succinate dehydrogenase [ubiquinone] iron-sulfur subunit, mitochondrial precursor [Homo sapiens]	51	11	36	11	1	280	31.6	8.76	3.29677e+08	2.58317e+08	814352756	7.35501e+08	9.00518e+07	1.12804e+09				AVTEQGAELSNEER		1.78969e-08	0	1	1	3	5803227	0	1532.72				1300000000			80.07
glia maturation factor gamma [Homo sapiens]	51	6	10	5	1	142	16.8	5.26	6.59537e+07	98959404	75132994	4.4318e+08						DHLLGVSDSGK		1.84592e-06	0	1	2	1	335335014	0	1127.57				73000000			58.95
serine hydroxymethyltransferase, mitochondrial isoform 1 precursor [Homo sapiens]	51	20	109	19	1	504	56	8.53	6.90096e+08	5.58877e+08	1.96901e+08	1.11756e+09	2.99847e+08	1.07208e+09				RTEEGPTLSYGR		2.48676e-05	0	1	1	1	303227926	1	1365.68				82000000			56.23
guanine nucleotide-binding protein G(I)/G(S)/G(O) subunit gamma-12 precursor [Homo sapiens]	51	3	9	3	1	72	8	8.97	3.30023e+07			3.39396e+08		1.42051e+09				KPPTDEELKETIK		6.99591e-06	0	1	2	2	4503249	1	1527.83				34000000			36.3
60S ribosomal protein L30 [Homo sapiens]	51	5	22	5	1	115	12.8	9.63	2.78726e+08	8.96713e+08	1.95702e+07		1.08129e+09	9.45032e+07				AHQTGIHATEELK	1¡ÁAcetyl [N-Term]	2.77348e-08	0	1	1	3	6005846	0	1476.74				280000000			43.23
membrane-associated progesterone receptor component 1 [Homo sapiens]	51	10	35	9	1	195	21.7	4.7	7.50706e+08		2.2465e+07	1.27378e+09		2.37957e+09				EGALCEENMR	1¡ÁCarbamidomethyl [C5]	5.77591e-06	0	1	1	1	4503483	0	1208.5				39000000			54.41
mitochondrial inner membrane protein isoform 3 [Homo sapiens]	51	27	66	2	1	747	82.6	6.57			2.00734e+08	6.78866e+06						NNASTDYDLSDK		3.79589e-06	0	1	2	1	4506649	0	1342.58				63000000			47.74
PDZ and LIM domain protein 3 isoform b [Homo sapiens]	51	9	18	9	1	316	34.3	7.71	62495407	7.37967e+07	1.27754e+08	1.1831e+08	1.12004e+08					SKDTCIVISGESGAGK	1¡ÁCarbamidomethyl [C5]	8.36768e-08	0	1	1	2	51100974	1	1608.79				25000000			52.29
low molecular weight phosphotyrosine protein phosphatase isoform c [Homo sapiens]	51	6	18	3	1	158	18	6.74		5.35712e+08	111704090							LKDDEVAQLK		5.59935e-05	0	1	1	1	291575128	1	1158.64				530000000			47.8
DNA-(apurinic or apyrimidinic site) lyase [Homo sapiens]	51	10	39	10	1	318	35.5	8.12	5.26654e+08	2.9995e+08	4.92809e+08	9.57745e+08	2.54465e+08	171027601				TSFGSLKDEDR		9.4995e-05	0	1	2	1	20149568	1	1254.6				45000000			58.57
sialic acid synthase [Homo sapiens]	51	11	24	11	1	359	40.3	6.74	1.32781e+08		3.24213e+08		2.23866e+08	1.84206e+07				QGTVHPVTTVSSSDVEK		2.75803e-06	0	1	1	1	12232413	0	1770.89				20000000			26.58
14-3-3 protein eta [Homo sapiens]	51	12	53	9	1	246	28.2	4.84	1521896722		9.54442e+08	8.96044e+08						KGDEYIINGQK		3.53861e-07	0	1	2	1	187960098	1	1264.65				84000000			78.19
14 kDa phosphohistidine phosphatase isoform 3 [Homo sapiens]	51	4	12	4	1	125	13.8	6.07	22247159		2.56315e+08	3.14918e+08		1.84525e+07				VDVGKDQEFTVK		1.20208e-06	0	1	2	5	116063573	1	1364.71				300000000			67.67
tyrosine-protein kinase CSK [Homo sapiens]	51	18	24	17	1	450	50.7	7.06	5.7007e+07	9.85052e+07	1.26463e+08	2.0117e+08	7.22097e+07	20845378				DCPDGSDEAPEICPQSK	2¡ÁCarbamidomethyl [C2; C13]	2.90389e-05	0	1	1	1	126012562	0	1904.76				49000000			17.15
cystathionine gamma-lyase isoform 1 [Homo sapiens]	51	14	30	14	1	405	44.5	6.7	1.14466e+08	8.455e+07	2.51211e+08	186035086	2.55089e+08	4.63574e+08				GDQPAASGDSDDDEPPPLPR		7.76596e-14	0	1	1	9	5729875	0	2035.88				470000000			136.12
60S ribosomal protein L37a [Homo sapiens]	51	4	18	4	1	92	10.3	10.43	3.96183e+08		1.06577e+08	9.64672e+07	1.23213e+08	3.14161e+07				IAFDAESDPSNAPGSGTEK		4.3132e-06	0	1	1	1	33469947	0	1892.85				40000000			22.33
THUMP domain-containing protein 1 [Homo sapiens]	51	12	18	12	1	353	39.3	7.88	9.91962e+07	9.41661e+07	1.34107e+08	7.15814e+07	2.98473e+07	3.83981e+07				DDIIENAPTTHTEEYSGEEK		1.49525e-09	0	1	2	3	20070220	0	2278				56000000			66.36
tetratricopeptide repeat protein 38 [Homo sapiens]	51	16	42	16	1	469	52.7	5.99	1.81373e+08	4.07797e+08	2.66258e+08	1.764e+08	3.94897e+08	1.89384e+08				NISHYEEQLVK		6.17452e-07	0	1	1	1	4758958	0	1359.69				650000000			45.41
retinol dehydrogenase 11 isoform 1 precursor [Homo sapiens]	51	9	27	9	1	318	35.4	8.82	2.8209e+08	2.26815e+08	2.47889e+08	2.07757e+08	8.8489e+07	2.84969e+08				EFCQQEVEPMCK	2¡ÁCarbamidomethyl [C3; C11]	1.13469e-05	0	1	1	1	109148508	0	1584.65				120000000			23.26
dynamin-2 isoform 4 [Homo sapiens]	51	30	53	2	1	866	97.5	7.65					4.27047e+07	1.29262e+07				SCNLDEQQELVER	1¡ÁCarbamidomethyl [C2]	4.65304e-07	0	1	2	1	392307007	0	1619.73				170000000			68.08
glucosamine-6-phosphate isomerase 1 [Homo sapiens]	51	9	19	6	1	289	32.6	6.92	1.05371e+08	3.42369e+08	8.26148e+07		2.34191e+08	1.77576e+08				NFGGGNTAWEEK		3.09535e-05	0	1	2	1	205360956	0	1309.58				38000000			35.12
sulfotransferase 1A2 [Homo sapiens]	51	11	29	3	1	295	34.3	7.27	1.0389e+08				2.31827e+08	6.69813e+07				SSLGQSASETEEDTVSVSK		2.49268e-09	0	1	1	1	55749531	0	1940.89				88000000			81.07
cysteine and glycine-rich protein 1 isoform 1 [Homo sapiens]	51	9	45	9	1	193	20.6	8.57	2.7359e+08	7.55304e+08	996182150	4.20284e+08		731398554				TDSREDEISPPPPNPVVK		0.000143105	0	1	2	1	510025468	1	1976.99							22.06
EH domain-containing protein 1 [Homo sapiens]	51	23	42	14	1	534	60.6	6.83	1.28534e+08	241188202	8.98131e+07		7.14919e+07	1.87921e+08				LGAVDESLSEETQK		2.38334e-06	0	1	1	1	7657069	0	1505.73				520000000			32.47
retinol dehydrogenase 10 [Homo sapiens]	51	11	19	11	1	341	38.1	7.4	7.07145e+07			48166576	3.37168e+07	7.73779e+07				DIDGHMVNLDK		0.000204038	0	1	3	1	90903240	0	1256.59				65000000			35.38
electron transfer flavoprotein-ubiquinone oxidoreductase, mitochondrial precursor [Homo sapiens]	51	22	88	22	1	617	68.5	7.55	5.02304e+08	5.18073e+08	6.04715e+08	5.3715e+08	2.38852e+08	9.74908e+07				ELSDQATASPIVAR		4.58166e-05	0	1	3	1	45238858	0	1457.76				62000000			62.79
coactosin-like protein [Homo sapiens]	51	6	11	6	1	142	15.9	5.67	110485492	1572720860		4.12195e+08						DGAGDVAFVK		4.41755e-05	0	1	1	5	4557871	0	978.489				2900000000			66.67
plastin-3 isoform 1 [Homo sapiens]	51	28	115	19	1	630	70.8	5.6	8.15014e+08	957035002	4.13772e+08	9.66152e+08		2.36285e+08				VCVETVESGAMTK	1¡ÁCarbamidomethyl [C2]	4.83946e-08	0	1	1	7	28178832	0	1410.66				3400000000			77.4
vesicle-associated membrane protein-associated protein A isoform 2 [Homo sapiens]	51	9	25	8	1	249	27.9	8.62		4.1046e+08	1.90471e+08	4.28447e+08	8.60481e+06					VDAQFGGIDQR		9.14178e-07	0	1	1	1	4507947	0	1205.59				200000000			75.39
long-chain-fatty-acid--CoA ligase 1 [Homo sapiens]	51	31	142	29	1	698	77.9	7.15	6.65559e+08	9.2844e+08	1.34973e+09	474753296	9.77478e+08	5.59285e+08				NEDLNAEDVYSR		7.41092e-07	0	1	2	1	4503243	0	1424.63				230000000			68.53
leukotriene A-4 hydrolase isoform 1 [Homo sapiens]	51	23	98	23	1	611	69.2	6.18	6.53334e+08	5.11728e+08	4.40401e+08	920241596	5.15623e+08	3.32193e+08				GQSQLSNPTDDSWK		1.06448e-05	0	1	1	1	150417986	0	1562.71				30000000			34.87
alcohol dehydrogenase class-3 [Homo sapiens]	51	13	92	13	1	374	39.7	7.49	3.2562e+09	1.70407e+09	3.54943e+08	3.95073e+08	9.83854e+08	5.56956e+08				AGEAAELQDAEVESSAK		0.000270399	0	1	1	1	33286446	0	1704.79							24.75
hypoxanthine-guanine phosphoribosyltransferase [Homo sapiens]	50	9	23	9	1	218	24.6	6.68	3.31108e+08	3.97979e+08	2.15219e+08	206641473	5.49499e+07	1.30832e+08				GQEVETSVTYYR		1.73169e-06	0	1	1	2	83921614	0	1431.68				350000000			60.86
basement membrane-specific heparan sulfate proteoglycan core protein precursor [Homo sapiens]	50	122	448	122	1	4391	468.5	6.51	8.46626e+08	1.69223e+09	8.60955e+08	8.48278e+08	6.82757e+08	7.31818e+08				TQAFQEQEQGQGQGQGEPCISSTPR	1¡ÁCarbamidomethyl [C19]	0.00029076	0	1	1	1	239582767	0	2748.23				6200000			22.07
acyl-protein thioesterase 1 [Homo sapiens]	50	7	21	7	1	230	24.7	6.77	1.25164e+09	605366022	2.57741e+08	4.21066e+08	741174119					ADLISEDVQR		2.31174e-05	0	1	3	1	39777606	0	1145.58				95000000			47.38
aconitate hydratase, mitochondrial precursor [Homo sapiens]	50	33	135	33	1	780	85.4	7.61	6.3754e+08	1.39714e+09	1.49481e+09	9.96337e+08	4.78369e+08	5.42951e+08				FDENGLPTHDMEGK		0.000256064	0	1	2	1	62240992	0	1589.69				43000000			15.93
arylacetamide deacetylase [Homo sapiens]	50	15	43	15	1	399	45.7	8.69	2.09619e+08	6.21967e+08	4.07067e+08	767975816	7.61995e+07	3.8627e+08				HDENLYGPIVK		2.38334e-06	0	1	1	1	176866369	0	1284.66				20000000			34.82
beta-1-syntrophin [Homo sapiens]	50	18	44	18	1	538	58	8.63	1.74779e+08	5.24269e+08	2.17216e+08	2.8567e+08	7.33973e+07	1.83785e+08				LELEEAATPEGHAVR		2.12855e-08	0	1	1	1	21264602	0	1621.82				53000000			57.9
peroxisomal acyl-coenzyme A oxidase 2 [Homo sapiens]	50	24	55	24	1	681	76.8	7.56	444496749	7.52949e+07	3.8922e+08	8.93493e+07	2.0996e+08	4.64836e+08				SSTSNANDIIPECADK	1¡ÁCarbamidomethyl [C13]	5.88229e-06	0	1	1	1	116089337	0	1721.76				740000000			50.01
tropomyosin alpha-1 chain isoform 4 [Homo sapiens]	50	19	54	5	0	284	32.9	4.78	1.94595e+08		1.74272e+08	1.56834e+09						MEEFKDQLPADECNK	1¡ÁCarbamidomethyl [C13]	5.68309e-10	0	1	1	3	24234688	1	1853.8				1000000000			74.87
nucleobindin-1 precursor [Homo sapiens]	50	19	55	19	1	461	53.8	5.25		334843709	2.81154e+08	4.39714e+08	1.80895e+08	5.0614e+08				VSHVLAALQAGNR		8.75835e-08	0	1	1	6	223029410	0	1335.75				160000000	95000000		63.59
dihydropyrimidinase [Homo sapiens]	50	16	108	15	1	519	56.6	7.27	9.17145e+08	9.96275e+08	8.90308e+08	2.04651e+07	1.69896e+07	2.09842e+09				SDDHPDVVYETMR		3.50646e-07	0	1	1	1	6912242	0	1563.67				57000000			51.68
26S protease regulatory subunit 8 isoform 1 [Homo sapiens]	50	17	49	16	1	406	45.6	7.55	2.54732e+08	4.30048e+08	1.95825e+08	2.62534e+08	1.97688e+08	5.66455e+07				IETAAMDGTLR		8.86914e-06	0	1	1	1	126012562	0	1177.59				210000000			51.37
acyl-CoA synthetase family member 2, mitochondrial precursor [Homo sapiens]	50	20	50	20	1	615	68.1	7.55	2.84967e+08	2.85316e+08	4.34399e+08	5.72767e+08	435459581	3.32403e+08				ENELTYYCCK	2¡ÁCarbamidomethyl [C8; C9]	2.62666e-05	0	1	1	1	187829185	0	1379.56				340000000			43.97
inositol monophosphatase 1 isoform 1 [Homo sapiens]	50	12	22	12	1	277	30.2	5.26	9.97832e+07	6.2369e+08	2.01784e+08	2.20757e+08	2.89762e+08					ETSYEEALANQR		5.23916e-07	0	1	1	1	110611220	0	1410.65				660000000			75.78
coatomer subunit beta [Homo sapiens]	50	33	95	33	1	953	107.1	6.05	2.11064e+08	1.4259e+08	3.52123e+08	4.49793e+08	3.27398e+08	4.97113e+08				NTIEETGNLAEQAR		3.87675e-07	0	1	1	1	145309326	0	1545.75				420000000			55.13
aminoacyl tRNA synthase complex-interacting multifunctional protein 1 isoform b precursor [Homo sapiens]	50	13	29	13	1	336	37	8.65	2.6679e+08	1.04035e+08	2.33608e+08	1.53872e+07		4.55908e+08				SEEEFIHINNK		3.48502e-05	0	1	2	1	194272210	0	1359.65				120000000			30.02
methyltransferase-like protein 7A precursor [Homo sapiens]	50	8	54	8	1	244	28.3	8.38	1.8477e+09	9.79526e+08	1.75849e+09	6.38212e+07		2.33263e+09				DVNLASCAADGSVK	1¡ÁCarbamidomethyl [C7]	2.55575e-05	0	1	2	1	24431950	0	1406.66							31
glutaredoxin-1 [Homo sapiens]	50	4	12	4	1	106	11.8	8.09	2.53187e+08	6.56271e+06		1.80762e+08	2.39856e+06	7.9543e+08				EAAGEGPALYEDPPDQK		1.68963e-07	0	1	1	2	346644849	0	1786.81				820000000			52.15
60S ribosomal protein L38 [Homo sapiens]	50	6	14	6	1	70	8.2	10.1			1.60681e+08		2.92574e+08	2.66985e+08				NVEDLSGGELQR		1.50563e-05	0	1	1	1	108773784	0	1316.64				130000000			36.06
ADP-ribosylation factor-like protein 8A isoform 1 [Homo sapiens]	50	8	20	2	1	186	21.4	7.77	174911943	122040190								FDSDVGVYR		0.000233833	0	1	2	1	345461081	0	1057.49				100000000			46.99
26S protease regulatory subunit 10B [Homo sapiens]	50	14	36	14	1	403	45.8	7.78	4.46646e+08	2.83705e+08	2.51054e+08	2.26569e+08	3.14881e+08					AAQDLCEEALR	1¡ÁCarbamidomethyl [C6]	3.49659e-06	0	1	1	1	40807485	0	1275.6				61000000			68.63
peroxisomal acyl-coenzyme A oxidase 1 isoform b [Homo sapiens]	50	21	82	1	1	660	74.4	8.16				1.13483e+07	2.34069e+07	3.15552e+08				INDALSCEYECR	2¡ÁCarbamidomethyl [C7; C11]	1.25025e-07	0	1	2	1	109452587	0	1529.64				140000000			60.39
GDP-L-fucose synthase [Homo sapiens]	50	11	31	11	1	321	35.9	6.6	5.86565e+08	5.88533e+08	1.77229e+08	64618198		3.12715e+08				ANENSNIQVLSER		5.08319e-06	0	1	3	1	40254978	0	1473.73				73000000			69.52
mitochondrial carrier homolog 2 [Homo sapiens]	50	10	68	10	1	303	33.3	7.97	6.71166e+07	7.93144e+07	756987426	3.21944e+08	1.30647e+08	1.15183e+09				ADTLTPEECQQFK	1¡ÁCarbamidomethyl [C9]	0.000136739	0	1	3	2	148352331	0	1566.71				1100000000			36.35
glycine N-methyltransferase [Homo sapiens]	50	10	22	10	1	295	32.7	7.02	23066427	8.07182e+07	1.07059e+08	1.38868e+08	1.49831e+08	5.46102e+07				VESTGAVPEFK		3.7488e-05	0	1	2	2	40254986	0	1163.59				230000000			45.59
proteasome subunit alpha type-1 isoform 1 [Homo sapiens]	50	10	39	10	1	269	30.2	6.99	6.41713e+08	2.08981e+08	4.50084e+08	9.69324e+08	2.56843e+08	4.45044e+08				CPTGYYLNEDTR	1¡ÁCarbamidomethyl [C1]	7.68645e-07	0	1	1	2	281485550	0	1488.64				130000000			46.56
collagen alpha-1(XIV) chain precursor [Homo sapiens]	50	61	361	61	1	1796	193.4	5.3	1.28187e+09	3.27614e+09	2.4432e+09	2.43774e+09	1.67096e+09	1148097850				DYEDGILHENETSHEMK		3.0118e-05	0	1	1	1	112789550	0	2046.87				25000000			18.48
26S proteasome non-ATPase regulatory subunit 13 isoform 1 [Homo sapiens]	50	16	35	16	1	376	42.9	5.81	3.7546e+08	2.97791e+08	1.14394e+08	1.74783e+08		8.96262e+07				SEDCFILDHGK	1¡ÁCarbamidomethyl [C4]	1.2318e-05	0	1	6	4	189083778	0	1320.59				1200000000			39.89
phosphoserine aminotransferase isoform 1 [Homo sapiens]	50	16	44	16	1	370	40.4	7.66	2.48699e+08	5.65887e+08	3.26428e+08	2.82514e+08	2.40502e+08	2.94083e+08				DDYVHEFCR	1¡ÁCarbamidomethyl [C8]	4.92836e-05	0	1	3	1	4502169	0	1240.51				43000000			39.83
serum paraoxonase/lactonase 3 [Homo sapiens]	50	13	57	11	1	354	39.6	5.41	2.80028e+08	372184133	6.73294e+08	1.18396e+09	6.97351e+07	5.48096e+08				YEGSYALTSEEAER		1.24309e-05	0	1	1	1	4759082	0	1604.71				89000000			40
complement factor H isoform a precursor [Homo sapiens]	50	44	152	40	1	1231	139	6.62	9.30099e+08	7.76006e+08	6.95814e+08	4.5128e+08	575020516	3.68054e+08				TFTTQETITNAETAK		1.32797e-09	0	1	2	13	18201905	0	1655.81				4300000000	2900000		86.43
nuclease-sensitive element-binding protein 1 [Homo sapiens]	50	9	36	5	1	324	35.9	9.88			3.61256e+08	1.03893e+08						QVLLAQAEAEK		1.34948e-05	0	1	1	1	94538362	0	1199.66				280000000			52.2
ragulator complex protein LAMTOR1 [Homo sapiens]	50	5	7	5	1	161	17.7	5.15	2.12312e+08		1.62372e+08	1.02678e+08	3.39312e+06					DIDSGSPAEEAGLK		2.64242e-07	0	1	2	1	318037203	0	1388.65				250000000			61.31
asialoglycoprotein receptor 2 isoform c [Homo sapiens]	50	7	21	7	1	292	33.1	5.91	1.59206e+08	137584277	8.1142e+07		1.38144e+08	5725077				AAYDIEVNTR		0.000200362	0	1	1	1	5031699	0	1151.57				79000000			54.11
protein NDRG2 isoform a [Homo sapiens]	50	10	39	10	1	371	40.8	5.21	6.10559e+08	9.87784e+07	7.56304e+08	8.51649e+07	4.82906e+08	5.85631e+08				FSPDSQYIDNR		7.87705e-06	0	1	11	1	21361831	0	1341.61				7900000			48.39
plectin isoform 1f [Homo sapiens]	50	191	506	1	1	4533	514.5	5.73			153483363							IECVSAETTEDCIAK	2¡ÁCarbamidomethyl [C3; C12]	3.83844e-10	0	1	1	9	4557871	0	1725.77				3000000000			92.06
propionyl-CoA carboxylase alpha chain, mitochondrial isoform a precursor [Homo sapiens]	50	26	76	26	1	728	80	7.52	6.08737e+08	3.09631e+08	9.44402e+08	5.09965e+08	5.10788e+08	2.84211e+08				DGDGEVSEQEFLR		1.08727e-06	0	1	1	1	4757902	0	1480.66				45000000			62.84
plectin isoform 1e [Homo sapiens]	50	191	508	1	1	4525	513.4	5.76			1.06032e+08							QYAGFSTVEESNK		8.11907e-07	0	1	1	1	156105689	0	1459.67				380000000			51.87
tubulin beta-3 chain isoform 1 [Homo sapiens]	50	18	147	4	1	450	50.4	4.93	6.13523e+07		7.00266e+07							GDPYPQEVSATVQK		8.47358e-06	0	1	2	1	60499025	0	1518.74				130000000			30.56
LIM and senescent cell antigen-like-containing domain protein 1 isoform b [Homo sapiens]	50	12	28	1	1	325	37.2	8.05				1.98774e+07						IIADLEEEQR		4.18234e-05	0	1	1	1	110611228	0	1215.62				91000000			56.09
EH domain-containing protein 4 [Homo sapiens]	50	20	41	15	1	541	61.1	6.76	239615818	3.04061e+08	2.60274e+08	1.4816e+08	5.88482e+07	1.76373e+08				WGSNELPAEEGK		7.25599e-06	0	1	2	1	24638454	0	1316.61				280000000			44.52
rRNA 2'-O-methyltransferase fibrillarin [Homo sapiens]	50	10	29	10	1	321	33.8	10.18	2.84933e+08	2.87678e+08	4.18989e+08	2.93037e+08		3.20006e+06				DKESGICMDSGGFR	1¡ÁCarbamidomethyl [C7]	6.07813e-05	0	1	2	1	222537732	1	1558.66				120000000			42.02
sterol 26-hydroxylase, mitochondrial precursor [Homo sapiens]	50	22	96	22	1	531	60.2	8.9	8.20331e+08	1.18967e+09	1.04305e+09	5.39357e+08	2.10296e+08	6.65579e+08				FEDGGYVVCNTR	1¡ÁCarbamidomethyl [C9]	1.19116e-06	0	1	4	1	6806890	0	1416.62				92000000			60.43
eukaryotic translation initiation factor 2 subunit 1 [Homo sapiens]	50	14	32	14	1	315	36.1	5.08	1.19031e+08	2.54101e+08	3.52127e+08	2.75672e+08	2.31001e+06	2.37107e+07				EFDDLSPEQQR		1.84592e-06	0	1	6	1	28373105	0	1363.61				14000000			58.49
calponin-2 isoform a [Homo sapiens]	50	8	24	8	1	309	33.7	7.33	3.81137e+08		1.04217e+08	5.25084e+08	2.31201e+08	94795585				DVTADFEGQSPK		2.8514e-05	0	1	1	1	62420888	0	1293.6				75000000			44.89
40S ribosomal protein S5 [Homo sapiens]	50	9	45	9	1	204	22.9	9.72	2.14763e+09	3.84679e+07	5.2714e+08	5.42594e+08	3.99275e+06	2.9018e+08				VEQAVETEPEPELR		1.40661e-10	0	1	1	1	4557325	0	1625.8				580000000			103.67
protein canopy homolog 2 isoform 1 precursor [Homo sapiens]	49	8	23	8	1	182	20.6	4.92		6.40709e+08	309467160	3.03565e+08						EEIGNVQLEK		0.000143105	0	1	3	1	118498356	0	1158.6				29000000			36.72
dynein light chain 2, cytoplasmic [Homo sapiens]	49	3	8	1	1	89	10.3	7.37			3.53989e+07	8.06529e+08						TDAGGEDAILQTR		7.54743e-07	0	1	1	1	19526773	0	1346.65				130000000			55.67
dynein light chain 1, cytoplasmic [Homo sapiens]	49	3	9	1	1	89	10.4	7.4				1546891251						IDESSLTGESDQVR		7.65905e-09	0	1	2	1	48255951	0	1535.72				21000000			75.44
39S ribosomal protein L13, mitochondrial [Homo sapiens]	49	7	10	7	1	178	20.7	9.16	1.66122e+07	3.06447e+07	4.82609e+07	2.11508e+07	9.80914e+06	1.84261e+07				LLNDEDQVVVNK		1.27682e-08	0	1	1	1	148233338	0	1385.73				500000000			85.89
putative deoxyribose-phosphate aldolase [Homo sapiens]	49	11	22	11	1	318	35.2	8.94	1.26311e+08	1.9399e+08			1.41792e+08	1.72685e+08				VSSQSFSEIER		2.01609e-05	0	1	2	1	31543983	0	1268.61				64000000			47.88
hypoxia up-regulated protein 1 precursor [Homo sapiens]	49	36	127	36	1	999	111.3	5.22	3.7385e+08	2.56701e+08	4.69317e+08	9.91828e+08	5.33953e+08	5.44429e+08				TAQDPGISPSQSLCAESSR	1¡ÁCarbamidomethyl [C14]	1.27226e-10	0	1	3	1	71067341	0	1990.91				7900000			66.71
cytochrome b5 type B [Homo sapiens]	49	4	15	4	1	150	16.7	4.97		6.60942e+08	9.13939e+08	3.52176e+08		2.17721e+08				ETDYPAGEDLSESGQVDK		6.40409e-07	0	1	4	1	194578921	0	1939.84				29000000			27.82
dynamin-2 isoform 3 [Homo sapiens]	49	29	50	1	1	866	97.6	7.64					2.65114e+08					EAALSTALSEK		9.36825e-06	0	2	4	5	5031875; 27436946	0	1119.59				3400000000			68.47
SPRY domain-containing protein 4 [Homo sapiens]	49	9	25	9	1	207	23.1	6.93	2.24258e+08	5.54857e+08	1.66441e+08	2.19904e+08		2.20767e+08				SGVDADSSYFK		2.28342e-07	0	1	1	1	7706318	0	1175.52				510000000			76.4
cytochrome b5 isoform 1 [Homo sapiens]	49	5	99	5	1	134	15.3	4.96	27218988	7.36434e+09	2.75917e+09	4.58116e+09	1.42226e+09	1.06525e+09				IHVSDQELQSANASVDDSR		3.37532e-13	0	1	1	4	23510340	0	2070.97				730000000			97.76
microtubule-associated protein RP/EB family member 1 [Homo sapiens]	49	9	25	9	1	268	30	5.14	2.72174e+08	3.38076e+07	4.91555e+07	2.69806e+08	7.64819e+07					YGLDSDLSCK	1¡ÁCarbamidomethyl [C9]	1.37433e-05	0	1	1	1	39725934	0	1157.51				290000000			56.82
major histocompatibility complex, class II, DR beta 1 precursor [Homo sapiens]	49	6	14	2	1	266	30.1	8.05			2.93793e+07							VRGEESEVTVGGLEPGR		1.14755e-09	0	1	1	1	188528648	1	1770.9				150000000			75.09
serine dehydratase-like [Homo sapiens]	49	12	42	12	1	329	34.7	6.89	1.99647e+07	2.75268e+08	1.94045e+08	2.19777e+08	2.41615e+08	3.29731e+07				DQDKDQCILITGESGAGK	1¡ÁCarbamidomethyl [C7]	9.19273e-09	0	2	2	2	240120050; 44889481	1	1934.91				310000000			58.05
retinol-binding protein 1 isoform a [Homo sapiens]	49	9	23	9	1	197	22.3	6.13	5.02146e+08	635441909		7.1847e+08						RLPEAIEEVK		0.000130655	0	1	1	5	6912396	1	1183.67				1400000000			47.6
cytochrome P450 1A2 [Homo sapiens]	49	18	47	18	1	516	58.4	9.06	7.16589e+08	3.22943e+08	3.91226e+07	5.61419e+08	3.665e+08	4.79226e+08				VMETQAQVDELK		1.05481e-05	0	1	3	1	5032137	0	1390.69				120000000			35.5
basal cell adhesion molecule isoform 1 precursor [Homo sapiens]	49	19	42	19	1	628	67.4	5.81	1.14108e+07	1.7357e+08	1.63937e+08	3.74367e+08	1.15582e+08	1.24719e+08				EEFTSGGPLGQK		5.22427e-06	0	1	1	1	4557741	0	1249.61				240000000			46.53
cat eye syndrome critical region protein 5 isoform 2 precursor [Homo sapiens]	49	12	17	12	1	423	46.3	8.13	276704152	474719385	3.90274e+07	2.89644e+08		477932191				YFEVEEADGNK		1.92619e-05	0	1	1	1	41393599	0	1300.57							41.72
transcription elongation factor B polypeptide 1 isoform a [Homo sapiens]	49	4	12	4	1	112	12.5	4.78	3.21512e+08	4.58271e+08	1.45666e+08	4.67182e+08						FGALCEAETGR	1¡ÁCarbamidomethyl [C5]	5.7546e-05	0	1	1	1	54873613	0	1210.55				200000000			52.38
26S proteasome non-ATPase regulatory subunit 6 isoform 2 [Homo sapiens]	49	17	36	17	1	389	45.5	5.62	1.20757e+08	1.9952e+07	1.93196e+08	3.29651e+08	2.02651e+08	6.12391e+07				TFDQLTPEESK		5.49818e-05	0	2	5	1	314122179; 314122177	0	1294.62				510000000			35.53
2-oxoglutarate dehydrogenase, mitochondrial isoform 1 precursor [Homo sapiens]	49	33	79	28	1	1023	115.9	6.86	1.92496e+08	2.79119e+08	4.15837e+08	3.34435e+08	2.54509e+08	3.04886e+08				LSDAQIYVDK		0.000219425	0	1	1	1	72534658	0	1151.59				63000000			40.01
osteoclast-stimulating factor 1 [Homo sapiens]	49	7	27	7	1	214	23.8	5.68	2.24776e+08	4.49617e+07		251835378	4.39731e+07	28654064				KFEEFQTDMAAHEER		3.31695e-10	0	2	3	3	306966132; 194595509	1	1867.83				930000000			109.29
sterol-4-alpha-carboxylate 3-dehydrogenase, decarboxylating [Homo sapiens]	49	12	22	12	1	373	41.9	8.06	6.8349e+07	1.28914e+08	7.06698e+07	95336319	151568416	2.37806e+08				TGLYNYYDDEKEK		1.61427e-07	0	1	1	2	333360851	1	1637.73				230000000			68.94
26S protease regulatory subunit 6B isoform 1 [Homo sapiens]	49	16	40	16	1	418	47.3	5.21	2.06488e+08	2.5511e+08	2.74085e+08	1.92398e+08	3.99293e+08	1.05983e+07				EGYVLQATCER	1¡ÁCarbamidomethyl [C9]	1.94384e-05	0	1	2	2	50980307	0	1325.62				72000000			44.05
coatomer subunit beta' [Homo sapiens]	49	29	49	29	1	906	102.4	5.27	1.19486e+08	3.62323e+08	2.69519e+08	1.72834e+08	1.66077e+08	2.30593e+08				ADDILASPPR		0.00024693	0	1	2	3	110611235	0	1054.55				480000000			43.87
keratin, type I cytoskeletal 19 [Homo sapiens]	49	19	41	14	1	400	44.1	5.14	1.40223e+08	1.87769e+08	9.72064e+07	2.3328e+08		9.5812e+06				GDLENQMHIAEQR		9.24339e-05	0	1	1	1	5453557	0	1540.72				6400000			28.47
microsomal triglyceride transfer protein large subunit precursor [Homo sapiens]	49	38	157	38	1	894	99.3	8.41	7.96098e+08	1.16732e+09	7.61723e+08	9.51876e+08	7.81806e+08	1.35585e+09				AEMEDLVSSK		1.56159e-05	0	1	4	1	13124879	0	1108.52				360000000			60.72
prostaglandin reductase 1 isoform 1 [Homo sapiens]	49	14	95	14	1	329	35.8	8.29	1.32472e+09	4.39101e+08	2.96824e+08	1.14667e+09	2.37136e+08	5.05316e+08				DHGETAFAVYDK		1.30112e-05	0	1	1	1	153946395	0	1352.61				85000000			26.55
tRNA-splicing ligase RtcB homolog [Homo sapiens]	49	17	51	17	1	505	55.2	7.23	9.04323e+07	2.17018e+08	3.07126e+08	3.28508e+08	1.63757e+08	2.72745e+08				SDGFSIETCK	1¡ÁCarbamidomethyl [C9]	2.60281e-05	0	1	2	1	157389005	0	1143.5				110000000			63.28
amine oxidase [flavin-containing] B [Homo sapiens]	49	20	140	15	1	520	58.7	7.5	1.90538e+09	1.31344e+09	9.4552e+08	4.24176e+08	3.87151e+08	1.03722e+09				QQQVEAVELEAK		2.0223e-06	0	1	4	3	118498356	0	1371.71				130000000			47.82
phosphoribosyl pyrophosphate synthase-associated protein 1 [Homo sapiens]	49	13	47	11	1	385	42.4	8.47	22536736	1.42735e+08	1.8055e+08	2.886e+07	1.66059e+08	1.77577e+08				EETPGQRPAVTETHQLAELNEK		1.76852e-07	0	1	1	2	118572613	0	2477.23				56000000			36.05
vigilin isoform a [Homo sapiens]	49	46	133	46	1	1268	141.4	6.87	2.88627e+08	1.41695e+09	3.678e+08	577535745	5.04072e+07	4.28953e+08				EDGHLWCATTQDYGKDER	1¡ÁCarbamidomethyl [C7]	5.88229e-06	0	1	1	1	110624774	1	2180.93				6400000			27.4
methionine adenosyltransferase 2 subunit beta isoform 1 [Homo sapiens]	49	11	20	1	1	334	37.5	7.36				3.19684e+08						SGCSDLEEAVDSGADKK	1¡ÁCarbamidomethyl [C3]	7.29715e-08	0	1	3	2	4758416	1	1767.77				42000000			43.25
fibulin-1 isoform D precursor [Homo sapiens]	49	22	67	7	1	703	77.2	5.26	5.60933e+08	4.74646e+08	8.23938e+08	1.32073e+08	2.19165e+08	7.43833e+07				LLDTNPEINQSDSQDSR		5.71931e-09	0	1	1	1	10863903	0	1931.89				32000000			91.59
ubiquitin-like modifier-activating enzyme 1 [Homo sapiens]	49	35	179	35	1	1058	117.8	5.76	6.73352e+08	7.95214e+08	1.32064e+09	1.52398e+09	8.72234e+08	1.45106e+09				FCNVDDDELR	1¡ÁCarbamidomethyl [C2]	0.000202192	0	1	1	1	21361794	0	1282.54				320000000			49.15
endoplasmic reticulum resident protein 44 precursor [Homo sapiens]	49	15	47	14	1	406	46.9	5.26	4.12634e+08	1.71987e+08	2.26941e+08	7.14949e+08	4.44571e+08	3.68651e+07				LEAAIAEAEER		2.40519e-06	0	1	1	4	67782365	0	1201.61				1100000000			73.22
acyl-coenzyme A synthetase ACSM5, mitochondrial precursor [Homo sapiens]	49	20	38	20	1	579	64.7	8.4	1.95432e+08	2.42421e+08	2.31871e+08	3.10353e+07	2.32299e+08	2.57951e+08				LQAALEAEEPDDER		1.49111e-08	0	1	1	2	21536326	0	1585.73				87000000			86.9
alpha-1B-glycoprotein precursor [Homo sapiens]	49	14	30	14	1	495	54.2	5.86	5.72684e+08	3.98276e+08	8.72669e+07	9.85081e+07	8.27244e+07	5.20388e+07				LLAEGHPDPDAELQR		1.82359e-05	0	1	1	2	55741709	0	1660.83				280000000			61.32
lymphocyte-specific protein 1 isoform 1 [Homo sapiens]	49	9	24	3	1	339	37.2	4.74		175646902		3.23404e+08						NAGNEQDLGIQYK		2.07843e-06	0	1	1	2	55770844	0	1449.7				300000000			53.14
APOBEC1 complementation factor isoform 4 [Homo sapiens]	49	20	52	19	1	602	65.9	8.06	4.30063e+08	3.20823e+08	4.33985e+08	6.13967e+08	5.80888e+07	4.97244e+07				DNNQFASASLDR		9.24339e-05	0	1	1	1	4758032	0	1337.61				210000000			40.65
coatomer subunit alpha isoform 1 [Homo sapiens]	49	47	112	47	1	1233	139.2	7.59	5.29494e+08	5.67818e+08	2.64205e+08	5.0398e+08	324521047	164900343				SYDYQSVCEPGAAPK	1¡ÁCarbamidomethyl [C8]	4.94592e-06	0	1	1	1	54112390	0	1671.73				38000000			20.69
NAD kinase domain-containing protein 1, mitochondrial isoform 1 [Homo sapiens]	49	17	79	17	1	442	49.4	8.18	8.94614e+08	1.01952e+09	1.52305e+09	5.9903e+07	7.86611e+07	5.03672e+08				ALDGAFTEENR		4.09495e-07	0	1	1	1	223029410	0	1222.57				580000000			74.68
ADP-ribosylation factor-like protein 1 [Homo sapiens]	49	6	11	6	1	181	20.4	5.72			3.21371e+07	1.50913e+08		5.74182e+07				QIILEKEETEELKR		4.72532e-06	0	1	1	2	4503841	2	1757.96				110000000			59.5
adenosylhomocysteinase isoform 1 [Homo sapiens]	49	19	66	18	1	432	47.7	6.34	1.02449e+09	1.17643e+09	1.50277e+09	8.8332e+08	1.39619e+07	6.32431e+08				TYEDIKENLESR		1.97964e-05	0	1	2	2	194473681	1	1496.72				1200000000			59.72
prothrombin preproprotein [Homo sapiens]	49	23	82	23	1	622	70	5.9	6.62618e+08	7.065e+08	3.34544e+08	465098535	2.17877e+08	3.27894e+08				VEPGLGADNSVVR		1.47347e-07	0	1	2	4	116063573	0	1312.69				2100000000			72.48
inorganic pyrophosphatase 2, mitochondrial isoform 1 precursor [Homo sapiens]	49	12	33	11	1	334	37.9	7.39	2.73026e+08	39794134	6.95878e+08	4.20519e+07	864533677	3.30036e+08				ASATSATLELDR		2.50955e-05	0	1	2	1	109638745	0	1234.63				120000000			75.47
GTP-binding protein SAR1b [Homo sapiens]	48	6	25	4	1	198	22.4	6.11		1730210551	6.39275e+07	4.32543e+08	5.29851e+08					LGDLYEEEMR		1.51014e-06	0	1	1	7	62414289	0	1254.57				17000000000			81.75
apolipoprotein C-III precursor [Homo sapiens]	48	4	8	4	1	99	10.8	5.41	6.67675e+08		2.35356e+09	89337717						EPDTEVITVEK		1.45167e-05	0	1	5	1	45243501	0	1259.64				60000000			50.14
thymopoietin isoform beta [Homo sapiens]	48	14	44	5	1	454	50.6	9.38	5.31286e+07	6.13617e+08	3.73045e+07			8.8505e+07				DLHDANTDLIGR		8.57604e-07	0	1	1	2	262073007	0	1339.66				250000000			55
U6 snRNA-associated Sm-like protein LSm2 [Homo sapiens]	48	3	6	3	1	95	10.8	6.52		2.98503e+08	1.35068e+07		1.97234e+08					YSLDPENPTK		0.000159616	0	1	2	2	313569822	0	1163.56				210000000			47.75
26S protease regulatory subunit 4 [Homo sapiens]	48	17	49	16	1	440	49.2	6.21	2.66964e+08	2.82582e+08	1.5446e+08	3.74881e+07	2.20067e+08	1.9658e+08				EHFQSYDLDHMEK		1.53335e-05	0	1	3	1	4502169	0	1678.72				48000000			24.02
fibrinogen-like protein 1 precursor [Homo sapiens]	48	9	13	9	1	312	36.4	5.87	128204501		5.33874e+07	1.72082e+08	9.93097e+07					AAGDTTVIENSDVSPETESSEK		2.60184e-08	0	1	4	2	118498356	0	2266.02				61000000			47.71
amine oxidase [flavin-containing] A isoform 1 [Homo sapiens]	48	21	106	16	1	527	59.6	7.85	1.43443e+09	3.42549e+08	6.98977e+08	1.04636e+09	2.74768e+07	2.60335e+08				LAQAEEQLEQETR		2.01513e-08	0	1	3	1	224831241	0	1544.76				150000000			57.53
proteasome subunit alpha type-6 [Homo sapiens]	48	11	56	11	1	246	27.4	6.76	1.00664e+09	256681822	5.47789e+08	2.87825e+08	5.99265e+08	2.83915e+08				TTSEAQTEVPLDDPDR		6.66068e-08	0	1	1	1	190343023	0	1773.81				210000000			60.78
polymerase delta-interacting protein 2 [Homo sapiens]	48	12	29	12	1	368	42	8.63	1.8094e+08	2.01977e+07	5.76897e+07	5.61776e+07	2.02761e+08					MMWFSPVTLK		9.76268e-05	0	1	1	1	71773480	0	1239.63				470000000			42.86
proline synthase co-transcribed bacterial homolog protein [Homo sapiens]	48	9	31	9	1	275	30.3	7.5	228130252	5.69986e+08	1.06131e+08	1.58575e+08	6.07874e+06	98755655				IAEQVASFQEEK		1.52399e-06	0	1	1	1	55770844	0	1378.68				250000000			57.23
septin-11 [Homo sapiens]	48	17	69	8	1	429	49.4	6.81	1.37181e+08	2.63844e+08	140526874	3.45149e+08	3.35885e+07	595059718				QDAQVVLYR		5.72344e-06	0	1	2	1	13654237	0	1091.58				92000000			78.1
citrate lyase subunit beta-like protein, mitochondrial precursor [Homo sapiens]	48	13	38	13	1	340	37.3	8.73	1.22287e+07	1.921e+08	4.83605e+08	6.66041e+08	2.88664e+08	2.41308e+07				IAVAQYSDDVK		8.70874e-06	0	2	5	2	55743098; 240255535	0	1208.62				2300000000			63.25
mitotic checkpoint protein BUB3 isoform a [Homo sapiens]	48	9	18	9	1	328	37.1	6.84		8.70623e+07	2.59979e+08	1.70345e+07		2.13333e+08				EDGQEYAQVIK		3.85278e-05	0	2	2	1	410171122; 33356163	0	1279.62				280000000			46.71
complement C4-B preproprotein [Homo sapiens]	48	58	194	3	1	1744	192.6	7.27	5.05969e+08				3.78028e+08	5.23827e+08				DNCQYVYNVDQR	1¡ÁCarbamidomethyl [C3]	5.36927e-06	0	1	1	1	40317626	0	1573.67				370000000			58.78
fatty acid-binding protein, epidermal [Homo sapiens]	48	6	18	6	1	135	15.2	7.01		5.62301e+08	273413411	641535631		7.77435e+07				AGSDGESIGNCPFSQR	1¡ÁCarbamidomethyl [C11]	2.00237e-09	0	1	1	1	7330335	0	1681.72				180000000			78.26
GTP-binding nuclear protein Ran [Homo sapiens]	48	10	30	10	1	216	24.4	7.49	1.7493e+09	2.80226e+08	1.10053e+09	9.27608e+08	1.04557e+08					NAGDLAPAGGAASASTDEAADAESGTR		1.24823e-13	0	1	1	3	8923040	0	2433.08				20000000			95.42
complement factor H-related protein 2 precursor [Homo sapiens]	48	8	11	4	1	270	30.6	6.38		1.62735e+08	1.29447e+08	1.02328e+08						EDQYDHLDAADMTK		3.74817e-08	0	1	1	2	38327039	0	1651.69				30000000			41.63
alanine--tRNA ligase, cytoplasmic [Homo sapiens]	48	31	84	31	1	968	106.7	5.53	4.15717e+08	2.16664e+08	3.83536e+08	3.74732e+08	3.16024e+08	2.29723e+08				GNWDEQFDKENTEER		2.59463e-07	0	1	4	1	425876768	1	1896.8				31000000			71.19
uncharacterized protein C8orf47 isoform 1 [Homo sapiens]	48	10	15	10	1	374	39.9	4.49		2.00495e+08	1.06247e+08	1.08132e+08		1141408				GCEVTPDVNISGQK	1¡ÁCarbamidomethyl [C2]	6.38578e-06	0	1	3	1	201861813	0	1503.71							40.59
GMP reductase 2 isoform 1 [Homo sapiens]	48	12	29	12	1	366	39.8	7.65		1.9663e+08	9.44878e+07	6.40782e+07	8.81444e+07	4.59431e+07				SPTDDEVTPSAVVR		2.55575e-05	0	1	1	1	37595548	0	1472.72				31000000			38.73
AP-2 complex subunit alpha-1 isoform 1 [Homo sapiens]	48	34	67	26	1	977	107.5	7.03	1.37981e+08	2.50567e+08	2.16375e+08	2.60814e+08	2.19354e+08	3.47759e+08				ENFAGEATLQR		4.25932e-05	0	1	1	1	105990532	0	1235.6				540000000			36.21
plectin isoform 1 [Homo sapiens]	48	191	505	1	1	4684	531.5	5.96				2.59487e+07						EWQHEEFYR		0.000272864	0	1	2	2	155722983	0	1323.58				230000000			37.31
activator of 90 kDa heat shock protein ATPase homolog 1 [Homo sapiens]	48	10	21	10	1	338	38.3	5.53	9.05749e+07	2.0985e+08	1.90078e+08	750697294	5.21484e+07	3333555				MSQACHEVDDSSVVGLK	1¡ÁCarbamidomethyl [C5]	2.30436e-07	0	1	2	1	209862743	0	1861.84				36000000			17.57
succinyl-CoA ligase [GDP-forming] subunit beta, mitochondrial isoform 2 precursor [Homo sapiens]	48	16	42	16	1	432	46.5	6.39	1.2436e+09	1.31892e+09	7.14358e+08	1.79697e+09		1.19961e+09				ECIESGPGCTWCQK	3¡ÁCarbamidomethyl [C2; C9; C12]	5.3205e-06	0	1	1	1	188595677	0	1711.69				22000000			36.12
cytochrome b-c1 complex subunit 2, mitochondrial precursor [Homo sapiens]	48	14	76	14	1	453	48.4	8.63	7.42225e+08	9.18455e+08	9.34167e+08	5.42601e+08	7.61994e+08	6.17516e+07				YDVVADCSDNVPTR	1¡ÁCarbamidomethyl [C7]	0.000115018	0	1	1	1	7657339	0	1610.71				18000000			16.25
LIM and SH3 domain protein 1 isoform a [Homo sapiens]	48	9	17	9	1	261	29.7	7.05	68497616	1.08239e+08	1379505771	7.92692e+08						SGGFYSAEDADSPPER		7.36036e-05	0	1	3	1	31542723	0	1684.71				39000000			31.98
mitochondrial import receptor subunit TOM22 homolog [Homo sapiens]	48	4	12	4	1	142	15.5	4.34		258329937	3.26144e+08	3.5612e+08	1.70591e+08					EALGGQAEEFSGR		0.000240293	0	1	1	1	13449277	0	1350.63				38000000			27.75
tropomyosin alpha-1 chain isoform 5 [Homo sapiens]	48	19	53	5	1	284	32.8	4.77			1.74272e+08	1.56834e+09						CVLPEEDSGELAKPK	1¡ÁCarbamidomethyl [C1]	3.45262e-08	0	1	1	2	148727341	0	1671.83				110000000			39.58
delta-aminolevulinic acid dehydratase [Homo sapiens]	48	12	38	12	1	330	36.3	6.79		4.86974e+07	1.00345e+09	1.13431e+08	339228752	1.91285e+08				EGICAIGGTSEQSSVGTQHSYSEEEK	1¡ÁCarbamidomethyl [C4]	1.01272e-10	0	1	1	7	167614506	0	2770.21				960000000			56.72
calpain-2 catalytic subunit isoform 1 [Homo sapiens]	48	24	64	24	1	700	80	4.98	2.6052e+08		2.32907e+08	1.82576e+08	1.26066e+08	1.94857e+08				TDYNASVSVPDSSGPER		9.1345e-10	0	1	2	5	14165439	0	1780.8				2100000000	760000		70.98
nicotinate-nucleotide pyrophosphorylase [carboxylating] precursor [Homo sapiens]	48	8	40	8	1	297	30.8	6.21	7.96861e+08	3.07617e+08	1.5463e+08	1.32127e+08	3.23687e+08	5.31458e+08				CEDGECICDTGYSGDDCGVR	4¡ÁCarbamidomethyl [C1; C6; C8; C17]	2.13274e-12	0	1	1	2	188528648	0	2324.82				52000000			83.65
thiopurine S-methyltransferase [Homo sapiens]	48	11	26	11	1	245	28.2	6.23	3.25504e+07	3.32093e+08	2.91923e+08	9.02566e+07	1.47058e+08	1.21455e+08				IEADSESQEDIIR		1.13398e-08	0	1	2	3	37574726	0	1504.71				990000000			83.79
prolactin regulatory element-binding protein [Homo sapiens]	48	11	25	11	1	417	45.4	7.88		9.71828e+07	3.16161e+07	8.52043e+07	3.98913e+07	7.65783e+07				GAFTFQGSMIDMPLLK		3.21843e-09	0	1	1	2	45545437	0	1755.88				450000000			76.38
serine-threonine kinase receptor-associated protein [Homo sapiens]	48	12	41	12	1	350	38.4	5.12	9.40032e+07	3.00813e+08	1.08337e+08	1.15709e+08	3.34082e+07	1.69014e+08				VELQELNDR		5.59935e-05	0	2	2	5	55749932; 62414289	0	1115.57				12000000000			61.78
lipoma-preferred partner isoform a [Homo sapiens]	48	19	79	19	1	612	65.7	7.37	6.9698e+08	6.35999e+08	1.43315e+08	2.25943e+08	1.54833e+08	5.94254e+07				IRLDETDDPDDYGDR		1.95527e-07	0	1	1	2	311893365	1	1794.78				75000000			65.74
peptidyl-prolyl cis-trans isomerase B precursor [Homo sapiens]	48	11	76	11	1	216	23.7	9.41	1.34214e+09	4.5331e+09	2.22365e+09	9.07317e+08	7.88389e+06	2.74283e+08				GMLHEEKPGEQILEGGSESESAQK		1.9537e-10	0	1	1	1	122891870	0	2570.2				47000000			27.54
cytochrome c oxidase subunit 6B1 [Homo sapiens]	48	3	16	3	1	86	10.2	7.05			7.93352e+08			1.17145e+09				VNYDEENWR		3.32966e-05	0	1	1	1	157266300	0	1224.53				210000000			56.85
aflatoxin B1 aldehyde reductase member 2 [Homo sapiens]	48	10	51	9	1	359	39.6	7.17	1.40156e+09		823088287	864358335	7.03131e+07	6.5628e+08				KMEDSVGCLETAEEVKR	1¡ÁCarbamidomethyl [C8]	1.94671e-12	0	1	1	4	12667788	2	1980.94				920000000			112.11
NADH dehydrogenase [ubiquinone] flavoprotein 1, mitochondrial isoform 1 precursor [Homo sapiens]	48	13	27	13	1	464	50.8	8.21	63695164	1.72362e+08	4.66669e+08	4.19345e+08	1.67855e+07	2.12188e+08				GEGAGPPPPLPPAQPGAEGGGDR		8.43845e-05	0	2	3	2	283436222; 75677353	0	2081				7400000			23.41
protein phosphatase 1 regulatory subunit 14B [Homo sapiens]	48	3	4	2	1	147	15.9	4.86			5.77634e+07							GNPESSFNDENLR		7.54743e-07	0	1	2	1	392513721	0	1478.65				340000000			71.48
fermitin family homolog 2 isoform 2 [Homo sapiens]	48	27	47	27	1	687	78.6	6.7	1.13277e+08	2.37537e+08	1.4184e+08	6.16235e+08	3.39686e+08	3.28709e+08				SDEDDWSKPLPPSER		0.000134272	0	1	3	1	87196351	0	1757.8				3400000			6.25
Na(+)/H(+) exchange regulatory cofactor NHE-RF3 isoform 1 [Homo sapiens]	48	20	36	20	1	519	57.1	5.55	2.78766e+08	1.1565e+08	5.38132e+07	2.22463e+08	7.50163e+07	6.7163e+07				IQVLQQQADDAEER		2.16001e-10	0	2	6	8	24119203; 499137518	0	1642.8				4600000000			115.37
ubiquitin carboxyl-terminal hydrolase 14 isoform a [Homo sapiens]	48	18	36	18	1	494	56	5.3	2.48743e+08	1.83344e+08		1.62365e+08	2.4355e+08	6.46076e+07				AEVVETTQVYTEEETRR		2.89492e-07	0	3	8	5	41322916; 41322912; 41322908	1	2039.99				100000000			40.67
heat shock protein HSP 90-alpha isoform 1 [Homo sapiens]	48	37	351	26	1	854	98.1	5.16	6.01979e+09	3.14233e+09	5.7603e+08	6.01047e+09	3.29966e+08	2.06876e+09				KLEELELDEQQR		3.03008e-07	0	1	1	1	5579478	1	1529.78				140000000			55.04
peptidyl-tRNA hydrolase 2, mitochondrial precursor [Homo sapiens]	47	5	10	5	1	179	19.2	8.73	1.06603e+08		5.63548e+06	1.30429e+08		3.58791e+07				IEDVTPIPSDSTR		4.70876e-08	0	1	1	3	68160922	0	1429.72				2000000000			82.4
glutaredoxin-3 [Homo sapiens]	47	11	53	11	1	335	37.4	5.39	6.89799e+07	9.09109e+07	7.18394e+07	3.36533e+08		6.24506e+07				ATADDELSFK		1.87992e-06	0	1	2	2	4504111	0	1096.52				140000000			78.26
reticulon-3 isoform a [Homo sapiens]	47	6	18	5	1	236	25.6	8.51	5.54515e+06	6.59094e+08	1.20262e+08	1.05351e+09	2.32873e+08					TDSDSDLQLYK		0.000204038	0	1	4	1	383209658	0	1284.6				32000000			32.19
thrombospondin-1 precursor [Homo sapiens]	47	42	97	38	1	1170	129.3	4.94	8.75419e+08	7.59926e+08	4.49041e+08	7.2262e+08	1.4377e+09	1.27947e+08				ADVEDGEETCALASHSGSSGSK	1¡ÁCarbamidomethyl [C10]; 1¡ÁAcetyl [N-Term]	2.30436e-07	0	1	3	1	7657522	0	2235.93				57000000			33.09
ubiquitin carboxyl-terminal hydrolase isozyme L5 isoform 1 [Homo sapiens]	47	10	20	10	1	329	37.6	5.33	4.79571e+07	5.16431e+07	8.86451e+07	1.57992e+07	6.68742e+07	1.24807e+08				SCALAEDPQELR	1¡ÁCarbamidomethyl [C2]	0.000112943	0	1	1	2	46852388	0	1388.65				64000000			31.59
Golgi-associated plant pathogenesis-related protein 1 [Homo sapiens]	47	4	12	4	1	154	17.2	9.41			9.75446e+07	1.16838e+08		1.49418e+07				YFYNQEESVR		5.36927e-06	0	1	1	2	155030211	0	1334.6				250000000			58.32
keratin, type II cytoskeletal 1 [Homo sapiens]	47	24	65	20	1	644	66	8.12	2.75321e+08	4.88161e+06	6.69918e+07	122714914	1.28745e+07	3.51426e+07				VAEELALEQAK		0.000113976	0	1	1	2	8923390	0	1200.65				670000000			44.73
tyrosine--tRNA ligase, cytoplasmic [Homo sapiens]	47	21	38	21	1	528	59.1	7.05	3.60014e+07	5.9945e+07	228559246	3.50407e+08	1.19568e+08	7.10799e+07				IVGPEENLSQAEAR		2.40333e-09	0	1	2	2	33636742	0	1512.77				170000000			98.19
leucine-rich PPR motif-containing protein, mitochondrial precursor [Homo sapiens]	47	58	121	58	1	1394	157.8	6.13	4.2651e+08	4.24764e+08	2.58272e+08	4.48442e+08	1.78237e+08	3.50853e+08				NIGGDEDDKNIGSDEDHLSLK		1.18363e-07	0	1	1	1	4502671	1	2271.04							36.93
T-complex protein 1 subunit gamma isoform a [Homo sapiens]	47	27	90	27	1	545	60.5	6.49	8.71552e+08	9.06636e+08	3.34046e+08	539337952	2.28357e+08	1.09834e+09				DKFQETSDEFEAAR		6.90545e-05	0	1	1	1	30581135	1	1672.74				45000000			24.32
peptidyl-prolyl cis-trans isomerase FKBP4 [Homo sapiens]	47	17	52	17	1	459	51.8	5.43	1.74972e+08	4.88131e+08	3.79799e+08	4.19945e+08	1.25396e+08					LGLPGDEVDNK		7.09687e-05	0	1	2	2	13654237	0	1156.58				360000000			39.07
myosin-10 isoform 2 [Homo sapiens]	47	84	303	63	1	1976	228.9	5.54	9.49349e+08	5.11117e+08	1.10235e+09	2.02031e+09	3.24513e+08	3.77869e+08				AADSQNSGEGNTGAAESSFSQEVSR		9.61414e-12	0	1	1	1	114155142	0	2486.07				28000000			62.71
proteasome subunit beta type-2 isoform 1 [Homo sapiens]	47	8	25	8	1	201	22.8	7.02		3.24524e+08	4.31756e+08	5.38084e+07	976998					GEEVTILAQK		9.15956e-05	0	1	2	1	116875767	0	1087.6				68000000			32.77
very long-chain acyl-CoA synthetase isoform 1 [Homo sapiens]	47	25	81	25	1	620	70.3	8.51	6.88326e+08	6.5902e+08	6.55524e+08	8.20665e+08	6.1724e+08	1.52201e+08				MQLKPMEINPEMLNK		4.33771e-05	0	1	1	1	21361091	0	1815.92						71000000	18.39
histidine triad nucleotide-binding protein 2, mitochondrial precursor [Homo sapiens]	47	5	17	5	1	163	17.2	9.16	9.6784e+08	168187936		197938411	8.60399e+07	8.17783e+08				ASLYPCPETPQER	1¡ÁCarbamidomethyl [C6]	3.6145e-05	0	1	3	3	194097401	0	1547.72				82000000			42.28
platelet-activating factor acetylhydrolase IB subunit beta isoform a [Homo sapiens]	47	5	17	5	1	229	25.6	5.92			1.57123e+08	5.29924e+08						SLEPEPQQSLEDGSPAK		1.84592e-06	0	1	1	1	29825823	0	1811.87				5300000			23.18
methylmalonyl-CoA epimerase, mitochondrial precursor [Homo sapiens]	47	5	14	5	1	176	18.7	9.09	1.69485e+08			2.32072e+08		159280708				EFDELNPSAQR		3.54917e-05	0	1	2	2	24638454	0	1305.61				660000000			49.86
interleukin-18 isoform 1 proprotein [Homo sapiens]	47	6	8	6	1	193	22.3	4.67	1.53964e+08		1.93755e+08	12904613	525834					EVDEQMLNVQNK		1.53796e-06	0	4	4	4	4507729; 29788785; 5174735; 29788768	0	1446.69				12000000000			62.49
HLA class I histocompatibility antigen, A-1 alpha chain precursor [Homo sapiens]	47	13	48	2	1	365	40.8	6			1.75515e+08	37966571						EDIFYTSK		4.62363e-05	0	6	9	3	325652083; 359806998; 45446745; 5453543; 207028673; 24497583	0	1002.48				3800000000			65.4
phosphatidylinositol transfer protein alpha isoform [Homo sapiens]	47	10	24	7	1	270	31.8	6.55		1.76385e+08	7.39969e+07	2.33588e+08	8.6522e+07	8.32145e+07				QEELQQLEQQR		5.33566e-07	0	3	8	1	41322916; 41322912; 41322908	0	1428.71							63.78
ADP-sugar pyrophosphatase [Homo sapiens]	47	8	42	8	1	219	24.3	4.94	4.35883e+08	861053738	5.012e+08	1.76597e+08	20205598	201813955				ELEQHIQTSDPENFQSEER		3.34736e-10	0	1	1	1	71774197	0	2316.04				20000000			59.63
retinol dehydrogenase 16 [Homo sapiens]	47	14	40	10	1	317	35.7	8.6	3.77249e+08	7.07946e+08	8.89036e+08		4.06248e+07	7.67779e+08				DEADALYEALK		8.51569e-05	0	1	1	1	22035646	0	1237.59				55000000			41.05
pleckstrin homology domain-containing family F member 2 [Homo sapiens]	47	7	8	7	1	249	27.8	8.21	4.53231e+07	2.23601e+07	1.94331e+07		2.12767e+07	1.20576e+07				HLDMADLEAK		9.24339e-05	0	1	2	1	284448556	0	1142.55				110000000			31.21
methylmalonyl-CoA mutase, mitochondrial precursor [Homo sapiens]	47	25	106	25	1	750	83.1	6.93	3.87652e+08	7.13604e+08	4.4075e+08	1.65172e+09	2.36826e+08	691742943				DETLTYAQVDR		1.00777e-05	0	1	2	4	227499619	0	1310.62				480000000			51.27
UMP-CMP kinase isoform a [Homo sapiens]	47	9	41	9	1	228	25.8	7.97	1314207856		1.67433e+08	4.86697e+08	4.51081e+07	3.6546e+08				GTEAGQVGEPGIPTGEAGPSCSSASDK	1¡ÁCarbamidomethyl [C21]	9.1345e-10	0	1	1	1	29826282	0	2546.13				75000000			43.63
probable 2-oxoglutarate dehydrogenase E1 component DHKTD1, mitochondrial [Homo sapiens]	47	25	79	25	1	919	103	6.93	5.98634e+08	3.83821e+08	6.78938e+07	5.56596e+08	2.12399e+08	2.96236e+08				LIQEQHPEEELIK		4.80881e-09	0	2	3	8	306966132; 194595509	0	1605.85				1700000000			57.74
eukaryotic translation initiation factor 3 subunit H [Homo sapiens]	47	12	27	12	1	352	39.9	6.54	5.26402e+07			1.27864e+08	9.26294e+07	2.10344e+08				EEIFGPVMQILK		3.84153e-07	0	1	2	19	25777732	0	1403.76					1200000000	450000000	62.55
proteasome activator complex subunit 2 [Homo sapiens]	47	10	52	10	1	239	27.4	5.73		5.34479e+08	6.54979e+08	8.23424e+08						EEIFGPVMQILK	1¡ÁOxidation [M8]	3.6145e-05	0	1	2	2	25777732	0	1419.76					9600000		28.7
glutathione S-transferase A1 [Homo sapiens]	47	13	200	13	1	222	25.6	8.88	1.02633e+09	1.7466e+10	4.32186e+08	375291435	4.53843e+07	5.93422e+09				AQIWDTAGQER		4.41755e-05	0	1	3	2	190358517	0	1274.61				610000000			43.66
kininogen-1 isoform 2 precursor [Homo sapiens]	47	14	41	14	1	427	47.9	6.65	3.18356e+08	9.37224e+08	8.45466e+07	3.43256e+07	1.34659e+08	2.51547e+08				TLATLSENNMEAK		1.41669e-06	0	1	1	2	26667177	0	1421.69				200000000			38.37
aldehyde dehydrogenase X, mitochondrial precursor [Homo sapiens]	47	20	72	17	1	517	57.2	6.99	2.05803e+08	6.23852e+08	1.48384e+08	608642958	2.01955e+08	2.71072e+08				ETPDTLSDPQTVPEEER		5.43394e-07	0	1	1	1	231573214	0	1942.89				16000000			64.69
poly(U)-binding-splicing factor PUF60 isoform e [Homo sapiens]	47	16	29	16	1	513	55.4	5.34	1.6078e+08	1.75539e+07	2.23581e+08	5.57863e+07	1.26755e+08	2.75421e+07				EFQEAGEPITDDSTSLHK		6.30385e-05	0	1	1	1	157738667	0	2003.92				11000000			15.82
programmed cell death 6-interacting protein isoform 1 [Homo sapiens]	47	31	96	31	1	868	96	6.52	4.64849e+08	4.57295e+08	4.02623e+08	4.22974e+08	3.48568e+08	9.15646e+07				SGEPQTFTLK		0.000298782	0	1	2	1	19743823	0	1107.57				220000000			42.01
estradiol 17-beta-dehydrogenase 2 [Homo sapiens]	47	14	37	14	1	387	42.8	8.5	1.07505e+09	6.96292e+07	3.71808e+08	577463425	2.04766e+08	1.07612e+08				TYDATTHFETTCDDIK	1¡ÁCarbamidomethyl [C12]	2.04491e-10	0	1	2	5	6598323	0	1917.82				2200000000			70.04
5-oxoprolinase [Homo sapiens]	47	37	81	37	1	1288	137.4	6.58	5.42027e+08	5.1692e+08	457275470	3.5593e+08	1.9633e+08	1.28287e+08				LNQVCFDDDGTSSPQDR	1¡ÁCarbamidomethyl [C5]	2.57106e-07	0	1	2	2	208609990	0	1953.82				38000000			39.55
programmed cell death protein 4 isoform 1 [Homo sapiens]	47	14	25	14	1	469	51.7	5.21	1.63447e+08	8.39893e+07	1.22624e+08	6.43428e+07	3.01101e+07	2.50546e+08				CVNGQCVCDEGYTGEDCSQLR	4¡ÁCarbamidomethyl [C1; C6; C8; C17]	1.07058e-07	0	1	1	1	153946395	0	2506.97							41.4
cysteine and histidine-rich domain-containing protein 1 isoform a [Homo sapiens]	47	9	21	9	1	332	37.5	7.87	3.45135e+07	1.50562e+08		4.66843e+07	98884236	4.55731e+07				ASGLGDHCEDINECLEDK	2¡ÁCarbamidomethyl [C8; C14]	3.76901e-10	0	1	5	3	261337165	0	2061.85				150000000			52.81
PREDICTED: complement C4-A isoform 1 [Homo sapiens]	47	58	189	3	0	1744	192.7	7.08	3.39723e+08				5.039e+06					DVDPGEHYILK		6.47861e-05	0	1	2	6	346986435	0	1285.64				6000000000			38.33
complement C4-A isoform 1 preproprotein [Homo sapiens]	47	58	185	3	1	1744	192.7	7.08	1.73478e+08	2.77636e+08			5.039e+06					EGEEKPPLSAETQWK		1.15167e-07	0	1	1	4	24797151	0	1728.84				630000000			48.17
vitamin D-binding protein isoform 3 precursor [Homo sapiens]	47	18	93	17	1	493	55	5.63	1.11507e+08	7.55703e+08	4.20386e+08	8.12379e+08	2.67821e+08	1.59998e+08				FHHLIPAHTFTNISTK		6.30385e-05	0	1	1	2	71043966	0	1863.99				5300000	3200000		19.65
26S proteasome non-ATPase regulatory subunit 5 isoform 1 [Homo sapiens]	47	17	41	17	1	504	56.2	5.48	2.7609e+07	1.9103e+08	5.26039e+07	2.34021e+08	1.60915e+08	6.24121e+07				EAAPDAGAEPITADSDPAYSSK		1.48457e-13	0	1	1	2	24432106	0	2162.97				170000000			94.02
myotrophin [Homo sapiens]	47	5	20	5	1	118	12.9	5.52	2.40356e+08		9.88036e+07	9.9322e+07	2.76845e+08	1.51041e+06				AMETEVLETR		2.82551e-05	0	1	1	1	14149675	0	1178.57				26000000			52.04
small nuclear ribonucleoprotein Sm D2 isoform 1 [Homo sapiens]	47	6	13	6	1	118	13.5	9.91	1.86902e+08	1153462002	3.54566e+08							EPAPASPAPAGVEIR		1.50478e-08	0	1	1	2	308818200	0	1461.77				67000000			53.22
dnaJ homolog subfamily A member 1 [Homo sapiens]	47	12	29	12	1	397	44.8	7.08	3.36457e+08	1.81973e+08	5.43923e+08	6.64208e+07	5650890	312736180				NDSPTQIPVSSDVCR	1¡ÁCarbamidomethyl [C14]	6.00777e-07	0	1	3	1	299758465	0	1674.78				52000000			32.12
ribose-phosphate pyrophosphokinase 1 isoform 1 [Homo sapiens]	47	12	32	7	1	318	34.8	6.98	81603996	3.1784e+08	6.70763e+07	1.76234e+08		1.04208e+08				LDPGSEETQTLVR		6.36357e-08	0	1	1	2	4503481	0	1444.73				2600000000			74.18
dimethylaniline monooxygenase [N-oxide-forming] 5 isoform 1 [Homo sapiens]	47	18	87	18	1	533	60.2	8.21	8.00255e+06	4.68588e+08	8.42261e+08	1.4814e+09	7.52577e+08	1.53633e+09				ECELLLQECAHQTTK	2¡ÁCarbamidomethyl [C2; C9]	1.23889e-07	0	1	2	5	7110715	0	1859.86				470000000			44.21
calponin-1 [Homo sapiens]	46	8	20	8	1	297	33.2	9.07	2.00387e+08	4.90331e+06	2.862e+08		289429538	2.10026e+07				VDEIDAAIQR		0.000100331	0	1	1	1	33188445	0	1129.58				54000000			46.91
phenylalanine--tRNA ligase alpha subunit [Homo sapiens]	46	15	28	15	1	508	57.5	7.8	2.52088e+08	2.34402e+08	9.23456e+07	1.0645e+08	186440684	2.69876e+08				EVDEQMLSVQSK		2.09102e-05	0	1	1	2	21361322	0	1392.67				100000000			37.68
heterogeneous nuclear ribonucleoprotein M isoform a [Homo sapiens]	46	26	138	26	1	730	77.5	8.7	7.24159e+08	5.34003e+08	7.80876e+08	4.11869e+08	7.14809e+08	7.66393e+08				GGAAVDPDSGLEHSAHVLEK		1.74619e-09	0	1	1	3	156523968	0	1988.97				390000000			58.82
V-type proton ATPase subunit B, brain isoform [Homo sapiens]	46	17	35	17	1	511	56.5	5.81	7.73852e+07	3.89452e+08	2.19066e+08	1.51342e+08	8.49222e+07	2.91747e+07				DREVGIPPEQSLETAK		6.71631e-11	0	1	2	7	5031573	1	1768.91				81000000			78.71
14-3-3 protein sigma [Homo sapiens]	46	8	44	5	1	248	27.8	4.74	1.51408e+07	401859452	1.00504e+08	2.85078e+08		2.8042e+06				ELAEDGYSGVEVR		3.75858e-09	0	1	2	15	378548190	0	1423.67				1500000000			96.82
protein disulfide-isomerase A6 precursor [Homo sapiens]	46	15	105	15	1	440	48.1	5.08	1713699026	6549383730	2.06628e+09	2.12804e+09	1.30785e+08	1.89804e+09				EEVDLTGSVPVHAK		6.70308e-07	0	1	1	1	7661872	0	1480.76				44000000			53.71
prolargin precursor [Homo sapiens]	46	16	141	16	1	382	43.8	9.38	7.45659e+08	3.86945e+09	1568871587	7.81905e+08	2.12534e+08	2.78029e+09				HAEQERDELADEITNSASGK		1.38997e-09	0	1	3	3	367460087	1	2200.01				290000000			60.09
beta-enolase isoform 1 [Homo sapiens]	46	13	143	8	1	434	47	7.71	3.79012e+09	7.84628e+09	292708685	3.22322e+08		5.03366e+07				TELEDTLDSTATQQELR		4.43833e-13	0	1	4	3	13124879	0	1949.93				510000000			108.7
inter-alpha-trypsin inhibitor heavy chain H2 precursor [Homo sapiens]	46	30	75	30	1	946	106.4	6.86	3.32367e+08	3.72668e+08	2.2938e+08	1.31418e+08	5.44298e+08	1.60874e+08				TLGYVDEAGTVK		1.96166e-05	0	1	1	1	67782311	0	1252.64				46000000			45.05
ferritin light chain [Homo sapiens]	46	8	20	8	1	175	20	5.78	2.58896e+08	5.82832e+08	1.42769e+08		2.10857e+08					EADGSETPEPFAAEAK		1.0903e-07	0	1	1	2	77404397	0	1648.73				670000000			46.57
gamma-glutamylcyclotransferase isoform 1 [Homo sapiens]	46	6	8	6	1	188	21	5.14		58102331		3.28848e+08						ADEVTLSEAGSTAGAAETR		7.4522e-09	0	1	2	1	93141031	0	1835.86				17000000			65.81
apolipoprotein O-like precursor [Homo sapiens]	46	8	15	8	1	268	29.1	9.52	8.9971e+07		6.91684e+07	117257941	2.36212e+08	9.76996e+07				TASQGPQTDSVIQNSENIK		2.10751e-11	0	1	2	1	7662088	0	2016.98				48000000			90.73
NADH dehydrogenase [ubiquinone] iron-sulfur protein 2, mitochondrial isoform 1 precursor [Homo sapiens]	46	15	56	15	1	463	52.5	7.55	9.98638e+07	3.3184e+08	1.25701e+08		1.31462e+08	2.21525e+08				SYNQEHSQSFTFDDAQQEDR		6.86457e-09	0	1	1	2	27883866	0	2432				33000000			54.92
UV excision repair protein RAD23 homolog B isoform 1 [Homo sapiens]	46	12	19	10	1	409	43.1	4.84		1.28488e+08	2.16396e+08	5.82724e+08		1.95402e+08				QAEELIQQEHADQAEIR		2.98355e-08	0	1	1	1	72534658	0	2007.97				210000000			63.42
enoyl-CoA delta isomerase 2, mitochondrial isoform 2 [Homo sapiens]	46	15	81	15	1	394	43.6	9	780242013	1.77907e+08	8.89649e+08	6.89791e+08	6.19833e+08	2.74598e+08				SDAAVDTSSEITTK	1¡ÁAcetyl [N-Term]	3.59093e-09	0	1	2	28	151101407	0	1466.69				580000000			80.58
methylcrotonoyl-CoA carboxylase beta chain, mitochondrial [Homo sapiens]	46	20	63	20	1	563	61.3	7.68	6.69226e+08	2.47542e+08	5.44407e+08	8.3899e+08	1.05581e+08	2.25537e+08				EELGQGLQGVEQK		2.83458e-06	0	1	1	2	19920317	0	1414.72				330000000			52.65
guanine nucleotide-binding protein subunit alpha-13 [Homo sapiens]	46	13	24	12	1	377	44	8	3.97814e+07	1.95677e+08	6.25442e+07	55088271	7.58704e+06	3.95908e+07				LQEEQENAPEFVK		1.30112e-05	0	1	1	2	40254982	0	1560.75				91000000			40.68
40S ribosomal protein S15a [Homo sapiens]	46	5	39	5	1	130	14.8	10.13	1.4525e+09		1.60536e+09		6.05033e+08	3.6206e+08				DAEDALHNLDR		6.41983e-05	0	1	8	2	16905517	0	1268.59				300000000			47.99
alpha-2-macroglobulin precursor [Homo sapiens]	46	47	195	47	1	1474	163.2	6.42	5.33664e+08	1.62516e+09	4.27056e+08	1.08645e+09	2.35739e+08	5.76171e+08				AGEGTYALDSESCMEK	1¡ÁCarbamidomethyl [C13]	4.81235e-06	0	1	2	1	7657455	0	1747.71				23000000			32.71
cytochrome c oxidase copper chaperone [Homo sapiens]	46	2	4	2	1	63	6.9	7.24				1.33938e+08						LVGEEEAGFGECDK	1¡ÁCarbamidomethyl [C12]	1.70037e-06	0	1	1	1	148225659	0	1539.66				19000000			25.25
signal transducer and activator of transcription 1-alpha/beta isoform alpha [Homo sapiens]	46	28	75	28	1	750	87.3	6.05	4.61614e+08	7.50511e+08	2.69388e+08	8.4859e+08	4.46278e+08	4.18667e+08				GEGPDVDVNLPK		1.37433e-05	0	1	1	5	61743954	0	1239.62				5200000000			62.07
eukaryotic translation initiation factor 4E-binding protein 3 [Homo sapiens]	46	2	2	2	1	100	10.9	4.48		11691915			2.30752e+06					CQQEGLVPEGGVEEER	1¡ÁCarbamidomethyl [C1]	2.80883e-06	0	1	1	2	15812198	0	1815.82				140000000			66.72
ribosome maturation protein SBDS [Homo sapiens]	46	11	16	11	1	250	28.7	8.75	2.67095e+08	1.49672e+08	130985082	8.93078e+07		186197705				NLSPGAVESDVR		2.90389e-05	0	1	2	1	148536855	0	1243.63				580000000			44.57
sorcin isoform A [Homo sapiens]	46	8	13	8	1	198	21.7	5.59	3.76724e+08	3.0981e+08	2.02065e+08	7.06873e+07		6.62205e+07				QPCPSESDIITEEDK	1¡ÁCarbamidomethyl [C3]	1.54226e-07	0	1	2	1	190014588	0	1747.77				15000000			26.54
protein phosphatase 1A isoform 3 [Homo sapiens]	46	14	35	12	1	455	51.3	7.11	303377174	1.36752e+08	2.22895e+08	255198719	3.18049e+07	1.29427e+08				DQMEGSPNSSESFEHIAR		9.47412e-10	0	1	1	1	115298682	0	2020.87				11000000			58.45
adipocyte plasma membrane-associated protein [Homo sapiens]	46	15	63	15	1	416	46.5	6.16	3.70317e+08	1.98597e+08	7.1324e+08	1.01637e+09	185686156	5.61953e+08				EQSAVVLATVDNDK		4.19359e-09	0	1	1	1	23111021	0	1488.75				280000000			70.01
X-ray repair cross-complementing protein 5 [Homo sapiens]	46	29	98	29	1	732	82.7	5.81	7.22828e+08	2.19503e+07	4.93423e+08	1.0568e+09	5.90357e+08	6.55269e+08				SEYQADYESLR		7.22741e-05	0	1	1	1	105990532	0	1360.6				320000000			41.24
E3 ubiquitin/ISG15 ligase TRIM25 [Homo sapiens]	46	21	43	21	1	630	70.9	8.09	2.1131e+08	7.50374e+07	1.86041e+08	3.62933e+08	1.39879e+08	6.3833e+07				ALETQMEEMK		8.43845e-05	0	1	4	1	13124879	0	1209.55				380000000			47.92
SRA stem-loop-interacting RNA-binding protein, mitochondrial isoform 1 precursor [Homo sapiens]	46	4	7	4	1	109	12.3	10.24	89282892	262886475	3.11838e+08		8.15143e+06					VIPPAGQTEDAEPISEPEK		2.35431e-05	0	1	1	7	195976805	0	2006.99							38.25
glucose-6-phosphate 1-dehydrogenase isoform a [Homo sapiens]	46	17	31	17	1	545	62.4	8.05	1.04754e+08	75266778	1.16691e+08	2.18608e+08	4.98985e+07	6.19299e+07				DVSGPMPDSYSPR		2.07843e-06	0	1	1	2	5454158	0	1407.62				66000000			53.32
40S ribosomal protein S3a isoform 1 [Homo sapiens]	46	12	38	12	1	264	29.9	9.73	6.24156e+08	4.71235e+08	1.59509e+08	6.74693e+08	1.74865e+08	9.84675e+08				LPPAQQDEIIDR		4.70872e-05	0	1	2	2	14249478	0	1394.73				5600000			34.94
nicotinamide N-methyltransferase [Homo sapiens]	46	9	24	9	1	264	29.6	5.74	266514035	6.65638e+08	1.65776e+08	4.60478e+08		2.68214e+08				QLHEYETELEDER		1.13803e-06	0	1	4	1	13124879	0	1690.76				230000000			44.22
NADH dehydrogenase [ubiquinone] 1 beta subcomplex subunit 9 [Homo sapiens]	46	7	12	7	1	179	21.8	8.38		1.00525e+08	1.46196e+08	2.5023e+08		2.03803e+08				VLQEDLEQEQVR		3.48502e-05	0	1	4	1	5032283	0	1485.75				11000000			27.14
hydroxymethylglutaryl-CoA synthase, cytoplasmic [Homo sapiens]	46	17	63	16	1	520	57.3	5.41	2.11797e+08	2.55244e+08	8.24965e+07	2.13012e+08	5.52171e+07	2.88415e+08				TGIEQGSDAGYLCESQK	1¡ÁCarbamidomethyl [C13]	4.82216e-10	0	1	1	6	20127408	0	1842.82				2300000000			85.48
signal recognition particle receptor subunit beta [Homo sapiens]	46	10	19	10	1	271	29.7	9.04	3.14667e+08	1.26075e+07	4.46528e+08	3.24363e+08	109112981					AIEDEGGNPDEIEITSEGNKK		5.06503e-05	0	1	4	1	321267469	1	2245.05				22000000			47.95
4-trimethylaminobutyraldehyde dehydrogenase [Homo sapiens]	46	17	89	17	1	518	56.3	6.57	1.65183e+09	6.9575e+08	1.04922e+09	1.90039e+09	4.78793e+06	3.66864e+08				VPEGPGAHEEVLPGDVR		4.51121e-09	0	1	1	2	188528648	0	1757.88				140000000			47.12
heterogeneous nuclear ribonucleoprotein Q isoform 1 [Homo sapiens]	46	23	84	17	1	623	69.6	8.59	3.8742e+08	740207725	7.14118e+08	1.21583e+09	8.48544e+07	2.63746e+08				DVDIIDHHDNTYTVK		1.62324e-09	0	1	2	6	116063573	0	1784.84				1300000000			51.33
desmin [Homo sapiens]	46	18	34	13	1	470	53.5	5.27	4.54391e+07	9.9123e+07		1.45683e+08	3.58728e+07					FHPEPYGLEDDQR		2.10337e-07	0	1	15	3	146231940	0	1602.72				270000000			51.04
cytoplasmic aconitate hydratase [Homo sapiens]	46	31	108	31	1	889	98.3	6.68	7.92219e+08	7.16675e+08	4.26227e+08	2.05802e+09	1.10126e+09	3.69045e+08				CECQDGENQSVYQNLCR	3¡ÁCarbamidomethyl [C1; C3; C16]	9.73709e-10	0	1	1	2	20127446	0	2159.85				23000000			67.76
ras-related protein Rap-1b isoform 1 precursor [Homo sapiens]	46	7	26	2	1	184	20.8	5.78		1256560355	13266519							SDSSIILQER		0.000117132	0	1	1	2	153285408	0	1147.6				810000000			53.75
ADP/ATP translocase 2 [Homo sapiens]	46	16	111	6	1	298	32.8	9.69	2.3088e+09	6.99543e+08	3.65441e+08	7.0146e+08	3.58592e+07	3.98354e+08				EALQNVHEEVALR		2.44082e-08	0	1	1	2	109389364	0	1507.79				85000000			76.67
pre-mRNA-processing factor 19 [Homo sapiens]	46	12	32	12	1	504	55.1	6.61	6.07969e+08	1.15712e+08	2.9501e+08	4.3352e+08	1.97812e+08	3.71438e+07				SLYHDISGDTSGDYR		3.32885e-08	0	1	2	4	508772597	0	1685.74				260000000			53.4
protein S100-A16 [Homo sapiens]	46	5	9	5	1	103	11.8	6.79			1.7874e+08	1.55707e+07	2.1874e+08					QVVAVTGDGTNDGPALK		5.75576e-08	0	3	8	1	48255945; 48255951; 48255957	0	1641.84				71000000			66.82
probable ATP-dependent RNA helicase DDX17 isoform 3 [Homo sapiens]	46	27	65	22	1	731	80.4	8.37	2.8029e+08	4.24616e+08	5.26882e+08	3.52914e+08	1.79576e+08	411128132				VEWTSDTVDNEHMGR		2.00793e-10	0	1	1	2	11386175	0	1775.77				98000000			80.97
junction plakoglobin [Homo sapiens]	46	25	50	19	1	745	81.7	6.14	128040687	1.82343e+08	1.40158e+08	333246395	1.48925e+08	2.34458e+08				LEAAETLEECALR	1¡ÁCarbamidomethyl [C10]	1.24234e-08	0	1	2	1	41871960	0	1504.73				220000000			81.61
erythrocyte band 7 integral membrane protein isoform a [Homo sapiens]	45	10	38	10	1	288	31.7	7.88	7.02847e+08	7.03567e+08		235584488	2.134e+08	3.39994e+08				DETVSDCSPHIANIGR	1¡ÁCarbamidomethyl [C7]	1.25373e-08	0	1	2	1	4826659	0	1770.81				100000000			61.07
HLA class I histocompatibility antigen, A-1 alpha chain precursor [Homo sapiens]	45	12	47	1	1	365	40.8	6.54				154403932						AVAGDASESALLK		6.06284e-07	0	1	3	3	21361181	0	1231.65				980000000			72.86
arginine--tRNA ligase, cytoplasmic [Homo sapiens]	45	23	52	23	1	660	75.3	6.68	3.28218e+08	2.45974e+07	3.76525e+08	3.1166e+08	1.86838e+08	2.67926e+08				ETQTECEWTVDTSK	1¡ÁCarbamidomethyl [C6]	3.05786e-07	0	1	2	2	58530840	0	1713.73				32000000			44.16
cysteine-rich protein 1 [Homo sapiens]	45	2	3	2	1	77	8.5	8.75	1.46926e+08			71180732		2.49697e+07				SDVLQPGAEVTTDDR		2.43406e-07	0	1	1	1	38373671	0	1602.76				290000000			46.51
protein dpy-30 homolog [Homo sapiens]	45	2	2	2	1	99	11.2	4.88		124528482	8.59301e+07							MQAGEEVTELR		3.68104e-05	0	1	1	1	31652264	0	1262.6				24000000			37.64
replication protein A 14 kDa subunit [Homo sapiens]	45	4	5	4	1	121	13.6	5.08		7.20083e+07	1.17189e+08	1.21169e+08						CCNQLDVCYDTCGANK	4¡ÁCarbamidomethyl [C1; C2; C8; C12]	1.25373e-08	0	1	1	2	45505135	0	1977.76				48000000			57.38
60S acidic ribosomal protein P0 [Homo sapiens]	45	10	60	10	1	317	34.3	5.97	9.77882e+08	8.8952e+08	2.53151e+08	1.84997e+09	1.84089e+07	8.19444e+08				ALEQQVEEMK		8.13643e-05	0	1	1	4	12667788	0	1204.59				6000000000			55.41
cAMP-dependent protein kinase type I-alpha regulatory subunit isoform a [Homo sapiens]	45	14	59	12	1	381	43	5.35	3.48629e+08	4.86133e+08	4.08348e+08	173758388	9.46695e+07	1.05698e+08				TDGFGIDTCR	1¡ÁCarbamidomethyl [C9]	0.00015817	0	1	1	2	51599151	0	1141.49				910000000			47.9
40S ribosomal protein S2 [Homo sapiens]	45	12	36	12	1	293	31.3	10.24	1.30814e+08	3.39364e+08	6.81902e+08	3.67585e+08	4.91726e+08	5.82703e+08				DTSITGELEK		0.000244697	0	1	2	2	13124879	0	1092.54				240000000			32.31
small nuclear ribonucleoprotein Sm D1 [Homo sapiens]	45	4	10	4	1	119	13.3	11.56		540495728	3.49971e+07	576391936	2.93692e+06	1.10873e+07				TEFSTQEEEQLR		1.12438e-05	0	1	3	1	154937350	0	1496.69				55000000			42.67
adenylate kinase isoenzyme 1 [Homo sapiens]	45	7	27	7	1	194	21.6	8.63	1.87879e+08	18255654	2.66528e+08	1.36212e+08	3.10396e+08	2.63957e+08				SMDAETYVEGQR		5.00546e-07	0	1	2	1	333108224	0	1385.6				40000000			49.36
four and a half LIM domains protein 3 isoform 1 [Homo sapiens]	45	8	9	8	1	280	31.2	6.2	1.05037e+08			17132468		9.43288e+07				LGAAPEEESAYVAGEK		3.44027e-10	0	1	2	1	332078466	0	1620.78				530000000			93.36
S-adenosylmethionine synthase isoform type-2 [Homo sapiens]	45	11	57	9	1	395	43.6	6.48	8.04767e+08	7.31192e+08	2.59163e+08	3.63388e+06	1.65605e+07	4.7885e+07				VGAEELTADQNLK		1.26974e-06	0	1	1	1	4503247	0	1387.71				38000000			39.13
heat shock protein 75 kDa, mitochondrial isoform 1 precursor [Homo sapiens]	45	24	66	23	1	704	80.1	8.21	9.29695e+08	7.82997e+08	3.41973e+09	378003107	1.3346e+08	1.4996e+08				YAEEELEQVR		0.000102176	0	1	3	2	21070997	0	1265.6				340000000			51.62
four and a half LIM domains protein 1 isoform 3 precursor [Homo sapiens]	45	10	42	10	1	309	35	8.32	7.18934e+08	5.93063e+08	1.57288e+08	2.14337e+08	1.68771e+07	3.6827e+08				EHFQDDVFNEK		1.2318e-05	0	1	1	2	5031977	0	1407.62				420000000			43.3
cytochrome P450 2C8 isoform a precursor [Homo sapiens]	45	17	77	13	1	490	55.8	8.5	1.19435e+09	4.38537e+07	1.15058e+09	7.79613e+08		1.62562e+07				SGEHDFGAAFDGDGDR		6.38124e-09	0	1	3	4	21361621	0	1652.66				1300000000			74.44
thymidylate kinase isoform 1 [Homo sapiens]	45	11	23	11	1	212	23.8	8.27	6.829e+07	9.09751e+07	1.08866e+08	1.26901e+08		1.27751e+08				ELEEQNLQLQK		1.15559e-05	0	1	1	1	16262452	0	1371.71				140000000			38.51
cytochrome P450 4A11 [Homo sapiens]	45	17	61	8	1	519	59.3	8.76	3.21462e+08	83542889	2.46809e+08	900567486	8.90651e+08	9.00098e+07				SPPETAAPVEDMAR		7.56437e-05	0	1	1	2	85815829	0	1470.69				20000000			25.97
small nuclear ribonucleoprotein Sm D3 [Homo sapiens]	45	4	16	4	1	126	13.9	10.32	5.61673e+07	3.69866e+06	6.79941e+08	7.8555e+08	2.07817e+06					SSNTYTLTDVR		9.67416e-05	0	1	3	1	68163411	0	1256.61				210000000			53.61
protein NDRG1 isoform 1 [Homo sapiens]	45	9	24	9	1	394	42.8	5.82	3.26461e+06	1.00078e+08	221655547	7.91015e+07	1.77074e+08	433564382				LENDQIESLR		7.22741e-05	0	1	1	1	14043022	0	1216.62							54.05
PREDICTED: peroxisomal membrane protein 11B-like isoform 1 [Homo sapiens]	45	9	17	9	1	259	28.4	9.85	1.34235e+08	1.72972e+08		1.32945e+08	5.56322e+07	2.38921e+07				HEAMITDLEER		1.01071e-06	0	1	1	5	12667788	0	1343.63				3200000000			56.37
endoplasmic reticulum-Golgi intermediate compartment protein 1 [Homo sapiens]	45	10	21	10	1	290	32.6	7.06	1.07842e+08	2.74202e+08	2.123e+08	7.84086e+07		4.64797e+08				EVAKPSPGEGEVLLK		9.95202e-08	0	1	2	3	22538446	0	1552.86				320000000			55.67
tropomyosin alpha-3 chain isoform 7 [Homo sapiens]	45	14	46	1	1	248	28.9	4.75				191147676						GGTLKDDDWGNIK		3.23979e-05	0	1	2	2	4827050	1	1418.69				190000000			34.68
NAD-dependent protein deacylase sirtuin-5, mitochondrial isoform 1 [Homo sapiens]	45	10	17	10	1	310	33.9	8.47	1.50317e+08		2.65909e+08	1.38128e+08	4.27555e+07	40375615				VMEAFEQAER		0.000105967	0	1	2	1	11386135	0	1209.56				430000000			47.2
rho GTPase-activating protein 1 [Homo sapiens]	45	12	29	12	1	439	50.4	6.29	2.21846e+08		1.83358e+08	5.72556e+08	8.73143e+07	5.42818e+08				EELVAEQAIK		8.99418e-05	0	2	4	2	229577398; 333470719	0	1129.61				130000000			40.45
acyl-coenzyme A thioesterase 9, mitochondrial isoform a precursor [Homo sapiens]	45	14	29	1	1	448	50.8	8.53					4.54692e+06	21264108				QDSAAVGFDYK		4.85647e-06	0	1	1	2	20357552	0	1200.55				70000000			65.24
sulfotransferase 1A1 isoform a [Homo sapiens]	45	10	39	1	1	295	34.1	6.62		8.76265e+08								SHDAIIDDLNR		4.33771e-05	0	1	2	1	59850762	0	1268.62				59000000			61.7
glucosidase 2 subunit beta isoform 1 precursor [Homo sapiens]	45	15	65	15	1	528	59.4	4.41		1.59492e+09	1.22889e+09	3.49563e+09	1.33418e+09	8.71127e+08				QLEQQEEILR		1.75824e-05	0	1	3	1	20070264	0	1285.67				60000000			54.92
sorting nexin-5 [Homo sapiens]	45	13	20	13	1	404	46.8	6.76	145902688	76731671	8.73675e+07	295308281	1.10303e+08	2.28897e+08				DVVQAYPEVR		4.62363e-05	0	1	1	1	100913206	0	1175.61				380000000			39.17
major vault protein [Homo sapiens]	45	30	103	30	1	893	99.3	5.48	5.23446e+08	3.73146e+08	3.28428e+08	3.98429e+08	2.66326e+08	3.69538e+08				DAQGQPQAVPVSGDLR		8.52182e-08	0	1	1	4	188528648	0	1637.82				210000000			68.61
vesicle-associated membrane protein 3 [Homo sapiens]	45	3	8	2	1	100	11.3	8.79		6.23945e+08		24265868						VQALEEANNDLENK		1.97964e-05	0	1	1	1	55956899	0	1586.77							25.42
60S ribosomal protein L23 [Homo sapiens]	45	6	26	6	1	140	14.9	10.51	1.50712e+08			7.90477e+07	538393794					AGLMLQEADK		1.71077e-05	0	1	1	1	288915536	0	1075.55				220000000			63.13
prostaglandin E synthase 3 [Homo sapiens]	45	6	31	6	1	160	18.7	4.54	2.39307e+09	1.0942e+09	1.72278e+07	6.17833e+08		4.36563e+08				CDSGFALDSEER	1¡ÁCarbamidomethyl [C1]	3.48427e-08	0	1	1	2	281485550	0	1385.56				580000000			68.79
UPF0587 protein C1orf123 [Homo sapiens]	45	5	16	5	1	160	18	5.01	2.3765e+08	4.05142e+07		8.74755e+07		2.90577e+07				KLEGELEELK		1.46497e-05	0	1	3	1	224831241	1	1187.65				80000000			53.76
saccharopine dehydrogenase-like oxidoreductase [Homo sapiens]	45	11	40	11	1	429	47.1	9.14	6.42321e+08	2.00231e+09	2.1854e+08	4.88257e+08	6.8894e+08	5.03668e+08				KEPAVLELEGK		0.000149767	0	1	1	9	157649073	1	1212.68				1900000000			58.41
bile acid-CoA:amino acid N-acyltransferase [Homo sapiens]	45	13	45	13	1	418	46.3	6.99	5.06842e+08	2.09175e+06	953843889	5.22757e+08	1.01426e+08	6.19935e+08				LMIEMDGTENK		1.15559e-05	0	1	1	13	4503571	0	1280.59				5500000000			55.52
mannose-1-phosphate guanyltransferase beta isoform 1 [Homo sapiens]	45	12	22	12	1	387	42.6	6.46	1.41714e+08	163847117	323446069	1.69959e+08	3.29143e+07	1.26133e+08				IEEQLTLEK		0.000225488	0	1	1	1	13489087	0	1102.6				110000000			46.4
cytochrome P450 2A6 precursor [Homo sapiens]	45	20	88	20	1	494	56.5	9.19	1.12743e+09	5.00156e+08	1.6216e+07	2.1643e+09	4.50952e+07	1.36109e+09				HTDAAEEVLLEK		2.76579e-07	0	1	2	1	37594471	0	1354.68				480000000			35.23
chloride intracellular channel protein 2 [Homo sapiens]	45	8	10	8	1	247	28.3	5.59	1.25088e+08	87218791	5.82973e+07	31559155	1.7847e+07	6.12377e+07				VLGTSPEAIDSAENR		3.14274e-07	0	1	1	2	18105007	0	1558.77				130000000			69.44
thioredoxin domain-containing protein 5 isoform 1 precursor [Homo sapiens]	45	15	39	15	1	432	47.6	5.97	9.48191e+07	9.29804e+08	2.42226e+08	5.52289e+08	4.55683e+07	1.81953e+09				FGLLDEDGKK		0.000260756	0	2	6	3	67190748; 178557739	1	1121.58				820000000			50.19
xaa-Pro aminopeptidase 1 isoform 1 [Homo sapiens]	45	20	27	19	1	666	74.8	5.88	1.50843e+08	1.09531e+08	4.86793e+07	1.56597e+08	1.73545e+07	2.11292e+08				QLEDTVALR		0.000233833	0	1	1	2	115527097	0	1044.57				72000000			46.19
epiplakin [Homo sapiens]	45	66	185	62	1	5090	555.3	5.6	7.48036e+08	1.13979e+08	3.33987e+08	4.92456e+08	3.49875e+08	2.19162e+08				EFVAVTGAEEDR		8.89489e-07	0	1	3	3	332078466	0	1322.62				200000000			54.12
polypyrimidine tract-binding protein 1 isoform a [Homo sapiens]	45	13	72	12	1	557	59.6	9.16	2.8752e+08		484488506	7.85235e+08	8.07875e+08	7.00105e+07				ICEQFEAETPTDSETTQK	1¡ÁCarbamidomethyl [C2]	8.46785e-09	0	1	2	4	4506339	0	2113.92				160000000			55.77
activated RNA polymerase II transcriptional coactivator p15 [Homo sapiens]	45	6	18	6	1	127	14.4	9.6			6.53999e+08	1.75731e+09		1.12666e+09				VEYTLGEESEAPGQR		3.83844e-10	0	1	6	3	38201627	0	1664.78				260000000			96.01
putative L-aspartate dehydrogenase isoform 1 [Homo sapiens]	45	9	40	9	1	283	29.9	7.28	1.79187e+08	4.44989e+08	1.92192e+08	27917224	1.24932e+08	2.56801e+08				LDEAQEAECQALR	1¡ÁCarbamidomethyl [C9]	4.16702e-10	0	1	1	1	148746218	0	1532.7				78000000			97.93
6-phosphofructokinase, liver type [Homo sapiens]	45	22	119	19	1	780	85	7.5	7.0732e+08	7.25172e+08	3.453e+08	8.55483e+08	6.33115e+08	1.20163e+09				NSLDCEIVSAK	1¡ÁCarbamidomethyl [C5]	0.000233833	0	1	1	2	157649073	0	1235.59				2700000000			36.21
corticosteroid 11-beta-dehydrogenase isozyme 1 [Homo sapiens]	45	10	54	10	1	292	32.4	8.56	3.03862e+08	79458265	3.65699e+07	1.13469e+09	4.16836e+07	1.53814e+08				VEEVGPYTYR		0.000100331	0	1	2	1	5031631	0	1212.59				650000000			47.75
sec1 family domain-containing protein 1 isoform a [Homo sapiens]	45	19	32	19	1	642	72.3	6.27	2.14152e+08		1.05571e+08	1.35237e+08	1.0246e+08	2.82556e+08				SSEHINEGETAMLVCK	1¡ÁCarbamidomethyl [C15]	7.51444e-12	0	1	4	5	38372919	0	1804.82				280000000			76.86
ribose-phosphate pyrophosphokinase 2 isoform 1 [Homo sapiens]	45	10	28	5	1	321	35	6.46	9.22089e+07			5.90137e+08	4141728	9.06093e+07				ICSLQEEQQQLR	1¡ÁCarbamidomethyl [C2]	1.92619e-05	0	1	2	1	94721336	0	1531.75				200000000			41.43
SH3 domain-binding glutamic acid-rich-like protein 2 [Homo sapiens]	45	4	5	4	1	107	12.3	6.71				4.83452e+07						TSVQTEDDQLIAGQSAR		1.43649e-11	0	1	3	2	55770844	0	1818.88				380000000			89.33
arsenite methyltransferase [Homo sapiens]	45	11	17	11	1	375	41.7	6.2	47793778	7.27397e+07	21888140	8.10828e+07	2.27395e+07					DTIQHQQGEAVWVSEGK		2.03361e-08	0	1	6	2	282165810	0	1911.92				37000000			44.14
guanine deaminase isoform a [Homo sapiens]	45	16	38	16	1	471	52.8	5.85	4.29505e+07	3.09463e+08	1.23502e+08	1.09498e+08	1.37473e+08	6.80312e+07				FYEEVHDLER		0.000151136	0	2	2	2	21327708; 5174613	0	1336.62				1100000000			42.01
tubulin--tyrosine ligase-like protein 12 [Homo sapiens]	45	18	39	18	1	644	74.4	5.53	2.53035e+08	8.34177e+07	8.73147e+07	6.4336e+07	1.27521e+08	200534260				GTSQNDPNWVVR		2.72427e-05	0	1	1	1	40317626	0	1372.66				610000000			53.39
60S ribosomal protein L10a [Homo sapiens]	45	10	42	10	1	217	24.8	9.94	7.70357e+08	1.60199e+08	3.93986e+08	1.84823e+08	3.48977e+06	9.62238e+07				KYTGEDFDEDLR		1.45167e-05	0	1	1	1	33350932	1	1487.66				33000000			46.55
glutathione peroxidase 3 precursor [Homo sapiens]	45	7	16	7	1	226	25.5	8.13				7.08508e+08	6.56466e+08	1.6557e+08				AGHYAASIIIR		3.34063e-06	0	1	4	11	32484975	0	1171.66				21000000	65000000	240000000	65.03
methyltransferase-like protein 7B precursor [Homo sapiens]	45	8	34	8	1	244	27.8	8.38			1.09934e+09	5.84371e+08	14684658					LSPADDELYQR		3.0118e-05	0	1	1	1	41327781	0	1306.63				110000000			55.48
dual specificity protein phosphatase 23 [Homo sapiens]	45	5	10	5	1	150	16.6	8.21		6.49255e+07	5.33499e+07	9.27306e+07						LEGHGDPLHLEEVK		3.68104e-05	0	1	1	1	148233402	0	1572.8				36000000			17.51
beta-2-glycoprotein 1 precursor [Homo sapiens]	45	11	44	11	1	345	38.3	7.97	2.70043e+08	1.183e+09	1.54966e+09	4.46451e+08		8.98653e+08				HEVLLISAEQDK		2.45637e-07	0	1	2	2	42716280	0	1381.73				470000000			42.89
splicing factor U2AF 65 kDa subunit isoform a [Homo sapiens]	45	11	29	11	1	475	53.5	9.09	3.99291e+08			2.32276e+08	2.29995e+08	3.503e+08				PGLVDSNPAPPESQEK		8.2097e-11	0	1	1	3	5031645	0	1664.81				270000000			60.13
28S ribosomal protein S17, mitochondrial [Homo sapiens]	45	3	3	3	1	130	14.5	9.85					1.65362e+07	5.96329e+07				DPSQIDNNEPYMK		4.73875e-07	0	1	1	1	4503513	0	1550.68				110000000			58.23
acyl-protein thioesterase 2 [Homo sapiens]	45	6	16	6	1	231	24.7	7.23	575590016	3.50811e+08	1.30316e+08	2.90919e+08						SSPEQSYQGDMYPTR		2.24933e-05	0	1	2	1	40217831	0	1745.74				17000000			40.35
acidic leucine-rich nuclear phosphoprotein 32 family member A [Homo sapiens]	45	12	47	5	1	249	28.6	4.09	1.92519e+08		5.97852e+08	1.63058e+08		8.6723e+07				YDEAASYIQSK		0.00010125	0	1	2	1	4504041	0	1274.59				300000000			34.95
twinfilin-1 isoform 2 [Homo sapiens]	45	12	18	11	1	350	40.3	6.96	3.24782e+07	203862981	8.91093e+07	1.30376e+08		2.95212e+08				LQGEGAEVQLTGK		5.88229e-06	0	1	1	1	19923959	0	1329.7				230000000			46.3
V-type proton ATPase catalytic subunit A [Homo sapiens]	45	19	37	19	1	617	68.3	5.52	2.52809e+08	3.13309e+08	2.15035e+08	135130972	2.00452e+08	2.67379e+08				NAGGGGLENALSK		2.02797e-07	0	1	1	1	56090582	0	1187.6				42000000			56.75
sodium/potassium-transporting ATPase subunit beta-1 [Homo sapiens]	45	10	24	10	1	303	35	8.53	1.30948e+08	1.20956e+09	2.96362e+08	5.94158e+08		8.62702e+08				LSQEDPDYGIR		4.41755e-05	0	1	1	6	4557014	0	1292.61				5300000000			70.76
GTPase NRas [Homo sapiens]	44	6	11	3	1	189	21.2	5.17	1.16056e+08		6.11762e+07							IDDVAALDK		0.000127135	0	1	2	2	71037379	0	959.504				680000000			62.4
aldose 1-epimerase [Homo sapiens]	44	10	36	10	1	342	37.7	6.65	6.12306e+08		8.14535e+08	6.34241e+08	2.31016e+08	3.33582e+08				VCGSDGVTYGNECQLK	2¡ÁCarbamidomethyl [C2; C13]	1.75732e-08	0	1	1	1	54873613	0	1786.77				120000000			39.76
estradiol 17-beta-dehydrogenase 8 [Homo sapiens]	44	8	16	8	1	261	27	6.54	2.10383e+08	3.20077e+08	3.6203e+08	499560667	3.81713e+08	1.55526e+08				GFNCESKPEAEETCFDK	2¡ÁCarbamidomethyl [C4; C14]	2.16001e-10	0	2	6	7	47132557; 47132549	0	2047.84				1200000000			68.25
protein MEMO1 isoform 1 [Homo sapiens]	44	8	19	8	1	297	33.7	7.14	1.26154e+07	1.00772e+08		1.68492e+08	3.88072e+07	12113266				QENGASVILR		2.8514e-05	0	1	3	1	194239731	0	1086.59				50000000			62.79
CDGSH iron-sulfur domain-containing protein 1 [Homo sapiens]	44	4	22	4	1	108	12.2	9.09	1.25326e+08	3.1932e+08	7.66846e+08	2897802708	8.88728e+06	1.35271e+08				DVEVVRPLEK		0.000242485	0	1	1	1	38176300	0	1183.67				44000000			44.34
proteasome subunit alpha type-4 isoform 1 [Homo sapiens]	44	8	25	8	1	261	29.5	7.72	8.27535e+08	6.77106e+07	5.56923e+08	20271021	5.22432e+08	1.9264e+08				EISYENTQISR		3.71476e-05	0	1	1	1	9910280	0	1339.65				150000000			38.14
SEC14-like protein 2 isoform 1 [Homo sapiens]	44	13	41	13	1	403	46.1	7.84	5.89501e+08	2.44461e+06	4.17223e+08	3.5857e+08	1.99617e+08	2.76604e+08				KVGAENVAIVEPSER		8.23915e-09	0	1	1	3	403420580	1	1597.85				76000000			90.72
starch-binding domain-containing protein 1 [Homo sapiens]	44	11	44	11	1	358	39	5.73	7.40827e+07	6.68304e+08	6.14285e+07	2.57451e+08	2.81715e+08	3.81813e+07				IVLGQEQDSYGGK		6.02449e-08	0	1	1	2	4502133	0	1393.7				550000000			75.66
epididymal secretory protein E1 precursor [Homo sapiens]	44	5	10	5	1	151	16.6	7.65		1.80206e+08	5.25814e+08	1.03381e+08						VGVSQQPEDSQQDLPGER		0.000139251	0	1	1	1	149363636	0	1968.93				23000000			25.19
15-hydroxyprostaglandin dehydrogenase [NAD(+)] isoform 1 [Homo sapiens]	44	9	14	9	1	266	29	5.86	28560727	6.25737e+07		4.60066e+07	4.32252e+07	2.7526e+07				AEDKEWMPVTK		5.96832e-05	0	1	1	3	15055539	1	1333.65				670000000			37.49
AP-1 complex subunit beta-1 isoform b [Homo sapiens]	44	34	69	19	1	939	103.5	5.16	1.92612e+08	201735254	2.68642e+08	2.60018e+08	1.41436e+08	1.427e+08				GDCVECMACSDNTVR	3¡ÁCarbamidomethyl [C3; C6; C9]	0.000162547	0	1	1	1	4505235	0	1773.67				83000000			26.45
UPF0568 protein C14orf166 [Homo sapiens]	44	8	25	8	1	244	28.1	6.65	3.56274e+08	3.93321e+08	77536795	3.81723e+08	1.42308e+08	1.61821e+07				LLDQGEDLR		0.000137989	0	1	1	1	16262452	0	1058.55				78000000			51.13
acyl-coenzyme A thioesterase 9, mitochondrial isoform b precursor [Homo sapiens]	44	14	28	1	1	439	49.9	8.6	3.20485e+07									DFPYEEDSRPR		6.84279e-05	0	1	1	1	224549005	0	1410.63				9300000			35.62
guanine nucleotide-binding protein G(I)/G(S)/G(O) subunit gamma-7 precursor [Homo sapiens]	44	2	3	2	1	68	7.5	8.51	7.61258e+07		1.24265e+07							EGYAWAEDKEHCEEYGR	1¡ÁCarbamidomethyl [C12]	3.89832e-09	0	1	1	2	7657015	1	2128.87				110000000			72.79
putative deoxyribonuclease TATDN1 isoform a [Homo sapiens]	44	10	15	10	1	297	33.6	6.96	1.28287e+08	1.99342e+08		1.7666e+08	1.62964e+07					IDQTVEELR		0.000107915	0	1	1	1	71773110	0	1102.57				110000000			58.87
40S ribosomal protein S4, X isoform X isoform [Homo sapiens]	44	11	32	7	1	263	29.6	10.15		1313740820	1.48366e+08	1.25882e+08	4.17746e+08	1.23913e+09				TEEGPDATFPR		2.72427e-05	0	1	1	1	115527066	0	1219.56				140000000			48.67
heterogeneous nuclear ribonucleoprotein H [Homo sapiens]	44	14	65	8	1	449	49.2	6.3	824893	2.94279e+08	3.73413e+08	1.77169e+08	3.03307e+08	3.05784e+06				QTESTSFLEK		2.65073e-05	0	1	1	1	23110944	0	1169.57				370000000			63.99
heterogeneous nuclear ribonucleoprotein F [Homo sapiens]	44	11	59	9	1	415	45.6	5.58	6.19482e+08	5.68425e+08	2.97474e+08	5.93637e+08	2.98604e+06	89154190				TSDPTMSSFR		1.66458e-05	0	1	1	1	93141047	0	1128.5				19000000			53.25
kynureninase isoform a [Homo sapiens]	44	17	32	17	1	465	52.3	7.03		49425398	2.51885e+08	2.18759e+08	1.2941e+08	1.83267e+08				DNVDDPTGNFR		4.9735e-05	0	1	1	1	5803023	0	1249.54				360000000			42.15
carnitine O-palmitoyltransferase 2, mitochondrial precursor [Homo sapiens]	44	22	81	22	1	658	73.7	8.18	1.03386e+09	4.66473e+08	2.87329e+08	3.38525e+08	5.00317e+08	2.40123e+08				QLEAELGAER		0.000165531	0	1	1	2	4507185	0	1115.57				230000000			43.22
apoptosis-inducing factor 1, mitochondrial isoform 1 precursor [Homo sapiens]	44	20	63	20	1	613	66.9	8.95	8.91779e+08	1.03889e+09	2.80139e+08	3.59209e+08	4.14689e+08	8.53505e+08				EIQDSQVPLEK		0.000178025	0	1	1	1	38176300	0	1285.66				45000000			34.34
biglycan preproprotein [Homo sapiens]	44	11	121	11	1	368	41.6	7.52	2.09107e+09	2.67663e+09	1.01388e+09	153284952	2.28345e+08	1.55733e+09				AAPGAGDAAAGSGAEFAGGDGAAR		9.50042e-11	0	1	1	2	13236579	0	1974.89				84000000			71.76
peptidyl-prolyl cis-trans isomerase FKBP5 isoform 1 [Homo sapiens]	44	17	37	17	1	457	51.2	5.9	1.96668e+08	179483928	2.75659e+08	3.13911e+08		1.77027e+08				AFAAQEDLEK		7.77403e-05	0	1	4	1	386781571	0	1121.55				340000000			46.92
reticulon-4 isoform B [Homo sapiens]	44	9	60	1	1	373	40.3	4.78					176498176					DGVPEGAQLQGPVHR		1.03877e-06	0	1	2	1	224586882	0	1559.79				5000000			49.58
dynein light chain Tctex-type 3 [Homo sapiens]	44	2	6	2	1	116	13.1	5.66			1.5126e+08	2.69995e+08						EEMQSNVEVVHTYR		1.70512e-07	0	1	3	1	207028748	0	1720.8				120000000			45.1
ADP-ribosylation factor-like protein 3 [Homo sapiens]	44	6	9	6	1	182	20.4	7.24	8.49651e+07		76126248	102119089		1.67619e+08				FPDREENAVHSTEPVVQENGDEAGEGR		6.62318e-06	0	1	2	2	42716280	1	2968.33				6700000			37.06
proteasome subunit alpha type-7 [Homo sapiens]	44	9	63	9	1	248	27.9	8.46	4.8289e+08	1.28385e+09	155481865	1.11004e+09		748361998				SPSEESAPTTSPESVSGSVPSSGSSGR		4.84897e-12	0	1	3	2	4826964	0	2550.14							64.5
tropomyosin alpha-3 chain isoform 2 [Homo sapiens]	44	15	47	2	1	248	29	4.78				1.53338e+08	440701					VIQYLAHVASSHK		1.36185e-05	0	1	3	1	367460087	0	1452.8				190000000			18.99
ubiquitin carboxyl-terminal hydrolase 5 isoform 1 [Homo sapiens]	44	24	60	23	1	858	95.7	5.03	2.68908e+08	2.36721e+08	2.31518e+08	4.26349e+08	1.72257e+08	2.423e+08				EYVNSTSEESHDEDEIRPVQQQDLHR		9.5081e-08	0	1	1	2	31377644	0	3140.42				110000000			32.08
protein CutA isoform 1 [Homo sapiens]	44	6	17	6	1	198	20.9	5.48			2.95462e+08	5.83278e+08	8.4861e+08	2.23083e+08				SAVGFEYQGK		1.33723e-05	0	1	3	1	20357552	0	1085.53				100000000			55.59
dnaJ homolog subfamily A member 2 [Homo sapiens]	44	12	26	12	1	412	45.7	6.48	1.68635e+08	2.71867e+08	1.90315e+08	8.22266e+07		8.95565e+07				EVTEEDLNNHFK		1.72554e-08	0	1	1	1	37594471	0	1474.68				350000000			73.72
protein mago nashi homolog 2 [Homo sapiens]	44	5	11	1	1	148	17.3	6.39		3.27578e+07								EDQSILCTGESGAGK	1¡ÁCarbamidomethyl [C7]	2.63298e-09	0	4	11	11	224831241; 367460087; 13124879; 12667788	0	1551.7				4200000000			68.28
thioredoxin reductase 1, cytoplasmic isoform 3 [Homo sapiens]	44	20	41	19	1	649	70.9	7.39	1.50381e+08	3.51699e+08		4.68521e+08	2.11916e+08	1.03147e+08				DAAASASTPAQAPTSDSPVAEDASR		6.5895e-14	0	1	1	1	54112432	0	2373.08				40000000			102.08
heme-binding protein 2 [Homo sapiens]	44	6	13	6	1	205	22.9	4.63		315601236	1.58404e+08		2.45042e+08	4.07334e+06				VYQVTEQQISEK		4.43291e-06	0	1	1	2	122891870	0	1451.74				150000000			37.44
N-acetyl-D-glucosamine kinase [Homo sapiens]	44	13	33	13	1	390	42	6.68	4.02267e+08	2.93784e+08	2.0391e+08	2.52777e+08	3.93821e+08	1.81051e+08				EGESASNATETSGPDMTIK		5.3205e-06	0	1	2	2	22325356	0	1924.84				22000000			35.26
protein mago nashi homolog [Homo sapiens]	44	5	10	1	1	146	17.2	6.11			6.04416e+07							QLQAETEPIVK		9.80557e-06	0	1	1	1	4503521	0	1255.69				310000000			35.56
collagen alpha-3(VI) chain isoform 4 precursor [Homo sapiens]	44	87	436	1	1	2570	278	8.15										DCVGDVTENQICNK	2¡ÁCarbamidomethyl [C2; C12]	5.53404e-07	0	1	1	2	40317626	0	1651.71				550000000			40.67
flotillin-1 [Homo sapiens]	44	14	25	14	1	427	47.3	7.49	4.11737e+07	2.08196e+08	217698954	1.02841e+08	3.78666e+07	1.79454e+08				LDSSAVLDTGK		1.74227e-05	0	1	1	1	31621305	0	1105.57				350000000			43.27
guanine nucleotide-binding protein G(k) subunit alpha [Homo sapiens]	44	10	32	5	1	354	40.5	5.69	4.60567e+08	7.88057e+07	1.76429e+08	65677864	69222121	82975709				VVESLDVGQDR		8.70874e-06	0	2	5	4	55743098; 240255535	0	1216.62				2100000000			56.27
hepatoma-derived growth factor isoform a [Homo sapiens]	44	10	38	9	1	240	26.8	4.73	1.65484e+08	1.52307e+09	5.25856e+08	1.03015e+09						DGANIVIAAK		0.000115018	0	1	2	2	40254986	0	971.552				210000000			50.91
vitronectin precursor [Homo sapiens]	44	12	52	12	1	478	54.3	5.8	1.82522e+09	1.69183e+09	1.24421e+08	7.75036e+08	8.72492e+08	3.22619e+07				ILGVGGEDDDGEVHR		1.81761e-07	0	1	1	1	385251382	0	1567.73				23000000			61.79
erlin-2 isoform 1 [Homo sapiens]	44	13	24	10	1	339	37.8	5.62	3.30295e+08	3.02098e+08	3.92501e+08	1.45688e+08		2.51254e+08				YNADYDLSAR		4.79538e-05	0	1	1	1	38569475	0	1187.53				63000000			48.99
cathepsin B preproprotein [Homo sapiens]	44	10	50	10	1	339	37.8	6.3	3.6204e+08	2.90903e+08	2.86029e+09	394350321	4.47573e+08	16297433				QDANCVNPLGAPEK	1¡ÁCarbamidomethyl [C5]	3.29861e-08	0	1	2	1	392307007	0	1512.71				42000000			62.95
histone H2B type 1-B [Homo sapiens]	44	7	79	2	1	126	13.9	10.32		1649747923	4315599120							IAFGGETDEATR		1.32429e-08	0	1	2	1	73466520	0	1266.6				98000000			83.73
cysteine-rich protein 2 isoform 2 [Homo sapiens]	44	6	22	6	1	282	30.2	8.22		4.21886e+08	1.56623e+08	7.2553e+06	123079807	5.77025e+08				EAACLQQTQIEEAR	1¡ÁCarbamidomethyl [C4]	7.31741e-09	0	1	1	2	54873613	0	1646.78				88000000			64.61
NADH dehydrogenase [ubiquinone] 1 beta subcomplex subunit 10 [Homo sapiens]	44	6	9	6	1	172	20.8	8.48		639765582	8.95199e+07	3.36757e+07	347072430	3.13757e+07				TVQHQDSQVNALEVTPDR		2.58736e-06	0	1	1	1	312596912	0	2037				9400000			14.06
ras-related protein R-Ras precursor [Homo sapiens]	44	8	17	6	1	218	23.5	6.93	1.1865e+08	1.83313e+07	7.70728e+07		119011773					YTISQEAYDQR		1.74756e-06	0	1	1	2	50428925	0	1373.63				170000000			63.06
tensin-1 [Homo sapiens]	44	45	96	44	1	1735	185.6	7.75	2.5951e+08	5.61785e+07	1.01762e+08	1.06005e+08	1.39999e+08	2.78029e+08				GTMDDISQEEGSSQGEDSVSGSQR		2.77348e-08	0	1	1	1	30581135	0	2486.02				17000000			43.12
glutathione S-transferase Mu 3 [Homo sapiens]	44	9	16	8	1	225	26.5	5.54	1.52904e+08	304870326	1.33002e+08	49022382	275029256					EAQQALGSAAADATEAK		2.3749e-08	0	1	1	1	145309326	0	1631.79				520000000			62.02
ragulator complex protein LAMTOR3 isoform 1 [Homo sapiens]	44	3	6	3	1	124	13.6	7.34		4.5398e+07	1.3295e+08		4.50928e+07	6.21609e+07				LGSSSEIEVPAK		1.27759e-05	0	1	1	1	116812610	0	1216.64				110000000			52.46
periostin isoform 3 precursor [Homo sapiens]	44	21	47	1	1	781	87.2	7.81	4.79983e+07									EQSAVVLATVDNDKK		2.73088e-09	0	1	1	4	23111021	1	1616.85				150000000			84.7
protein transport protein Sec23A [Homo sapiens]	44	20	57	17	1	765	86.1	7.08	5.79273e+08	3.32953e+08	4.51413e+08	1.16599e+08	2.84094e+08	1.23734e+08				HCDSINSDFGSESGGCGDSSPGPSASQGPR	2¡ÁCarbamidomethyl [C2; C16]	1.25025e-07	0	1	1	1	222136641	0	3009.2				17000000			66.01
UPF0598 protein C8orf82 [Homo sapiens]	44	5	21	5	1	216	23.9	9.14	4.71473e+08	8.83491e+06		2.48054e+07	112463879	279197983				AIQDDCQVITAR	1¡ÁCarbamidomethyl [C6]	8.83865e-08	0	1	1	1	8393009	0	1389.68				54000000			76.66
prefoldin subunit 5 isoform alpha [Homo sapiens]	44	4	10	4	1	154	17.3	6.33	4.39529e+07			5.06211e+07	5.73442e+07	7.13825e+07				DCSLPYATESK	1¡ÁCarbamidomethyl [C2]	0.000309822	0	2	4	2	34734066; 34734062	0	1270.56				470000000			36.44
glutamate--cysteine ligase catalytic subunit isoform a [Homo sapiens]	43	22	55	22	1	637	72.7	6.09	1.96766e+08	3.57253e+08	1.54551e+08	3.60844e+08	9.09889e+07	3.61062e+07				DNCPCSDCYLDSAK	3¡ÁCarbamidomethyl [C3; C5; C8]	0.000110904	0	1	1	1	4502369	0	1704.63				11000000			13.67
threonine synthase-like 1 [Homo sapiens]	43	21	32	21	1	743	83	7.12	1.67863e+08	7.17785e+07	170021111	3.19049e+08	7.33655e+07					QWLCDGSDDCGDGSDEAAHCEGK	3¡ÁCarbamidomethyl [C4; C10; C20]	1.91305e-09	0	1	1	2	126012562	0	2568.93				40000000			61.68
acyl-coenzyme A thioesterase 1 [Homo sapiens]	43	14	48	2	1	421	46.2	7.34		6.67348e+08	7.76987e+07							GDSEPTPGCSGLGPGGVR	1¡ÁCarbamidomethyl [C9]	3.65983e-06	0	1	2	1	24308390	0	1699.77				39000000			53.28
aminoacyl tRNA synthase complex-interacting multifunctional protein 2 [Homo sapiens]	43	8	25	8	1	320	35.3	8.22	1.6438e+08	3.58034e+08		1.50254e+07	14918548					EAALGAGFSDK		1.20953e-05	0	1	1	4	4504327	0	1065.52				360000000			61.21
unconventional myosin-Ib isoform 2 [Homo sapiens]	43	37	83	1	1	1078	124.9	9.2					2.18933e+07					EQAGGDATENFEDVGHSTDAR		1.23247e-15	0	1	3	20	41281768	0	2205.93				10000000000			141.69
ruvB-like 2 [Homo sapiens]	43	15	23	15	1	463	51.1	5.64	1.96558e+08	1.8584e+08	8.56568e+07	3.07385e+08		3.84883e+07				GLEEGQAQAGQCPSLEGR	1¡ÁCarbamidomethyl [C12]	2.18587e-11	0	1	1	2	5901944	0	1886.87				500000000			72.69
AP-2 complex subunit alpha-2 isoform 1 [Homo sapiens]	43	30	62	1	1	940	104	6.86										DQDLEPGAPSMGAK		0.000153912	0	1	1	2	62241042	0	1415.65				370000000			40.95
PREDICTED: 5'-AMP-activated protein kinase subunit beta-2-like [Homo sapiens]	43	7	17	6	1	272	30.3	6.46		1.26463e+08	2.27058e+08	5.68639e+08						KVIEEQLEPAVEK		7.19008e-06	0	1	1	1	31621305	1	1511.83				110000000			30.48
dehydrogenase/reductase SDR family member 7 precursor [Homo sapiens]	43	11	30	11	1	339	38.3	8.32	6.21789e+08	3.80675e+08	5.08968e+08	4.99904e+08	7.5245e+08	60524685				QLGAGSIEECAAK	1¡ÁCarbamidomethyl [C10]	1.05481e-05	0	1	2	2	4505881	0	1333.64				670000000			32.83
AP-2 complex subunit alpha-2 isoform 2 [Homo sapiens]	43	30	65	1	1	939	103.9	6.96	52273568									AAAGEFADDPCSSVK	1¡ÁCarbamidomethyl [C11]	4.39264e-06	0	1	1	2	55770844	0	1524.66				400000000			50.93
protein arginine N-methyltransferase 1 isoform 3 [Homo sapiens]	43	13	24	13	1	353	40.5	5.5	1.03004e+08	6.27582e+07	9.8308e+07	1.10868e+08	8.21552e+07	161628507				GGVEEGPTVLR		6.13546e-08	0	1	2	8	346986435	0	1113.59				2900000000			97.51
mitochondrial import inner membrane translocase subunit Tim10 [Homo sapiens]	43	3	4	3	1	90	10.3	6.29		1.54478e+07	69681178	3.50016e+07						DPHLACVAYER	1¡ÁCarbamidomethyl [C6]	0.000213524	0	1	3	1	4758012	0	1330.62				120000000			25.89
threonine--tRNA ligase, cytoplasmic isoform 1 [Homo sapiens]	43	25	46	25	1	723	83.4	6.67	3.45398e+08	2.72628e+08	1.01827e+08	1.25208e+08	3.71544e+07	1.84932e+08				ASLEEPPDGPSAGQATGPGEGR		1.39495e-07	0	1	1	1	13540555	0	2079.96				10000000			49.12
dual specificity protein phosphatase 3 [Homo sapiens]	43	6	18	6	1	185	20.5	7.8	1.25698e+08	3.42245e+08			8.83134e+06	1.881e+08				AEQEEYVQEGIR		5.25316e-05	0	2	2	2	55956916; 27544941	0	1450.68				36000000			58.73
mitochondrial antiviral-signaling protein isoform 1 [Homo sapiens]	43	9	14	9	1	540	56.5	5.52	1.42564e+08		4.73155e+07	116329428	1.74167e+07	5.00406e+07				SENPGEISLR		0.000170111	0	1	3	1	157057545	0	1101.55				39000000			40.86
60S ribosomal protein L15 isoform 1 [Homo sapiens]	43	8	20	8	1	204	24.1	11.62	3.39972e+08	2.52388e+08	1.07383e+08	2.15312e+08	788133	2.35755e+08				KNPDSQYGELIEK		4.25901e-08	0	1	1	7	7706497	1	1520.76				480000000			53.88
heterogeneous nuclear ribonucleoproteins C1/C2 isoform a [Homo sapiens]	43	14	81	1	1	306	33.7	5.08						3.38653e+07				LQEQVTDLR		0.000182949	0	1	1	2	114155142	0	1101.59				92000000			50.5
phosphoglucomutase-2 [Homo sapiens]	43	24	59	24	1	612	68.2	6.73	1.00491e+08	4.27874e+08	4.47224e+08	4.86567e+08	3.65097e+08	2.36456e+08				NHDEESLECLCR	2¡ÁCarbamidomethyl [C9; C11]	7.80549e-06	0	2	9	2	311771714; 38201627	0	1561.64				90000000			39.05
vacuolar protein sorting-associated protein 26A isoform 1 [Homo sapiens]	43	11	23	11	1	327	38.1	6.57	1.74258e+07	2.50672e+08	6.90468e+07	712180950	4.02754e+08	1.21448e+08				AMEVDIEERPK		0.000277862	0	1	3	1	374858051	0	1316.65							24.65
pirin [Homo sapiens]	43	8	16	8	1	290	32.1	6.92	25903092		2.43151e+07	2.32371e+08	1.17426e+07	9.47087e+07				EYQDLQHLDNEESDHHQLR		1.30034e-08	0	1	2	4	4502251	0	2406.07				650000000			45.14
up-regulated during skeletal muscle growth protein 5 [Homo sapiens]	43	2	9	2	1	58	6.5	9.76	1.8965e+07		2.53777e+09							LEAIEDDSVKETDSSSASAATPSK		1.78969e-08	0	1	2	2	4827050	1	2438.14				57000000			48.33
hydroxymethylglutaryl-CoA lyase, mitochondrial isoform 1 precursor [Homo sapiens]	43	11	95	11	1	325	34.3	8.54	1.77787e+09	5.00047e+08	1.22396e+09	1.41328e+09	8.60549e+07	5.22211e+08				QFELSEQTK		0.000223449	0	1	2	1	14042943	0	1109.55				34000000			41.38
heterogeneous nuclear ribonucleoprotein H3 isoform a [Homo sapiens]	43	9	29	8	1	346	36.9	6.87	1.12037e+08	7.46662e+07	102127658	1.64445e+08	1.5888e+08	3.85542e+06				TEEGPTLSYGR		0.000115018	0	1	1	1	303227926	0	1209.57				270000000			36.95
signal recognition particle 9 kDa protein isoform 2 [Homo sapiens]	43	4	9	4	1	86	10.1	7.97	5.13396e+08	414527794	1.6705e+08							SGEENPASKPTPVQDVQGDGR	1¡ÁAcetyl [N-Term]	2.85607e-12	0	1	1	2	225543099	0	2210.03				85000000			102.74
mitochondrial peptide methionine sulfoxide reductase isoform a [Homo sapiens]	43	6	24	6	1	235	26.1	8.09	2.59819e+08	1.80071e+08			817751	3.49665e+08				LASGVEGSDIPDDGK		3.99543e-08	0	1	1	1	4826878	0	1459.69				69000000			56.85
casein kinase II subunit alpha isoform a [Homo sapiens]	43	12	38	11	1	391	45.1	7.74	5.31427e+07	1.70136e+08	1.2007e+08		1.28585e+08	1.28781e+08				CVDVDECAPPAEPCGK	3¡ÁCarbamidomethyl [C1; C7; C14]	1.91991e-07	0	2	4	1	34734066; 34734062	0	1803.73				240000000			29.98
transforming growth factor beta-1-induced transcript 1 protein isoform 1 [Homo sapiens]	43	13	26	13	1	461	49.8	7.03	6.92185e+07	6.89244e+07	1.41568e+08	1.0258e+08	1.12996e+08	3.71461e+07				LSSQEAASSFGDDR		5.01533e-11	0	1	3	2	65506442	0	1469.65				550000000			112.7
vinculin isoform meta-VCL [Homo sapiens]	43	39	138	39	1	1134	123.7	5.66	9.71755e+08	2.31729e+09	8.299e+08	1.34066e+09	201415485	6.81272e+08				VQISAVHSEEDIDR		1.25449e-05	0	1	2	2	284448556	0	1597.78				42000000			42.98
apolipoprotein B-100 precursor [Homo sapiens]	43	150	385	150	1	4563	515.2	7.05	8.15562e+08	6.83515e+08	492588084	7.08099e+08	4.87931e+08	7.69779e+08				VTADVINAAEK		6.04555e-06	0	1	1	1	23308577	0	1130.61				1100000000			57.8
extracellular superoxide dismutase [Cu-Zn] precursor [Homo sapiens]	43	6	10	6	1	240	25.8	6.61			71489757	1.7362e+08	9.7799e+07	1.5256e+08				ALLDASETTSTR		1.03574e-05	0	1	1	1	68160937	0	1264.64				280000000			50.56
membrane-associated progesterone receptor component 2 [Homo sapiens]	43	10	24	9	1	247	26.2	5.31	8.57722e+06		4.51041e+08	4.00007e+08	25702925					QQPNPGNELCYK	1¡ÁCarbamidomethyl [C10]	3.26947e-05	0	1	1	1	11056036	0	1447.66				72000000			31.41
endoplasmic reticulum resident protein 29 isoform 1 precursor [Homo sapiens]	43	10	37	10	1	261	29	7.31	1.86065e+08	3.94757e+08	4.69305e+08	3.62126e+08	3.16795e+08	4.7985e+08				EVDLKDYEDQQK		1.99778e-05	0	1	2	2	4503689	1	1509.71				150000000			40.51
isocitrate dehydrogenase [NAD] subunit beta, mitochondrial isoform a precursor [Homo sapiens]	43	12	24	12	1	385	42.2	8.46	1.5921e+08	3.4322e+08	4.71128e+07	3.21331e+07	6.47868e+07	5.90375e+07				GGGGGQDNGLEGLGNDSR		3.04927e-06	0	1	1	1	29568103	0	1659.73				31000000			65.14
protein S100-A11 [Homo sapiens]	43	4	9	4	1	105	11.7	7.12				7.6651e+08	70421112					YESALEDLHSK		3.54917e-05	0	1	1	3	71773480	0	1291.62				97000000			44.18
UDP-glucuronosyltransferase 2B4 precursor [Homo sapiens]	43	16	79	13	1	528	60.5	8.51	6.32872e+08	8.16323e+08	4.63035e+08	4.76671e+08	2.99096e+07	4.55355e+07				DAQELYAAGENR		2.55575e-05	0	1	2	1	508772597	0	1336.61				330000000			47.2
EGF-containing fibulin-like extracellular matrix protein 1 precursor [Homo sapiens]	43	16	77	16	1	493	54.6	5.07		5.03342e+08	8.16634e+08	9.95581e+08	7.69388e+07	4.34192e+08				VAEGQTLDLK		0.000225488	0	1	1	1	126012571	0	1073.58				61000000			44.09
eukaryotic translation initiation factor 2 subunit 3 [Homo sapiens]	43	15	36	15	1	472	51.1	8.4	1.94138e+08	5.63372e+08	2.54985e+08	6.47722e+08	9.81875e+06	1.18522e+08				CVACECDLGGSSSGAEVR	3¡ÁCarbamidomethyl [C1; C4; C6]	5.05135e-07	0	1	1	1	33598968	0	1913.78				52000000			45.96
ragulator complex protein LAMTOR5 [Homo sapiens]	43	4	9	4	1	173	18.1	5.5	5.29942e+07			7.75186e+06		1.38709e+08				AQAELVGTADEATR		6.60017e-08	0	1	1	6	50345991	0	1431.71				960000000			72.52
transducin beta-like protein 2 precursor [Homo sapiens]	43	18	34	18	1	447	49.8	9.44	1.58469e+08	2.44064e+08	1.10216e+08	9.51311e+07		6.76206e+07				LCTSVTESEVAR	1¡ÁCarbamidomethyl [C2]	2.26268e-07	0	1	1	2	94538354	0	1351.65				110000000			66.82
splicing factor 3A subunit 3 [Homo sapiens]	43	15	27	15	1	501	58.8	5.38	1.45526e+08	1.43684e+08	1.11486e+07	1.47273e+08	22279368	1.65657e+07				LGNYAGAVQDCER	1¡ÁCarbamidomethyl [C11]	1.63448e-05	0	1	1	2	4506921	0	1452.65				75000000			54.26
citrate synthase, mitochondrial precursor [Homo sapiens]	43	14	41	14	1	466	51.7	8.32	4.67154e+08		9.71506e+08	2.23249e+08	1.74226e+08	3.62918e+08				LLATEQEDAAVAK		1.78969e-08	0	1	1	9	110611220	0	1358.72				1100000000			81.99
T-complex protein 1 subunit delta isoform a [Homo sapiens]	43	20	48	19	1	539	57.9	7.83	6.63504e+08	7.24856e+08	3.35787e+08	2.43869e+08	4.11143e+08	1.2737e+08				GATTTFSAVER		0.000198549	0	1	1	4	32307172	0	1139.57				230000000			55.37
coatomer subunit delta isoform 1 [Homo sapiens]	43	21	49	21	1	511	57.2	6.21	4.05602e+07	9.78952e+07	2.95599e+08	2.0913e+08	3.27434e+08	1.72629e+08				VIPEDGPAAQNPENVK		4.85647e-06	0	1	2	4	51873036	0	1677.84				170000000			49.59
5'-AMP-activated protein kinase subunit gamma-1 isoform 3 [Homo sapiens]	43	13	23	11	1	340	38.5	7.09		1.49298e+08	7.94507e+07	3.99778e+08	8.32646e+06	6.9465e+07				SMQDATQDHAVLEAER		3.90125e-06	0	1	1	1	16262452	0	1800.82				43000000			60.49
ras-related protein Rap-2a precursor [Homo sapiens]	43	5	7	1	1	183	20.6	4.82		4.4842e+07								KDEESGGGSNPFQHLEK		2.9305e-05	0	1	1	1	11559929	1	1858.86				18000000			38.06
decorin isoform a preproprotein [Homo sapiens]	43	10	57	10	1	359	39.7	8.54	1.61719e+09	1.64607e+07	1.24284e+09	4.51548e+08	870775120	2384836218				LQEKEDLQELNDR		6.52205e-07	0	2	3	2	5031875; 27436946	1	1629.81				180000000			60.66
heterogeneous nuclear ribonucleoprotein R isoform 1 [Homo sapiens]	43	24	69	1	1	636	71.2	8.13						42802725				QDEVNAAWQR		4.19672e-06	0	2	3	3	306966132; 194595509	0	1216.57				220000000			71.28
tropomyosin alpha-1 chain isoform 7 [Homo sapiens]	43	15	40	3	1	284	32.8	4.75	1.94595e+08			1.85681e+09						QDLPALEEKPR		7.54743e-07	0	1	1	2	38327039	0	1295.7				42000000			64.71
putative hydroxypyruvate isomerase isoform 3 [Homo sapiens]	43	7	11	7	1	277	30.4	5.5	36093213	4.25871e+07	3.28161e+07		6.91414e+07	8.26116e+07				QCCDCCGLGLR	4¡ÁCarbamidomethyl [C2; C3; C5; C6]	0.000231719	0	1	2	1	259013547	0	1398.54				89000000			35.57
tubulin-specific chaperone A [Homo sapiens]	43	6	16	6	1	108	12.8	5.29		5.51095e+08	2.95889e+08	2.2844e+08						SADGVIVSGVK		4.18234e-05	0	1	2	1	88703041	0	1031.57				96000000			40.5
26S proteasome non-ATPase regulatory subunit 14 [Homo sapiens]	43	10	25	10	1	310	34.6	6.52	272835119	2.45663e+08	8.31448e+07	1.45089e+08	56114323	1.92866e+07				VDATADYICK	1¡ÁCarbamidomethyl [C9]	0.000161075	0	1	2	1	38569421	0	1155.54				130000000			51.79
bifunctional glutamate/proline--tRNA ligase [Homo sapiens]	43	46	106	46	1	1512	170.5	7.33	4.22613e+08	3.61717e+08	2.22566e+08	5.90612e+08	3.95851e+08	5.16911e+07				STEEVKPIDENLGQTGK		1.0676e-06	0	1	3	2	203098629	0	1844.92				130000000			50.73
SUMO-activating enzyme subunit 1 isoform a [Homo sapiens]	42	10	15	10	1	346	38.4	5.3	130551723	4.77841e+07	1.07562e+08	145549548	3.63661e+07	6.6051e+07				ACDGINDCGDQSDELCCK	4¡ÁCarbamidomethyl [C2; C8; C16; C17]	1.81761e-07	0	1	1	1	119392081	0	2116.77				21000000			48.07
dynactin subunit 1 isoform 3 [Homo sapiens]	42	35	74	35	1	1253	138.7	5.54	9.35725e+07	1.29691e+08	1.70503e+08	3.46091e+08	5.00499e+07	1.84958e+08				DKLDQVSSEIK		0.000309822	0	1	1	2	7705855	1	1261.66				200000000			43.34
PDZ and LIM domain protein 7 isoform 1 [Homo sapiens]	42	13	26	13	1	457	49.8	8.41	1.24766e+08		2.46419e+08	6.60162e+08	3.33819e+08	1.92844e+08				QYYLASCGDDCK	2¡ÁCarbamidomethyl [C7; C11]	7.29358e-05	0	1	1	1	4507703	0	1479.59				7000000			10.78
AH receptor-interacting protein [Homo sapiens]	42	9	20	9	1	330	37.6	6.29	1.29844e+08	1.00828e+08	2.12936e+07	2.01519e+08	1.04141e+08	1.14905e+08				FCECDNFNCDR	3¡ÁCarbamidomethyl [C2; C4; C9]	8.62964e-06	0	1	2	2	19743823	0	1536.53				250000000			39.48
ubiquitin-conjugating enzyme E2 G2 isoform 1 [Homo sapiens]	42	4	8	4	1	165	18.6	4.7		332680265	113821856	1.45365e+08		7.72655e+07				FDSDVGEYR		8.99418e-05	0	2	8	1	18641375; 397140032	0	1087.47				190000000			52.88
programmed cell death protein 6 isoform 1 [Homo sapiens]	42	6	12	6	1	191	21.9	5.4	1.80493e+08			6.19413e+07	1.66498e+08	9.36111e+07				SVQTTLQTDEVK		7.42775e-05	0	2	3	2	154800489; 6005721	0	1348.7				510000000			45.82
collagen alpha-3(VI) chain isoform 1 precursor [Homo sapiens]	42	100	474	14	1	3177	343.5	6.68	1.97336e+08	1.44661e+08	4.03225e+08	1.29027e+08	2.37946e+08	4.51663e+07				AAYEAELGDAR		7.19008e-06	0	2	3	5	5031875; 27436946	0	1165.55				3400000000			55.44
spermine synthase isoform 1 [Homo sapiens]	42	11	23	11	1	366	41.2	5.02	1.71405e+08	127448326		1.69559e+08	7.42786e+07	7.45613e+07				KLDPGSEETQTLVR		4.12917e-10	0	1	1	6	4503481	1	1572.82				1300000000			84
acyl-coenzyme A thioesterase 12 [Homo sapiens]	42	15	27	15	1	555	62	6.77	9.58792e+07	1.12273e+08	8.10551e+07	7.85955e+07	9.7536e+07	40251188				GEITGEVHMPSGK		3.0394e-05	0	1	4	1	256222411	0	1341.65				54000000			28.57
heterogeneous nuclear ribonucleoprotein R isoform 2 [Homo sapiens]	42	24	72	1	1	633	70.9	8.13	6.3666e+08									WLHNEDQMAVEK		7.8998e-07	0	1	1	5	5803187	0	1499.69				860000000			38.95
cAMP-dependent protein kinase type II-alpha regulatory subunit [Homo sapiens]	42	12	33	10	1	404	45.5	5.07	1.4506e+08	3.42543e+08	1.71895e+08	7.12158e+08		2.16099e+08				SVDPDSPAEASGLR		0.000249182	0	1	1	5	4759140	0	1400.67				170000000			48.64
fibulin-1 isoform C precursor [Homo sapiens]	42	18	53	3	1	683	74.4	5.29			1.10041e+08							GNDKVPGAWTEACEQK	1¡ÁCarbamidomethyl [C13]	4.90099e-06	0	1	3	1	393195306	1	1789.82				21000000			28.9
xanthine dehydrogenase/oxidase [Homo sapiens]	42	34	73	34	1	1333	146.3	7.66	1.44573e+08	2.68476e+08	3.60792e+08	5.09054e+08	2.84756e+08	2.04243e+08				HCECSTDEVNSEDMDAYCR	3¡ÁCarbamidomethyl [C2; C4; C18]	1.64135e-13	0	1	2	3	19743823	0	2377.84				130000000			81.17
ERO1-like protein alpha precursor [Homo sapiens]	42	14	29	13	1	468	54.4	5.68	80839244	321439469	2.23932e+08	4.06571e+08	1.77399e+08	2.0172e+08				DQVANSAFVER		7.16184e-05	0	1	2	1	153792590	0	1235.6				2200000000			55.87
mitochondrial-processing peptidase subunit alpha precursor [Homo sapiens]	42	16	26	16	1	525	58.2	6.92	7.07798e+07	6.24529e+07		1.69046e+08	1.54356e+08	1.22872e+08				FYEGTADEMCK	1¡ÁCarbamidomethyl [C10]	0.000103111	0	1	2	2	94538322	0	1350.53				270000000			34.58
lactotransferrin isoform 1 precursor [Homo sapiens]	42	23	36	23	1	710	78.1	8.12	2.5237e+08	3.0551e+08	2.70309e+08	2.03336e+08	1.99975e+08	4.73085e+07				VSHQGYSTEAEFEEPR		1.14437e-08	0	1	1	1	4505021	0	1865.83				41000000			55.31
acetolactate synthase-like protein [Homo sapiens]	42	16	44	16	1	632	67.8	8.15	7.82945e+08	5.95032e+07	1.52941e+08	8.52936e+07	2.22749e+08	3.38501e+08				AADLNGDLTATR		3.06725e-05	0	1	1	1	4506455	0	1217.61				53000000			37.85
SPARC precursor [Homo sapiens]	42	7	15	7	1	303	34.6	4.84	1.14923e+08		5.68608e+07	8.07996e+07		1.36694e+08				DHGGALGPEEFK		3.22089e-06	0	1	1	1	12025678	0	1256.59				850000000			43.05
lymphocyte-specific protein 1 isoform 2 [Homo sapiens]	42	7	17	1	1	277	30.2	4.97										QCSDSSAMESLTK	1¡ÁCarbamidomethyl [C2]	1.70037e-06	0	1	1	1	54607053	0	1443.61				42000000			36.52
40S ribosomal protein S17 [Homo sapiens]	42	5	16	5	1	135	15.5	9.85		2.59832e+07	987931525	1.08217e+07						LDADKYENDPELEK		8.65467e-07	0	1	1	3	171460928	1	1678.78				330000000			45.91
PREDICTED: tenascin-X-like [Homo sapiens]	42	6	15	1	1	244	27.5	5.52				7.95758e+07						TEGDGVYTLNDK		0.00010125	0	2	2	2	45580723; 4826762	0	1311.61				290000000			27.31
xaa-Pro dipeptidase isoform 1 [Homo sapiens]	42	15	51	15	1	493	54.5	6	2.489e+08	2.95293e+08	2.03016e+08	4.14423e+08	4.42915e+07	2.6998e+08				YANEVNSDAGAFK		0.000267955	0	1	3	1	24497620	0	1385.63				95000000			38.07
PITH domain-containing protein 1 [Homo sapiens]	42	5	9	5	1	211	24.2	5.74		96252122	3.78343e+07	1.42924e+08						AGLVGPEFHEK		1.75824e-05	0	3	8	5	41322916; 41322912; 41322908	0	1183.61				320000000			52.18
ankyrin repeat and SOCS box protein 9 isoform 1 [Homo sapiens]	42	7	10	7	1	294	31.8	6.98	54397989		1.53072e+07	3.29445e+07		63911974				FNEVAAQYSEDK		9.05874e-07	0	1	2	1	38679892	0	1400.63				73000000			44.58
NADH dehydrogenase [ubiquinone] flavoprotein 2, mitochondrial precursor [Homo sapiens]	42	8	15	8	1	249	27.4	8.06	3.02197e+07		2.29091e+08	2.76382e+08	792622	1.24235e+08				INEVQTDVGVDTK		2.16175e-07	0	1	1	4	334724463	0	1417.72				62000000			71.79
septin-6 isoform B [Homo sapiens]	42	15	44	7	1	434	49.7	6.67	9.44702e+07	1.33829e+08		348490088	2.71384e+07	3.06332e+08				QQPDTELEIQQK		2.96692e-06	0	1	1	3	46852147	0	1456.73				180000000			40.96
myosin-11 isoform SM1A [Homo sapiens]	42	79	257	60	1	1972	227.2	5.5	4.80878e+08	6.03053e+08	6.83137e+08	1.05466e+09	2.51087e+08	2.99287e+08				SLENYHFVDEHGK		2.9305e-05	0	1	3	2	307078123	0	1574.72				88000000			18.56
lon protease homolog, mitochondrial isoform 1 precursor [Homo sapiens]	42	28	62	28	1	959	106.4	6.39	3.80232e+08	5.111e+08	3.38451e+08	8.61484e+08	3.31232e+08	5.18175e+08				AGNSLAASTAEETAGSAQGR		2.24032e-10	0	1	1	3	119703755	0	1848.87				160000000			68.44
galectin-4 [Homo sapiens]	42	10	120	10	1	323	35.9	9.16	2.65033e+09	5209692316	1.77899e+09	3.34931e+09	1.89386e+07	2.3437e+09				VHSPSGAVEECHVSELEPDK	1¡ÁCarbamidomethyl [C11]	4.11441e-12	0	1	4	5	256222411	0	2206.01				630000000			55.87
GDH/6PGL endoplasmic bifunctional protein precursor [Homo sapiens]	42	22	59	22	1	791	88.8	7.3	6.99732e+07	7.64744e+08	2.44975e+08	4.20316e+08	1.82114e+08	2.39522e+08				RFDDAVVQSDMK		3.19163e-06	0	1	2	5	5729877	1	1410.67				2400000000			76.32
26S proteasome non-ATPase regulatory subunit 1 isoform 1 [Homo sapiens]	42	28	75	28	1	953	105.8	5.39	1.21711e+08	2.59117e+08	3.90568e+08	2.1914e+08	1.42377e+08	1.86209e+08				NSVVEASEAAYK		1.0322e-07	0	1	1	2	4507951	0	1267.62				550000000			73.69
26S proteasome non-ATPase regulatory subunit 2 [Homo sapiens]	42	27	58	27	1	908	100.1	5.2	3.89528e+08	1.52089e+08	2.08433e+08	2.0913e+08	2.66123e+08	3.0253e+08				DAEDVDLNHYR		1.54226e-07	0	1	1	2	4506013	0	1346.6				180000000			65.22
ras GTPase-activating protein-binding protein 1 [Homo sapiens]	42	13	38	12	1	466	52.1	5.52	1.8309e+06	2.30139e+08	1.23729e+08	1.30268e+07	8.13862e+07	2.50481e+08				ALAAAGYDVEK		3.40216e-06	0	4	5	3	4885377; 4885379; 4885375; 4885373	0	1107.57				1100000000			59.76
carboxymethylenebutenolidase homolog [Homo sapiens]	42	11	58	11	1	245	28	7.18	3.97888e+08	991670381	6.72012e+08	6.04802e+08	4.10921e+08	4.60614e+08				YLMEEDEDAYKK		9.19884e-06	0	1	1	1	14591909	1	1533.68				420000000			60.39
argininosuccinate lyase isoform 1 [Homo sapiens]	42	19	85	19	1	464	51.6	6.48	1.47987e+09	2.51706e+09	2.02786e+09	8.11194e+08	1.60893e+09	1.47954e+08				IGSTIDDTISK		7.66433e-06	0	1	3	1	307078123	0	1149.6				170000000			51.7
2-oxoisovalerate dehydrogenase subunit alpha, mitochondrial isoform 1 precursor [Homo sapiens]	42	12	34	12	1	445	50.4	8.27	1.99904e+08	5.68154e+08	134374643	3.78077e+08	3.41853e+07					NASDMPETITSR		9.54079e-06	0	2	4	1	30581111; 23308607	0	1321.61				260000000			43.6
ubiquitin-conjugating enzyme E2 L3 isoform 4 [Homo sapiens]	42	5	21	5	1	212	24	8.75				535367830	2.64636e+08					VTEPISAESGEQVER		4.63986e-06	0	1	3	1	21735616	0	1630.79				39000000			59.32
asparagine--tRNA ligase, cytoplasmic [Homo sapiens]	42	18	46	18	1	548	62.9	6.25	4.03469e+08	2.97084e+08	2.47079e+08	5.0684e+08	1.43082e+08	2.22523e+08				VLIGGDETPEGQR		1.92619e-05	0	1	3	5	4507813	0	1370.69				2200000000			53.37
NADH-cytochrome b5 reductase 1 [Homo sapiens]	42	8	33	8	1	305	34.1	9.38	3.60666e+08	3.296e+08		3.13017e+08	1.33305e+08	1.17797e+08				TAMNVNEIFMAIAK		2.00237e-09	0	1	2	4	354721184	0	1552.79				220000000	200000000		74.94
cAMP-regulated phosphoprotein 19 [Homo sapiens]	42	3	4	3	1	112	12.3	9.09			5.94448e+07	8.35597e+07						VRGEESEVTVGGLEPGCK	1¡ÁCarbamidomethyl [C17]	4.82603e-07	0	1	1	2	188528648	1	1902.92				93000000			38.22
unconventional myosin-Ic isoform a [Homo sapiens]	42	33	71	2	1	1063	121.6	9.41			6.9472e+07							CECDMGFVPSADGK	2¡ÁCarbamidomethyl [C1; C3]	9.53451e-09	0	1	1	3	281485550	0	1572.61				800000000			65.55
cystathionine beta-synthase [Homo sapiens]	42	16	37	16	1	551	60.5	6.65	1.11693e+07	1.72635e+08	8.47858e+07	2.62674e+08	2.91539e+07	1.14962e+08				VATLNSEEESDPPTYK		3.71112e-11	0	1	2	1	42716280	0	1779.83				510000000			109.75
L-lactate dehydrogenase B chain [Homo sapiens]	42	12	51	11	1	334	36.6	6.05	3.0095e+08	1.04877e+09	9.77977e+08	6.76999e+08	142204842	5.79964e+08				QASVADYEETVK		1.20953e-05	0	1	3	1	319655561	0	1339.64				300000000			45.57
puromycin-sensitive aminopeptidase [Homo sapiens]	42	28	47	28	1	919	103.2	5.72	1.37702e+08	8.81295e+07	1.2541e+08	2.44897e+08	2.77573e+08	1.52114e+08				KYEEVCEEVLHAK	1¡ÁCarbamidomethyl [C6]	0.000123709	0	1	2	1	59850762	1	1633.79				56000000			20.12
proteasome subunit alpha type-2 [Homo sapiens]	42	5	30	5	1	234	25.9	7.43	2.85296e+08		3.22975e+08		103869142	31479686				QCCGTDGVEANYIK	2¡ÁCarbamidomethyl [C2; C3]	8.55125e-06	0	1	1	1	54112117	0	1614.69				56000000			14.62
EH domain-containing protein 3 [Homo sapiens]	42	17	32	6	1	535	60.8	6.57	6.20649e+07		1.2915e+08							SCVDVNECDMGAPCEQR	3¡ÁCarbamidomethyl [C2; C8; C14]	3.62385e-09	0	1	1	1	320118911	0	2026.77				120000000			71.04
myristoylated alanine-rich C-kinase substrate [Homo sapiens]	42	7	15	7	1	332	31.5	4.45	35484939			6.38047e+08		4.06167e+07				YQNLENDEDGAQASPEPDGGVGTR		1.5759e-05	0	1	2	1	13376701	0	2519.09							34.27
rho-related GTP-binding protein RhoB precursor [Homo sapiens]	42	5	19	3	1	196	22.1	5.24			8.73199e+07		4.90626e+07					LEAEGVPEVSEK		2.41963e-05	0	1	1	2	315467838	0	1286.65				220000000			41.17
HCLS1-binding protein 3 [Homo sapiens]	42	11	20	11	1	392	42.8	5.01	4.82306e+07	8.94449e+07	3.71133e+07	9.19334e+07	1.97884e+08	67840064				IEEACEIYAR	1¡ÁCarbamidomethyl [C5]	3.23979e-05	0	1	1	2	47933379	0	1253.58				380000000			51.29
prolyl endopeptidase [Homo sapiens]	42	24	40	24	1	710	80.6	5.86	6.49903e+07	6.04831e+07	3.81865e+07	2.36948e+08	1.41455e+08	1.45481e+08				EAEKLESEHPDQAQAILSR		9.34693e-15	0	2	2	4	112382250; 112382252	1	2151.07				890000000			100.58
unconventional myosin-Ic isoform c [Homo sapiens]	42	32	69	1	1	1028	117.8	9.41				39697014						LCAEEDQGAQIYAR	1¡ÁCarbamidomethyl [C2]	1.50478e-08	0	1	1	4	52145310	0	1623.74				110000000			80.95
proteasome subunit beta type-5 isoform 1 [Homo sapiens]	42	8	23	8	1	263	28.5	6.92	5.01832e+07	3.5902e+08	1.53343e+08	8.56235e+07	7.778e+07					AQEAPGQAEPPAAAEVQGAGNENEPR		4.57418e-14	0	1	1	5	4759140	0	2588.2				200000000			95.82
ran-specific GTPase-activating protein [Homo sapiens]	42	5	18	5	1	201	23.3	5.29			2.26616e+08	2.16755e+08	2.95132e+08	1.67647e+08				EALENANTNTEVLK		4.13249e-07	0	1	1	3	28827795	0	1545.78				220000000			66.62
far upstream element-binding protein 2 [Homo sapiens]	42	22	67	20	1	711	73.1	7.3	4.87467e+08	4.01994e+08	4.04872e+08	2.13193e+08	6.37453e+06	1.75826e+08				SDPEGENIHAGLLK		7.91701e-05	0	1	1	1	190341074	0	1479.74				82000000			36.54
low molecular weight phosphotyrosine protein phosphatase isoform b [Homo sapiens]	42	4	21	1	1	158	18	6.87						1.56446e+07				YDTEVDEGSLNPGK		5.39956e-08	0	1	1	2	156151420	0	1523.69				210000000			53.99
mesencephalic astrocyte-derived neurotrophic factor precursor [Homo sapiens]	42	8	14	8	1	182	20.7	8.69		1.70511e+08	3.19223e+08		1.67763e+07	4.85086e+08				TEMVTISDASQR		4.73875e-07	0	2	3	1	313747586; 4503579	0	1337.64				150000000			60.73
40S ribosomal protein S7 [Homo sapiens]	42	5	20	5	1	194	22.1	10.1			4.95871e+08		1.31931e+09	3.14772e+08				DNCPHLPNSGQEDFDK	1¡ÁCarbamidomethyl [C3]	9.59527e-08	0	1	1	2	40317628	0	1872.78				77000000			36.05
eukaryotic translation initiation factor 3 subunit K [Homo sapiens]	42	6	13	6	1	218	25	4.93	1.09473e+07	3.19719e+08	4.32317e+08	5.76773e+07		1.58072e+08				EAEESLQQQQQEQEEALK		1.37843e-06	0	1	1	1	46592991	0	2144.99				26000000			29.22
emerin [Homo sapiens]	42	8	15	8	1	254	29	5.5	8.23388e+07		4.73861e+07	1.49704e+08						TDEEGKDVPDHAVLEMK		4.88363e-05	0	1	2	2	21536326	1	1912.9				140000000			18.51
TP53RK-binding protein [Homo sapiens]	42	5	9	5	1	175	19.6	6.79	5.42513e+07			42415623	1.74848e+07	1.79627e+07				SVTVVEDDEDEDGDDLLHHHHVSGSR		2.69639e-11	0	1	1	6	5031875	0	2899.27				1600000000			81.3
BAG family molecular chaperone regulator 2 [Homo sapiens]	42	7	14	7	1	211	23.8	6.7	9.37709e+07		5.17591e+07		8.89797e+07					DMAECSTPLPEDCSPTHSPR	2¡ÁCarbamidomethyl [C5; C13]	9.45413e-06	0	1	3	1	31563330	0	2286.94				3000000			29.07
leucine-rich repeat-containing protein 59 [Homo sapiens]	42	10	19	10	1	307	34.9	9.57		454360597		8.96381e+08	1.69603e+08	45195414				CLDENLEDASQCK	2¡ÁCarbamidomethyl [C1; C12]	0.000263134	0	1	2	1	61175258	0	1581.65				48000000			25.78
tenascin-X isoform 1 precursor [Homo sapiens]	42	103	215	98	1	4242	457.9	5.17	473139538	9.05919e+08	4.50746e+08	6.6651e+08	1.4081e+08	3.81498e+08				QSLSSADNLESDAQGHQVAAR		1.06589e-12	0	1	1	2	150417986	0	2184.03				54000000			113.37
LETM1 and EF-hand domain-containing protein 1, mitochondrial precursor [Homo sapiens]	42	26	45	26	1	739	83.3	6.7	1.77412e+08	1.656e+08	1.49171e+08	1.28719e+08	2.67125e+07	5.41939e+07				VAPAPAAADAEVEQTDAESK		5.54495e-11	0	1	1	1	5031579	0	1969.93				62000000			80.66
heme oxygenase 1 [Homo sapiens]	42	8	17	8	1	288	32.8	8.25	8.59429e+07	213917147	1.37463e+08	5.77529e+07						EEAQAEIEQYR		7.3225e-06	0	1	1	3	4757818	0	1365.63				160000000			53.1
core histone macro-H2A.2 [Homo sapiens]	42	11	25	9	1	372	40	9.69	43514083	6.65888e+07	7.48703e+07	4.53908e+07	3.54617e+07	99548926				ELTAPDENIPAK		0.000117132	0	1	1	2	11225260	0	1297.66				78000000			30.09
NADH dehydrogenase [ubiquinone] 1 alpha subcomplex subunit 13 [Homo sapiens]	42	6	10	6	1	144	16.7	8.43	1.1197e+08		1638463072	2.54579e+08	2.12558e+08					EDPMGWQSLLAQTVANR		1.91455e-06	0	1	1	1	12056971	0	1915.93					7400000		66.09
medium-chain specific acyl-CoA dehydrogenase, mitochondrial isoform b precursor [Homo sapiens]	42	14	85	14	1	425	47	8.31	9.23909e+08	1.74935e+08	2.84552e+08	1.7189e+09	2.23704e+08	1.07188e+09				LSSLSSQTEPTSAGDQYDCSR	1¡ÁCarbamidomethyl [C19]	6.38124e-09	0	1	1	1	223633988	0	2288.99				2500000			66.23
60S ribosomal protein L8 [Homo sapiens]	42	6	16	6	1	257	28	11.03		7.03649e+06	3.1607e+07	1.51678e+08	1.09212e+08	7.66718e+07				AGFAGDQIPK		0.0001355	0	2	2	1	5031569; 11342680	0	1003.52				310000000			46.5
COP9 signalosome complex subunit 5 [Homo sapiens]	42	9	22	9	1	334	37.6	6.54	4.08318e+07	1.24139e+07	124426122	1.01861e+08	5.91028e+06	3.10484e+07				LSSLSDPVSER		5.06503e-05	0	2	7	2	78000163; 78000169	0	1189.61				90000000			45.45
proactivator polypeptide isoform a preproprotein [Homo sapiens]	42	16	44	16	1	524	58.1	5.17	6.30795e+07	1.87431e+09	1.84175e+09	9.64037e+08		7.72651e+07				QTLENERGELANEVK		1.58507e-07	0	1	1	2	12667788	1	1729.87				59000000			78.75
PCTP-like protein [Homo sapiens]	42	9	13	9	1	291	33	7.12	2.95523e+08		1.10668e+08	3.85639e+08	163902166	1.84022e+07				AIAEELAPER		2.90389e-05	0	2	3	10	13162290; 157266337	0	1098.58				4500000000			47.16
NADH dehydrogenase [ubiquinone] iron-sulfur protein 5 [Homo sapiens]	42	4	8	4	1	106	12.5	9.14	2.09515e+08	9.19509e+07								GHAYSVTGAEEVESNGSLQK		6.43975e-09	0	1	2	2	157389005	0	2062.97				12000000			53.51
protein AMBP preproprotein [Homo sapiens]	41	10	25	10	1	352	39	6.25	2.52908e+08	2.91513e+07	1.69781e+08	8.06694e+08						GEGGILINSQGER		2.23585e-06	0	1	1	5	156416003	0	1329.68				1300000000			73.54
coronin-1A [Homo sapiens]	41	14	25	14	1	461	51	6.68	5.89735e+08	2.24134e+08	2.82397e+08	3.36335e+08	9.77476e+07	2.68453e+08				HFILDECDK	1¡ÁCarbamidomethyl [C7]	7.56437e-05	0	1	1	1	18375623	0	1176.54				850000000			53.84
ATP synthase-coupling factor 6, mitochondrial isoform b precursor [Homo sapiens]	41	4	17	4	1	116	13.4	9.07			1.11116e+08	6.02197e+08		7.51032e+08				LVHHILQDMYK		1.3535e-06	0	1	1	3	42476024	0	1396.74				66000000	29000000		54.48
flotillin-2 [Homo sapiens]	41	15	27	15	1	428	47	5.25		1.603e+08	2.1731e+08	2.77428e+08		1.78872e+08				DITSDTSGDFR		3.09535e-05	0	1	1	2	4502101	0	1213.53				720000000			57.07
fatty aldehyde dehydrogenase isoform 1 [Homo sapiens]	41	16	76	16	1	508	57.6	8.92	1.02144e+09	2.37283e+09	7.86556e+08	1.88919e+09	3.22761e+08	7.31036e+08				ELISNSSDALDK		5.84551e-07	0	1	2	4	153792590	0	1291.64				4800000000			82.51
dynamin-1-like protein isoform 6 [Homo sapiens]	41	22	36	1	1	738	82	6.96			1.1671e+07							IAVSIEDEANK		8.6723e-05	0	1	1	1	39652628	0	1188.61				38000000			45.47
protein FAM136A [Homo sapiens]	41	5	7	5	1	138	15.6	7.61	10806876		3.66824e+07	32059556		1.52469e+07				GASWIDTADGSANHR		7.68645e-07	0	1	4	2	194248088	0	1557.7				130000000			49.82
GTPase HRas isoform 1 [Homo sapiens]	41	5	9	3	0	189	21.3	5.31	1.47819e+08		6.11762e+07		3.78499e+07					LQELEGTYEENER		1.04167e-07	0	1	1	1	119703755	0	1609.73				97000000			62.06
crk-like protein [Homo sapiens]	41	9	15	9	1	303	33.8	6.74	1.20095e+08	1.27375e+08	122058555		8.58577e+07	1.18536e+08				ELEEETNAFNR		4.22066e-05	0	1	4	2	149363689	0	1351.61				110000000			39.56
protein NOXP20 [Homo sapiens]	41	13	29	13	1	563	60.7	4.68	295648769		1.47669e+08	1.99473e+08	1.60206e+08	1.34609e+06				GGSYTQAASSDSAQGSDVSLTACK	1¡ÁCarbamidomethyl [C23]	6.55837e-09	0	2	2	1	337752170; 24797067	0	2348.03				49000000			38.7
Sjoegren syndrome/scleroderma autoantigen 1 [Homo sapiens]	41	4	6	4	1	199	21.5	5.24	94323336	1.84199e+08				2.05076e+07				EAFDEVDMAHR		3.07722e-06	0	1	1	2	8923417	0	1319.57				59000000			64.99
unconventional myosin-Ib isoform 1 [Homo sapiens]	41	37	85	1	1	1136	131.9	9.38					7.23864e+06	57935367				SVTSNQSDGTQESCESPDVLDR	1¡ÁCarbamidomethyl [C14]	1.84661e-16	0	1	2	2	14165266	0	2411.03				28000000			170.98
eukaryotic translation initiation factor 2A [Homo sapiens]	41	17	24	17	1	585	64.9	8.87	9.64886e+07	3.78292e+07	9.61567e+07	5.34035e+07	2.05244e+07	6.26584e+07				VGDLSPQQQEALAR		5.3019e-08	0	1	2	1	28376621	0	1511.78				38000000			48.68
periostin isoform 1 precursor [Homo sapiens]	41	21	45	1	1	836	93.3	7.53										VGEPVALSEEER		6.5034e-06	0	1	1	1	55749531	0	1314.65				270000000			40.66
reticulon-4 isoform D [Homo sapiens]	41	9	60	1	1	392	42.2	4.74					2.51905e+07					DVQDSLTVSNEAQTAK		2.22613e-11	0	1	1	7	5453597	0	1705.82							93.29
protein S100-P [Homo sapiens]	41	3	3	3	1	95	10.4	4.88		188974855	27379344	127996852						TNDDQTMCLDINECER	2¡ÁCarbamidomethyl [C8; C14]	2.88225e-12	0	1	1	6	281485550	0	2013.79				710000000			132.41
tumor protein D54 isoform a [Homo sapiens]	41	9	23	2	1	229	24.8	6.42		2.46349e+08		87007748						TNDDQTMCLDINECER	2¡ÁCarbamidomethyl [C8; C14]; 1¡ÁOxidation [M7]	2.3749e-08	0	1	1	2	281485550	0	2029.79				150000000			74.76
histone H2B type 2-F isoform b [Homo sapiens]	41	7	90	2	1	134	14.8	10.35		6.09686e+07	3.88943e+09							KLDDAIEDCTNAVK	1¡ÁCarbamidomethyl [C9]	1.71461e-09	0	1	2	1	262206280	1	1591.76				42000000			65.66
stomatin-like protein 2, mitochondrial [Homo sapiens]	41	9	19	9	1	356	38.5	7.39	224622294	742675824		3.44e+08		4.55503e+08				KLEELELDEQQK		7.41092e-07	0	1	1	2	13489054	1	1501.77				97000000			52.57
vacuolar protein-sorting-associated protein 36 [Homo sapiens]	41	12	16	12	1	386	43.8	7.2	8.27637e+07		5.05547e+07	4.16095e+07	5.48836e+07	4.10962e+07				DACVISSDFHER	1¡ÁCarbamidomethyl [C3]	1.75245e-07	0	1	1	1	4758874	0	1435.63				100000000			56.83
apolipoprotein A-IV precursor [Homo sapiens]	41	13	20	13	1	396	45.3	5.38	1.12762e+08	1.71412e+08	2.00008e+08	185486078		1.03443e+08				MSTEEIIQR		1.79061e-05	0	1	1	1	21361144	0	1106.55							85.12
ras-related protein Rab-32 [Homo sapiens]	41	7	14	6	1	225	25	6.54	7.66421e+07		3.88043e+07	2.56658e+07	2.53398e+07					ESYEVSLTQK		2.95735e-05	0	1	2	1	269914128	0	1183.58				350000000			53.34
eukaryotic initiation factor 4A-III [Homo sapiens]	41	15	39	13	1	411	46.8	6.73	3.70473e+07	1.84183e+08	1.97992e+08	1.25786e+08	6.74313e+07	3.13305e+07				VTEELLTDNR		0.000111919	0	1	1	1	24497620	0	1189.61				88000000			45.06
developmentally-regulated GTP-binding protein 1 [Homo sapiens]	41	13	21	13	1	367	40.5	8.9	1.10078e+08		2.8277e+07	2.84784e+08	183960442	1.96762e+07				DNDIHSEVSTAELGK		1.44278e-06	0	1	1	1	198041928	0	1614.76				34000000			17.28
sodium/potassium-transporting ATPase subunit alpha-1 isoform a [Homo sapiens]	41	34	106	34	1	1023	112.8	5.49	1.05236e+09	3.8898e+08	8.73744e+08	8.36421e+08		4.65891e+08				NTVSQSISGDPEIDK		2.21554e-06	0	1	1	1	54873624	0	1589.77				24000000			16.59
dynamin-1-like protein isoform 5 [Homo sapiens]	41	22	36	1	1	749	83.3	7.08			6.33559e+07							AAAEVNQDYGLDPK		2.28977e-08	0	1	1	4	19743875	0	1490.71				3300000000			67.47
isovaleryl-CoA dehydrogenase, mitochondrial isoform 1 precursor [Homo sapiens]	41	13	55	13	1	426	46.6	8.05	6.93687e+08	3.83453e+07	9.32877e+08	1.19335e+09	3.39703e+08	4.7296e+08				EAEETQSTLQAECDQYR	1¡ÁCarbamidomethyl [C13]	1.28036e-09	0	1	1	6	110611220	0	2057.87				1100000000			69.51
lumican precursor [Homo sapiens]	41	13	124	13	1	338	38.4	6.61	3064051071	2.18696e+09	2564330684	2.27954e+08	4.04449e+08	1.49276e+09				AEAEAWYQTK		0.000193207	0	1	2	3	67782365	0	1196.56				320000000			45.47
macrophage-capping protein isoform 1 [Homo sapiens]	41	9	24	9	1	348	38.5	6.19	2.89121e+08		3.47153e+08	1.73314e+08	3.84707e+08	5.17901e+08				SPSDSSTASTPVAEQIER		1.57941e-09	0	1	2	1	18426915	0	1861.88				44000000			68.36
alpha-1-acid glycoprotein 1 precursor [Homo sapiens]	41	8	32	6	1	201	23.5	5.11	2.35366e+07	2.4282e+09	4.19604e+08	1.19467e+09	2.27322e+07	3.89949e+07				SEEPEVPDQEGLQR		2.44949e-06	0	1	3	1	215490096	0	1612.74				51000000			42.74
thymidine kinase 2, mitochondrial isoform 1 precursor [Homo sapiens]	41	7	11	7	1	265	31	8.46	4.17383e+07		3.70386e+07			2.29746e+07				DGQPQVVPVEGPQR		0.000265534	0	1	1	1	188528648	0	1505.77				100000000			43.08
ceruloplasmin precursor [Homo sapiens]	41	25	71	25	1	1065	122.1	5.72	3.90414e+08	3.1092e+08	3.18106e+08	1.03106e+09	3.09252e+08	3.22188e+08				TDGEPGPQGWSPR		0.00011607	0	1	1	1	13129100	0	1383.63				37000000			33.48
N-acetylserotonin O-methyltransferase-like protein isoform 1 [Homo sapiens]	41	18	32	18	1	621	68.8	6.07	7.44376e+07	1.51215e+08	4.2271e+07	2.63598e+08	4.79886e+07	1.57136e+08				TCADVDECSTTFPCSQR	3¡ÁCarbamidomethyl [C2; C8; C14]	7.98949e-05	0	1	1	1	126012562	0	2033.8							20.17
mitochondrial ribonuclease P protein 1 precursor [Homo sapiens]	41	12	24	12	1	403	47.3	9.36	9.43871e+07	110965221	3.0141e+07	6.36885e+07	4.49429e+07	1.30104e+08				EVSDSLLTSSK		2.61108e-06	0	1	1	1	34577059	0	1165.59				600000000			72.84
tumor protein D54 isoform b [Homo sapiens]	41	8	21	1	1	209	22.5	6.7		34717076								SFLHEQEENVVK		2.25635e-06	0	1	1	2	116089337	0	1458.72				100000000			27.34
serine--tRNA ligase, cytoplasmic [Homo sapiens]	41	18	44	18	1	514	58.7	6.43	3.94309e+08	5.40911e+08	9.8375e+07	1.54572e+08	1.49999e+08	3.98298e+08				NITLDDASAPR		7.56437e-05	0	1	4	1	338968930	0	1172.59				92000000			46.06
histidine triad nucleotide-binding protein 3 [Homo sapiens]	41	5	7	5	1	182	20.3	6.6	7.65983e+07	4.67235e+07	102934888		2.61866e+07					YGPLTADGTTAPER		1.21649e-07	0	1	1	1	188528648	0	1448.7				240000000			80.56
peptidyl-prolyl cis-trans isomerase FKBP3 [Homo sapiens]	41	8	24	8	1	224	25.2	9.28	3.74126e+08	5.27767e+08	4.94008e+08			4.21971e+08				FEEEGNPYYSSAR		0.000191458	0	1	1	1	11545863	0	1548.66				74000000			35.03
heterogeneous nuclear ribonucleoproteins C1/C2 isoform b [Homo sapiens]	41	14	75	1	1	293	32.3	5.08		769681160								ADQVDTQQLMR		4.37745e-05	0	1	1	1	21264315	0	1304.63				87000000			38.99
6-phosphogluconate dehydrogenase, decarboxylating [Homo sapiens]	41	15	56	15	1	483	53.1	7.23	4.83046e+08	1.30735e+09	8.53946e+08	1.48516e+09	2.33182e+08	5.09486e+08				ALEESNYELEGK		0.000145734	0	1	1	2	195972866	0	1381.65				20000000		13000000	20.96
leukotriene-B(4) omega-hydroxylase 1 precursor [Homo sapiens]	41	17	63	6	1	520	59.8	7.08		6.65695e+08	3.87211e+08	2.74187e+08		3.51061e+08				RKPEDVLDDDDAGSAPLK		2.26713e-11	0	1	4	1	38372919	1	1940.96				49000000			86.95
fascin [Homo sapiens]	41	14	38	14	1	493	54.5	7.24	1.11791e+08	2.39453e+08	1.04267e+08	8.04652e+07	4.48889e+07	370839536				NVQLTENEIR		0.000137989	0	1	2	3	4506003	0	1215.63				200000000			43.61
tricarboxylate transport protein, mitochondrial isoform b [Homo sapiens]	41	12	47	12	1	318	35	9.99	1.64569e+09	9.90427e+07	9.30553e+08	1.00658e+09	1.7911e+08					EGQGEGETQEAAAAAAAAR		2.40333e-09	0	1	1	1	207452735	0	1787.82				210000000			69.86
40S ribosomal protein S23 [Homo sapiens]	41	5	12	5	1	143	15.8	10.49			1.1492e+08			1.07628e+06				GHDSEMIGDLQAR		7.49575e-05	0	1	1	1	4885583	0	1428.65				21000000			48.34
cytochrome b-c1 complex subunit 7 isoform 1 [Homo sapiens]	41	4	9	4	1	111	13.5	8.78		1.14142e+08	305445038	188393306						AAAAAAAPSGGGGGGEEERLEEK	1¡ÁAcetyl [N-Term]	2.74067e-07	0	1	1	2	160707950	1	2126.99				67000000			61.91
interleukin enhancer-binding factor 3 isoform d [Homo sapiens]	41	27	90	22	1	898	95.7	8.81	4.58674e+08	9.45409e+08	2.72204e+08	4.68757e+08	3.26976e+08	1.53673e+08				ESVEQQADSFK		1.16618e-05	0	1	8	1	224831253	0	1267.58				120000000			59.71
carbonyl reductase family member 4 [Homo sapiens]	41	7	15	7	1	237	25.3	9.33	2.312e+08	1.32106e+08	1.64072e+08	2.66694e+08	330102713					ACGADSYEMEEDGVR	1¡ÁCarbamidomethyl [C2]	7.09687e-05	0	1	4	1	29725609	0	1688.65				17000000			40.89
THO complex subunit 6 homolog isoform 1 [Homo sapiens]	40	8	9	8	1	341	37.5	7.43	3.64939e+07			4.80134e+07	5.9912e+07	3.0261e+06				THEAEIVEGENHTYCIR	1¡ÁCarbamidomethyl [C15]	2.3025e-10	0	1	2	6	116063573	0	2057.93				1100000000			80.04
ras-related protein Rab-5A [Homo sapiens]	40	6	11	3	1	215	23.6	8.15	1.42283e+07	1.22688e+08		1.11076e+08						EQQLAEIEAR		0.00014841	0	1	4	1	51944971	0	1186.61				86000000			42.59
presequence protease, mitochondrial isoform 1 precursor [Homo sapiens]	40	28	66	28	1	1038	117.4	6.92	2.26616e+08	1.17686e+08	1.75842e+08	2.57251e+08	1.18841e+08	3.3132e+07				LSSEVEALR		0.000253749	0	1	1	1	58530840	0	1003.54				72000000			49.04
inter-alpha-trypsin inhibitor heavy chain H4 isoform 1 precursor [Homo sapiens]	40	26	62	26	1	930	103.3	6.98	1.35755e+08	2.64969e+08	2.30419e+08	1.16285e+08	3.18407e+08	1.29793e+08				YEIEETETVTK		2.68355e-06	0	2	5	4	15149465; 44680105	0	1341.64				680000000			60.76
cytidine deaminase [Homo sapiens]	40	3	9	3	1	146	16.2	6.92	36317950	1.23567e+08			5.02282e+07					EKLEMEMEAAR		0.000147066	0	1	2	2	224028246	1	1336.62				180000000			49.91
NADH dehydrogenase [ubiquinone] 1 alpha subcomplex subunit 2 isoform 1 [Homo sapiens]	40	3	6	3	1	99	10.9	9.57	1.69056e+08	1.34996e+08								GVITDQNSDGYCQTGTMSR	1¡ÁCarbamidomethyl [C12]	9.21825e-10	0	1	2	1	58530840	0	2089.89				40000000			91.04
complex III assembly factor LYRM7 [Homo sapiens]	40	4	9	4	1	104	11.9	9.66		5.1327e+07	2.15936e+07							SPSKPLPEVTDEYK		1.51437e-07	0	1	1	2	10835067	0	1589.81				120000000			41.17
estradiol 17-beta-dehydrogenase 12 [Homo sapiens]	40	11	35	11	1	312	34.3	9.32		2.28537e+08	4.13831e+08	2.33144e+08	2.00902e+08	4.37592e+08				CIAYAESHDQALVGDK	1¡ÁCarbamidomethyl [C1]	1.26172e-07	0	1	1	2	189458812	0	1776.82				110000000			35.74
echinoderm microtubule-associated protein-like 4 isoform a [Homo sapiens]	40	27	108	27	1	981	108.8	6.32	7.58932e+08	5.21104e+08	6.64801e+08	1.12384e+09	1.78885e+08	7.44189e+07				NLTEDNSQNQDLIAK		6.49879e-09	0	1	2	1	7106299	0	1702.82				120000000			63.85
non-POU domain-containing octamer-binding protein isoform 1 [Homo sapiens]	40	14	51	13	1	471	54.2	8.95	4225773	2.51661e+08	1.42086e+08	3.91812e+08	2.64353e+08	8.00539e+07				DALNQATSQVESK		1.91455e-06	0	1	1	3	110611220	0	1390.68				2600000000			64.67
ADP-ribosylation factor-like protein 8B [Homo sapiens]	40	7	19	1	1	186	21.5	8.43	174911943				2.61042e+06					LNEIVGNEDTVSR		3.73778e-07	0	1	2	1	31563534	0	1445.72				48000000			51.95
NADH dehydrogenase [ubiquinone] 1 beta subcomplex subunit 4 isoform 1 [Homo sapiens]	40	4	6	4	1	129	15.2	9.85	8.03908e+07	2.88621e+08	9.33046e+07			1.29769e+07				NVETNQCLDNMAR	1¡ÁCarbamidomethyl [C7]	9.67416e-05	0	1	1	1	13124891	0	1564.68				21000000			34.54
sideroflexin-3 [Homo sapiens]	40	9	10	8	1	325	36	9.09	1.66945e+08	2.89839e+08	7.99894e+07							QELILSNSEDK		5.65063e-05	0	1	2	2	148536855	0	1275.64				200000000			36.95
xylulose kinase [Homo sapiens]	40	13	36	13	1	536	58.3	5.86	2.35556e+08	9.57805e+07	31153862	1.65846e+08	3.81387e+08	4.34551e+08				ILELSGSSSEDSEK		3.73778e-07	0	1	2	2	13654237	0	1480.7				130000000			45.24
keratin, type I cytoskeletal 23 [Homo sapiens]	40	15	29	15	1	422	48.1	6.54	2.28259e+08	2.36636e+08	1.57563e+08	2.02885e+08	1.50282e+08	9.02899e+07				SLMASEEEYSTK		9.89545e-06	0	1	1	4	47519616	0	1374.61				1200000000			61.35
alkyldihydroxyacetonephosphate synthase, peroxisomal precursor [Homo sapiens]	40	18	46	18	1	658	72.9	7.34	1.89204e+08	1.69297e+08	164365072	7.42116e+07	1.45415e+08	1.38692e+08				MENSTTTISR	1¡ÁAcetyl [N-Term]	1.03574e-05	0	1	1	1	288915536	0	1181.55				27000000			56.31
inosine-5'-monophosphate dehydrogenase 2 [Homo sapiens]	40	17	43	17	1	514	55.8	6.9	2.46502e+08	3.92275e+08	1.89829e+08	6.22472e+07	1.35102e+08	1.9632e+08				EVPEHITEEELK		6.13379e-05	0	1	1	2	117647226	0	1452.72				92000000			16.02
regulator of chromosome condensation isoform a [Homo sapiens]	40	9	18	9	1	452	48.1	8.16	6.53175e+07		1.05698e+08	37241302	2.82592e+07	2.20756e+08				SQNKEDYAGLKEEFR		2.66665e-07	0	1	2	4	4758484	2	1813.87				340000000			79.72
eukaryotic translation initiation factor 2 subunit 2 [Homo sapiens]	40	14	27	14	1	333	38.4	5.8	3.49922e+08		2.23468e+08	5.37673e+08	6.9812e+07	7.96859e+07				QDTFALASQQK		0.00029076	0	1	2	1	4501853	0	1236.62				330000000			20.27
NAD(P) transhydrogenase, mitochondrial [Homo sapiens]	40	35	215	35	1	1086	113.8	8.09	2.02308e+09	2.63551e+09	1.52986e+09	1.33855e+09	2.62318e+08	1.18466e+09				EAAENSLVAYK		1.91991e-07	0	1	1	3	5803225	0	1194.6				1000000000			71.22
radixin isoform 1 [Homo sapiens]	40	26	88	15	1	604	71	6.71	1.41427e+08	703019239	3.48534e+08	3.24841e+08	1.27236e+08	4.80461e+07				LYKDDQLLDDGK		7.19008e-06	0	1	2	3	46276893	1	1422.71				200000000			55.88
pyridoxine-5'-phosphate oxidase [Homo sapiens]	40	9	52	9	1	261	30	7.06	4.75185e+08	4.79763e+08	6.13871e+08	6.91398e+08	4.40802e+07	4.06125e+07				EEAADLSSLK		8.59364e-05	0	1	3	1	344925832	0	1062.53				410000000			59.91
coronin-1C isoform a [Homo sapiens]	40	17	40	17	1	527	58.9	7.75	3.00574e+08	3.01306e+08	1.61755e+08	1.58558e+08	1.62481e+08	2.6941e+08				KTEELEEESFPER		3.8178e-05	0	1	1	2	167234419	1	1622.75				51000000			54.56
sequestosome-1 isoform 1 [Homo sapiens]	40	8	14	8	1	440	47.7	5.22	1.46699e+08	3.80176e+08	1.23721e+08	2.52309e+08						GGDLMAYDR		6.68389e-06	0	1	2	3	14165439	0	997.441				460000000			79.98
60S ribosomal protein L7a [Homo sapiens]	40	14	38	14	1	266	30	10.61	6.16669e+08	753085000	3.37164e+08	4.25146e+07		1.05212e+08				AGDNIPEEQPVASTPTTVSDGENKK		3.0394e-05	0	1	2	1	7705726	1	2584.24				38000000			29.79
tripeptidyl-peptidase 2 [Homo sapiens]	40	36	66	36	1	1249	138.3	6.32	2.4745e+08	2.89703e+08	1.86723e+08	6.26049e+07	8.88602e+07	1.39887e+08				ILNEEETSPQCQMDR	1¡ÁCarbamidomethyl [C11]	0.000107915	0	1	2	1	7705266	0	1849.81				23000000			32.53
ectonucleoside triphosphate diphosphohydrolase 5 precursor [Homo sapiens]	40	11	44	11	1	428	47.5	6.33	1.35635e+08	9.02249e+08		5.9528e+08	1.16293e+08	1.75e+08				HGDEIYIAPSGVQK		1.89042e-08	0	1	1	1	166235186	0	1513.76				96000000			62.9
transmembrane emp24 domain-containing protein 10 precursor [Homo sapiens]	40	7	48	7	1	219	25	7.44	4.67746e+08	7.25059e+08				1.78337e+08				CESCAPGYEGNPIQPGGK	2¡ÁCarbamidomethyl [C1; C4]	4.55594e-06	0	1	1	3	126012571	0	1920.82				230000000			29.62
hydroxyacyl-coenzyme A dehydrogenase, mitochondrial isoform 1 precursor [Homo sapiens]	40	8	41	8	1	331	36	8.53	1.19487e+09	1.70132e+08	7.48374e+08	3.61234e+08		4.26023e+09				TGESVEFVCK	1¡ÁCarbamidomethyl [C9]	2.80883e-06	0	1	1	3	62739186	0	1155.54				310000000			72.48
acyl-coenzyme A thioesterase 2, mitochondrial [Homo sapiens]	40	13	40	1	1	483	53.2	8.47				319810259						AEAESMYQIK		1.71077e-05	0	1	2	15	372466572	0	1169.55				9800000000			51.1
kinectin isoform a [Homo sapiens]	40	45	81	45	1	1357	156.2	5.64	2.20559e+08	2.67367e+08	4.23801e+08	1.60813e+09	1.50063e+08	1.36697e+08				VTDTQEAECAGPPVPDPK	1¡ÁCarbamidomethyl [C9]	1.94981e-06	0	1	1	1	4507711	0	1910.88				31000000			27.85
nicotinate phosphoribosyltransferase [Homo sapiens]	40	12	38	12	1	538	57.5	5.68	8.7318e+08	9.08182e+08	9.08566e+07	4.47665e+08	2.33287e+08	2.42872e+08				EHVPSGQFPDTEAPATSETSNSR		2.33653e-12	0	1	1	7	4503977	0	2444.1				230000000			99.83
angiogenin precursor [Homo sapiens]	40	4	10	4	1	147	16.5	9.64	4.25663e+06	4.52318e+07				6.05215e+07				GEDFYCVTCHETK	2¡ÁCarbamidomethyl [C6; C9]	6.78071e-05	0	1	5	3	228480209	0	1645.66				550000000			28.36
phosphoribosyl pyrophosphate synthase-associated protein 2 isoform 1 [Homo sapiens]	40	11	23	9	1	369	40.9	7.44		40699747	8.32378e+07	8.66012e+07	3.05835e+07	1.35299e+08				EATTEFSVDAR		5.08319e-06	0	1	2	3	116063573	0	1225.57				500000000			69.28
tetranectin precursor [Homo sapiens]	40	7	12	7	1	202	22.5	5.67	4.09021e+08	8.01542e+08	361073424	1.05799e+08		1.08359e+08				VDQALHTQTDADPAEEYAR		4.27083e-09	0	1	1	1	4507491	0	2129.97				110000000			41.54
metalloproteinase inhibitor 1 precursor [Homo sapiens]	40	6	13	6	1	207	23.2	8.1		5.28467e+07	2.10738e+08	3.23529e+08		69103859				VNFSEEGETEEDDQDSSHSSVTTVK		4.76512e-09	0	1	2	1	39753957	0	2756.17							41.34
polyadenylate-binding protein 1 [Homo sapiens]	40	20	51	14	1	636	70.6	9.5	4.56713e+08	3.33037e+08	2.10784e+08	1.95755e+08	5.03092e+08	1.64853e+08				ATDAEADVASLNR		2.26897e-08	0	3	6	6	27597085; 42476296; 47519616	0	1332.64				5100000000			84.73
X-ray repair cross-complementing protein 6 [Homo sapiens]	40	21	73	21	1	609	69.8	6.64	1.1542e+09	1.503e+09	4.51763e+08	7.1162e+08	3.68637e+08	8.08697e+07				CICNEGYSGEDCSEVSPPK	3¡ÁCarbamidomethyl [C1; C3; C12]	1.00433e-07	0	1	1	3	153946395	0	2187.86				36000000			41.84
unconventional myosin-Id [Homo sapiens]	40	32	51	31	1	1006	116.1	9.39	1.67074e+08	7.6092e+07	1.19731e+08	5.1265e+07	4.83082e+07	2.0211e+08				QQASEADAAAATFR		1.89042e-08	0	1	1	2	22165416	0	1436.68				250000000			67.85
actin-related protein 2/3 complex subunit 1A isoform 1 [Homo sapiens]	40	9	23	8	1	370	41.5	8.18	6.18856e+07	2.2277e+07	4.5934e+07	234874494	5.54801e+07					YGVVVCEADTGR	1¡ÁCarbamidomethyl [C6]	1.63941e-06	0	1	2	1	11761619	0	1325.62				170000000			66.75
protein SET isoform 1 [Homo sapiens]	40	8	22	2	1	290	33.5	4.32	7.51926e+06					1.88339e+07				TTSSANNPNLMYQDECDR	1¡ÁCarbamidomethyl [C16]	1.88367e-10	0	1	2	2	148613856	0	2115.87				97000000			67.99
DNA damage-binding protein 1 [Homo sapiens]	40	33	69	33	1	1140	126.9	5.26	3.08173e+08	1.28499e+08	1.97501e+08	2.29937e+08	1.88788e+08	1.93118e+08				YSTDVSVDEVK		4.44549e-07	0	2	2	9	4885281; 31377775	0	1241.59				12000000000			74.08
poly [ADP-ribose] polymerase 1 [Homo sapiens]	40	34	63	34	1	1014	113	8.88	1.70365e+08	6.53868e+08	1.17502e+08	4.13742e+08	3.19265e+08	9.85874e+07				IQEENVIPR		0.000151136	0	1	1	1	31621305	0	1097.59				300000000			45.88
dolichyl-diphosphooligosaccharide--protein glycosyltransferase subunit 2 isoform 1 precursor [Homo sapiens]	40	17	50	17	1	631	69.2	5.69	6.39849e+08	3.38482e+08	6.52175e+07	827655842	9.24186e+08	2.80234e+08				VEVGKDQEFTVDTR		9.71013e-09	0	1	4	2	256222411	1	1622.8				290000000			83.14
monoglyceride lipase isoform 1 [Homo sapiens]	40	9	23	9	1	313	34.3	6.58	2.24027e+08	3.50064e+07	1.08057e+08	7.16971e+07	1.12114e+08	4.47774e+07				ATQPETTEEVTDLK		6.18996e-05	0	1	5	2	187761324	0	1561.76				2600000			36.41
serine/arginine-rich splicing factor 1 isoform 1 [Homo sapiens]	40	9	42	9	1	248	27.7	10.36	3.79645e+08	3.87706e+08	1.32117e+08	1.1004e+09						VEPGSPAEAAALR		0.000165531	0	1	2	2	194018553	0	1267.66				58000000			44.44
tropomyosin alpha-4 chain isoform 2 [Homo sapiens]	40	13	54	5	1	248	28.5	4.69			1.4985e+09	1.46427e+09						ELESQVSGLEK		5.11142e-05	0	1	1	4	110611220	0	1218.62				1500000000			50.86
26S proteasome non-ATPase regulatory subunit 3 [Homo sapiens]	40	18	31	18	1	534	60.9	8.44	3.09104e+08	202817170	3.74184e+08	3.6452e+08	8.66301e+07	5.95284e+07				QDGHLWCSTTSNYEQDQK	1¡ÁCarbamidomethyl [C7]	2.28792e-11	0	2	6	5	47132557; 47132549	0	2196.93				530000000			79.78
collagen alpha-1(VI) chain precursor [Homo sapiens]	40	26	216	26	1	1028	108.5	5.43	2.26692e+09	1.38838e+09	1.05748e+09	5.59855e+08	1.08246e+09	1.36371e+09				YSTPTYTGGQSESHVQSASEDTVTER		2.21203e-12	0	1	2	1	163792194	0	2817.24				11000000			73.31
histidine ammonia-lyase isoform 1 [Homo sapiens]	40	16	33	16	1	657	72.7	6.95	187347599	2.73921e+07	8.19555e+07	9.30655e+07	6.69599e+07	4.01783e+07				GAPEPGTQDASIPVEK		4.32543e-07	0	1	3	1	6912664	0	1595.79				250000000			36.2
transcription elongation factor A protein 1 isoform 1 [Homo sapiens]	40	10	19	10	1	301	33.9	8.38		1.52622e+08	1.46729e+08	1.39268e+08	351190721	1.72917e+07				NNDLTSCCFSDAK	2¡ÁCarbamidomethyl [C7; C8]	4.27401e-06	0	1	2	1	42794756	0	1531.62				190000000			29.45
single-stranded DNA-binding protein, mitochondrial precursor [Homo sapiens]	40	5	33	5	1	148	17.2	9.6				3.99526e+08	2.3295e+07	1.32776e+08				HYEDGYPGGSDNYGSLSR		2.20769e-08	0	1	15	2	146231940	0	1973.83				140000000			51.51
proliferating cell nuclear antigen [Homo sapiens]	40	7	18	7	1	261	28.8	4.69	1.48103e+08	2.19128e+08	3.83484e+08		6.53422e+07					DADEEGEGDEETPTSAPGSSLAGR		1.87992e-06	0	1	1	1	38788319	0	2376.99				12000000			31.04
methylthioribose-1-phosphate isomerase isoform 1 [Homo sapiens]	40	10	14	10	1	369	39.1	6.3	1.00277e+08	9.69045e+07	2.48383e+07	1.25515e+08		39272767				IIEPNEVTHSGDTGVETDGR		2.51748e-06	0	1	2	1	264681563	0	2126				50000000			68.16
alpha-1-acid glycoprotein 2 precursor [Homo sapiens]	40	8	24	6	1	201	23.6	5.11	1.96862e+08	5.19177e+08		5.72264e+08	2.77653e+08	620579176				YASFQVENDQER		3.6145e-05	0	1	1	1	38373671	0	1485.66				56000000			29.59
mitochondrial import inner membrane translocase subunit Tim8 B [Homo sapiens]	40	3	3	3	1	98	11.1	8.1				2.69773e+07		3.05211e+07				VINQILTEMDGMSTK		1.04167e-07	0	1	1	3	6005942	0	1679.83						2000000000	72.34
protein SEC13 homolog isoform 1 [Homo sapiens]	40	7	24	7	1	322	35.5	5.48		4.18919e+08	4.17306e+08	6.41413e+07		5.60594e+08				SCTDVTEYAVQR	1¡ÁCarbamidomethyl [C2]	0.000108902	0	1	3	1	88501738	0	1428.64				72000000			30.94
succinyl-CoA ligase [ADP-forming] subunit beta, mitochondrial precursor [Homo sapiens]	40	13	20	13	1	463	50.3	7.42	8.47448e+07	1.13189e+08	1.14046e+08	2.76096e+08	140749361	1.49554e+07				VPLEVQEADEAK		4.44549e-07	0	1	1	1	5454158	0	1327.67				340000000			44.68
choline dehydrogenase, mitochondrial [Homo sapiens]	40	19	57	19	1	594	65.3	8.28	3.94911e+08	4.28029e+08	3.05375e+08	1.05385e+08	3.67035e+08	1.10075e+08				EESREPAPASPAPAGVEIR		2.06533e-07	0	1	1	2	308818200	1	1962.99				69000000			44.83
ruvB-like 1 [Homo sapiens]	40	13	25	13	1	456	50.2	6.42	2.83721e+08	1.02478e+08	1.07843e+08	2.33272e+08	122628385	7.55932e+07				ETCVSGEDPTQGADLSPDEK	1¡ÁCarbamidomethyl [C3]	3.06636e-08	0	1	2	1	21493022	0	2134.91				18000000			23.99
alanine--glyoxylate aminotransferase 2, mitochondrial precursor [Homo sapiens]	40	14	24	14	1	514	57.1	7.87	1.28747e+08	1.42563e+08	3.53957e+07	9.18461e+07	3.53503e+07	3.1098e+07				LGADMEDVCGR	1¡ÁCarbamidomethyl [C9]	7.12476e-06	0	1	1	2	4557325	0	1222.52				3200000000			82.37
alpha/beta hydrolase domain-containing protein 11 isoform 1 [Homo sapiens]	40	8	17	8	1	315	34.7	9.48	1.45978e+08	39040104	1.08346e+08		59383986	3.75695e+07				ELEDATETADAMNR		1.09636e-09	0	1	1	6	12667788	0	1565.67				3900000000			83.01
catenin delta-1 isoform 1ABC [Homo sapiens]	40	27	72	27	1	968	108.1	6.23	3.86708e+08	2.1291e+08	2.03232e+08	4.0806e+08	2.39227e+08	4.03867e+08				VFCESGASPEEVADK	1¡ÁCarbamidomethyl [C3]	1.82359e-05	0	1	1	1	153792148	0	1624.72				130000000			37.35
selenide, water dikinase 1 isoform 1 [Homo sapiens]	40	9	22	9	1	392	42.9	5.97	1.51506e+08			2.18784e+08	9.47602e+07	6.91901e+07				GEGGTTNPHIFPEGSEPK		1.10641e-09	0	1	1	4	109148508	0	1853.87				74000000			78.73
NADH dehydrogenase [ubiquinone] 1 alpha subcomplex subunit 8 [Homo sapiens]	40	6	9	6	1	172	20.1	7.65	1.4566e+08			2.07975e+08	3.01263e+08	1.45171e+08				SQGPEIVEVEK		0.000304252	0	1	1	1	4505245	0	1214.63				91000000			27.08
valacyclovir hydrolase precursor [Homo sapiens]	40	10	45	10	1	291	32.5	9.14	2.76107e+08	2.84627e+08	5.37283e+08	2.16681e+08	3.53565e+08					LSCSDDTAPESQAAWQK	1¡ÁCarbamidomethyl [C3]	4.41755e-05	0	1	1	1	145309328	0	1893.83				15000000			12.9
tax1-binding protein 3 isoform 1 [Homo sapiens]	40	3	5	3	1	124	13.7	8.48	4.77989e+07		261751765							VQDLSAGGQGSLTDSGPER		3.01926e-09	0	1	1	3	28460688	0	1873.89				33000000			71.07
calponin-3 [Homo sapiens]	40	10	40	10	1	329	36.4	6.05	4.46723e+08	95805175	1.16217e+08	1.52446e+08	6.81374e+07	2.22062e+08				ENVNATENCISAVGK	1¡ÁCarbamidomethyl [C9]	8.67879e-08	0	1	1	1	24797086	0	1605.75				120000000			46.42
glycine dehydrogenase [decarboxylating], mitochondrial precursor [Homo sapiens]	40	24	58	24	1	1020	112.7	7.11	2.35656e+08	1.06118e+08	7.76158e+07	4.8612e+08	1.54332e+08	1.79948e+08				AQGPAASAEEPKPVEAPAANSDQTVTVK		5.44906e-08	0	1	1	2	409971425	0	2763.38				45000000			29.84
ATP-dependent (S)-NAD(P)H-hydrate dehydratase isoform a [Homo sapiens]	39	9	21	9	1	390	41.3	9.1	8.22679e+07	4.6978e+07		1.62993e+08	7.27158e+07	6.36364e+07				GDVEEDEAVPDSEQDIKPR		2.62666e-05	0	1	2	1	209969836	0	2127.97							16.04
dipeptidyl peptidase 3 isoform 1 [Homo sapiens]	39	18	50	18	1	737	82.5	5.1	2.83411e+08	5.87947e+08	1.65328e+08	2.72762e+08	1.2634e+07	30574971				YSNENLDLAR		2.16873e-05	0	1	3	3	21396489	0	1194.57				490000000			63.93
heat shock factor-binding protein 1 [Homo sapiens]	39	2	2	2	1	76	8.5	4.36	1.55198e+08		31506056							QLVHELDEAEYR		5.60031e-08	0	1	2	4	5453990	0	1501.73				2300000000			69.34
transaldolase [Homo sapiens]	39	14	36	14	1	337	37.5	6.81	9.7915e+08	5.93355e+08	5.00814e+08	5.02723e+08		9.99759e+08				EQLQTEQDAPAATR		1.88518e-07	0	1	2	1	237858654	0	1557.75				57000000			58.66
2-methoxy-6-polyprenyl-1,4-benzoquinol methylase, mitochondrial precursor [Homo sapiens]	39	9	17	9	1	327	37.1	6.95	3.07543e+07		9.8009e+07	7.41445e+07	2.54688e+08	9.19395e+07				SSAEVIAQAR		1.68492e-06	0	1	3	1	308818195	0	1031.55				650000000			77.06
Golgi SNAP receptor complex member 2 isoform B [Homo sapiens]	39	6	12	6	1	213	24.6	8.47	1.08126e+08	1.62741e+08	15067174			4767378				LEESLEYQQFVANVEEEEAWINEK		1.67293e-10	0	2	3	1	306966132; 194595509	0	2926.36			390000000				76.44
D-3-phosphoglycerate dehydrogenase [Homo sapiens]	39	17	83	17	1	533	56.6	6.71	1.15339e+09	7.19547e+08	6.56589e+08	1242766920	2.81353e+08	5.25257e+07				ILLELLNQMDGFDQNVNVK		2.28792e-11	0	1	2	2	5729991	0	2203.14			110000000	270000000			66.12
general vesicular transport factor p115 [Homo sapiens]	39	27	62	27	1	962	107.8	4.91	3.65574e+08	8.95715e+07	2.82164e+08	3.74716e+08	318337706	3.66767e+08				FEIVYNLLSLR		1.09402e-05	0	1	1	1	4758788	0	1366.77			100000000				62.87
ATP synthase subunit f, mitochondrial isoform 2a [Homo sapiens]	39	3	14	1	1	94	10.9	9.67			473669786							DMLLELEEQLAESR		8.33778e-10	0	2	5	2	212276078; 212276096	0	1675.82			210000000				69.81
protein SET isoform 2 [Homo sapiens]	39	7	18	1	1	277	32.1	4.22				7.77616e+07						LRPLSYPQTDVFLVCFSVVSPSSFENVK	1¡ÁCarbamidomethyl [C15]	1.49111e-08	0	1	2	1	89903012	0	3215.64			110000000				51.6
ras-related protein Rap-2c isoform 1 precursor [Homo sapiens]	39	5	7	1	1	183	20.7	4.94				3.41091e+07						TLMEALVASYLIKPEVQVR		2.16776e-08	0	1	1	1	122937211	0	2160.21			18000000				36.57
AP-2 complex subunit mu isoform a [Homo sapiens]	39	13	28	13	1	435	49.6	9.54	1.68355e+08	5.477e+08	1.68466e+08	5.22325e+07	2.80042e+07	1.2645e+08				LLWGLEGLPLTVSAVQGAHPVLR		1.9732e-07	0	1	1	1	18644728	0	2426.39							48.89
palladin isoform 4 [Homo sapiens]	39	16	34	16	1	672	73.3	7.69	3.19969e+07	1.64452e+08	1.99661e+08	2.30794e+08	7.60059e+07	1.59058e+08				SLADELALVDVLEDK		1.96615e-09	0	1	1	2	291575128	0	1629.86			1300000000				82.06
60S ribosomal protein L32 [Homo sapiens]	39	6	11	6	1	135	15.9	11.33	3.5647e+08	5.65768e+08	3.73942e+08			1.14959e+08				EQNFYGSQESIIALCTHLQQLIR	1¡ÁCarbamidomethyl [C15]	8.75128e-11	0	1	1	2	13375746	0	2748.38			190000000	90000000			69.54
AP-2 complex subunit beta isoform a [Homo sapiens]	39	33	72	18	1	951	105.6	5.34	2.47945e+08	2.77045e+08	4.38925e+08	1.45925e+08	1.36242e+08	5.23118e+07				TFFSFPAVVAPFK		2.3749e-08	0	1	1	1	116805340	0	1457.78			500000000				89.35
serine/threonine-protein phosphatase 2A 65 kDa regulatory subunit A alpha isoform [Homo sapiens]	39	17	55	12	1	589	65.3	5.11	4.09373e+08	2.60347e+08	3.68003e+08	3.4618e+08	2.74634e+08	1.15751e+09				LLCSITGGTSPAQWEDITGTTPLTFIK	1¡ÁCarbamidomethyl [C3]	0.000125982	0	1	4	1	325053668	0	2907.48			65000000				32.88
60S ribosomal protein L18a [Homo sapiens]	39	7	19	7	1	176	20.7	10.71	2.5861e+08	2.24799e+08	2.16541e+08		1.19208e+08	8.40547e+06				TVIGDHGDELFSVFGAPFLK		5.77842e-16	0	1	4	21	68508967	0	2149.1			72000000	5700000000	83000000		111.25
protein-L-isoaspartate(D-aspartate) O-methyltransferase isoform 2 [Homo sapiens]	39	7	21	7	1	286	30.3	6.73	5.38211e+07	5.6326e+08	1.15511e+08	2.14262e+08	4.61004e+08	739817045				MVETTAYALLTSLNLK		2.94587e-10	0	1	1	2	38016947	0	1767.96			30000000				88.65
PREDICTED: nucleoside diphosphate kinase B-like [Homo sapiens]	39	6	39	1	1	184	20.8	8.88		4.9782e+08	3.91949e+06							NTEISFILGQEFDEVTADDR		5.08319e-06	0	1	1	1	4557579	0	2299.07			27000000				22.54
complement component C8 gamma chain precursor [Homo sapiens]	39	5	9	5	1	202	22.3	8.31	4.53561e+07	1.45558e+08								SIRPQVVTTFELPGCYDMWTVIAPVR	1¡ÁCarbamidomethyl [C15]	2.35986e-09	0	1	1	1	56676371	0	3035.55			24000000				55.79
ezrin [Homo sapiens]	39	22	80	11	1	586	69.4	6.27	6.04645e+08		4.3074e+08	1.4959e+08	6.85404e+07	1.57547e+08				YEQACILYNLGALHSMLGAMDK	1¡ÁCarbamidomethyl [C5]	4.24378e-10	0	1	1	2	24308073	0	2498.19			33000000				62.9
60S ribosomal protein L22 proprotein [Homo sapiens]	39	3	9	3	1	128	14.8	9.19	3.68107e+08	1832962676	1280777157			3.02775e+08				YSQFINFPIYVWSSK		6.5034e-06	0	1	1	3	4507677	0	1878.94			1800000000				42.88
adenylosuccinate lyase isoform a [Homo sapiens]	39	11	28	11	1	484	54.9	7.11	1.22159e+08	4.01667e+08	6.57181e+07	2.58897e+08	4.80894e+07	2.28075e+07				QVLQEALQGLQVALCSQAK	1¡ÁCarbamidomethyl [C15]	1.0579e-06	0	1	4	1	4503687	0	2084.12			24000000				16.97
lipoamide acyltransferase component of branched-chain alpha-keto acid dehydrogenase complex, mitochondrial precursor [Homo sapiens]	39	13	27	13	1	482	53.5	8.51	1.25784e+08		1.35715e+08	2.93193e+07	1.52838e+08	8.398e+07				SLDFLIELLHK		3.28021e-06	0	1	6	4	205277392	0	1327.76			110000000	24000000			68.15
gamma-glutamyl hydrolase precursor [Homo sapiens]	39	11	30	11	1	318	35.9	7.11	3.51946e+08	4.54054e+08	4.75642e+08		6.99023e+08	4.94628e+07				ALPLALVLHELGAGR		4.32195e-10	0	1	2	8	384229049	0	1529.92			2600000000				69.55
NADH dehydrogenase [ubiquinone] 1 alpha subcomplex subunit 9, mitochondrial precursor [Homo sapiens]	39	12	36	12	1	377	42.5	9.8	1.15966e+08	1.46035e+08	1.7141e+07	3.3055e+08	4.20073e+07	72283717				GVQDIVVGEGTHFLIPWVQKPIIFDCR	1¡ÁCarbamidomethyl [C26]	4.29458e-11	0	1	1	3	4505773	0	3123.64			2000000000				55.25
nuclear protein localization protein 4 homolog [Homo sapiens]	39	15	21	15	1	608	68.1	6.38	1.62105e+08		7.45523e+07	80120350	7.88873e+07	1.11139e+08				QIIQQNPSLLPALLQQIGR		2.14633e-11	0	1	3	2	4506387	0	2130.24			460000000				78.46
NSFL1 cofactor p47 isoform d [Homo sapiens]	39	10	32	10	1	372	40.8	5.15	2.5105e+08	1.30681e+08	1.40521e+08	2.85974e+08						MAVTFIGNSTAIQELFK		1.54102e-10	0	1	1	15	29788785	0	1869.98			1200000000	2200000000			84.44
glutamyl-tRNA(Gln) amidotransferase subunit C, mitochondrial [Homo sapiens]	39	3	5	3	1	136	15.1	5.05				5.01327e+07		5.03938e+06				MAVTFIGNSTAIQELFK	1¡ÁOxidation [M1]	6.05309e-13	0	1	1	2	29788785	0	1885.97				220000000			114.29
translin-associated protein X [Homo sapiens]	39	8	13	8	1	290	33.1	6.55	2.10488e+07		1.34795e+08	1.5024e+08	3.2217e+07	7.34059e+07				FGMHFCGGTLISPEWVLTAAHCLEK	2¡ÁCarbamidomethyl [C6; C22]	6.78071e-05	0	1	1	1	4505881	0	2861.36			150000000				27.26
heme oxygenase 2 [Homo sapiens]	39	9	16	9	1	316	36	5.41	7.80752e+07	2.75813e+08	6.56605e+07	114810977	1.35264e+08	2.96379e+07				LIALLEVLSQK		2.55575e-05	0	3	8	6	256222411; 116063573; 116805322	0	1226.77			2800000000				53.02
LDLR chaperone MESD precursor [Homo sapiens]	39	7	13	7	1	234	26.1	7.78		1.3385e+08	1.56664e+08	2.3786e+08		32990765				IHGFTVNQVTSVPELFLTAVK		4.6493e-10	0	1	2	1	334085248	0	2300.26			54000000				39.82
epidermal growth factor receptor kinase substrate 8-like protein 2 [Homo sapiens]	39	18	31	18	1	715	80.6	6.84	8.58909e+07	1.81387e+08	7.13038e+07	2.80586e+08	2.5324e+07	14337712				GLWGLVNNAGISLPTAPNELLTK		2.17981e-10	0	1	1	4	150247226	0	2378.31			890000000				58.51
dnaJ homolog subfamily B member 11 precursor [Homo sapiens]	39	9	24	9	1	358	40.5	6.18		4.35724e+08	396021310	4.87715e+08	3.29975e+06					AYLDVDITLSSEAFHNYMNAAMVHINR		3.10306e-09	0	1	6	2	5174655	0	3095.47			63000000				50.96
adapter molecule crk isoform a [Homo sapiens]	39	8	23	8	1	304	33.8	5.55	1.21373e+08		1.96692e+08	7.66559e+07	4.72593e+06	5.14537e+07				FATLAELVQYYMEHHGQLK		2.31076e-08	0	1	2	1	33356177	0	2278.13			74000000				46.09
trifunctional purine biosynthetic protein adenosine-3 isoform 1 [Homo sapiens]	39	26	55	26	1	1010	107.7	6.7	83680008	1.14923e+08	1.9282e+08	3.47406e+08	1.41708e+08	3.15583e+08				LNIIIIAEGAIDR		2.09005e-08	0	1	1	16	48762920	0	1410.83			10000000	14000000	27000000	120000000	93.69
EMILIN-1 precursor [Homo sapiens]	39	29	94	29	1	1016	106.6	5.17	4.97638e+08	1.15805e+09	2.30388e+08	3.63186e+08	1.62982e+08	1.85107e+08				DYHIEEGEEVFYQLEGDMVLR		5.33138e-10	0	1	1	5	188497625	0	2571.17			74000000				54.99
sarcoplasmic/endoplasmic reticulum calcium ATPase 2 isoform b [Homo sapiens]	39	30	92	24	1	1042	114.7	5.34	2.04856e+08	4.39813e+08	4.60636e+08	5.80695e+08	1.19692e+08	4.2715e+08				NQLLLEFSFWNEPQPR		3.39958e-09	0	1	2	8	193211616	0	2018.01			29000000	30000000	38000000		94.8
1,4-alpha-glucan-branching enzyme [Homo sapiens]	39	21	57	21	1	702	80.4	6.32	1.59614e+08	2.89304e+08	5.07881e+08	2.32214e+08	1.20533e+08	2.16491e+08				VVLLLGLLNEDDACHASFLR	1¡ÁCarbamidomethyl [C14]	1.83279e-10	0	1	1	1	366039979	0	2255.19			6300000				86.63
cytochrome P450 2E1 precursor [Homo sapiens]	39	15	71	14	1	493	56.8	8.1	3.15154e+08	1.15749e+08	2.98423e+08	1.86886e+07	5.03004e+08					AVVYSNTIQSIMAIVK		6.38124e-09	0	1	2	1	4504041	0	1736.96			92000000				80.83
glycine cleavage system H protein, mitochondrial precursor [Homo sapiens]	39	3	12	3	1	173	18.9	4.88			1.10612e+09		5.0822e+07					NVIQSVLQAIR		2.66665e-07	0	1	1	2	24307969	0	1240.74			27000000	120000000			70.24
microtubule-associated protein 4 isoform 1 [Homo sapiens]	39	26	61	26	1	1152	120.9	5.43	4.02456e+08	2.57339e+08	6.47247e+08	2.562e+08		3.41184e+08				LNDLNSVLVMPTFHVPFTDLQVPSCK	1¡ÁCarbamidomethyl [C25]	6.13379e-05	0	1	1	4	105990532	0	2971.51			310000000				23.06
vesicle-associated membrane protein-associated protein B/C isoform 1 [Homo sapiens]	39	7	19	6	1	243	27.2	7.3	3.78951e+08		3.28563e+08	5.62026e+08	1.19493e+08					LNLPINIIGLAPLCENMPSGK	1¡ÁCarbamidomethyl [C14]; 1¡ÁOxidation [M17]	0.000225488	0	1	1	1	41393561	0	2280.21			24000000				55.62
phosphoserine phosphatase [Homo sapiens]	39	6	10	6	1	225	25	5.69	1.61418e+08	167647894			1.32781e+08	3.03427e+07				YFEITEEPPYIHFLNTFTSK		2.4476e-09	0	1	1	6	65787364	0	2476.21			82000000				42.77
tubulin alpha-8 chain isoform 2 [Homo sapiens]	39	11	218	1	1	383	42.9	5.08										INCVAPGVIYSQTAVENYGSWGQSFFEGSFQK	1¡ÁCarbamidomethyl [C3]	1.02484e-11	0	1	1	5	19923817	0	3570.66			13000000	560000000			68.87
kinesin-1 heavy chain [Homo sapiens]	39	31	50	31	1	963	109.6	6.51	1.84398e+08	1.49309e+08	2.04167e+08	1.84207e+08	7.27734e+07	2.69028e+08				VLADVAIIFSGLHPTNFPIEK		1.23105e-08	0	1	3	1	67188445	0	2281.26			39000000				35.57
tight junction protein ZO-1 isoform a [Homo sapiens]	39	41	68	41	1	1748	195.3	6.7	1.02221e+08	1.39027e+08	8.61048e+07	254804988	3.53355e+07	8.59606e+07				NSITLTNLTPGTEYVVSIVALNGR		9.10185e-12	0	2	5	2	47132557; 47132549	0	2532.37			16000000	110000000			79.65
lys-63-specific deubiquitinase BRCC36 isoform 1 [Homo sapiens]	39	9	13	9	1	316	36	5.92	5.66958e+07		65708382	4.73421e+07	2.87789e+07	668563				VDLIILLFDAHK		3.9237e-05	0	1	1	2	21361462	0	1396.82			28000000				39.2
protein lin-7 homolog C [Homo sapiens]	39	6	11	3	1	197	21.8	8.43		1.50199e+08	5221599							WLDPGAFGTLGVGAGFALGAK		1.18692e-08	0	1	1	2	21361361	0	2005.05			73000000				73.33
glutamate-rich WD repeat-containing protein 1 [Homo sapiens]	39	9	11	9	1	446	49.4	4.92	7.10617e+07	14637549	2.10576e+07	7.30477e+07		1.60552e+07				VLLDLSAFLK		0.00011607	0	1	1	1	48526509	0	1118.68			180000000				77.43
proteasome subunit beta type-3 [Homo sapiens]	39	6	34	6	1	205	22.9	6.55	1.84278e+08	3.09092e+08		353312340	2.93744e+06	190277779				WAQLSEVLSWQFSSVTK		6.6185e-09	0	1	2	1	6274552	0	1996.02			65000000				66.73
apoptosis regulator BAX isoform beta [Homo sapiens]	39	6	10	6	1	218	24.2	7.9			2.73196e+08	230386155	209825897	2.1944e+07				VLGELWPLFGGR		5.15824e-05	0	1	1	2	4506341	0	1343.75			850000000				66.13
asporin isoform 1 preproprotein [Homo sapiens]	39	12	82	12	1	379	43.3	7.28	6.00584e+08	1.88553e+09	7.98258e+08	6.87682e+08	1.89691e+09	3.21473e+08				TLDGGLNVIQLETAVGAAIK		6.01476e-14	0	2	2	26	48255966; 48255968	0	1983.11			150000000	410000000	1000000000	2600000000	111.75
galactose-1-phosphate uridylyltransferase isoform 1 [Homo sapiens]	39	10	31	10	1	379	43.3	6.99	2.44141e+08	471919496	2.55159e+08	1.63681e+08		6.66113e+08				LADVLWNSQIPLLICR	1¡ÁCarbamidomethyl [C15]	6.0966e-09	0	1	3	1	4502169	0	1911.05			29000000				64.36
peroxisomal biogenesis factor 19 isoform a [Homo sapiens]	38	7	21	7	1	299	32.8	4.34			2.13469e+08	317647809	5.223e+06	40604177				YFAGNLASGGAAGATSLCFVYPLDFAR	1¡ÁCarbamidomethyl [C18]	3.69785e-13	0	2	2	3	156071462; 55749577	0	2796.35			210000000				111.16
26S proteasome non-ATPase regulatory subunit 4 [Homo sapiens]	38	9	27	9	1	377	40.7	4.79	9.22463e+07	2.22e+08	1.86192e+08	4.64021e+08						GLPLLVALLDHPR		8.91968e-08	0	1	1	2	4502247	0	1413.86			9200000				79.11
coronin-1B [Homo sapiens]	38	13	33	13	1	489	54.2	5.88	2.32533e+08	252253051	2.42211e+08	1.46152e+08	1.83049e+08	6.80482e+07				GGNTLTGLALNYIFENSFKPEAGSR		3.85978e-12	0	1	1	5	55743096	0	2656.34			2300000000	91000000			95.24
vesicle-fusing ATPase [Homo sapiens]	38	23	48	23	1	744	82.5	6.95	9.11023e+07	3.39369e+08	2.58023e+08	2.81543e+08	1.02798e+08	1.278e+08				QLVLETLYALTSSTK		0.000240293	0	1	1	1	112421122	0	1666.93			15000000				18.75
ubiquitin fusion degradation protein 1 homolog isoform A [Homo sapiens]	38	8	14	8	1	307	34.5	6.7	150265234		7.08216e+07	9.05527e+07	209597341	2.55101e+06				EPPQLVLGLHFLGPNAGEVTQGFALGIK		1.18596e-11	0	1	1	2	22035672	0	2902.58			440000000				62.46
cytochrome P450 4F11 precursor [Homo sapiens]	38	15	44	8	1	524	60.1	6.73	4.35853e+08	3.11618e+07	1.22782e+08	8.17289e+07	580207649	2.05413e+08				LNLPINIIGLAPLCENMPSGK	1¡ÁCarbamidomethyl [C14]	6.63687e-10	0	1	1	6	41393561	0	2264.21			1600000000	48000000			75.24
serine/threonine-protein kinase PAK 2 [Homo sapiens]	38	15	30	13	1	524	58	5.96	59315078	65456448	9.19622e+07	1.44439e+08	2.1792e+08	1.34375e+08				VCIGLEWLWK	1¡ÁCarbamidomethyl [C2]	1.9087e-05	0	1	1	1	217272839	0	1303.69			67000000				70
isobutyryl-CoA dehydrogenase, mitochondrial [Homo sapiens]	38	10	15	10	1	415	45	7.85		1.84636e+08	3.21204e+07	1.03683e+08	1.37367e+07	1.15712e+08				ENNIEQIYPVNAISFHNIHNTFATGGSDGFVNIWDPFNK		0.000149767	0	1	2	1	4757880	0	4420.11			84000000				9.28
OCIA domain-containing protein 2 isoform 1 [Homo sapiens]	38	6	14	6	1	154	16.9	9.03	575117435	1.2327e+08	1.85635e+07	6.50151e+08						AAPLQGMLPGLLAPLR		2.85838e-09	0	2	5	5	55743098; 240255535	0	1617.95			3400000000				76.28
dnaJ homolog subfamily C member 11 [Homo sapiens]	38	15	21	15	1	559	63.2	8.4	6.3065e+07	2.9601e+07	2.04353e+08	2.65395e+08	2.85089e+07	3.43012e+07				FLDFIGHILT		1.80702e-05	0	1	1	1	6857820	0	1175.65			71000000				33.27
fibrillin-1 precursor [Homo sapiens]	38	73	261	73	1	2871	312.1	4.93	1.07939e+09	1.58092e+09	1.38018e+09	2.72457e+09	2.87322e+08	7.3267e+08				RDELLAQHAAGALGLPDLVAVLTR		4.61239e-17	0	1	1	6	207452735	1	2499.4			590000000				131.24
leukotriene-B(4) omega-hydroxylase 2 isoform b [Homo sapiens]	38	16	56	5	1	520	59.7	8.18	1.94766e+08	2.54773e+08	1.3273e+08	2.44925e+07						ADLHDEEDEQDILLAQDLEDMWEQK		1.81614e-10	0	1	1	1	26667177	0	3028.34			83000000				66.32
FGGY carbohydrate kinase domain-containing protein isoform a [Homo sapiens]	38	13	21	13	1	575	62.5	6.48	1.66556e+08	4.291e+07	6.52724e+07	3.61616e+07	30726471	3.319e+07				MFESFIESVPLLK		9.08399e-08	0	1	1	3	4758958	0	1539.81			31000000	750000000			69.11
leukocyte elastase inhibitor [Homo sapiens]	38	12	22	11	1	379	42.7	6.28	24715120	1.94186e+08	1.33684e+08	2.05428e+08	335456130	2.12432e+08				TLFSNIVLSGGSTLFK		8.83865e-08	0	1	1	3	5031569	0	1683.93			420000000				62.88
isoleucine--tRNA ligase, mitochondrial precursor [Homo sapiens]	38	30	107	30	1	1012	113.7	7.2	3.19151e+08	4.35983e+08	3.69799e+08	6.42286e+08	5.7357e+08	1.4471e+08				TVNTAVAITLACFGLAR	1¡ÁCarbamidomethyl [C12]	1.59389e-09	0	1	2	4	346986435	0	1777.96			500000000				80.25
ras-related protein R-Ras2 isoform a [Homo sapiens]	38	6	10	4	1	204	23.4	6.01	9.2192e+07			6.3498e+07						GCSSVLGHLGYCPQENVLWPMLTLR	2¡ÁCarbamidomethyl [C2; C12]	5.08319e-06	0	1	1	1	27436953	0	2887.41			20000000				13.64
polyadenylate-binding protein 2 [Homo sapiens]	38	6	13	6	1	306	32.7	5.06	2.21841e+08	1.63446e+08	8.71992e+07	7.25167e+07	6.9691e+06					FAQFFLCPLFDESCK	2¡ÁCarbamidomethyl [C7; C14]	3.25958e-07	0	1	1	2	155969707	0	1908.87			120000000				52.48
putative RNA-binding protein 3 [Homo sapiens]	38	3	5	3	1	157	17.2	8.91				3.08445e+08	379770002					AMAVLTDHPYASLTLPDDAAADCLFLRPGLPGVPPFLLHR	1¡ÁCarbamidomethyl [C23]	7.52052e-09	0	1	1	1	7524354	0	4328.24			220000000				51.12
thiomorpholine-carboxylate dehydrogenase isoform 1 [Homo sapiens]	38	9	14	9	1	314	33.8	5.14	1.05135e+08		9.63703e+07	3.65607e+08		5.94287e+07				FQTIDLSPFLFTR		3.0394e-05	0	1	1	1	8923708	0	1584.84			39000000				77.74
D-dopachrome decarboxylase related protein [Homo sapiens]	38	3	50	1	1	123	13.1	7.34	3.99349e+07					3.19851e+06				GVNLQEFLNVTSVHLFK		5.61587e-09	0	1	1	2	119395709	0	1945.05			280000000				74.75
60S ribosomal protein L11 isoform 1 [Homo sapiens]	38	7	31	7	1	178	20.2	9.6	1.03172e+07	4.13139e+08	9.20492e+06		1576728759	5.08638e+07				SFLLDLLNATGK		1.79607e-06	0	1	3	3	87196351	0	1291.73			350000000	46000000			65.82
acid ceramidase isoform b [Homo sapiens]	38	13	44	13	1	411	46.5	7.85	132803786	3.48179e+08	1.83084e+08	4.58004e+08	1.20961e+09	6.82122e+08				IDLMPHDLITQLLR		1.15899e-06	0	1	3	1	375298717	0	1677.94			30000000				48.49
KN motif and ankyrin repeat domain-containing protein 2 isoform 2 [Homo sapiens]	38	20	29	19	1	851	91.1	5.63	2.51954e+07	1.00879e+08	1.02911e+08	4.5409e+07	4.49704e+07	1.25799e+08				YAHLVDVGQVGVNVPIPVPLPMFSFTGSR	1¡ÁOxidation [M22]	2.62666e-05	0	1	1	1	11095441	0	3112.63			14000000				32.01
nuclear inhibitor of protein phosphatase 1 isoform alpha [Homo sapiens]	38	7	14	7	1	351	38.5	7.37	4.60059e+07	1.19251e+07	1.67591e+07	66170937						FFLQGIQLNTILPDAR		1.28392e-10	0	1	1	2	112380628	0	1846.02			240000000				96.55
cAMP-dependent protein kinase catalytic subunit alpha isoform 1 [Homo sapiens]	38	11	43	4	1	351	40.6	8.79		56927559	4.55959e+08		4.13993e+08					LGLALNFSVFHYEIANSPEEAISLAK		8.62964e-06	0	1	1	1	5454052	0	2833.48			46000000				6.85
putative hexokinase HKDC1 [Homo sapiens]	38	29	53	27	1	917	102.4	7.24	2.92931e+08	1.98019e+08	1.49509e+08	4.23431e+08	1.55642e+08					LWSNFWGALSPDEYYAR		9.27701e-09	0	1	1	2	4505891	0	2074.97			42000000	45000000			81.21
importin-5 [Homo sapiens]	38	29	45	26	1	1115	125.5	4.92	8.14249e+07		1.82272e+08	2.49495e+08	2.40008e+08	7.46419e+07				VLFPGCTPPACLLDGLVR	2¡ÁCarbamidomethyl [C6; C11]	1.29674e-07	0	1	1	3	50428935	0	1985.03			23000000	22000000			57.07
septin-10 isoform 1 [Homo sapiens]	38	10	33	9	1	454	52.6	6.8		8.51864e+07	6.02935e+07	3.6104e+07	6.44911e+07	7.71685e+07				SSQVAIEALSAMPTVR		6.55837e-09	0	1	1	3	9665248	0	1659.87						64000000	103.68
coproporphyrinogen-III oxidase, mitochondrial precursor [Homo sapiens]	38	13	19	13	1	454	50.1	8.25	5.06804e+07	1.08595e+08	1.6769e+08	9.74077e+07	1.09744e+08	1.23619e+08				NLQLDYVDLYLIHFPVSVKPGEEVIPK		2.76579e-07	0	2	3	10	45446745; 5453543	0	3125.69			110000000	3600000000			29.84
cytochrome b-c1 complex subunit 9 isoform a [Homo sapiens]	38	2	3	2	1	63	7.3	9.47			155392122	2.27793e+08						LWCTFFQPQMVQPALESSLK	1¡ÁCarbamidomethyl [C3]	1.32797e-09	0	1	1	1	325652083	0	2410.19			470000000				47.5
40S ribosomal protein S27-like [Homo sapiens]	38	3	9	3	1	84	9.5	9.45	151640027		2.21177e+08	5.75486e+08		1.86144e+08				GAAFLSITTIYAETGSGFVVPSASAK		1.68691e-13	0	1	1	7	4503301	0	2545.32			150000000				101.24
heterogeneous nuclear ribonucleoprotein H2 [Homo sapiens]	38	11	43	6	1	449	49.2	6.3	5.64951e+06	5.49878e+08	1.38834e+08	736338091						GYWASLDASTQTTHELTIPNNLIGCIIGR	1¡ÁCarbamidomethyl [C25]	9.38805e-10	0	1	1	2	222352151	0	3201.6			390000000				76.53
annexin A3 [Homo sapiens]	38	10	14	10	1	323	36.4	5.92	1.11811e+08	2.50809e+07	7.15656e+07	7.96039e+07	60837453	4.67774e+07				FLLGYFPWDSTK		2.50955e-05	0	1	3	1	299758465	0	1473.74			74000000				41.79
enoyl-CoA delta isomerase 1, mitochondrial isoform 1 precursor [Homo sapiens]	38	8	39	8	1	302	32.8	8.54	8.34768e+08	841779228	1.81303e+08	9.25045e+08	1880598043	9.16322e+08				FPVAPLIPYPLITK		1.62452e-06	0	1	1	1	55741709	0	1568.95			58000000				27.65
methionine aminopeptidase 2 [Homo sapiens]	38	12	30	12	1	478	52.9	5.82	168610536	1.29443e+08	1.48926e+08	1.22153e+08	4.7502e+07	5.39485e+07				ISVNNVLPVFDNLMQQK		1.67293e-10	0	1	1	14	4503143	0	1959.04			190000000	13000000000			71.19
malate dehydrogenase, cytoplasmic isoform 1 [Homo sapiens]	38	13	118	13	1	352	38.6	7.71	2.4454e+09	5.83564e+08	8.15499e+08	1.55338e+09	1.62569e+07	2.92528e+09				ISVNNVLPVFDNLMQQK	1¡ÁOxidation [M14]	4.91493e-07	0	1	1	3	4503143	0	1975.03				100000000			26.82
alpha-centractin [Homo sapiens]	38	9	24	6	1	376	42.6	6.64	4.3645e+08	4.02392e+08	2.11399e+08							VLGAFSDGLAHLDNLKGTFSQLSELHCDK	1¡ÁCarbamidomethyl [C27]	0.00021744	0	1	1	2	4504351	1	3172.57			3300000000				23.12
aminopeptidase B [Homo sapiens]	38	17	35	17	1	650	72.5	5.74	2.60755e+08	7.5809e+08	2.98585e+08	1.19132e+08	6.07862e+07	5.34346e+08				ALAQYLLFLR		2.72427e-05	0	1	1	1	8923892	0	1207.72			62000000				60.17
cytochrome P450 3A4 isoform 1 [Homo sapiens]	38	18	72	6	1	503	57.3	8.1	8.1109e+07	1.72774e+08	823124232	8.60627e+08	3.38075e+08					ESQVQELVELIEK		4.99126e-06	0	1	1	1	23397516	0	1543.82			44000000				48.65
cathepsin Z preproprotein [Homo sapiens]	38	8	20	8	1	303	33.8	7.11	180987027	920207520	6.74022e+08	1.03326e+08		28904260				LLEVVTSISDIPTGIPVHLELASMTNR		6.0966e-09	0	1	1	1	31542509	0	2905.57			88000000				72.7
zinc-alpha-2-glycoprotein precursor [Homo sapiens]	38	9	15	9	1	298	34.2	6.05		6.16634e+07	1.95346e+08	3.34462e+08		5.40055e+08				SLVHAGVPASYLLIPAASYVLPEVSK		2.65712e-09	0	1	3	2	78000158	0	2681.49			170000000				55.74
uridine 5'-monophosphate synthase [Homo sapiens]	38	13	23	13	1	480	52.2	7.24	1.53162e+08	8.89848e+07	3.41692e+07	191520115	1.4278e+08	6.56834e+06				EALGHWLGLLNADGWIGR		1.79466e-09	0	1	2	2	149999606	0	1978.03			100000000				63.91
E3 ubiquitin-protein ligase RNF181 [Homo sapiens]	38	4	8	4	1	153	17.9	5.06	5.0986e+07		1.94554e+07	62601410		10947649				GDLSGHFEHLMVALVTPPAVFDAK		2.8766e-08	0	1	1	1	4826643	0	2551.3			31000000				29.19
drebrin-like protein isoform b [Homo sapiens]	38	11	29	1	1	430	48.2	5.05				69936045						FDHSEIYTYIGSVVISVNPYR		1.04083e-10	0	2	2	1	240120050; 44889481	0	2459.22			18000000				76.69
phenylalanine--tRNA ligase beta subunit [Homo sapiens]	38	18	39	18	1	589	66.1	6.84	1.02185e+08	1.95442e+08	1.20713e+08	6.34732e+07	6.65188e+07	1.90088e+08				QLHEQAMQFGQLLTHLDTTQQMIANSLK		3.20063e-07	0	1	3	1	5453629	0	3224.62			61000000				47.25
mitochondrial import receptor subunit TOM6 homolog [Homo sapiens]	38	1	1	1	1	74	8	4.89	1.904e+08									VYVPTGFSAFPFELLHTPEK		3.40902e-10	0	1	1	7	209862837	0	2279.17			2000000000	800000000			54.36
integrin-linked protein kinase isoform 1 [Homo sapiens]	38	14	33	14	1	452	51.4	8.07	1.5013e+08		2.7075e+08	2.87108e+08	5.71749e+07	5.81181e+08				ILYLINQGEHLGTTEATEAFFAMTK		3.09805e-15	0	1	1	4	11559929	0	2798.41			490000000	29000000			122.05
signal transducer and activator of transcription 3 isoform 1 [Homo sapiens]	38	19	50	1	1	770	88	6.3			1.24597e+08							FEDEELQQILDDIQTK		6.22614e-10	0	1	1	1	4758574	0	1963.95			36000000				62.58
long-chain-fatty-acid--CoA ligase 3 [Homo sapiens]	38	19	50	17	1	720	80.4	8.38	5.62604e+07	3.42519e+08	1.48334e+08	6.78678e+07	9.23609e+07	1.64264e+08				QLASGLLLVTGPLVLNR		5.91416e-05	0	1	1	1	67189747	0	1764.07			18000000				36.74
HD domain-containing protein 2 [Homo sapiens]	38	4	4	4	1	204	23.4	5.49	31740656	1.83444e+07	20943618			37568961				ETAAVIFLHGLGDTGHSWADALSTIR		3.72874e-16	0	1	1	3	9966764	0	2738.39			3400000	510000000			99.42
valine--tRNA ligase [Homo sapiens]	38	37	101	37	1	1264	140.4	7.59	5.61909e+08	6.12803e+08	2.3729e+08	3.17307e+08	1.17108e+08	5.27246e+08				DSPVLIDFFEDTER		3.61381e-08	0	1	1	1	4504489	0	1682.79			730000000				77.74
multifunctional protein ADE2 isoform 1 [Homo sapiens]	38	14	23	14	1	432	47.9	7.69	2.2774e+08	3.25541e+08	6.94344e+08	5.1271e+08		1.3818e+08				SGLLVLTTPLASLAPR		7.06005e-06	0	1	2	1	205277394	0	1608.97			230000000				48.11
rab-like protein 3 [Homo sapiens]	38	6	7	6	1	236	26.4	7.11	59830092	177239999	4.08533e+07	7.55647e+07						FGLGSVAGAVGATAVYPIDLVK		2.08258e-10	0	1	2	8	237649019	0	2105.16			430000000	1800000000			66.33
signal transducer and activator of transcription 3 isoform 2 [Homo sapiens]	38	19	48	1	1	769	87.9	6.3			5.54775e+06							KADYQAVDDEIEANLEEFDISEDDIDDGFR		2.52252e-10	0	1	2	1	157389005	1	3476.51			98000000				102.82
dolichol-phosphate mannosyltransferase [Homo sapiens]	38	7	13	7	1	260	29.6	9.57	90067670		40844138	165366325		5.88232e+07				IVAQVWPFLGQYMEK		3.95964e-05	0	1	2	2	296317244	0	1808.94			91000000				14.25
cytochrome c-type heme lyase [Homo sapiens]	38	7	11	7	1	268	30.6	6.68	2.78907e+08		3.74556e+07	3.68804e+07		1.07214e+07				NSGMPPGAAAIAVLPVTLDTPMNR		9.12712e-13	0	1	1	14	208973246	0	2393.23				50000000	230000000		100.78
isopentenyl-diphosphate Delta-isomerase 1 [Homo sapiens]	38	6	14	6	1	284	32.5	7.88	2.53385e+08	121085052	6.85119e+07	3.74993e+08	3.1154e+08	1.0589e+07				HLMTLVMDPLQTASVQWFER		1.3535e-06	0	1	2	1	4557269	0	2402.2			150000000				41.75
long-chain-fatty-acid--CoA ligase 5 isoform a [Homo sapiens]	38	21	49	19	1	739	82.2	7.39	3.88423e+08	2.29711e+08	4.28208e+08	1.56923e+08	2.95655e+08	9.62547e+07				AAPLDSIHSLAAYYIDCIR	1¡ÁCarbamidomethyl [C17]	1.25619e-12	0	1	1	5	41872631	0	2149.07			2000000000				93.74
copine-3 [Homo sapiens]	38	15	33	14	1	537	60.1	5.85	2.2472e+08	569622899	2.25594e+08	5.99823e+08	9.33334e+07					CMALAQLLVEQNFPAIAIHR	1¡ÁCarbamidomethyl [C1]	5.91075e-11	0	1	1	2	21040371	0	2295.21			140000000				71.06
threonine--tRNA ligase, mitochondrial isoform a [Homo sapiens]	38	17	26	17	1	718	81	7.3	1.37927e+07	2.60411e+08	9.35582e+07	1.76327e+08	6.02177e+07	195212457				NLLQEQLQAETELYAEAEEMR		1.19256e-13	0	1	4	5	13124879	0	2508.19			300000000				135.55
pyruvate dehydrogenase E1 component subunit beta, mitochondrial isoform 1 precursor [Homo sapiens]	38	10	30	10	1	359	39.2	6.65	3.88385e+08	1.20891e+08	2.23879e+08	5.67989e+08	4.66867e+08	1.03013e+07				DLSQAPFSWPAGALVAQACHAATAALHTHR	1¡ÁCarbamidomethyl [C19]	1.63813e-09	0	1	1	1	61966781	0	3155.56			38000000				54.85
40S ribosomal protein S10 [Homo sapiens]	38	5	50	5	1	165	18.9	10.15	9.40154e+07	628749347	3.65389e+08	9.94548e+07		173002464				LTEFVSNLAWDFAVK		5.35051e-08	0	1	2	1	211971008	0	1739.9			33000000				55.64
myosin-14 isoform 3 [Homo sapiens]	38	62	177	52	1	2036	231.9	5.6	3.2401e+08	3.24991e+08	1.06793e+09	4.99524e+08	1.41472e+08	1.74108e+08				VNEMIIGGGMAFTFLK		6.00296e-10	0	1	1	7	4505763	0	1727.89			270000000	72000000			87.59
thrombospondin-2 precursor [Homo sapiens]	38	33	87	30	1	1172	129.9	4.83	3.23638e+08	4.97456e+08	2.1996e+08	8.94968e+08	9.72283e+07	1.92513e+08				LLVEHQAISFMLAEMAMK		7.46685e-13	0	1	2	3	187960098	0	2062.05			200000000				88.85
isoamyl acetate-hydrolyzing esterase 1 homolog precursor [Homo sapiens]	38	6	13	6	1	248	27.6	5.3	4.8285e+07		1.88871e+07	3.77153e+08	5.53287e+08	2.75057e+06				ICGLSPTTTLAIYFEVVNQHNAPIPQGGR	1¡ÁCarbamidomethyl [C2]	1.2921e-09	0	1	1	1	38202214	0	3153.61			140000000				67.9
protein transport protein Sec61 subunit beta [Homo sapiens]	38	3	9	3	1	96	10	11.56	3.98868e+06	4.43763e+06	6.96763e+08	3.14583e+08						EFEETMDALQADIDQLEAEK		1.58947e-08	0	1	6	2	205277392	0	2325.04			42000000	23000000			61.37
NAD(P)H-hydrate epimerase precursor [Homo sapiens]	38	7	37	7	1	288	31.7	7.66	1.20393e+08	4.13302e+08			6.93272e+08	5.81811e+08				SITFLCGDAGPLAVAAVLYHK	1¡ÁCarbamidomethyl [C6]	1.25721e-09	0	1	1	2	212274477	0	2203.16			210000000				79.01
interferon-induced 35 kDa protein [Homo sapiens]	38	9	13	9	1	288	31.8	6.09	375555317		4.61152e+07	76838544	3.55716e+07	57621534				SDMNTVLNYIFSHAQVTK		1.20208e-06	0	1	4	1	38679977	0	2068.02			11000000				40.86
signal recognition particle 54 kDa protein isoform 1 [Homo sapiens]	38	14	22	14	1	504	55.7	8.75	5.05647e+07	252750163	6.33596e+07		5.5928e+07	1.10396e+08				LTELMFEHYNIPAFFLCK	1¡ÁCarbamidomethyl [C17]	8.72705e-10	0	1	2	1	4757718	0	2273.11			43000000				40.92
EF-hand domain-containing protein D2 [Homo sapiens]	38	8	12	6	1	240	26.7	5.2	4.02658e+08		162826320	2.23892e+08	99945272					EGVVHGVATVAEK		6.48079e-08	0	1	2	1	225690604	0	1295.7				60000000			48.65
delta-1-pyrroline-5-carboxylate synthase isoform 1 [Homo sapiens]	37	20	33	20	1	795	87.2	7.12	1.5354e+08	1.20495e+08	9.45455e+07	3.46564e+07	1.1516e+08	3.62668e+07				LTFPGGLLIGCSPGFMNVPK	1¡ÁCarbamidomethyl [C11]	1.34868e-08	0	1	1	5	119703746	0	2105.09			230000000				46.79
peroxisomal acyl-coenzyme A oxidase 3 isoform a [Homo sapiens]	37	17	31	17	1	700	77.6	7.25	1.04921e+08	2.52797e+08	1.20965e+07	1.21853e+08	1.57012e+08	1.06446e+08				ILALQENFLLQFK		7.01603e-07	0	1	1	1	15055537	0	1576.91			90000000				73.72
phosphate carrier protein, mitochondrial isoform b precursor [Homo sapiens]	37	11	77	11	1	361	39.9	9.36	3.95981e+08	2.89806e+09	1.0237e+09	4.52592e+08	7.09025e+08	9.76861e+08				LAGVTALSCWLPLR	1¡ÁCarbamidomethyl [C9]	3.71412e-08	0	1	1	1	5453722	0	1556.86			38000000				91.34
septin-9 isoform a [Homo sapiens]	37	16	42	16	1	586	65.4	8.97	134856402	3.37103e+08	2.19732e+08	1.63539e+08	3.32597e+08	5.45388e+08				CIALAQLLVEQNFPAIAIHR	1¡ÁCarbamidomethyl [C1]	1.59831e-10	0	1	1	3	18375623	0	2277.25			560000000				94.75
methionine-R-sulfoxide reductase B2, mitochondrial precursor [Homo sapiens]	37	4	7	4	1	182	19.5	8.63	2.11071e+07	3.22072e+07	29718133							INNAVSNIICSITFGER	1¡ÁCarbamidomethyl [C10]	9.59527e-08	0	1	1	1	18491008	0	1907.96			45000000				66.54
plastin-1 [Homo sapiens]	37	19	53	14	1	629	70.2	5.41	1.33449e+08	5.13063e+07	6.57711e+08	3.78326e+08						HLDLENITTGHLAMETLLSLTSK		4.15859e-06	0	1	1	1	42734325	0	2537.33			9800000				40.87
drebrin-like protein isoform c [Homo sapiens]	37	11	28	1	1	439	49	5.05				5.40192e+07						ISSLMHVPPSLFTEPNEISQYLPIK		4.60706e-10	0	1	1	1	23097250	0	2840.49			250000000				37.76
cytochrome c oxidase subunit 6C proprotein [Homo sapiens]	37	4	8	4	1	75	8.8	10.39		5.85981e+08	2.01111e+08							LFDFLVEAINR		5.70238e-05	0	1	1	1	27544941	0	1336.73			73000000				53.91
phytanoyl-CoA dioxygenase, peroxisomal isoform a precursor [Homo sapiens]	37	11	27	11	1	338	38.5	8.47	2.7333e+08		1.20476e+08	2.88771e+08	220157144	6.14341e+07				FLFNLPLNIER		3.71476e-05	0	1	1	1	21361625	0	1375.77			70000000				56.98
tubulointerstitial nephritis antigen-like isoform 1 precursor [Homo sapiens]	37	10	17	10	1	467	52.4	6.99	1.14465e+08		1.05742e+08	5.93211e+07	1.24184e+08	1.51134e+07				HDIIAWVNDIVSLNYTK		5.36537e-09	0	1	3	1	10346135	0	2001.04			27000000				62.51
eukaryotic translation initiation factor 5A-2 [Homo sapiens]	37	6	27	1	1	153	16.8	5.58				5.00609e+07						LLTIDQDLMVAQFSTPSLPPTLK		7.3845e-09	0	1	1	4	23510451	0	2528.37			8400000	160000000			43.62
molybdopterin synthase catalytic subunit large subunit MOCS2B [Homo sapiens]	37	4	5	4	1	188	20.9	5.44	1.29041e+07		8.91582e+07			1.92723e+06				MAPSLTQEILSHLGLASK		7.23085e-08	0	1	1	2	145864465	0	1896.03			50000000				69.24
UDP-glucuronosyltransferase 1-6 isoform 1 precursor [Homo sapiens]	37	15	54	11	1	532	60.7	8.41	5.71433e+06	2.86599e+08	2.25877e+08	1.32552e+09	1.89025e+08					IIVELVEFISPK		2.05321e-05	0	1	4	1	21314690	0	1386.82			28000000				42.14
agmatinase, mitochondrial precursor [Homo sapiens]	37	10	45	10	1	352	37.6	7.59	5.83069e+08	7.42241e+08	3.72021e+08	7.00713e+08	1.09382e+09	9.08962e+07				IAIYELLFK		0.00016857	0	1	2	2	323276700	0	1109.66			420000000	150000000			44.89
eukaryotic translation initiation factor 3 subunit G [Homo sapiens]	37	8	12	8	1	320	35.6	6.13	70849660		1.38034e+08	7.80595e+07	3.77861e+07					VAVLGASGGIGQPLSLLLK		6.1305e-11	0	1	1	11	21735621	0	1793.09			9000000000	340000000			74.36
reticulon-4 isoform C [Homo sapiens]	37	7	49	2	1	199	22.4	9.31				5.52612e+08	4.91148e+08	4.32693e+06				LKQEYFVVAATLQDIIR		3.92e-11	0	2	5	6	21361370; 71037379	1	2007.13			41000000	270000000			72.78
probable cytosolic iron-sulfur protein assembly protein CIAO1 [Homo sapiens]	37	9	14	9	1	339	37.8	4.97	1.60091e+08	4.31724e+07	7.78223e+07	2.94223e+08		1.17179e+08				VTQLYMQLLHEIIR		5.06503e-05	0	1	2	1	6912236	0	1756.98			11000000				45.34
ATP-citrate synthase isoform 1 [Homo sapiens]	37	31	97	31	1	1101	120.8	7.33	2.00954e+08	3.0447e+08	3.21433e+08	2.85572e+08	1.66312e+08	5.10799e+08				IVSWSQVGVEPSIMGIGPIPAIK		1.08252e-11	0	1	1	3	148539872	0	2378.32			660000000	25000000			85.77
regulator of nonsense transcripts 1 [Homo sapiens]	37	28	43	28	1	1118	123	6.68	1.59531e+08	6.95821e+07	2.06534e+08	1.6395e+07	3.57274e+07	1.11354e+08				VEEEHTNAIGTLHGGLTATLVDNISTMALLCTER	1¡ÁCarbamidomethyl [C31]	6.20388e-12	0	1	2	2	8923812	0	3666.81			58000000	120000000			81.6
diamine acetyltransferase 2 [Homo sapiens]	37	4	18	4	1	170	19.1	6.04	2.49417e+07			1.57207e+08	1.33278e+08	2.43698e+08				LGFAGLVQEISFGTTK		1.09636e-09	0	1	1	5	24307939	0	1667.9			70000000	1400000000			64.58
NADH dehydrogenase [ubiquinone] 1 alpha subcomplex subunit 4 [Homo sapiens]	37	3	9	3	1	81	9.4	9.38	1.2827e+08	1.21312e+09		395970219		1.84153e+08				ILTDIMWPIIAK		7.94925e-06	0	1	2	1	205277394	0	1413.82			250000000				53.41
methionine--tRNA ligase, cytoplasmic [Homo sapiens]	37	24	58	24	1	900	101.1	6.16	9.63704e+07	1.08442e+08	4.05228e+07	3.10028e+08	1.16494e+08	2.17765e+08				EKEFEETMDALQADIDQLEAEK		2.96692e-06	0	1	6	2	205277392	1	2582.18			39000000				45.04
H/ACA ribonucleoprotein complex subunit 4 isoform 1 [Homo sapiens]	37	13	25	13	1	514	57.6	9.42	63958567	1.70768e+08	1.76141e+08	4.53815e+07	1.30704e+08	3.64151e+07				IAALQAFADQLIAAGHYAK		2.57612e-11	0	2	3	5	306966132; 194595509	0	1972.07			1400000000				101.71
tyrosine-protein phosphatase non-receptor type 11 isoform 1 [Homo sapiens]	37	15	35	15	1	593	68	7.3	1.21973e+08	1.53734e+08	1.37119e+08	7.34937e+07	4.60768e+07	2.84978e+07				LLDLLEGLTGTSLPK		6.04122e-09	0	1	1	1	110611228	0	1569.91			120000000				70.87
NADH dehydrogenase [ubiquinone] 1 alpha subcomplex subunit 3 [Homo sapiens]	37	2	4	2	1	84	9.3	8.46		559851787	5.87184e+07							RMPCAEDYLSVVLNQLCVLHEK	2¡ÁCarbamidomethyl [C4; C17]	7.65286e-12	0	1	1	4	4502027	1	2674.31			840000000				65.8
28S ribosomal protein S28, mitochondrial [Homo sapiens]	37	5	6	5	1	187	20.8	9.1	5.8568e+07		5.99573e+07		3.95407e+06	1.29304e+07				RMPCAEDYLSVVLNQLCVLHEK	2¡ÁCarbamidomethyl [C4; C17]; 1¡ÁOxidation [M2]	3.0109e-08	0	1	1	4	4502027	1	2690.31			220000000	9200000			50.91
ATP-dependent RNA helicase DDX3X isoform 1 [Homo sapiens]	37	20	54	4	1	662	73.2	7.18		50280373	348130491	2.48455e+07	346216857					IGLPILCVGSVWK	1¡ÁCarbamidomethyl [C7]	6.10097e-06	0	1	1	2	295844834	0	1441.82			200000000				59.46
nuclear migration protein nudC [Homo sapiens]	37	11	43	11	1	331	38.2	5.38	7.55959e+06	3.36659e+08	3.47701e+08	8.05599e+08	5.97144e+07	9.23615e+08				ILVPTQFVGAIIGK		2.19541e-06	0	1	3	2	64085377	0	1455.89			35000000				58.78
procollagen-lysine,2-oxoglutarate 5-dioxygenase 3 precursor [Homo sapiens]	37	17	23	17	1	738	84.7	6.05	11611861	2.26378e+07	5.83631e+07	7.87488e+07	6.79058e+07	1.42338e+08				AFYAELYHIISSNLEK		2.33653e-12	0	1	1	7	30410792	0	1897.97			380000000	440000000			64.51
hsc70-interacting protein isoform 1 [Homo sapiens]	37	11	28	11	1	369	41.3	5.27	5.60133e+08	3.09746e+07	1.56377e+09	8.81464e+08		8.84166e+08				FIDVPTLCEMLSYTPSSSK	1¡ÁCarbamidomethyl [C8]	4.29834e-05	0	1	1	1	4505235	0	2175.03			22000000				19.7
sorting nexin-6 isoform b [Homo sapiens]	37	14	26	14	1	418	47.8	6.43	2.42184e+08	260907944	3.59908e+07	2.67742e+08		6.06529e+07				AFAISGPFNVQFLVK		1.62324e-09	0	1	3	4	169790915	0	1637.9			4100000000				91.05
selenide, water dikinase 2 [Homo sapiens]	37	7	19	7	1	448	47.3	5.88	1.91989e+08	50368418	65175168	1.9442e+08	6.03923e+07					IITMLPTSINAIEAYSGANGILK		1.91836e-10	0	1	1	2	23308751	0	2390.3			130000000				80.68
glycine--tRNA ligase precursor [Homo sapiens]	37	18	31	18	1	739	83.1	7.03	1.30216e+08	1.23142e+08	4.36995e+08	1.29764e+08	8.97265e+07	1.45112e+08				VVANSGFDVLCHALESYTTLPYHLR	1¡ÁCarbamidomethyl [C11]	2.54565e-10	0	1	1	2	133922590	0	2862.42			200000000				73.89
GMP synthase [glutamine-hydrolyzing] [Homo sapiens]	37	16	28	16	1	693	76.7	6.87	8.53288e+07	2.37601e+07	1.19087e+08	9.05578e+07	1.14405e+08	2.62043e+07				TGGMAFHSYFMEAIAPPLLQELK		8.593e-11	0	1	1	4	41872631	0	2551.27			470000000				48.51
neurocalcin-delta [Homo sapiens]	37	5	9	4	1	193	22.2	5.35				75676808	1.28177e+07	4.74971e+07				AIIVEFAQQGLNAALFYENK		5.41849e-06	0	1	1	2	84043963	0	2239.18			46000000				27.62
hippocalcin-like protein 1 [Homo sapiens]	37	6	14	5	1	193	22.3	5.35	1.86026e+08	5.50987e+07	1.0693e+08	1.8661e+08	181329407	1.4876e+08				AFHITNDEPIPFWTFLSR		1.65314e-09	0	1	1	2	193211614	0	2191.1			99000000				75.27
ATP-dependent RNA helicase A [Homo sapiens]	37	35	83	35	1	1270	140.9	6.84	425713054	6.29241e+08	4.51782e+08	6.50709e+08	2.35573e+08	2.10989e+08				ALNAGYILNGLTVSIPGLER		5.67849e-13	0	1	1	2	11559929	0	2071.15			24000000				97.35
SNARE-associated protein Snapin [Homo sapiens]	37	3	3	3	1	136	14.9	9.31		8.40203e+07				2.79329e+07				HLATSLMQLLLEAEVR		0.000298782	0	1	1	1	149363656	0	1824			5700000				11.61
partner of Y14 and mago isoform 1 [Homo sapiens]	37	4	6	4	1	204	22.6	9.45	3.08129e+07	20917608		160656048						IDGVEQLNNILVIGMTNRPDLIDEALLRPGR		4.48624e-07	0	1	1	2	156564401	0	3444.86			320000000				34.38
phosphoglycolate phosphatase [Homo sapiens]	37	6	10	6	1	321	34	6.14						1.44234e+08				KVALEMLFTGEPISAQEALLHGLLSK		2.90297e-08	0	1	1	1	31542718	1	2795.54			57000000				73.68
thioredoxin, mitochondrial precursor [Homo sapiens]	37	3	14	3	1	166	18.4	8.29	2.55811e+08				5971781	602567572				SVLLITQHLSLVEQADHILFLEGGAIR		2.44949e-06	0	1	1	1	9665248	0	2972.66			39000000				21.83
glutamine synthetase [Homo sapiens]	37	10	25	10	1	373	42	6.89	2842139582		6.80934e+08	2.33907e+08	126487901	6.62939e+08				LFPDIPIGYSGHETGIAISVAAVALGAK		3.30777e-09	0	1	1	2	12056473	0	2767.5			200000000				103.85
mannose-binding protein C precursor [Homo sapiens]	37	7	10	7	1	248	26.1	5.49		8.13924e+07	5.11801e+07	1.51722e+08	1.75898e+07					LDGNYLKPPIPLDLMMCFR	1¡ÁCarbamidomethyl [C17]	8.99418e-05	0	1	1	2	41349454	0	2293.15			41000000				29.98
tropomodulin-3 [Homo sapiens]	37	12	30	11	1	352	39.6	5.19	5.37155e+08	654378988	2.6513e+08			8.18152e+07				HLSQSSLLLEHLLSSWEQIPK		5.05135e-07	0	1	2	1	134152721	0	2445.31			23000000				25.37
probable ATP-dependent RNA helicase DDX5 [Homo sapiens]	37	19	44	14	1	614	69.1	8.92	2.90768e+08	1.68283e+08	1.68796e+08	507036770	1.73196e+07					LLWTLESLVTGR		8.97644e-07	0	1	2	2	223972651	0	1387.79			210000000				83.29
mannose-6-phosphate isomerase [Homo sapiens]	37	10	14	10	1	423	46.6	5.95	2.2967e+08		21692401	8.29315e+07	1.44429e+08	1.14096e+08				MFGIPVVVAVNAFK		2.36169e-06	0	1	1	2	222136639	0	1491.84			570000000				52.23
neudesin precursor [Homo sapiens]	37	5	8	5	1	172	18.8	5.69		251336563	9.66124e+07	2.42592e+08						MFGIPVVVAVNAFK	1¡ÁOxidation [M1]	2.24933e-05	0	1	1	1	222136639	0	1507.83				29000000			28.19
ubiquitin-like-conjugating enzyme ATG3 [Homo sapiens]	37	7	12	7	1	314	35.8	4.74	7.33897e+07			1.2512e+08	5.68169e+07	1.01098e+08				LGDLWTLDIDTLTWNKPSLSGVAPLPR		1.09941e-10	0	1	1	1	98986457	0	2978.6			120000000				71.58
AP-2 complex subunit sigma isoform AP17 [Homo sapiens]	37	5	13	5	1	142	17	6.18	74664910	2.57963e+08	152750045		296912932	1.69798e+08				ISFPAIQAAPSFSNSFPQIFR		1.74619e-09	0	1	2	2	47419916	0	2325.2			170000000				77.71
axin interactor, dorsalization-associated protein [Homo sapiens]	37	7	7	7	1	306	35	6.55	3.28453e+07	1.36858e+07		2.37604e+07	1.00128e+07					LMVTGAAPVSATVLTFLR		4.04326e-09	0	1	1	2	40807491	0	1847.05			340000000				85.42
GDP-fucose protein O-fucosyltransferase 1 isoform 1 precursor [Homo sapiens]	37	9	20	9	1	388	43.9	8.53	2.08652e+08	9.97712e+07	2.25617e+07	1.74932e+08	3.85724e+07	43611655				IMYTLVSVPHGNDIASLFELDATTLQR		8.53857e-12	0	1	1	1	95147335	0	3004.54			91000000				94.69
FAD-linked sulfhydryl oxidase ALR [Homo sapiens]	37	5	8	5	1	205	23.4	7.62			2.70373e+07	9.32777e+07						LFAGALAGTTAASLTYPLDLVR		1.98969e-10	0	1	1	1	258547124	0	2221.22			53000000				77.35
F-box-like/WD repeat-containing protein TBL1XR1 [Homo sapiens]	37	13	22	13	1	514	55.6	5.55	2.24458e+07	1.17277e+08	1.04725e+08		8.4883e+07	1.32541e+08				NLHQSGAVQTMEPLIQAAQLLQLK		4.32543e-07	0	1	1	1	122937345	0	2631.43			20000000				2.02
probable proline dehydrogenase 2 [Homo sapiens]	37	12	26	12	1	536	58.8	8.6	6.65064e+07	1.17074e+08	1.55171e+08		4.65748e+07	8.05536e+07				SALSGHLETVILGLLK		9.67542e-11	0	1	2	8	209862831	0	1650.98			5400000000				85.11
protein S100-A8 [Homo sapiens]	37	4	10	4	1	93	10.8	7.03	3.11938e+08	1.7947e+08	714975642							IDDVLHTLTGAMSLLR		4.77835e-10	0	1	2	1	333108224	0	1754.95			55000000				72.98
methylated-DNA--protein-cysteine methyltransferase [Homo sapiens]	37	6	17	6	1	238	25	8.66	187151210		1.71934e+08	1.81548e+08	2.92129e+07	9.73737e+07				AHQSGSLACCATDLLALCILRPPGEFGVDIALGSSQR	3¡ÁCarbamidomethyl [C9; C10; C18]	2.63501e-06	0	1	1	1	108773801	0	3940.95			69000000				39.61
armadillo repeat-containing protein 1 [Homo sapiens]	37	5	6	5	1	282	31.3	5.74			5.77112e+07	56173122	91597452					VTWAPPPSIDLTNFLVR		3.9922e-11	0	2	5	9	47132557; 47132549	0	1926.05			3300000000	320000000			92.22
40S ribosomal protein S26 [Homo sapiens]	37	3	21	3	1	115	13	11	1.9476e+08				3.22466e+08	6.44436e+07				PVGGLLPLFSSPAGGVLGGGLGGGGGR		3.97013e-09	0	1	1	1	24497519	0	2306.26			25000000				62.8
UPF0364 protein C6orf211 [Homo sapiens]	37	9	25	9	1	441	51.1	5.76		3.01449e+08	2.07115e+08	8.3279e+07	4.29434e+07	1.46763e+08				SMSCPSTGLTEDILTHIGNVASSVPVENFTIHGGLSR	1¡ÁCarbamidomethyl [C4]	9.21825e-10	0	1	2	2	51873036	0	3883.9			620000000				86.42
protein TFG isoform 1 [Homo sapiens]	37	8	37	8	1	400	43.4	5.1	1.38178e+08	1.50323e+08	6.26394e+08	2.61739e+08		5.06146e+08				AIVQDQGCLPGLILFMDHPNPPVVHSALLALR	1¡ÁCarbamidomethyl [C8]	1.59514e-06	0	1	1	1	8922479	0	3491.87			20000000				41.87
ras-related protein Rab-10 [Homo sapiens]	37	7	21	4	1	200	22.5	8.38	1.10196e+08	5.9566e+07	9.24426e+07		7.84818e+08	1.75118e+07				DVQIILESCHNQNILGTILHPNGNITELLLK	1¡ÁCarbamidomethyl [C9]	3.29943e-05	0	1	1	2	77404397	0	3509.88			150000000				41.88
sorbin and SH3 domain-containing protein 2 isoform 1 [Homo sapiens]	36	16	47	1	1	666	74.7	8.98			1.49862e+07							LLWAPLVDAVYVK		3.97311e-06	0	1	1	1	300360496	0	1486.87			72000000				46.25
adenylyl cyclase-associated protein 2 [Homo sapiens]	36	13	21	13	1	477	52.8	6.37	4.90012e+08	2.36763e+08	1.58887e+08	2.23024e+08	238490744	3.88734e+08				MLIQILTELEHSGIGR		2.07106e-08	0	1	1	2	4826730	0	1809.99			19000000	37000000			56.72
tubulin-folding cofactor B [Homo sapiens]	36	7	14	7	1	244	27.3	5.15	1.82969e+07	3.34973e+07	2.62647e+08	2.2691e+08						LVDGCYSFWQAGLLPLLHR	1¡ÁCarbamidomethyl [C5]	3.48427e-08	0	1	3	1	321400146	0	2245.16			31000000				53.75
glutaminase kidney isoform, mitochondrial isoform 2 [Homo sapiens]	36	15	30	2	1	598	65.4	7.88			3.37097e+07			52595431				IEWHLNAFSTK		1.46936e-06	0	1	1	4	55743096	0	1345.69					85000000	260000000	50.93
V-type proton ATPase subunit G 1 [Homo sapiens]	36	3	6	3	1	118	13.7	8.79				1.34871e+08	9.50075e+07					LVEMGPAGAQFLGPVIVEIPHFGSMR		5.56485e-09	0	1	4	1	325053668	0	2752.43			78000000				75.11
nucleophosmin isoform 1 [Homo sapiens]	36	8	45	8	1	294	32.6	4.78	2579367850	6.35458e+09	2.01488e+09	1.9348e+09		1.37585e+08				SFLINFIHTLENQR		1.1412e-07	0	1	1	2	149363636	0	1731.92			20000000				57.48
mitogen-activated protein kinase 14 isoform 1 [Homo sapiens]	36	10	16	1	1	360	41.5	5.88				3.92932e+07						LLNSELADALGGLLNR		5.44906e-08	0	1	1	1	24308436	0	1668.93			13000000				78.03
peptidyl-prolyl cis-trans isomerase FKBP11 isoform 1 precursor [Homo sapiens]	36	4	6	4	1	201	22.2	9.39		271581388				2.24377e+08				FFAFWGQDINNLTTPLECGR	1¡ÁCarbamidomethyl [C18]	2.56385e-06	0	1	1	1	194306651	0	2386.13			4400000				82.09
succinate-semialdehyde dehydrogenase, mitochondrial isoform 1 precursor [Homo sapiens]	36	13	46	13	1	548	58.6	8.09	7.63857e+07	9.2992e+08	1.09673e+08	1.48804e+09	1.75937e+08	2.37517e+08				LAQTLGLEVLGDIPLHLNIR		1.34495e-07	0	1	3	2	157384956	0	2185.27			59000000				63.35
synembryn-A [Homo sapiens]	36	14	20	14	1	537	60.3	5.33	6.02494e+07		4.50541e+07	4.58385e+07	4.48481e+07	860272				SGSAADTQAVADAVTYQLGFHSIELNEPPLVHTAASLFK		5.51429e-09	0	1	2	4	23110925	0	4056.03			550000000	10000000			38.43
nucleolar protein 58 [Homo sapiens]	36	15	29	15	1	529	59.5	8.92	186672603	1.8283e+08	1.24249e+08	1.70748e+08	1.04156e+08	1.83531e+07				QLFSSLFSGILK		8.75167e-05	0	1	2	1	13654237	0	1339.76			140000000				48.64
lupus La protein [Homo sapiens]	36	14	45	14	1	408	46.8	7.12	111492410	4.00839e+08	4.94833e+07	7.37309e+08	2.62782e+08	2.91038e+08				VVSHCLELGAASAHYIAGTMEDMTFAEQFVAQAGK	1¡ÁCarbamidomethyl [C5]	1.94896e-19	0	1	1	3	332078483	0	3739.76			92000000	470000000			137.54
transmembrane protein 43 [Homo sapiens]	36	9	29	9	1	400	44.8	8.13	3.75063e+07		6.29165e+07	104188523	1.98887e+08	8.57234e+07				SIDNGIFVQLVQANSPASLVGLR		4.1902e-12	0	1	3	2	56243522	0	2398.31			38000000				111.17
PREDICTED: RNA-binding protein 8A-like isoform 2 [Homo sapiens]	36	4	11	4	1	213	24	4.77			4.99163e+07	1.50863e+08		203047412				NQGGTCYLNSLLQTLHFTPEFR	1¡ÁCarbamidomethyl [C6]	6.99591e-06	0	1	1	1	41055953	0	2596.26			13000000				9.22
lanosterol 14-alpha demethylase isoform 1 precursor [Homo sapiens]	36	13	22	13	1	509	57.2	8.53	2.28833e+08	2.74825e+07		2.30371e+08		3.84179e+06				QAALGIMQMVEDTLIEHAHTKPLLPSQLVR		1.75732e-08	0	1	2	1	155969707	0	3339.79			37000000				52.08
eukaryotic translation initiation factor 3 subunit F [Homo sapiens]	36	9	21	9	1	357	37.5	5.45	2.63141e+08	7.25813e+06		1.37982e+08	2.87716e+08	1.26645e+08				DSHLTLLNQLLQGLR		7.52052e-09	0	1	1	1	11596859	0	1720.97			25000000				46.44
visinin-like protein 1 [Homo sapiens]	36	6	12	6	1	191	22.1	5.15	184629656	5.05458e+08	1.05219e+08	251253613		1.48113e+06				EHLLMALAGIDTLLIR		1.9537e-10	0	1	1	4	126012571	0	1779.02			170000000				89.7
26S proteasome non-ATPase regulatory subunit 7 [Homo sapiens]	36	8	20	8	1	324	37	6.77		1.35507e+08	2.63378e+08	1.05043e+07	1.20653e+08	2.22145e+08				EHLLMALAGIDTLLIR	1¡ÁOxidation [M5]	2.11018e-05	0	1	1	1	126012571	0	1795.01				15000000			13.3
extended synaptotagmin-1 isoform 1 [Homo sapiens]	36	29	78	29	1	1114	123.9	5.78	5.64441e+08	4.61802e+08	1.26477e+08	8.51718e+08	6.6268e+07	9.12685e+07				TSPDAFVQLALQLAHYK		6.86457e-09	0	1	2	2	73623030	0	1902.01			200000000				58.09
thioredoxin domain-containing protein 12 precursor [Homo sapiens]	36	5	13	5	1	172	19.2	5.4	6.99776e+07	3.3167e+07	1.76273e+07		1.72974e+08	180580876				ILNSPWIQVCNNFPLLIDCFPGTHNK	2¡ÁCarbamidomethyl [C10; C19]	1.55206e-06	0	1	3	1	98991773	0	3097.54			350000000				8.47
60S ribosomal protein L27 [Homo sapiens]	36	4	13	4	1	136	15.8	10.56		11715887	4.7575e+08		2.24681e+07	1.1015e+08				ANLLEIAPHLSAPLPIMLPVYK		1.11347e-08	0	1	1	1	285002233	0	2400.37			51000000				67.78
sideroflexin-1 [Homo sapiens]	36	10	23	9	1	322	35.6	9.07	3.33063e+08	7.28655e+08	5.83255e+08	1.77242e+08		8.81462e+07				LFDPINLVFPPGGR		5.20549e-05	0	1	3	1	240849531	0	1541.85			39000000				43.49
NADH dehydrogenase [ubiquinone] 1 beta subcomplex subunit 8, mitochondrial precursor [Homo sapiens]	36	5	14	5	1	186	21.8	6.8	7.63794e+06	1.1407e+07	1.19968e+07	296543028	1.15377e+08					DPDEPVLLEEPVVLALAEK		1.23105e-08	0	1	1	3	320202988	0	2076.11			2800000000				49.55
HSPE1-MOB4 protein [Homo sapiens]	36	9	76	3	1	261	29.7	6.16	4.72425e+07		9.69808e+07			2.89511e+07				ALTGSEDYLLLACDGFFDVVPHQEVVGLVQSHLTR	1¡ÁCarbamidomethyl [C13]	1.10641e-09	0	1	1	1	7661862	0	3885.95			9000000				44.26
acyl-CoA synthetase short-chain family member 3, mitochondrial precursor [Homo sapiens]	36	19	58	19	1	686	74.7	8.63	4.79407e+08	1.21941e+08	1.30596e+08	7.5343e+08	2.37807e+08	4.4066e+08				KEEQVISLGPQVAEGENVFGVCHIFASFNDTFVHVTDLSGK	1¡ÁCarbamidomethyl [C22]	6.41673e-11	0	1	1	1	68160922	1	4505.21			180000000				63.31
nucleosome assembly protein 1-like 4 [Homo sapiens]	36	9	20	8	1	375	42.8	4.69	3.60421e+08	1.26398e+08		2.86731e+08		65455412				ELAPAVSVLQLFCSSPK	1¡ÁCarbamidomethyl [C13]	9.1853e-12	0	1	1	4	11559929	0	1845.98			72000000	150000000			68.44
programmed cell death protein 5 [Homo sapiens]	36	5	8	5	1	125	14.3	6.04	1.02334e+08	7.71073e+07		1.18059e+08		196495740				LIILENTIYLFSK		4.51456e-06	0	1	1	1	116805327	0	1566.91			49000000				39.46
antithrombin-III precursor [Homo sapiens]	36	13	40	13	1	464	52.6	6.71	4.74984e+08	9.12337e+07		4.70091e+08	6.22224e+08	5.63792e+08				DLEVITSWFQSTVSK		4.4051e-07	0	1	1	1	5031633	0	1739.89			72000000				71.23
heterogeneous nuclear ribonucleoprotein A3 [Homo sapiens]	36	13	92	11	1	378	39.6	9.01	5.30219e+08	8.90928e+08	5.83346e+08	1.79976e+09	9.56574e+07	8.02682e+08				LTDFNFLMVLGK		5.3019e-08	0	2	3	1	20127450; 4506067	0	1397.75			99000000				93.43
ribosyldihydronicotinamide dehydrogenase [quinone] [Homo sapiens]	36	5	10	5	1	231	25.9	6.29	6.12863e+07	3.42089e+07	8.62167e+06	5.31575e+07						FEGLAFPVIVGHEAAGIVESIGPGVTNVKPGDK		7.83716e-14	0	1	1	25	71565152	0	3304.76			93000000	5300000000			66.12
C-Myc-binding protein [Homo sapiens]	36	2	9	2	1	103	12	5.91		119585502			2.21089e+08					NLVDFTFVENVVHGHILAAEQLSR		1.31226e-08	0	1	1	1	193211614	0	2708.42			38000000				53.19
60S ribosomal protein L23a [Homo sapiens]	36	7	12	7	1	156	17.7	10.45	2.04779e+07	8.30867e+07	8.66795e+08							IDYANLTGISVSSLSDSLFVLHVQR		1.24133e-11	0	2	3	2	124494238; 124494240	0	2734.44			72000000				98.92
V-type proton ATPase subunit d 1 [Homo sapiens]	36	8	11	8	1	351	40.3	5	8.61241e+07		8.63664e+07		2.42194e+07	1.86375e+08				DGHQSSHGDIFSHFFGDFGFMFGGTPR		4.91493e-07	0	1	1	2	7706495	0	2987.3			39000000				28.22
ferrochelatase, mitochondrial isoform a precursor [Homo sapiens]	36	10	20	10	1	429	48.6	8.72	5.90291e+07	7.48907e+07	5.68962e+07	7.32063e+07		2.00225e+08				FIQVCTQLQVLTEAFR	1¡ÁCarbamidomethyl [C5]	3.61381e-08	0	1	1	1	6912582	0	1953.03			24000000				62.41
importin subunit alpha-4 [Homo sapiens]	36	10	17	8	1	521	57.9	4.96			1.03381e+08	1.7173e+08	3.70791e+07	276808158				YGINTTDIFQTVDLWEGK		1.83279e-10	0	1	2	10	469608410	0	2100.03			8400000	17000000	1500000000	750000000	113.76
trans-L-3-hydroxyproline dehydratase [Homo sapiens]	36	7	9	7	1	354	38.1	6.68	1.79023e+07	25873774	3.45819e+07	7.61106e+06	16748868	1.43313e+08				FSPLTTNLINLLAENGR		5.71469e-12	0	1	1	1	4502303	0	1873.02			430000000				110.31
exportin-1 [Homo sapiens]	36	28	60	28	1	1071	123.3	6.06	8.87242e+07	1.51799e+08	4.74602e+07	4.36343e+08	1.05832e+08	1.12229e+08				YFKPGMPFDLMVFVTNPDGSPAYR		2.78332e-06	0	1	1	2	115298678	0	2749.32			8300000				53.43
src substrate cortactin isoform a [Homo sapiens]	36	15	29	15	1	550	61.5	5.4		1.66988e+08	2.178e+08	2.57456e+08		170730104				WSPELPVCAPIICPPPSIPTFATLR	2¡ÁCarbamidomethyl [C8; C13]	1.48046e-12	0	1	1	4	153266841	0	2819.46			1700000000	410000000			63.45
ras-related protein Rab-5B isoform 1 [Homo sapiens]	36	6	10	3	1	215	23.7	8.13	6.21372e+07			2.05354e+08						IFYFSVPPFAYEDIAR		2.59463e-07	0	1	1	2	52145310	0	1934.97			240000000				63.14
calnexin precursor [Homo sapiens]	36	18	84	18	1	592	67.5	4.6	1.6533e+09	7.10452e+07	412471727	4.46653e+09	3.58126e+08	460186996				HYLDQLNHILGILGSPSQEDLNCIINMK	1¡ÁCarbamidomethyl [C23]	1.09941e-10	0	1	2	1	91718899	0	3235.62			27000000				82.03
apoptosis-associated speck-like protein containing a CARD isoform b [Homo sapiens]	36	4	5	4	1	176	20	5.95	9.43677e+07			1.46066e+08						LLGFEWTDLSSWR		1.61427e-07	0	1	1	1	21361163	0	1609.8			210000000				79.54
ubiquitin thioesterase OTUB1 [Homo sapiens]	36	8	28	8	1	271	31.3	4.94	1.20483e+08	2.86047e+08	1.86622e+08	9.89338e+07	3.14502e+08	1.90826e+08				FFMPAWNLEIIGTYAQTEMGHGTHLR		3.72142e-12	0	1	2	1	30089972	0	3020.45							79.54
beta-hexosaminidase subunit beta preproprotein [Homo sapiens]	36	15	38	14	1	556	63.1	6.76	2.8485e+08	2.56683e+08	1.96885e+08	1.53561e+08	1.58259e+08	5.54311e+08				VVAGQIFLDSEESELESSIQEEEDSLK		1.49525e-09	0	1	2	2	19923669	0	3010.43			330000000	43000000			79.99
cell division cycle 5-like protein [Homo sapiens]	36	17	30	17	1	802	92.2	8.18	1.56717e+08	7.30805e+07	4.26226e+07	7.27196e+07		4.00699e+08				DIDIEDLEELDPDFIMAK		7.96586e-10	0	1	1	2	4503509	0	2120.99			320000000				69.66
E3 UFM1-protein ligase 1 [Homo sapiens]	36	26	52	26	1	794	89.5	6.79	1.32382e+08	2.51363e+08	1.58594e+08	1.66752e+08	1.14808e+08	4.7506e+07				ILGSLLSDSLFLEVK		1.01353e-07	0	1	4	1	196259770	0	1633.94			46000000				62.18
PDZ and LIM domain protein 5 isoform a [Homo sapiens]	36	13	39	13	1	596	63.9	8.21		2.09247e+08	2.44723e+08	1.86992e+08	2.84677e+07	2.43643e+08				ASPCDPTFILGCAPCNVICSVVFQK	4¡ÁCarbamidomethyl [C4; C12; C15; C19]	4.19359e-09	0	1	3	2	98991773	0	2840.32			540000000	330000000			57.34
retinol dehydrogenase 14 [Homo sapiens]	36	8	10	8	1	336	36.8	8.79	9.15647e+07	8.9378e+07	6.13343e+07	9.16827e+06		35096276				NILVGTTGPIMAQLLDNNLPR		3.95914e-08	0	1	3	1	283945558	0	2250.23			13000000				39.44
prefoldin subunit 2 [Homo sapiens]	36	4	10	4	1	154	16.6	6.58	2.95834e+08	45024528		2.38288e+08	1.55777e+08					NGPVEGAFSVYSDFLLYK		4.36158e-10	0	1	1	8	22538437	0	2005.99			49000000	390000000	890000000		75.53
regulator of microtubule dynamics protein 1 [Homo sapiens]	36	9	12	8	1	314	35.8	8.5	1.27226e+08		61221457	1.92279e+08		1.01607e+08				VLTILEQIPGMVVVADK		1.52825e-07	0	1	1	2	229093316	0	1825.05			130000000				52.19
shootin-1 isoform a [Homo sapiens]	36	18	35	18	1	631	71.6	5.33	1.77256e+08	1.82002e+07	2.53424e+08	2.31549e+08		1.72769e+08				LGPTLMCLLSTQFK	1¡ÁCarbamidomethyl [C7]	1.19448e-07	0	1	1	1	109150416	0	1608.85			24000000				84.35
migration and invasion enhancer 1 [Homo sapiens]	36	3	4	3	1	115	12.4	4.37				1.58121e+08						MRPTFLEIVNLLK		0.000229623	0	1	2	1	119395736	0	1573.91			6200000				28.64
macrophage migration inhibitory factor [Homo sapiens]	36	3	42	3	1	115	12.5	7.88	2.44616e+08	1.73385e+07		1.10794e+08	2.8862e+09	5.96174e+09				QENQEAVGGFFSQIGELYVVHHLWAYK		1.09244e-11	0	1	2	3	193211616	0	3149.55			640000000				71.71
peroxidasin homolog precursor [Homo sapiens]	36	35	76	35	1	1479	165.2	7.17	3.25899e+08	212015445	2.11024e+08	2.95236e+08	1.40799e+08	9.42547e+07				SYAVVGVPPDIMGIGPAYAIPVALQK		6.11353e-10	0	1	1	9	4501853	0	2626.43			150000000	1400000000			54.06
importin subunit beta-1 isoform 1 [Homo sapiens]	36	22	61	22	1	876	97.1	4.78	2.13022e+08	8.67676e+07	5.60222e+08	5.50888e+08	3.04613e+08	1.69011e+08				APFPLYALQVDPSTGLLIAAGGGGAAK		4.12082e-06	0	1	1	1	7019503	0	2555.39							25.77
sorting and assembly machinery component 50 homolog [Homo sapiens]	36	12	26	12	1	469	51.9	6.9	1.06815e+08	426507802		8.86162e+07	8.94116e+07	6.86593e+07				SMGGKEDLIWELLNQAQEHFGK		1.9537e-10	0	1	1	2	4557871	1	2530.24			27000000	7700000			63.65
mevalonate kinase [Homo sapiens]	36	7	18	7	1	396	42.4	6.46	3.51741e+08	1.41905e+08		1.69059e+08	2.28486e+07	1.69609e+08				VLGSSVPLEASVLVTIEPAGSVPALGVTPTVR		1.05328e-11	0	1	1	4	126012571	0	3115.76			37000000	380000000			62.89
sulfite oxidase, mitochondrial [Homo sapiens]	36	10	24	10	1	545	60.2	6.11	2.03227e+08		2.18649e+08	5.26513e+08	1.08159e+08	57717999				TIQTIALITYLMEHK		3.94816e-07	0	2	8	1	48255900; 192807323	0	1774.98			12000000				53.31
tropomyosin beta chain isoform 2 [Homo sapiens]	36	13	56	2	1	284	33	4.67			2756129538	1635150609						IIMTLAEDLLCSAAQNSR	1¡ÁCarbamidomethyl [C11]	1.40774e-07	0	1	1	2	327365361	0	2006			16000000				47.92
protein S100-A6 [Homo sapiens]	36	3	4	3	1	90	10.2	5.48		1.13507e+07		1.99567e+09						LNNLTFLYLDHNALESVPLNLPESLR		2.98113e-11	0	1	1	4	14916498	0	2995.59			130000000	1900000000			80.62
heterogeneous nuclear ribonucleoprotein U isoform a [Homo sapiens]	36	22	77	22	1	825	90.5	6	1.84486e+09	4.6424e+07	1.25474e+08	1.61588e+09	985763566	1.32969e+09				FSVPAGIVIPSFQALTAR		2.5782e-08	0	1	1	2	105990532	0	1874.05			290000000				81.65
gephyrin isoform 1 [Homo sapiens]	36	16	24	16	1	769	83.4	5.58	1.43701e+08		6.3469e+07	8.11886e+07	3.41448e+07	5.99238e+07				DDLITDLLNEAK		4.18234e-05	0	1	2	1	4502317	0	1359.7			48000000				53.03
translational activator GCN1 [Homo sapiens]	35	73	131	73	1	2671	292.5	7.43	1.68878e+08	1.08962e+08	2.06098e+08	192470767	8.40415e+07	1.8458e+08				KTDPWSLLAVLGAPVPSDLQAQR		1.12769e-06	0	1	1	2	67782311	1	2462.34			35000000				46.51
ubiquinone biosynthesis protein COQ7 homolog isoform 1 [Homo sapiens]	35	4	5	4	1	217	24.3	8.59	5.89206e+07	2.00986e+07	6.28992e+07							GIYETPAGTILYHAHLDIEAFTMDR		1.21214e-09	0	1	1	11	53759107	0	2834.38			57000000	230000000	530000000		73.56
keratin, type I cytoskeletal 9 [Homo sapiens]	35	14	22	14	1	623	62	5.24	9.89837e+06	2.99156e+07	5.01997e+07	1.94553e+07	9784526	5.31466e+06				TEYAVCGNPHLLEGSLSAFLPSLNLAPR	1¡ÁCarbamidomethyl [C6]	2.95644e-08	0	1	2	1	241896898	0	3026.54			6900000				22.29
UDP-glucuronosyltransferase 1-9 precursor [Homo sapiens]	35	12	43	8	1	530	59.9	7.9	3.3939e+08	2.70064e+08	254961860	811638430	2.67948e+08	1.47654e+08				GIYETPAGTILYHAHLDIEAFTMDR	1¡ÁOxidation [M23]	3.93701e-06	0	1	1	4	53759107	0	2850.38					40000000		35.74
protein NDRG3 isoform a [Homo sapiens]	35	7	10	7	1	375	41.4	5.31		2.77509e+07		2.84874e+07		8.74532e+07				VSIAELAQASNSLIAWGR		3.24794e-09	0	1	1	2	13027602	0	1886.01			82000000				81.32
diphosphoinositol polyphosphate phosphohydrolase 1 [Homo sapiens]	35	4	6	4	1	172	19.5	6.34		1.1337e+08		140379170	2.37634e+07					EAQEDELLALASIYDGDEFR		1.80318e-14	0	1	1	2	318067966	0	2284.06			25000000				141.22
protein phosphatase 1F [Homo sapiens]	35	9	20	9	1	454	49.8	5.1	9.56312e+07	1.46922e+08	1.26933e+08	9.17218e+07	1.20987e+08					FSTMPFLFCNINNVCNFASR	2¡ÁCarbamidomethyl [C9; C15]	6.24343e-11	0	1	1	1	148536825	0	2439.1			50000000				90.7
phosphoglycerate mutase 4 [Homo sapiens]	35	5	43	1	1	254	28.8	6.65					3.90721e+07					DLADELALVDVIEDK		7.56234e-11	0	1	5	10	260099723	0	1657.85			600000000	4700000000			92.64
UPF0317 protein C14orf159, mitochondrial isoform b [Homo sapiens]	35	13	22	13	1	621	66.9	6.87	8.95311e+07	9.57597e+07	1.44388e+08	4.63991e+06	1.39596e+07	1.04754e+08				NIANPTAMLLSASNMLR		3.6906e-09	0	1	3	2	28178821	0	1816.94			47000000				90.58
translation initiation factor eIF-2B subunit alpha [Homo sapiens]	35	10	16	10	1	305	33.7	7.33		1.64836e+07	5.193e+07	7.75036e+07	6.46729e+06	2.75827e+07				QLTLLGGPTPNTGAALEFVLR		1.34278e-13	0	2	5	3	55743098; 240255535	0	2168.21			7100000	500000000			102.96
glutamate--cysteine ligase regulatory subunit [Homo sapiens]	35	7	16	7	1	274	30.7	6.02	2.24351e+08	1.21443e+08	1.79575e+08	4.80286e+07						LEAVLSTIFYQLNK		1.20208e-06	0	1	12	2	42718005	0	1638.91			55000000				54.42
hexokinase-1 isoform HKI-ta/tb [Homo sapiens]	35	24	28	21	1	921	102.7	6.76	6.60415e+07	1.091e+08	9.62767e+07	1.10502e+08	2.44551e+07	3.15714e+07				LSLNEEGIPHNPMVNAGAIVVSSLIK		2.33842e-09	0	1	1	1	20336214	0	2702.45			65000000				43.03
histone H2A type 2-A [Homo sapiens]	35	4	59	2	1	130	14.1	10.9			8.97376e+09	2642916528						KDGALHMIGSLAEILLK		0.000110904	0	1	1	1	5453998	1	1809.03							39.66
BTB/POZ domain-containing protein KCTD12 [Homo sapiens]	35	9	21	9	1	325	35.7	5.64	3.46022e+08	3.78227e+08	2.49134e+08	3.65164e+08	2.37021e+07	2.29972e+08				FKPDCVNVEEVLPHWLSWLPLHEDK	1¡ÁCarbamidomethyl [C5]	3.42202e-05	0	1	1	2	24797086	0	3087.54			59000000				15.02
regulator of microtubule dynamics protein 2 isoform 2 [Homo sapiens]	35	12	19	12	1	410	47.4	6.54	1.33521e+08	234832593	1.31781e+08	304255444	8.49892e+07	2.67128e+07				GVYIIGSSGFDSIPADLGVIYTR		6.29557e-14	0	1	1	8	55770836	0	2400.24			11000000	1300000000	68000000		102.15
RNA 3'-terminal phosphate cyclase isoform a [Homo sapiens]	35	8	17	8	1	379	40.7	8.34		8.15719e+07	5.89609e+07	1.18598e+07	7.5834e+07					NFMVINSVAFDHADPSIFTVLTAK		4.83555e-11	0	1	1	5	115527117	0	2637.34			640000000	660000000			91.47
synaptobrevin homolog YKT6 [Homo sapiens]	35	5	11	5	1	198	22.4	6.92		7930650	5.33616e+07	4.19793e+07	50725629	4.20348e+07				ILLLEQFFLPHSR		1.43367e-07	0	1	1	2	60499001	0	1612.92			45000000				59.48
high mobility group protein B1 [Homo sapiens]	35	10	50	9	1	215	24.9	5.74	6.165e+06	1.36015e+09	9.06744e+08	959910485	868667					VMCFHPWSDVTLPLMSVPEIR	1¡ÁCarbamidomethyl [C3]	1.19256e-13	0	1	2	2	22165416	0	2514.23			530000000				91.09
matrin-3 isoform a [Homo sapiens]	35	22	66	22	1	847	94.6	6.25	2.87502e+08	2.64125e+08	1.91352e+08	7.12822e+08	2.55372e+08	3.03397e+08				GVMLAVDAVIAELKK		1.00991e-09	0	1	1	4	41399285	1	1556.91			26000000	780000000			96.05
beta-2-microglobulin precursor [Homo sapiens]	35	3	14	3	1	119	13.7	6.52			3.05987e+08	7.5711e+08	1.98999e+09					QSPEHNLTHPELSVAVEMLSSVALINR		1.56379e-12	0	1	1	2	4506787	0	2971.53			51000000	160000000			67.08
H/ACA ribonucleoprotein complex subunit 2 isoform a [Homo sapiens]	35	3	6	3	1	153	17.2	8.22				2.57898e+07	1.23225e+08	1.56859e+08				LSQYLDSSQVKPLFQFFVPDALNDR		1.47756e-08	0	1	1	1	54607053	0	2927.49			87000000				55.89
ATP synthase mitochondrial F1 complex assembly factor 2 [Homo sapiens]	35	7	17	7	1	289	32.8	7.09	7.98366e+07	8.45976e+07	1.77236e+08	241831456	2.53823e+07	3.38038e+07				QVLSSLLSGALAGALAK		4.27401e-06	0	1	1	1	258547124	0	1598.95			17000000				54.03
nodal modulator 2 isoform 1 precursor [Homo sapiens]	35	30	57	30	1	1267	139.4	5.76	1.16345e+08	2.04166e+08	1.92688e+08	1.43228e+08	1.18402e+08	5.80669e+07				LIDALIENFLQPSK		2.64242e-07	0	1	1	1	31377548	0	1600.89			46000000				46.08
mitogen-activated protein kinase 14 isoform 2 [Homo sapiens]	35	10	17	1	1	360	41.3	5.78	5.19076e+07									NFLLLINSLASK		1.87419e-05	0	1	1	1	4504503	0	1332.79			160000000				52.35
cytoplasmic dynein 1 heavy chain 1 [Homo sapiens]	35	123	248	123	1	4646	532.1	6.4	3.91189e+08	4.05317e+08	2.79055e+08	4.05242e+08	2.98314e+08	3.13545e+08				QVEEAMLAVLHTVLLHR		3.00255e-07	0	1	1	2	149158714	0	1959.08			7000000				23.51
glycogen [starch] synthase, liver [Homo sapiens]	35	20	41	19	1	703	80.9	6.83	1.77039e+08	9.1494e+07	1.77173e+07	4.89109e+08	6.90044e+07	8.053e+07				YLDGWNAIFSFGK		1.35243e-09	0	1	1	1	4503211	0	1517.74			880000000				104.75
phosphatidylinositol-binding clathrin assembly protein isoform 1 [Homo sapiens]	35	13	30	13	1	652	70.7	7.9	1.22176e+08	2.62487e+08	3.19147e+07	2.9686e+08	4.79826e+07	3.39827e+07				YYALCGFGGVLSCGLTHTAVVPLDLVK	2¡ÁCarbamidomethyl [C5; C13]	1.56506e-09	0	1	1	2	47132595	0	2910.49			830000000				45.93
ovarian cancer-associated gene 2 protein [Homo sapiens]	35	4	8	4	1	227	24.4	6.89		4.86934e+07		60968386	3.28734e+07					LAACVNLIPQITSIYEWK	1¡ÁCarbamidomethyl [C4]	9.05152e-10	0	1	3	3	62198241	0	2119.13			340000000				49.08
septin-7 isoform 1 [Homo sapiens]	35	13	34	12	1	437	50.6	8.63	330173408	1.13927e+08	2.06544e+08	1.35794e+09	749449308	3.42328e+07				LEILTNLANEANISTLLR		4.28269e-10	0	1	2	1	32484979	0	1998.12			29000000				107.01
aminomethyltransferase, mitochondrial isoform 1 precursor [Homo sapiens]	35	9	16	9	1	403	43.9	8.57		531742023	9.02206e+07	1.82934e+08	1.04223e+08	3.28434e+07				SSSGTPDLPVLLTDLKIQYTK	1¡ÁAcetyl [N-Term]	4.54007e-05	0	1	1	1	21361176	1	2318.25			14000000				43.94
COP9 signalosome complex subunit 3 isoform 1 [Homo sapiens]	35	9	15	9	1	423	47.8	6.65	1.35297e+08	2.16716e+08		6.97243e+07	92745405					AIGPHDVLATLLNNLK		7.29715e-08	0	1	1	2	54112117	0	1688.97			46000000				57.31
tRNA (cytosine(34)-C(5))-methyltransferase isoform 1 [Homo sapiens]	35	19	26	19	1	767	86.4	6.77	5.23024e+07	1.00999e+08	5.7323e+07	1.1483e+08	9.705e+07					SPVTLLAAVMSLPEEHNK		1.22325e-09	0	1	1	3	31652249	0	1936.02			60000000	40000000			74.28
nucleolar protein 56 [Homo sapiens]	35	15	22	15	1	594	66	9.19	1.38641e+08	3.91965e+07	4.34464e+07	2.3412e+08	8.54599e+07	7.16053e+07				LFYLALPPTVYEAVTK		1.53796e-06	0	1	2	2	109389365	0	1825.01			210000000				26.57
double-stranded RNA-binding protein Staufen homolog 1 isoform b [Homo sapiens]	35	14	26	14	1	577	63.1	9.44	3.00706e+07	7.51274e+07	1.36036e+08	1.51083e+08	1.71322e+08	3.69182e+07				LLQMPLFSDVLLTTSEKPQFK		2.65917e-06	0	1	1	1	31543452	0	2435.33			38000000				37.35
COMM domain-containing protein 4 [Homo sapiens]	35	4	5	4	1	199	21.8	7.31	4.48978e+07				3.75656e+07					EIWHYQYLSWPDHGVPSEPGGVLSFLDQINQR		1.3535e-06	0	1	3	1	18104993	0	3767.82			52000000				34.22
stress-induced-phosphoprotein 1 [Homo sapiens]	35	19	54	19	1	543	62.6	6.8	1.25625e+08	6.40155e+08	6.21674e+08	3.14068e+08	3.46848e+08	6.62549e+08				MVVPVAALFTPLK		4.32543e-07	0	1	1	1	38202214	0	1385.82			900000000				78.51
AP-1 complex subunit mu-1 isoform 1 [Homo sapiens]	35	10	19	10	1	435	49.8	7.61	7.64266e+07	9.39701e+07	9.2625e+07	156711185		1.15954e+08				FFADLLDYIK		4.33771e-05	0	1	1	1	4504483	0	1244.66			290000000				54.07
general transcription factor II-I isoform 1 [Homo sapiens]	35	24	41	24	1	998	112.3	6.39	2.80156e+08	2.75669e+08	1.43661e+08	2.44803e+08	8.94978e+07	3.72234e+07				FVPYYDIFMPSLK		2.04084e-06	0	2	3	2	45331213; 24797086	0	1619.82			190000000				44.09
PREDICTED: POTE ankyrin domain family member I-like [Homo sapiens]	35	8	202	1	0	347	38.9	5.82		16573721								SVNEVMEWMNNVMNAQAK		2.71577e-07	0	1	1	1	42544159	0	2094.94			42000000				36.08
bcl2 antagonist of cell death [Homo sapiens]	35	3	4	3	1	168	18.4	7.15		1.26627e+07			1.4563e+07					QAGSDRPFTLDDLQYMIFHTPFCK	1¡ÁCarbamidomethyl [C23]	1.74619e-09	0	1	2	3	5031751	0	2887.35			140000000				48.07
40S ribosomal protein S13 [Homo sapiens]	35	5	22	5	1	151	17.2	10.54	5.89704e+07	3.97845e+08		5.02858e+06	1.98122e+08	9.15529e+08				LHDAIVEVVTCLLR	1¡ÁCarbamidomethyl [C11]	7.13956e-10	0	2	7	2	510937025; 510937027	0	1637.9			82000000				96.97
heterogeneous nuclear ribonucleoprotein U-like protein 2 [Homo sapiens]	35	20	42	20	1	747	85.1	4.91	5.1208e+08	6.65375e+08	1.68581e+08	3.3605e+08		3.57776e+08				VGWLVEWQDYKPVEYTAVSVLAGPR		5.29762e-11	0	1	3	1	13129010	0	2862.48			41000000				67.21
protein S100-A10 [Homo sapiens]	35	4	25	4	1	97	11.2	7.37		3498983827	9.3831e+08	1.46009e+07	739955752	1.67199e+07				MLLQVLQALPAQGESFTTLAR		1.73653e-07	0	1	1	1	110618253	0	2287.25			30000000				52.5
eukaryotic translation initiation factor 3 subunit M [Homo sapiens]	35	9	28	9	1	374	42.5	5.63	9.5761e+07		1.66326e+08	1.34109e+08		194202340				FEALAAHDALVELSGAMNTTACSLMK	1¡ÁCarbamidomethyl [C22]	9.45116e-19	0	1	1	11	19743875	0	2751.32			820000000	2300000000			147.82
double-strand-break repair protein rad21 homolog [Homo sapiens]	35	14	18	14	1	631	71.6	4.65		4.28332e+07	5.17016e+07	1.26727e+08		1.00399e+07				GALVLGYEGWLAGYQMNFETAK		1.24478e-12	0	1	1	12	4507879	0	2418.18			21000000	87000000			80.8
60S ribosomal protein L5 [Homo sapiens]	35	9	30	9	1	297	34.3	9.72	5.76396e+08	2.08038e+08	7.0524e+08	2.63931e+08						LGEIQVVDAASLLAPLPQVQAVTISHIR		5.21624e-12	0	1	1	1	110431350	0	2938.67			20000000				92.71
pyrroline-5-carboxylate reductase 3 [Homo sapiens]	35	7	18	7	1	286	29.9	8.1	1.83967e+08	4.29219e+07	111722011	79414322	5.38986e+07	8.99257e+07				LTSFIGAIAIGDLVK		2.63501e-06	0	1	1	2	5453603	0	1517.89			430000000				53.73
transcription factor BTF3 isoform A [Homo sapiens]	35	3	9	3	1	206	22.2	9.38				1.31338e+08	1.9904e+08	135223617				MALIQMGSVEEAVQALIDLHNHDLGENHHLR		4.17522e-14	0	1	3	5	4506243	0	3490.73			820000000	26000000			97.05
mitochondrial fission 1 protein [Homo sapiens]	35	5	30	5	1	152	16.9	8.79				768934984	1.78302e+08	5.68885e+08				FWLADCHQVLETVGLATQLYR	1¡ÁCarbamidomethyl [C6]	3.31962e-07	0	1	4	2	325053668	0	2520.27			80000000				51.01
mitochondrial import receptor subunit TOM70 [Homo sapiens]	35	15	44	15	1	608	67.4	7.12	5.91555e+08	3.44472e+08	2.37796e+08	8.47339e+07	1.74566e+08	6.00701e+07				DHILLFNDAHFLMASLGAHDPQTTQELLTTLR		9.72136e-16	0	1	1	2	116812608	0	3618.84			120000000				86.17
aspartyl/asparaginyl beta-hydroxylase isoform a [Homo sapiens]	35	19	42	19	1	758	85.8	5.01	1.94832e+08	2.09415e+08	2.47009e+08	5.10667e+08	2.13065e+08	5.41114e+07				DKHPDLPLAVYHVSGEFAMLWHGAQAGAFDLK		3.04694e-09	0	1	1	1	189083849	1	3520.75			120000000				43.6
cytochrome P450 2D6 isoform 1 [Homo sapiens]	35	13	37	13	1	497	55.7	7.25	8.4337e+07	3.69088e+08	3.8552e+08	4.50965e+08	5.5636e+08	5.96662e+08				TFEQLHSTIGHQALEDILPFLLK		6.04122e-09	0	1	1	2	54607053	0	2650.42			66000000				47.5
syntaxin-12 [Homo sapiens]	35	7	14	7	1	276	31.6	5.59	1.54205e+08	3.79882e+07	5.12622e+07	1.09916e+08		1.21345e+08				LEVGIQAMEHLIHVLQTDR		1.53977e-13	0	1	1	5	4505541	0	2202.17			240000000	53000000			108.18
cytoplasmic dynein 1 light intermediate chain 2 [Homo sapiens]	35	12	16	11	1	492	54.1	6.38	4.75023e+07	9.1382e+06	1.28207e+08	7.85689e+07	9070158	4.59082e+07				TTIEKPVWLGFLGPIIK		5.66735e-09	0	1	1	2	4557485	0	1912.13			210000000				64.98
DNA fragmentation factor subunit alpha isoform 1 [Homo sapiens]	35	9	12	9	1	331	36.5	4.79		5.60858e+07		6.61627e+07	3.20586e+06	71544021				IIGFGSALLEEVDPNPANFVGAGIIHTK		2.14633e-11	0	2	2	3	338827685; 27477041	0	2879.53			110000000	430000000			79.32
heat shock-related 70 kDa protein 2 [Homo sapiens]	35	18	83	8	1	639	70	5.74	1.72212e+08	77273536			1.07726e+08	1.09902e+08				KDFVSEQLTSLLVNGVQLPALGENK		1.26974e-06	0	1	1	1	15149476	1	2699.46			34000000				35.39
COP9 signalosome complex subunit 4 isoform 1 [Homo sapiens]	35	11	16	11	1	406	46.2	5.83	1.65612e+08	1.15398e+08	4.45212e+07		3.11612e+07	4.24198e+07				TLEPYPLVIAGEHNIPWLLHLPGSGR		8.16987e-06	0	1	1	3	304284846	0	2879.56			120000000				54.25
dihydropyrimidine dehydrogenase [NADP(+)] isoform 1 [Homo sapiens]	35	26	47	26	1	1025	111.3	7.05	1.57252e+08	1.32685e+08	1.96285e+08	9.60265e+07	6.22102e+07	6.64841e+07				QNVDVWLWQLEGSSVVTMGGR		1.0864e-09	0	1	1	2	188497625	0	2361.17			9700000	33000000			55.09
heat shock 70 kDa protein 1-like [Homo sapiens]	35	18	101	4	1	641	70.3	6.02	6.33285e+06	1.3911e+08	1.83984e+07		924296	29043998				GFPEISFQPSSAVVVTWESVAPYQGPSR		3.12284e-08	0	1	1	2	115298674	0	3022.49			3900000	69000000			57.14
40S ribosomal protein S8 [Homo sapiens]	35	6	20	6	1	208	24.2	10.32	1.07665e+09		1.8606e+08	1.23447e+08		5.97225e+08				AGHFFDLPDFLSWK		1.66458e-05	0	1	3	2	164663830	0	1679.82			42000000	33000000			44.2
tubulin gamma-1 chain [Homo sapiens]	35	10	18	10	1	451	51.1	6.14		3.27783e+07	4.27936e+07	6.42505e+07	5.14811e+07	1.28857e+08				HEPVGVCGQIIPWNFPLVMQGWK	1¡ÁCarbamidomethyl [C7]	1.10729e-06	0	1	1	1	25777730	0	2692.35			67000000				32.09
histone-binding protein RBBP4 isoform a [Homo sapiens]	35	8	20	5	1	425	47.6	4.89			7.70522e+07	1.82537e+08		247494540				ILGLGDLGVYGMGIPVGK		8.23915e-09	0	1	2	1	4505145	0	1758.98			170000000				59.19
secernin-2 isoform 1 [Homo sapiens]	35	10	21	10	1	425	46.6	5.67	4.52372e+08	1.19591e+08	3.15956e+08	1.02047e+08	1.53672e+08					LQLDYVDLYLLHFPMALKPGETPLPK		2.16873e-05	0	1	1	1	325652083	0	3011.63			1100000000				36.04
protein DDI1 homolog 2 [Homo sapiens]	35	7	10	7	1	399	44.5	5.05	6.66517e+07	147610519		3.80183e+08						GLFYIHGGGWCVGSAALSGYDLLSR	1¡ÁCarbamidomethyl [C11]	6.1569e-06	0	1	1	2	68299767	0	2656.3			28000000				32.6
V-type proton ATPase subunit H isoform 1 [Homo sapiens]	35	12	15	12	1	483	55.8	6.48	1.16401e+08	9.7979e+07	4.93078e+07	4.22685e+07						YIFPTLDKPSVVSLQNLIVR		3.27772e-09	0	1	3	1	253735775	0	2302.32			7100000				77.19
NEDD8-activating enzyme E1 catalytic subunit isoform 1 [Homo sapiens]	35	9	12	9	1	463	51.8	5.45	6.07075e+07		6.12709e+07		1.87846e+08	2.3338e+07				VAHILNISPPLNLNPVWFK		3.99543e-08	0	1	1	2	40254986	0	2172.23			300000000				32.42
major histocompatibility complex, class I, B precursor [Homo sapiens]	35	9	48	2	1	362	40.4	5.85		6.27098e+08		1.68352e+08						GGETVMVNAAAGAVGSVVGQIAK		1.67158e-13	0	1	2	16	226059159	0	2086.1			110000000	950000000	28000000		101.28
ATP synthase subunit delta, mitochondrial precursor [Homo sapiens]	35	3	17	3	1	168	17.5	5.49				903099634	574957					LGLVPVSEASIIIAVSSAHR		4.3065e-12	0	1	1	1	4758732	0	2019.16			89000000				103.79
mannose-1-phosphate guanyltransferase alpha [Homo sapiens]	35	10	17	10	1	420	46.3	7.21	1.78153e+08	1.48858e+07	1.31349e+08	3.32494e+08		340483801				GVFVQSVLPYFVATK		0.000202192	0	1	1	3	7705855	0	1654.92			320000000	31000000			27.37
ATP-dependent DNA helicase Q1 [Homo sapiens]	35	17	32	17	1	649	73.4	7.88	2.03575e+08	8.16477e+07	1.19057e+08	1.48834e+08	5.87084e+07	4.98459e+07				IVAAGCIPLTLGGDHTITYPILQAMAK	1¡ÁCarbamidomethyl [C6]	1.50563e-05	0	1	1	1	37537722	0	2824.51			210000000				27.55
NADH dehydrogenase [ubiquinone] iron-sulfur protein 3, mitochondrial precursor [Homo sapiens]	34	8	28	8	1	264	30.2	7.5	3.19878e+08	6.58365e+07	4.36835e+08	7.0316e+07	1.54721e+08	174118705				QLFHGTPVTIENFLNWK		1.07355e-08	0	1	2	2	55953123	0	2044.07			110000000				53.47
transmembrane emp24 domain-containing protein 9 precursor [Homo sapiens]	34	9	26	8	1	235	27.3	8.02	2.74002e+08	1.64452e+08	6.26664e+08	235405455						VITLFLPQCGECTSCLNSEGNFCIQFK	4¡ÁCarbamidomethyl [C9; C12; C15; C23]	1.47347e-07	0	1	2	4	156523966	0	3222.47			190000000				43.66
ras-related protein Rap-2b [Homo sapiens]	34	4	8	1	1	183	20.5	4.81		1.17451e+08								VIVTGAAPMSTSVMTFFR		6.88913e-07	0	1	2	1	42794756	0	1914.98			59000000				51.9
myeloid cell nuclear differentiation antigen [Homo sapiens]	34	13	17	13	1	407	45.8	9.76	6.51645e+07	2.7167e+07	6.13918e+07	11258619		6.16832e+07				WFATTDWIAIYQR		5.11184e-08	0	2	10	1	4506055; 33636738	0	1670.83			180000000				84.67
nudC domain-containing protein 2 [Homo sapiens]	34	4	7	4	1	157	17.7	5.07		1.43178e+08		1.00882e+08						GCQLLVYPGAFNLTTGPAHWELLQR	1¡ÁCarbamidomethyl [C2]	5.71469e-12	0	1	1	2	9910460	0	2841.45			340000000	520000000			68.65
tropomyosin alpha-3 chain isoform 1 [Homo sapiens]	34	13	38	4	0	285	32.9	4.72			1.74272e+08	4.54128e+08						SELLVEQYLPLTEEELEK		3.71412e-08	0	1	1	2	34577059	0	2162.11			1600000000				38.43
Na(+)/H(+) exchange regulatory cofactor NHE-RF1 [Homo sapiens]	34	9	26	9	1	358	38.8	5.77	2.19462e+07	2.8429e+07	1.38983e+08	9.9023e+08						TLGEDDPWLDDTAAWIER		7.65286e-12	0	1	1	1	10863889	0	2102.97			98000000				98.28
translational activator of cytochrome c oxidase 1 [Homo sapiens]	34	8	12	8	1	297	32.5	8.13		2.86271e+08	6.08818e+07	2.30905e+08		7.3612e+07				IVGCTHITAQTAVLMETLGALGAQCR	2¡ÁCarbamidomethyl [C4; C25]	3.41176e-07	0	1	4	1	24308043	0	2771.4			25000000				30.86
ATPase family AAA domain-containing protein 3A isoform 2 [Homo sapiens]	34	19	30	7	1	586	66.2	9.25	8.57323e+07	182595568	5.59344e+07		2.28741e+08	3.20487e+07				SVPLAATSMLITQGLISK		1.19022e-09	0	1	4	3	269914128	0	1830.04			720000000				88.66
ras-related protein Rab-8A [Homo sapiens]	34	6	17	2	1	207	23.7	9.07		4.73948e+07		89473704	243275836					FVDILTNWYVR		1.74756e-06	0	1	1	1	94721241	0	1425.75			93000000				70.23
60S ribosomal protein L7 [Homo sapiens]	34	8	15	8	1	248	29.2	10.65	2.24212e+08	2.43926e+08	3.83846e+08	377684461	83969352					LKPAFIKPYGTVTAANSSFLTDGASAMLIMAEEK		5.41018e-12	0	1	1	4	4504327	0	3572.84			110000000	280000000			54.56
selenocysteine-specific elongation factor [Homo sapiens]	34	17	26	17	1	596	65.3	8.35	5.57665e+07	2.48241e+07	7.65638e+07	32868062	5.15422e+07	5.29786e+07				FYAFNPLAGGLLTGK		2.26086e-10	0	1	1	4	41152114	0	1568.85			7300000000	190000000			88.8
AP-3 complex subunit mu-1 [Homo sapiens]	34	9	14	9	1	418	46.9	6.93	17139792	2.10196e+07			8.29248e+07	1.05104e+08				LWHIMNEILDLR		7.16516e-08	0	1	1	1	92091572	0	1552.83			12000000				55.48
cocaine esterase isoform 1 [Homo sapiens]	34	15	76	15	1	623	68.9	6.49	7.57971e+08	9.07672e+08	464343201	1.07302e+09	3.3683e+08	1.13722e+09				IFGLSVLVPPHIVGENTLEDVK		6.41983e-05	0	1	1	1	118572606	0	2376.32			24000000				13.63
double-strand break repair protein MRE11A isoform 1 [Homo sapiens]	34	17	23	17	1	708	80.5	5.9	2.83485e+08		4.38729e+07	8.20648e+07	3.30942e+07	80634570				TAFDDAIAELDTLNEDSYK		5.49902e-08	0	1	1	6	21464101	0	2130.97			3600000000				72.51
transcription factor BTF3 homolog 4 isoform 1 [Homo sapiens]	34	3	5	3	1	158	17.3	6.35				2.26884e+08		1.66362e+08				KLEEIIHQITNVEALIAR		2.15826e-13	0	1	2	3	289547212	1	2090.2			77000000				98.16
cytochrome b-c1 complex subunit 8 [Homo sapiens]	34	3	7	3	1	82	9.9	10.08		3.76681e+08		153586911		7.44744e+07				FQYLLCVLSYDPTK	1¡ÁCarbamidomethyl [C6]	3.23895e-08	0	1	1	1	4507653	0	1746.88			44000000				58.37
band 4.1-like protein 2 isoform a [Homo sapiens]	34	24	48	3	1	1005	112.5	5.44	266867181		3.80753e+07	2.99778e+06						LSEEEILENPDLFLTSEATDYGR		6.27814e-13	0	1	2	2	426214088	0	2641.25			70000000				104.97
calcineurin subunit B type 1 [Homo sapiens]	34	3	5	3	1	170	19.3	4.81		63940285		65501324	1.60786e+07					SPPILPPHLLQVILNK		1.81761e-07	0	1	3	5	410171299	0	1779.09			230000000				29.76
prefoldin subunit 6 [Homo sapiens]	34	5	5	5	1	129	14.6	8.88		9.00016e+07	4.54332e+07			5.82943e+07				VVSSVLQLGNIVFK		3.69338e-06	0	1	4	2	13124879	0	1502.89							37.87
eukaryotic translation initiation factor 3 subunit J [Homo sapiens]	34	7	13	7	1	258	29	4.83	2.59326e+08		2.39386e+07	3.7371e+08						ICKPLHELIMQLLEETPEEK	1¡ÁCarbamidomethyl [C2]	4.3495e-09	0	1	1	2	4505585	0	2450.27			13000000				39.95
phosphoacetylglucosamine mutase isoform 4 [Homo sapiens]	34	14	36	14	1	566	62.3	6.28	2.33703e+08	132705084	1.79451e+08	2.45999e+06	4.77449e+07	2.30943e+08				AVTHAIPALQPIVHDLFVLR		6.30385e-05	0	1	1	2	90903231	0	2210.28			4200000				25.65
peroxisomal biogenesis factor 5 isoform a [Homo sapiens]	34	14	17	14	1	654	72.2	4.51	7.8429e+07	5.68464e+07	3.45745e+07	72530634	4.21902e+07	3.90646e+07				LDNLHSCFCALQALIDSCAGPGSLATEPHVR	3¡ÁCarbamidomethyl [C7; C9; C18]	4.51643e-16	0	1	1	3	156416028	0	3409.61			150000000	200000000			111.77
protein FAM98C [Homo sapiens]	34	8	8	8	1	349	37.3	7.18	4.46493e+07		2.18968e+07	92277180	9579917	4.41128e+07				LQSGLVWTNCWLIR	1¡ÁCarbamidomethyl [C10]	6.00777e-07	0	1	3	2	12007648	0	1745.92			120000000				51
putative pre-mRNA-splicing factor ATP-dependent RNA helicase DHX15 [Homo sapiens]	34	22	44	21	1	795	90.9	7.46	1.31255e+08	4.34731e+07	1.52799e+08	4.00907e+08	1.41757e+07	2.49081e+08				LGLLGLANSLAIEGR		1.50356e-11	0	1	3	3	4504505	0	1496.88				560000000			101.08
lanC-like protein 1 [Homo sapiens]	34	9	23	9	1	399	45.3	7.75		1.79984e+08	2.21117e+08	3.95341e+08	3.5142e+08					LLEVIPSQYSSPTTIATVMNLSK		7.37853e-12	0	2	2	5	261878539; 68989263	0	2492.33			620000000	340000000			92.34
cytochrome P450 2C9 precursor [Homo sapiens]	34	15	100	7	1	490	55.6	7.91	1.09443e+08	4.51652e+08	6.26784e+08	1.23173e+08	2909417242	8.60565e+07				NYNMYIFPVHWQFGQLDQHPIDGYLSHTELAPLR		1.04167e-07	0	1	1	1	4507171	0	4099.99			51000000				45.71
26S proteasome non-ATPase regulatory subunit 10 isoform 1 [Homo sapiens]	34	5	16	5	1	226	24.4	6.1	7.99767e+07	7.76087e+07		708566283	36625604	2.74322e+07				YFAPWVGVAEDPVTGSAHAVLSSYWSQHLGK		1.57941e-09	0	1	2	3	62177133	0	3359.65			970000000				53.96
bleomycin hydrolase [Homo sapiens]	34	10	23	10	1	455	52.5	6.27	9.78023e+07	2.2036e+07	1.11862e+08	1.01924e+08	1.5778e+08	1.93228e+07				LEAYQHLFYLLQTNPTYLAK		2.67406e-08	0	1	1	2	4506787	0	2426.28			150000000				37.79
prenylcysteine oxidase 1 precursor [Homo sapiens]	34	12	34	12	1	505	56.6	6.18	6.66542e+07	4.10111e+08	2.38923e+08	1.08588e+08	1.51164e+08	484838267				GATVADSLDEQEAAFESVFVETNK		6.24848e-08	0	1	1	1	4505723	0	2557.19			4100000				32.25
BH3-interacting domain death agonist isoform 1 [Homo sapiens]	34	5	9	5	1	241	26.8	7.08	4.20967e+08		5.7256e+07	4.91535e+08						LFEMVLGPAAYNVPLPK		2.85046e-08	0	2	3	2	154354962; 154354966	0	1859.01			450000000				66.56
CYP3A7-CYP3AP1 readthrough [Homo sapiens]	34	19	53	9	1	535	61.5	8.98	5.47687e+07			4.74539e+08	1.32564e+08					EGSAFEDDDMLVSTTTSNLLLESEQSTSNLNEK		3.16263e-06	0	1	1	1	5453994	0	3604.63							12.13
SUN domain-containing protein 2 isoform a [Homo sapiens]	34	16	24	16	1	738	82.5	6.47	1.05444e+08	1.98876e+06	1.08629e+08	6.68767e+07	1.62111e+08	9.24056e+07				FAVSQMSALLDSAHLLASSTQR		2.70607e-09	0	1	2	1	387849337	0	2333.19			51000000				67.27
actin-related protein 2 isoform b [Homo sapiens]	34	11	67	11	1	394	44.7	6.74	1.82148e+09	8.82432e+07	5.21818e+08	7.2771e+08	5.87516e+08	2.28326e+08				QVTITGSAASISLAQYLINAR		4.74425e-14	0	1	1	2	222352151	0	2177.19			40000000				130.73
myosin phosphatase Rho-interacting protein isoform 1 [Homo sapiens]	34	26	38	26	1	1038	118	6.39	3.65885e+07	1.1719e+08	1.37783e+08	1.28089e+08	2.18136e+07	6.11302e+07				ILGGVISAISEAAAQYNPEPPPPR		7.26519e-13	0	1	1	7	51599151	0	2447.29			1200000000				95.71
tyrosine-protein phosphatase non-receptor type 6 isoform 3 [Homo sapiens]	34	15	17	15	1	624	70.1	7.9		9.61945e+07	1.543e+08	53247766	1.57606e+08	1.05002e+08				LDYFLLSHSLLPALCDSK	1¡ÁCarbamidomethyl [C15]	1.70848e-11	0	1	1	2	346644849	0	2092.08			400000000				66.73
kallistatin precursor [Homo sapiens]	34	13	26	13	1	427	48.5	7.75	8.74673e+07		3.96121e+07	1.36931e+08	1.92658e+08	60998706				ILQAVNFPFLVR		0.000156738	0	1	8	1	33636738	0	1416.84			54000000				49.31
kynurenine 3-monooxygenase [Homo sapiens]	34	13	24	13	1	486	55.8	9.03	2.15651e+08	1.95915e+08	1.44304e+08	1.35894e+08	2.09787e+08	1.60074e+08				VYIGSFWSQPLLVPDNR		8.43076e-14	0	1	1	3	21361462	0	1991.04				220000000			108.87
protein FAM98B isoform 1 [Homo sapiens]	34	10	24	7	1	433	45.5	8.69	4.28295e+07	3.42366e+08	1.05547e+07	1.46166e+08	4.66137e+07					SVPAFIDISEEDQAAELR	1¡ÁAcetyl [N-Term]	2.5598e-12	0	1	1	7	23397429	0	2031.99			230000000				95.12
ATP-dependent RNA helicase DDX3Y [Homo sapiens]	34	18	41	2	1	660	73.1	7.55			3.76795e+07		1.28254e+08					VLAGLYNPGDGHIDPYSLTMALAAGAR		2.35986e-09	0	1	1	2	24797151	0	2743.39			670000000				74.79
far upstream element-binding protein 3 [Homo sapiens]	34	14	32	11	1	572	61.6	8.38	1.12998e+08	1.45148e+08	1.03262e+08	6.69936e+07	5.90937e+07	9.40784e+07				HLVPGAPFLLQALVR		5.36537e-09	0	2	6	2	67190748; 178557739	0	1630.98			350000000				58.21
isochorismatase domain-containing protein 1 [Homo sapiens]	34	7	26	7	1	298	32.2	7.39		1.39836e+09	13588921	3.44838e+08	2.63675e+08	5.20601e+08				YMHSGPVVAMVWEGLNVVK		6.6553e-11	0	2	3	9	66392203; 38045913	0	2116.07			880000000	14000000			68.67
vacuolar protein sorting-associated protein VTA1 homolog [Homo sapiens]	34	9	17	9	1	307	33.9	6.29	1.15356e+08	6.50179e+07	6.6428e+07		1.67058e+08	6.56383e+07				LVDQNIFSFYLSR		3.5583e-09	0	1	1	5	4503143	0	1601.83			1400000000	2400000000			79.82
eukaryotic translation initiation factor 5 [Homo sapiens]	34	12	26	12	1	431	49.2	5.58	6.1793e+07	3.16944e+08	5.0578e+08	1.82417e+08	1.33205e+08	142493442				TLAVGLINMAEVMQHPNEGALVLGLHSNVK		0.000105006	0	1	1	1	30089916	0	3155.67			27000000				9.43
calpastatin isoform f [Homo sapiens]	34	14	45	14	1	750	80.2	5.15	1.77304e+08	2.55379e+08	1.96324e+08	4.33711e+08	2.2057e+07	2.02551e+08				ISGWTQALPDMVVSHLFGK		3.39958e-09	0	1	3	1	207028748	0	2086.08			190000000				73.56
endoplasmic reticulum aminopeptidase 1 isoform a precursor [Homo sapiens]	34	24	50	24	1	948	107.8	6.28	515951645	1.07419e+08	1.68424e+08	2.60788e+08	1.25239e+08	1.13918e+08				NIDLATPLHHTWTYQALVHDVLDFHLNR		5.1832e-13	0	1	3	1	33469966	0	3339.7			37000000				82.09
procollagen C-endopeptidase enhancer 1 precursor [Homo sapiens]	34	9	15	9	1	449	47.9	7.43		4.16637e+07		6.27651e+07	3.65004e+06					APPILPPHLLQVILNK		3.63683e-07	0	1	1	3	19923359	0	1763.09			63000000				39.63
fatty acid-binding protein, heart [Homo sapiens]	34	4	8	4	1	133	14.8	6.8	4.74905e+07	4.90265e+07		9.48999e+07	113110849					GDEVQCEIEELGVIINK	1¡ÁCarbamidomethyl [C6]	2.17981e-10	0	1	2	2	156231349	0	1944.96			160000000				66.05
splicing factor 3A subunit 1 isoform 1 [Homo sapiens]	34	20	49	20	1	793	88.8	5.22	1.87401e+08	9.11633e+07	1.79338e+08	2.43641e+08	1.23948e+08					YLHPEGLPSDYTISFLFR		9.16727e-08	0	1	1	3	55743096	0	2155.09			46000000	830000000			42.88
acyl-coenzyme A synthetase ACSM3, mitochondrial isoform 1 [Homo sapiens]	34	17	24	16	1	586	66.1	9.04	1.95467e+08	1.77533e+08	1.27565e+08	1.08614e+08	1.64751e+08	8.0195e+07				LDVLVNNAYAGVQTILNTR		5.32707e-13	0	1	1	8	209862901	0	2074.13			950000000				108.71
glutaminase kidney isoform, mitochondrial isoform 1 precursor [Homo sapiens]	34	16	34	2	1	669	73.4	7.77		1.29501e+08	5.20281e+07			1.27127e+08				ISASLQSQSPEHLLPVLIQAAQLCR	1¡ÁCarbamidomethyl [C24]	2.91911e-10	0	1	2	1	109638749	0	2759.49			280000000				55.17
dolichyl-diphosphooligosaccharide--protein glycosyltransferase 48 kDa subunit precursor [Homo sapiens]	34	11	47	11	1	456	50.7	6.4	8.211e+07	2.64297e+08		8.14968e+08	1.13929e+08	793642808				IVENLGILTGPQLFSLNK		2.02073e-09	0	1	1	1	21264616	0	1956.12			84000000				64.6
RPL17-C18orf32 protein isoform 1 [Homo sapiens]	34	7	17	7	1	228	26.4	10.1	2.23162e+08			2.40496e+08	6.2039e+07					AGVMALANLLQIQR		2.13446e-09	0	1	1	2	7706322	0	1497.86			78000000				104.39
WD repeat-containing protein 61 [Homo sapiens]	34	7	22	7	1	305	33.6	5.47		1.41872e+08	2.49634e+08	1.32214e+07	8.97881e+06	1.52318e+08				VVAELQAGTCFINNYNVSPVELPFGGYK	1¡ÁCarbamidomethyl [C10]	1.13306e-11	0	1	1	14	115387104	0	3086.53			150000000	360000000			64.35
hematopoietic lineage cell-specific protein [Homo sapiens]	34	11	37	11	1	486	54	4.81	232272846	1.99256e+08	1.15209e+08	95982109	9.35787e+07					SMLALLLGR		0.000229623	0	1	1	1	14150015	0	973.586			3300000				49.55
[3-methyl-2-oxobutanoate dehydrogenase [lipoamide]] kinase, mitochondrial isoform a precursor [Homo sapiens]	34	9	25	9	1	412	46.3	8.82	7.27945e+08	1.33932e+08	8.38237e+07	160900817	250156676	4.32109e+07				FGLLQGTSAETSGGLLICLPR	1¡ÁCarbamidomethyl [C18]	8.15771e-12	0	1	1	2	15011844	0	2190.16			65000000				132.9
centrin-2 [Homo sapiens]	34	4	5	4	1	172	19.7	5				3.31617e+07						HVDAHATLNDGVVVQVMGLLSNNNQALR		4.12583e-13	0	1	1	1	38327552	0	2985.53			68000000				94.09
sorting nexin-2 isoform 1 [Homo sapiens]	34	14	38	12	1	519	58.4	5.12	6.1885e+07	321581774	2.89396e+08	1.72624e+08	1.08266e+08	1.40696e+08				VLGPLADYLVVNVSSPNTAGLR		2.13612e-06	0	1	1	1	45006951	0	2255.24			32000000				63.26
epidermal growth factor receptor substrate 15 isoform A [Homo sapiens]	34	20	37	20	1	896	98.6	4.64	6.40046e+07	8.0254e+07	5.48098e+07	1.25883e+08	1.87491e+07	7.50745e+07				LSDSFSLYPQFMFHLR		8.51569e-05	0	1	2	1	289629265	0	1987.97			13000000				7.79
eukaryotic translation initiation factor 3 subunit L isoform 1 [Homo sapiens]	34	17	38	17	1	564	66.7	6.34	1.59297e+08	2.97434e+08	1.00021e+08	1.40937e+08	9.97316e+07	136483551				TNPFPLLEDEDDLFTDQK		6.30576e-08	0	1	4	1	54124343	0	2137			86000000				38.24
early endosome antigen 1 [Homo sapiens]	34	39	63	39	1	1411	162.4	5.66	1.91337e+08	2.59639e+08	4.73784e+08	1.80867e+08		1.1972e+08				YLFLNAIANQLR		5.34983e-05	0	1	2	1	42716275	0	1435.81			27000000				44.68
cytoplasmic dynein 1 intermediate chain 2 isoform 3 [Homo sapiens]	34	10	22	10	1	612	68.4	5.29		94568349		8.21203e+07	1.68352e+08	1.66907e+08				LFVWEILHSTIR		1.26599e-05	0	1	1	1	4505343	0	1513.85			7500000				43.63
transmembrane emp24 domain-containing protein 5 isoform 1 precursor [Homo sapiens]	34	6	18	2	1	229	26	4.84	3.23915e+08	5.70549e+07				4.02223e+08				LDYLDLYLIHWPTGFKPGK		2.42536e-09	0	1	1	4	4502049	0	2276.21			240000000				75.63
coagulation factor IX preproprotein [Homo sapiens]	34	11	24	11	1	461	51.7	5.47	1.42587e+08	113729540	7.02887e+07	3.44779e+08	1.1762e+08	1.09867e+08				TIIGSFNGALAAVPVQDLGSTVIK		5.04322e-13	0	1	1	5	148539872	0	2371.32			20000000	400000000			90.1
heterogeneous nuclear ribonucleoprotein A1 isoform b [Homo sapiens]	34	12	118	9	1	372	38.7	9.13	505542	3.29733e+08	1.71442e+09	6.2286e+08		1.10147e+09				LTFIPGFIGSLK		9.15956e-05	0	1	6	1	358679318	0	1292.76			45000000				34.85
NHP2-like protein 1 [Homo sapiens]	34	4	13	4	1	128	14.2	8.46	5.97741e+07		3.65608e+08			6.51002e+08				WAELLPLLQQCQVVR	1¡ÁCarbamidomethyl [C11]	1.55084e-09	0	1	1	5	42822874	0	1853.01			1200000000	110000000			80.39
alpha-1-antichymotrypsin precursor [Homo sapiens]	34	11	50	11	1	423	47.6	5.52		6.29445e+08	6.21228e+08	6.39971e+08						ISLPLPNFSSLNLR		1.21987e-08	0	1	1	7	62414289	0	1570.9			4800000000	99000000			79.33
NAD-dependent malic enzyme, mitochondrial isoform 1 precursor [Homo sapiens]	34	13	17	13	1	584	65.4	7.61	8.04346e+07		1.32644e+08	3.20375e+08	7.2333e+07	8.26778e+07				MGFCSVQEDINSLCLTVVQR	2¡ÁCarbamidomethyl [C4; C14]; 1¡ÁOxidation [M1]	6.19171e-08	0	1	2	3	5031751	0	2372.1						12000000	31.28
40S ribosomal protein S16 [Homo sapiens]	34	6	12	6	1	146	16.4	10.21	1.45304e+08	1.19298e+08	5.4157e+08	6.59233e+08	8.01571e+07					AVATVGPISVAIDAGHESFLFYK		5.52513e-13	0	1	2	3	384081594	0	2392.25			42000000	67000000			81.48
6-phosphofructokinase type C isoform 1 [Homo sapiens]	34	17	32	15	1	784	85.5	7.55	6.69103e+07	29548765	117906588	1.19911e+08	3.29108e+07	3.49712e+07				DDTIMATESEVTAFAVLDQDQK		1.93595e-10	0	1	4	8	32484975	0	2427.12			38000000				73.76
sorting nexin-1 isoform a [Homo sapiens]	34	16	28	14	1	522	59	5.15	2.97281e+08	2.23085e+08	1.04257e+08	2.22794e+08	8.9195e+07	1.21939e+08				LFLLQQPLAPSGLTLK		4.53996e-08	0	1	1	1	94818790	0	1739.05			49000000				41.13
protein sel-1 homolog 1 isoform 1 precursor [Homo sapiens]	34	15	34	15	1	794	88.7	5.39	1.78574e+08	7.906e+06	1.50374e+08	1.75836e+08	5.36754e+07	8.03512e+07				YTIAALLSPYSYSTTAVVTNPK		2.56187e-09	0	1	1	1	4507725	0	2360.24			87000000				40.7
casein kinase II subunit beta [Homo sapiens]	33	5	10	5	1	215	24.9	5.55			1.40478e+08	4.72798e+08		2.79107e+08				TADGFEMHIGVNHLGHFLLTHLLLEK		5.39883e-05	0	1	1	1	166795268	0	2942.53			39000000				15.59
biliverdin reductase A precursor [Homo sapiens]	33	10	23	10	1	296	33.4	6.44		1.55897e+08	483986751	1.23882e+08	7.69222e+07	2.25789e+08				LIAALSTPSQQVQESVASCLPPLVPAIK	1¡ÁCarbamidomethyl [C19]	6.72174e-08	0	1	1	1	54607053	0	2917.61			280000000				36.3
ELAV-like protein 1 [Homo sapiens]	33	8	19	8	1	326	36.1	9.17	3.58479e+07	5.12812e+08	1.26862e+08	1.31064e+08	3.22135e+08	3.08741e+08				HLDLLYPTILGHEGAGIVESIGEGVSTVKPGDK		1.50652e-15	0	1	2	13	156523966	0	3401.8			7300000	4700000000	110000000		69.76
casein kinase II subunit alpha' [Homo sapiens]	33	8	16	7	1	350	41.2	8.56		9.06448e+07	34225593		7.99133e+07	5.85746e+07				GVTACHVALAAYLCGKPDVAVYDGSWSEWFR	2¡ÁCarbamidomethyl [C5; C14]	1.53551e-12	0	1	1	1	395394071	0	3485.64			160000000				84.69
cAMP-dependent protein kinase catalytic subunit beta isoform 1 [Homo sapiens]	33	10	20	3	1	398	46.2	8.69			4.5381e+07		114674066					FLSESLMWHISSQVAELK		5.27216e-06	0	1	2	2	45545411	0	2105.07			39000000				29.7
tubulin alpha-8 chain isoform 1 [Homo sapiens]	33	11	219	1	1	449	50.1	5.06			4.76988e+07							ETFASTASQLHSNVVNYVQQIVAPK		2.14633e-11	0	1	1	2	40316915	0	2731.4			670000000				52.38
septin-8 isoform a [Homo sapiens]	33	12	46	8	1	483	55.7	6.28		2.12124e+08	7.28293e+07	97315852	3.36286e+07	2.65207e+08				NEKPVVAAIQGMAFGGGLELALGCHYR	1¡ÁCarbamidomethyl [C24]	6.26583e-09	0	1	1	1	68989263	0	2858.44			200000000				44.99
probable ATP-dependent RNA helicase DDX6 [Homo sapiens]	33	11	24	11	1	483	54.4	8.66	4.96331e+07	1.54894e+08		9.05854e+07		55096295				GAEEEPPPPLQAVLVADSFDR		4.63643e-09	0	1	1	2	83267879	0	2237.11			110000000				85.35
proteasome subunit alpha type-3 isoform 1 [Homo sapiens]	33	9	37	9	1	255	28.4	5.33	4.77634e+08	3.25676e+08	4.19944e+08	3.02437e+08	5.01321e+08	4.93046e+06				VLDVNLMGTFNVIR		2.91103e-09	0	1	2	7	4758504	0	1590.87			260000000	1400000000			79.41
myosin light chain kinase, smooth muscle isoform 7 [Homo sapiens]	33	3	4	1	1	153	16.8	4.28						3.55753e+07				ILTIYPQVLHSLMEAR		4.99126e-06	0	1	1	1	366039979	0	1884.04			34000000				42.14
phosphomannomutase 2 [Homo sapiens]	33	8	13	8	1	246	28.1	6.77	9.5142e+07		91612271	2.21008e+08		6.46511e+07				FWSLQDYFR		0.000189726	0	1	1	1	154448890	0	1261.6			12000000				49.48
intraflagellar transport protein 27 homolog isoform 1 [Homo sapiens]	33	4	6	4	1	186	20.5	5.41	1.42762e+08		6.0592e+07		1.05186e+08	7.5715e+07				TLGTPDEVVWPGVTSMPDYKPSFPK		7.36036e-05	0	1	2	1	16936528	0	2748.36					32000000		13.3
U4/U6 small nuclear ribonucleoprotein Prp4 isoform 1 [Homo sapiens]	33	13	20	13	1	522	58.4	7.42	3.2688e+07	4.64119e+07	2.03858e+06	7.4146e+07	3.46256e+06	4.16001e+07				LIMTLAFTTLGER		1.46497e-05	0	1	2	1	132566684	0	1465.81			38000000				58.48
U1 small nuclear ribonucleoprotein A [Homo sapiens]	33	6	19	4	1	282	31.3	9.83			2.4049e+07			3.03445e+07				MFFLFPDPHFK		9.76268e-05	0	1	1	1	167004078	0	1425.7			6500000				17.84
maleylacetoacetate isomerase isoform 1 [Homo sapiens]	33	6	17	6	1	216	24.1	7.71	6.21891e+08	1.55443e+08	1.01066e+09	8.90498e+08	6.01353e+07					SLANVILGGYGTTSTAGGKPMEISGTHTEINLDNAIDMIR		4.15213e-12	0	1	1	3	122939155	0	4118.05				410000000			96.57
aminopeptidase N precursor [Homo sapiens]	33	27	59	27	1	967	109.5	5.48	3.52518e+08	6.35198e+08	2.9528e+08	4.8054e+08	4.2419e+08	3.33623e+08				SHGFDTLLQNLHEDLKPLFK		1.01635e-08	0	1	1	3	26051240	0	2352.23			79000000				33.3
histone-binding protein RBBP7 isoform 1 [Homo sapiens]	33	9	19	6	1	469	52.3	5.27		6.45657e+07		5.05801e+07	2.46993e+08	1.34176e+08				VGEPGHGGDPGLVSAYGAGLEGGVTGNPAEFVVNTSNAGAGALSVTIDGPSK		2.77124e-11	0	1	2	4	116063573	0	4807.34					10000000		66.79
dual specificity mitogen-activated protein kinase kinase 2 [Homo sapiens]	33	10	23	8	1	400	44.4	6.55	3.22657e+07	4.95495e+07		7.6428e+07		4.04108e+07				IFNHCFTGNCVIDWLVSNQSVR	2¡ÁCarbamidomethyl [C5; C10]	2.32549e-07	0	1	1	1	156616273	0	2666.26			4800000				38.04
desmoplakin isoform I [Homo sapiens]	33	74	133	74	1	2871	331.6	6.81	2.54684e+08	2.0701e+08	1.93269e+08	3.5312e+08	1.83727e+08	2.38814e+08				HVSLPSFNQLFGLSDPVNR		4.75193e-08	0	1	1	2	7661862	0	2127.1			160000000				76.28
mimecan preproprotein [Homo sapiens]	33	9	36	9	1	298	33.9	5.63	6.42304e+08		1.05269e+09	1.27474e+09	5.99637e+08	343430466				VTPGSTCAVFGLGGVGLSAIMGCK	2¡ÁCarbamidomethyl [C7; C23]	6.48828e-15	0	1	1	2	4501929	0	2339.16			400000000				143.54
complement factor D preproprotein [Homo sapiens]	33	4	8	4	1	253	27	7.71	6.03053e+07					5.407e+07				ILDIGLAYINHLVER		1.45167e-05	0	1	2	2	114199475	0	1738.99			22000000				38.33
nidogen-1 precursor [Homo sapiens]	33	26	44	25	1	1247	136.3	5.29	3.6185e+08	2.65512e+08	3.32218e+08	3.55616e+08	1.7522e+08	5.36737e+08				VMVQPINLIFR		3.71476e-05	0	1	1	2	4507129	0	1329.77			140000000	270000000			59.58
RUN and FYVE domain-containing protein 1 isoform a [Homo sapiens]	33	19	31	19	1	708	79.8	5.74	8.26485e+06	1.42299e+08	1.44508e+08	1.1872e+08	102178577	8.73979e+07				EIAEDELVAAEALLK		1.44682e-07	0	1	2	1	28559088	0	1613.86			84000000				44.27
transmembrane emp24 domain-containing protein 5 isoform 2 precursor [Homo sapiens]	33	5	13	1	1	193	21.7	4.74			3.08233e+08							EDLAAFVEELDKVESQER		2.05225e-08	0	1	1	2	19913408	1	2107.02			85000000				82.88
cytochrome c oxidase subunit 4 isoform 1, mitochondrial precursor [Homo sapiens]	33	6	18	6	1	169	19.6	9.51	3.36095e+08		1.50871e+09	1.58851e+07						VYSLIQSLTSQIR		1.31304e-05	0	1	2	1	443287655	0	1507.85			12000000				62.05
probable D-lactate dehydrogenase, mitochondrial isoform 1 precursor [Homo sapiens]	33	9	35	9	1	507	54.8	6.65	1.94971e+08	53065201	2.11726e+08	3.10048e+08	1.00046e+07	1.45943e+08				GLVDKFPLFMAVYK		0.000181293	0	1	2	1	33695088	1	1627.89			22000000				10.47
ubiquinone biosynthesis monooxygenase COQ6 isoform a [Homo sapiens]	33	9	10	9	1	468	50.8	7.3	3.60979e+07	9.03059e+07	3.16604e+07	6.15872e+07		8.2008e+07				DCGEDGLCISDLVLDVR	2¡ÁCarbamidomethyl [C2; C8]	7.79382e-12	0	1	1	1	116295258	0	1935.88			43000000				135.29
NADH dehydrogenase [ubiquinone] 1 alpha subcomplex subunit 6 [Homo sapiens]	33	4	12	4	1	154	17.9	10.14	2.62909e+07	2.53684e+08			2.28762e+07	6.29301e+07				FFNANQWADIFQASGAK		1.81761e-07	0	1	1	1	40068512	0	1914.91			79000000				66.28
band 4.1-like protein 2 isoform c [Homo sapiens]	33	22	46	1	1	852	95.5	5.77				4.07142e+07						CLFTLLGHLDYIR	1¡ÁCarbamidomethyl [C1]	4.32195e-10	0	1	2	2	148536855	0	1620.86			110000000				82.63
signal recognition particle 14 kDa protein [Homo sapiens]	33	4	20	4	1	136	14.6	10.04	3.30621e+07		1.42566e+07	286805554	5.07105e+07	4.65412e+08				LNKPFLFDTKPLIVQYEVNFQNGIECGGAYVK	1¡ÁCarbamidomethyl [C26]	1.76852e-07	0	1	1	2	66933005	0	3701.9			75000000				35.19
olfactomedin-like protein 1 precursor [Homo sapiens]	33	13	24	13	1	402	45.9	8.09	8.83184e+07	1.52868e+08	1.38208e+08	65111875						HFLQATGCSMESALEAASLHPAQLLGLEK	1¡ÁCarbamidomethyl [C8]	1.2642e-11	0	1	2	1	224922791	0	3109.54			62000000				75.85
caldesmon isoform 5 [Homo sapiens]	33	15	93	2	1	532	61.2	6.71			1.65411e+08	2.13302e+08						DLDEEIFDDDDFYHQLLR		2.5386e-09	0	1	1	1	7657013	0	2298.02			19000000				88.05
mitochondrial pyruvate carrier 2 [Homo sapiens]	33	5	44	5	1	127	14.3	10.43	2.51171e+08		7.06571e+08	3.74806e+07	4.27809e+07	7.41105e+08				MGFCSVQEDINSLCLTVVQR	2¡ÁCarbamidomethyl [C4; C14]	7.97507e-17	0	1	2	135	5031751	0	2356.11			5300000		1100000000	170000000	164.45
ATPase ASNA1 [Homo sapiens]	33	8	17	8	1	348	38.8	4.91	1.85385e+08	5.98198e+07	217796118	52050248	1.31286e+08	5.57795e+07				GVPALVALVASSQSVR		2.69953e-05	0	1	1	1	4502247	0	1553.9			3500000				27.31
vacuolar protein sorting-associated protein 35 [Homo sapiens]	33	23	61	23	1	796	91.6	5.49	4.14129e+08	7.45192e+07	3.96967e+08	3.9819e+08	2.02158e+08	2.02097e+08				LSGAEPDDEEYQEFEEMLEHAESAQDFASR		1.9537e-10	0	1	1	2	20070349	0	3459.44			180000000				69.39
mitochondrial coenzyme A transporter SLC25A42 [Homo sapiens]	33	7	8	7	1	318	35.4	10.07			3.26688e+07	2.467e+07	1.73508e+07					LLGLAELLR		0.000196752	0	1	1	2	41393547	0	997.64			3800000	23000000			56.57
ATP synthase subunit g, mitochondrial [Homo sapiens]	33	4	17	4	1	103	11.4	9.64		1.51527e+09			1.44317e+08	1.92366e+06				ETINNLDTSSSDFTILQEIEEPSLEPENEK		0.000112943	0	1	4	1	321267469	0	3421.6			22000000				9.32
inverted formin-2 isoform 1 [Homo sapiens]	33	24	41	24	1	1249	135.5	5.38	2.36607e+08	1.11951e+08	1.92405e+08	1.36331e+08	2.58866e+07	19051100				LIFIVDVWHPELTPQQR		6.34083e-10	0	1	2	2	14589866	0	2091.14			260000000				94.22
ubiquitin-like modifier-activating enzyme 6 [Homo sapiens]	33	23	37	23	1	1052	117.9	6.14	6.91413e+07	8.71024e+07	4.38451e+07	6.83132e+07	6.20379e+07	8.95673e+07				AGWTIITPPTPIIPDDHPLWMSSK		1.06972e-10	0	1	1	11	4503933	0	2673.37			18000000	6300000000			49.86
mitochondrial import receptor subunit TOM40 homolog [Homo sapiens]	33	6	14	6	1	361	37.9	7.25	7.30196e+07	1.52862e+08	104926466	2.2301e+08						AGWTIITPPTPIIPDDHPLWMSSK	1¡ÁOxidation [M21]	1.36591e-06	0	1	1	2	4503933	0	2689.37				440000000			16.14
dnaJ homolog subfamily C member 3 precursor [Homo sapiens]	33	10	18	10	1	504	57.5	6.15	1.0367e+08	4.45419e+08	3.5694e+07	8.72999e+07	4.36247e+07	3.264e+08				CTATNAAGTTQSHVLLLVQALPQISMPQEVR	1¡ÁCarbamidomethyl [C1]	3.11168e-10	0	1	1	1	126012571	0	3334.72			330000000				80.97
mitotic-spindle organizing protein 1 [Homo sapiens]	33	2	3	2	1	82	8.5	4.78					5.89773e+06					IAIPGLAGAGNSVLLVSNLNPER		5.76242e-15	0	1	3	6	4506243	0	2275.28			140000000	1100000000			121.17
plakophilin-2 isoform 2b [Homo sapiens]	33	20	32	20	1	881	97.4	9.33	8.51805e+07	1.64521e+08	7.58599e+07	6.76887e+07	1.26461e+08	4.65325e+07				GLVETAAHLGYSVVAINHIVDFK		4.83946e-08	0	1	2	1	157151755	0	2453.32			20000000				37.44
40S ribosomal protein S11 [Homo sapiens]	33	6	15	6	1	158	18.4	10.3	4.872e+08	317156988				111518298				LLDFGSLSNLQVTQPTVGMNFK		6.77789e-11	0	1	1	4	4506693	0	2409.25			1300000000	11000000			97.63
malonyl-CoA decarboxylase, mitochondrial [Homo sapiens]	33	11	17	11	1	493	55	8.95	1.13632e+08	112644291	1.50867e+08	9.28006e+07	1.28849e+08	8.33123e+07				EFPHLGVFSSLSPIPGFTK		2.66235e-13	0	1	1	2	110349750	0	2060.09			170000000				75.37
inter-alpha-trypsin inhibitor heavy chain H1 isoform a precursor [Homo sapiens]	33	18	36	18	1	911	101.3	6.79	2.23741e+08	1.91822e+08	2.20258e+08	6.48563e+07	5.30707e+07	1.32849e+08				EVLNAVPVLLHIPALAGK		5.33566e-07	0	1	2	4	392513721	0	1854.12			360000000				36.78
lysine--tRNA ligase isoform 1 [Homo sapiens]	33	17	33	17	1	625	71.5	6.81	2.34121e+08	271128848	1.26051e+08	272034542	36078299	1.12647e+08				HHPANACLIPICSLYGAAVTTVEGIGSTHTR	2¡ÁCarbamidomethyl [C7; C12]	2.769e-14	0	1	1	4	71773480	0	3303.64			1800000000				81.2
protein kinase C and casein kinase substrate in neurons protein 3 [Homo sapiens]	33	10	16	10	1	424	48.5	6.18	2.88732e+07		8.78676e+07	1.07532e+08	3.08877e+07	3.38638e+07				QLAENLVVIGGTSMLPGFLHR		3.77948e-11	0	1	1	1	8923712	0	2252.22			89000000				85.74
hydroxyacid-oxoacid transhydrogenase, mitochondrial [Homo sapiens]	33	9	17	9	1	467	50.3	7.77	139236615	5.16661e+07	109713033	1.49891e+08	1.86704e+08					NGDGFVDQDEYIADMFSHEENGPEPDWVLSER		0.000256064	0	1	1	1	4506455	0	3697.57			25000000				26.52
5'-AMP-activated protein kinase catalytic subunit alpha-1 isoform 2 [Homo sapiens]	33	12	29	9	1	574	65.5	8.22	7.97749e+07	2.2116e+08	1.12001e+08	4.77635e+08	8.76905e+07					LTVGAAQVPAQLLVGALR		1.3159e-09	0	1	1	5	291575165	0	1777.07			16000000	270000000			87.88
3-oxoacyl-[acyl-carrier-protein] synthase, mitochondrial isoform 1 precursor [Homo sapiens]	33	8	11	8	1	459	48.8	7.66	5.86202e+07		66957677	19619006		4.31606e+07				VLGLLGALDPYK		1.76852e-07	0	1	1	2	4826730	0	1258.74			23000000	30000000			77.76
HLA class II histocompatibility antigen, DR alpha chain precursor [Homo sapiens]	33	7	33	7	1	254	28.6	5	45134584	3.87846e+08	5.25024e+08	6.185e+07	1.60284e+08	2.3929e+08				VNLLSVLEAAK		0.000211592	0	1	3	6	344925832	0	1156.69			2300000		860000000	9200000	45.41
eukaryotic translation initiation factor 3 subunit D [Homo sapiens]	33	12	25	12	1	548	63.9	6.05	4.63491e+08	8.1431e+07	2.50488e+08	81268060	4.81607e+07	4.88328e+08				AFITHGGTNGIYEAIYHGIPMVGIPLFADQHDNIAHMK		9.70229e-12	0	1	2	1	116517299	0	4149.05			49000000				55.53
protein S100-A13 [Homo sapiens]	33	3	5	3	1	98	11.5	6.16				3.39716e+08		2.36861e+08				YVQFLSGLLSGSVK		2.68355e-06	0	1	1	1	65288071	0	1497.83			53000000				67.08
RPS10-NUDT3 protein [Homo sapiens]	33	7	46	7	0	291	33.1	9.29	9.40154e+07	2.85163e+08	4.23315e+08	1.05679e+08	2.37634e+07	173002464				LLSLISIALPENK		5.53404e-07	0	1	1	1	61676188	0	1410.86			85000000				77.17
UPF0515 protein C19orf66 [Homo sapiens]	33	6	16	6	1	291	33.1	7.25			1.61789e+06	1.78583e+08	2.51127e+07	106788758				IILEIIEGMCYLHGK	1¡ÁCarbamidomethyl [C10]	5.72344e-06	0	1	1	1	57242761	0	1788.94			23000000				41.63
spectrin beta chain, non-erythrocytic 2 [Homo sapiens]	33	51	86	43	1	2390	271.1	6.11	1.81902e+08	1.07628e+08	8.95282e+07	1.08445e+08	4.16726e+07	4.70085e+07				AIIASNIMYIVGQYPR		1.90247e-07	0	1	1	2	4507943	0	1808.97			39000000				66.65
cullin-associated NEDD8-dissociated protein 1 [Homo sapiens]	33	31	94	31	1	1230	136.3	5.78	4.44968e+08	6.91752e+08	1.1105e+08	4.66307e+08	1.48359e+08	3.11338e+08				LTQAGTLLGTALAFGTR		3.58169e-05	0	1	2	1	90669191	0	1690.95			9500000				35.48
transmembrane emp24 domain-containing protein 4 precursor [Homo sapiens]	33	5	15	4	1	227	25.9	8.28	8.72838e+07	3.27574e+07	2.64425e+08			2.23876e+08				ATTLSNAVSSLASTGLSLTK		9.01916e-12	0	1	4	3	56788366	0	1922.04			29000000	440000000			97.67
ribulose-phosphate 3-epimerase isoform 2 [Homo sapiens]	33	2	6	1	1	178	19.5	6.09										VTAIQGDVTQAHEVAAAVAGAHVVIHTAGLVDVFGR		2.09102e-05	0	1	2	1	19923621	0	3579.9			5600000				5.79
N-myc-interactor [Homo sapiens]	33	7	14	7	1	307	35	5.34	2.15062e+07		6.79665e+07	3.01371e+08		60959994				GRPEPLDLHLGMFLPTLLHQATAEQQER		3.06388e-11	0	1	2	2	30089972	0	3197.65			810000000				65.48
182 kDa tankyrase-1-binding protein [Homo sapiens]	33	31	47	31	1	1729	181.7	4.86	2.03251e+08	8.39374e+07	1.04126e+08	1.35658e+08		3.90221e+07				ILAAILHLGNIEFVETEEGGLQK		1.33723e-05	0	1	1	2	239582755	0	2494.36			41000000				21.67
UPF0553 protein C9orf64 [Homo sapiens]	33	9	12	9	1	341	39	5.88		1.82622e+07	2.88308e+07	1.71919e+08	5.76568e+06	4.58125e+07				ALFPTEIHSGLLEVISPSPHFYPDFSR		1.70512e-07	0	1	2	2	16915936	0	3056.55			21000000				32.52
U2 small nuclear ribonucleoprotein A' [Homo sapiens]	33	7	16	7	1	255	28.4	8.62	1.04216e+08	123592063	2.18496e+08	67546115	4.45593e+07	1.42063e+07				FLLFSSLVTK		0.000301505	0	1	4	1	51944971	0	1154.68			100000000				55.14
N-alpha-acetyltransferase 50 [Homo sapiens]	33	5	5	5	1	169	19.4	8.81		7.33402e+06	34204713	9.89955e+07		7.11975e+07				ISIVEALTLLNNHK		4.48624e-07	0	1	1	2	7661786	0	1564.91			120000000				77.34
protein OS-9 isoform 1 precursor [Homo sapiens]	33	14	29	14	1	667	75.5	4.87	1.04047e+08	62293575	1.09225e+08	1.60501e+08	31314968	3.32843e+07				HLTYAEFTQFLLEIQLEHAK		9.65632e-07	0	1	2	1	237649019	0	2431.27			29000000				38.39
raftlin [Homo sapiens]	33	10	13	10	1	578	63.1	5.67			3.63157e+07	69050118		5.00834e+07				AELGALPDDFIDSLEK		6.02449e-08	0	1	1	1	14149738	0	1732.86			300000000				59.3
ras-related protein Ral-A precursor [Homo sapiens]	33	5	13	2	1	206	23.6	7.11		2.42517e+08	2.17414e+08							VMGALNTVVENLHDPDKVSSVLALVGK		1.34948e-05	0	1	1	2	19549331	1	2805.52			91000000				15.5
guanine nucleotide exchange factor MSS4 [Homo sapiens]	33	3	3	3	1	123	13.8	5.52					8.39145e+07	6.24465e+07				FYSMGCYEISLGDTIGVGTPGIMK	1¡ÁCarbamidomethyl [C6]	8.88062e-13	0	1	2	17	62198232	0	2596.21				53000000			85.1
NADP-dependent malic enzyme [Homo sapiens]	33	13	19	13	1	572	64.1	6.13	1.05021e+08			1.81377e+08	88094780	1.78921e+08				ILQAVNFPFLVK		1.58065e-06	0	1	2	1	4506055	0	1388.83			500000000				59.43
6-phosphofructo-2-kinase/fructose-2,6-bisphosphatase 1 isoform 1 [Homo sapiens]	32	11	15	11	1	471	54.6	6.58	5.88264e+07	2.85248e+07	7.92091e+07	8.56787e+07	45665760	2.89418e+07				SVVEFLQGYIGVPHGGFPEPFR		1.04746e-09	0	1	1	6	106049528	0	2432.24			1500000000				81.71
DDRGK domain-containing protein 1 precursor [Homo sapiens]	32	5	9	5	1	314	35.6	5.12	155871803		81845103	1.96966e+08						GDPLGGCQVSPEGYAHLTHLLMGLASGR	1¡ÁCarbamidomethyl [C7]	5.34619e-11	0	1	1	1	13128864	0	2893.41			160000000				84.58
pyruvate dehydrogenase E1 component subunit alpha, somatic form, mitochondrial isoform 2 precursor [Homo sapiens]	32	9	22	9	1	428	47.5	8.54	77329678	3.28752e+08	4.92002e+08			8.96712e+08				GASLPLGFTFSFPCR	1¡ÁCarbamidomethyl [C14]	5.0654e-08	0	1	1	2	156151420	0	1656.82			8400000	110000000			83.12
protein LYRIC [Homo sapiens]	32	15	55	15	1	582	63.8	9.32	9.66546e+07	1.19489e+08	3.80726e+08	4.4883e+08	251063801	2.98154e+07				VQELGLSAPLTVLPTITCGHTIEILR	1¡ÁCarbamidomethyl [C18]	1.56506e-09	0	1	1	2	295821202	0	2831.57			120000000	230000000			57.27
junctional adhesion molecule A precursor [Homo sapiens]	32	6	19	6	1	299	32.6	7.9	76462061	1.37484e+08	7.79403e+07	2.37325e+08						QELIECVANSDEQLGEMFLEEK	1¡ÁCarbamidomethyl [C6]	1.06e-10	0	1	1	1	18390331	0	2611.19			58000000				96.77
lysozyme C precursor [Homo sapiens]	32	3	5	3	1	148	16.5	9.16	360278948			6.44066e+07		799856309				AGPLPDEQDFIQAYEEVR	1¡ÁAcetyl [N-Term]	6.05799e-10	0	1	1	2	41322912	0	2119			150000000				94.25
60S ribosomal protein L26 [Homo sapiens]	32	5	12	5	1	145	17.2	10.55	1.46654e+08	1.94351e+08								LNSLCMAWLVDHVYAIR	1¡ÁCarbamidomethyl [C5]	1.72076e-07	0	2	6	2	32455244; 21361399	0	2061.04			170000000				62.7
UDP-glucuronosyltransferase 1-4 precursor [Homo sapiens]	32	11	46	6	1	534	60	8.54		4.10983e+08		1.49083e+09	2.32414e+08	2.30384e+08				DVMQNHLLQMLCLVAMEKPASTNSDDVR	1¡ÁCarbamidomethyl [C12]	2.65073e-05	0	1	2	1	109389365	0	3215.53			2700000				27.23
aspartyl aminopeptidase [Homo sapiens]	32	9	20	9	1	485	53.4	7.58	3.33035e+08	2.66395e+08	1.48718e+08	3.41863e+08	25486993					LVGEFLEVTCINPTFICDHPQIMSPLAK	2¡ÁCarbamidomethyl [C10; C17]	1.43765e-08	0	1	2	4	194272210	0	3229.61			220000000	250000000			50.46
U6 snRNA-associated Sm-like protein LSm3 [Homo sapiens]	32	2	3	2	1	102	11.8	4.7		5.893e+08		78900984						NVFLLGFIPAK		0.000221428	0	1	1	1	18375673	0	1218.72			190000000				43.6
UDP-glucose:glycoprotein glucosyltransferase 1 precursor [Homo sapiens]	32	38	64	38	1	1555	177.1	5.63	2.75378e+08	2.94946e+08	2.31343e+08	3.98991e+08	2.70524e+08	3.58597e+08				GQTVTFTCVAIGVPTPIINWR	1¡ÁCarbamidomethyl [C8]	7.3115e-12	0	1	1	1	126012571	0	2330.23			58000000				115.22
dermatopontin precursor [Homo sapiens]	32	5	22	5	1	201	24	4.82	6.26818e+07	9.10121e+08	1.84673e+07	1.7047e+08	2.07912e+08	779686171				YLEEFITNITNVLPETVHTTK		1.31694e-06	0	1	1	1	149363656	0	2462.28			38000000				28.64
polymeric immunoglobulin receptor precursor [Homo sapiens]	32	16	29	16	1	764	83.2	5.74	1.5577e+08	1.84193e+08	1.08065e+08	1.41115e+08		1.62181e+08				HPYFYAPELLFFAK		5.5296e-10	0	1	1	4	4502027	0	1742.89			170000000	590000000			51.93
redox-regulatory protein FAM213A isoform 1 precursor [Homo sapiens]	32	7	20	7	1	229	25.7	8.84		3.49964e+08	3.44364e+08	7.74714e+08	4.63314e+08	9.15628e+06				VGWSTMQASLDLGTDK		7.19008e-06	0	1	1	3	4826686	0	1708.82						85000000	39.2
cytochrome b-245 light chain [Homo sapiens]	32	4	5	4	1	195	21	9.54			9.60376e+07	5.23279e+07						VAEQTPLTALYVANLIK		5.78777e-10	0	1	2	12	25777732	0	1844.05			14000000	5300000000	63000000		70.89
protein kinase C and casein kinase substrate in neurons protein 2 isoform A [Homo sapiens]	32	12	26	12	1	486	55.7	5.2	2.16669e+08	8.83193e+07	8.87713e+07	1.99565e+08		1.17385e+07				LGLLEALLK		5.39883e-05	0	1	1	2	125656165	0	969.634			3500000	29000000			57.08
chaperone activity of bc1 complex-like, mitochondrial [Homo sapiens]	32	15	27	15	1	647	71.9	6.99	5.74516e+07	2.13594e+08	7.07721e+07	1.69671e+08	5.02988e+07	1.01851e+08				GPPPSGIATLVSGIAGGAIPGQAPGSVPGPGLVK		2.3749e-08	0	1	3	5	205277392	0	2976.65			270000000				49.12
sigma non-opioid intracellular receptor 1 isoform 1 [Homo sapiens]	32	4	11	4	1	223	25.1	5.96		1.50368e+08	150837159	7999822		3.17561e+08				VHGFLMNDCLLVATWLPQR	1¡ÁCarbamidomethyl [C9]	2.41963e-05	0	1	1	1	44921615	0	2270.16			9000000				26.72
neurolysin, mitochondrial [Homo sapiens]	32	17	30	17	1	704	80.6	6.64	1.4254e+08	166435291	1.85272e+08	1.59624e+08	6.3096e+07	1.36547e+08				TGLLGIFWK		4.66598e-05	0	1	1	2	28372533	0	1034.6			130000000	11000000			70.97
MOSC domain-containing protein 2, mitochondrial precursor [Homo sapiens]	32	9	22	8	1	335	38	9.16	6.74406e+07	454266344		1.55857e+08	1.98452e+08	239790182				GISAFLVPMPTPGLTLGK		0.0001355	0	1	1	3	4557233	0	1799.01			1400000000				35.98
26S proteasome non-ATPase regulatory subunit 12 isoform 1 [Homo sapiens]	32	14	25	14	1	456	52.9	7.65	141560673	8.72573e+07	7.33997e+06	4.47095e+08	2.26509e+08	3.04239e+07				ADAVQDSEMVELVELEIR		4.20183e-13	0	1	1	13	34147630	0	2046.01			260000000				132.28
splicing factor 3B subunit 1 isoform 1 [Homo sapiens]	32	29	51	29	1	1304	145.7	7.09	1.2923e+08	2.57196e+08	1.95912e+08	1.24393e+08	7.05221e+07	9.36671e+07				VLSMAPGLTSVEIIPFR		7.61054e-10	0	1	2	3	62912492	0	1830.02			22000000	260000000			86.31
proteasome subunit beta type-4 [Homo sapiens]	32	5	25	5	1	264	29.2	5.97	7.60034e+08			7.15005e+07	73995441	162392215				AAFDDAIAELDTLSEESYK		8.72705e-10	0	1	1	6	5803225	0	2087.97			4900000000				78.85
syntaxin-7 [Homo sapiens]	32	5	10	5	1	261	29.8	5.55		112374316	2.18264e+08	351301527						LSLSNAISTALPLTQLR		1.46936e-06	0	1	1	2	33350932	0	1798.04			260000000				50.97
protein RER1 [Homo sapiens]	32	5	11	5	1	196	22.9	9.54	1.10338e+08		1.52368e+08	1081633017		6.32704e+08				LFDIFSQQVATVIQSR		2.46121e-11	0	1	1	2	17999541	0	1852			360000000				96.44
ATPase family AAA domain-containing protein 1 [Homo sapiens]	32	6	11	6	1	361	40.7	6.9	1.09419e+08	7.65033e+07	9.53748e+07	1.1387e+08	7.61472e+07	1.59375e+08				AFITHGGANGIYEAIYHGIPMVGVPLFADQPDNIAHMK		7.39901e-13	0	1	1	1	149944509	0	4065.01							69.03
dynamin-like 120 kDa protein, mitochondrial isoform 8 [Homo sapiens]	32	26	53	26	1	1015	117.7	7.77	1.84599e+08	2.38367e+08	1.44027e+08	2.08126e+08		1.37418e+08				AFITHGGANGIYEAIYHGIPMVGVPLFADQPDNIAHMK	1¡ÁOxidation [M21]	1.18363e-07	0	1	1	1	149944509	0	4081.01			33000000				31.39
mitochondrial-processing peptidase subunit beta precursor [Homo sapiens]	32	12	28	12	1	489	54.3	6.83	1.39147e+08	1.19743e+08	1.72771e+08	108424797	9.2128e+07	1.5117e+08				GGHPPAIQSLINLLADNR		8.59364e-05	0	1	1	1	15147335	0	1886.02			41000000				12.91
splicing factor 3B subunit 3 [Homo sapiens]	32	28	65	28	1	1217	135.5	5.26	1.74681e+08	5.66865e+07	1.8345e+08	3.05161e+08	1.51482e+08	3.1366e+08				QLGTAYVSATTGAVATALGLK		4.00653e-09	0	1	1	1	31621303	0	1993.1			42000000				64.71
ran GTPase-activating protein 1 [Homo sapiens]	32	15	26	15	1	587	63.5	4.68	1.94016e+08	3.24098e+08	8.32196e+07	2.96114e+08	2.39195e+07	111479219				NLDSLEEDLDFLR		5.19156e-07	0	1	1	1	4507873	0	1578.76			210000000				67.59
putative transferase CAF17, mitochondrial precursor [Homo sapiens]	32	8	15	8	1	356	38.1	9.83	6.62069e+07		7.17487e+07	2.87132e+08	5.76702e+06	9.42192e+07				VALAGLLGFGLGK		1.14846e-06	0	1	1	1	62244044	0	1215.75			19000000				63.87
ribulose-phosphate 3-epimerase isoform 1 [Homo sapiens]	32	3	10	2	1	228	24.9	5.58				103236200	7.88428e+07	6.54406e+06				HQPADLLEFALQHFTR		7.34359e-07	0	1	1	2	47132585	0	1922.99			15000000				37.11
cytochrome c oxidase assembly factor 6 homolog isoform 1 [Homo sapiens]	32	3	3	3	1	125	14.1	8.25		1.23103e+08		4.90058e+07						ASEQVLSLVAQFQK		2.07106e-08	0	1	1	3	110349750	0	1547.84				70000000	130000000		72.06
protein BRICK1 [Homo sapiens]	32	2	2	2	1	75	8.7	5.45	134315844				7.63133e+07					VWMGPIFPVIR		0.000153912	0	1	1	2	312836835	0	1314.74			260000000	10000000			36.75
bifunctional 3'-phosphoadenosine 5'-phosphosulfate synthase 2 isoform b [Homo sapiens]	32	16	32	15	1	619	69.9	8.03	4.73194e+07	1.51598e+08	1.10974e+08	3.09821e+08	3.28034e+07					VWMGPIFPVIR	1¡ÁOxidation [M3]	1.01701e-05	0	1	1	1	312836835	0	1330.73				17000000			55.48
fibrinogen alpha chain isoform alpha-E preproprotein [Homo sapiens]	32	22	62	22	1	866	94.9	6.01	5.23185e+08	3.17271e+08	1.12064e+09	5.72763e+08	1.00478e+08	8.87801e+08				LIILASGGPQALVNIMR		2.79891e-08	0	1	1	1	148233338	0	1766.04			47000000				59.1
proteasome assembly chaperone 3 [Homo sapiens]	32	2	2	2	1	122	13.1	7.88					1.61332e+07	50742950				AFPANAACFLGFEVAMK	1¡ÁCarbamidomethyl [C8]	4.06574e-11	0	1	1	6	4557403	0	1843.89			12000000	16000000			86.22
galectin-3-binding protein precursor [Homo sapiens]	32	13	35	13	1	585	65.3	5.27	2.99733e+08	3.37323e+08	1.20225e+08	1.15601e+08	6.66682e+07	2.04734e+08				SWWDAVCTLIHR	1¡ÁCarbamidomethyl [C7]	4.70872e-05	0	2	8	1	150418007; 256600210	0	1543.75			20000000				35.71
eukaryotic translation initiation factor 3 subunit B [Homo sapiens]	32	22	47	22	1	814	92.4	5	1.48587e+08	3.42549e+08	2.82234e+08	5.22915e+08		3.30089e+08				IMDYSLLLGIHDIIR		4.09495e-07	0	1	3	1	226371739	0	1771.98			62000000				44.73
V-type proton ATPase subunit C 1 [Homo sapiens]	32	10	13	10	1	382	43.9	7.46	8.37842e+07	1.01229e+08	5.03843e+07		7.8936e+07					LQAMWGQSLLPPVSTSFTTGGLR		2.12855e-08	0	1	2	2	188528648	0	2447.28			110000000				55.57
actin-like protein 6A isoform 1 [Homo sapiens]	32	8	11	8	1	429	47.4	5.6		1.28899e+08	7.44569e+07	48235263	2.35316e+07	1.64267e+08				GFGGLTGQIVAALSTAK		1.71461e-09	0	1	4	1	67190163	0	1590.88			68000000				112.72
serpin B6 isoform d [Homo sapiens]	32	9	10	8	1	395	44.8	5.68	77894622	2.18296e+07	65739569	2.63706e+07		1.19214e+08				ALMLQGVDLLADAVAVTMGPK	1¡ÁOxidation [M3]	4.29111e-14	0	1	1	2	41399285	0	2129.13				120000000			120.04
2-oxoisovalerate dehydrogenase subunit beta, mitochondrial precursor [Homo sapiens]	32	7	11	7	1	392	43.1	6.29	3.39341e+08	8.74625e+08		4.07694e+06	4.87707e+07	60325605				VSIEPNFHSLYSNFLDTLK		1.29674e-07	0	1	3	1	42716275	0	2224.13			31000000				18.77
tubulin-specific chaperone E [Homo sapiens]	32	10	18	10	1	527	59.3	6.76		71482906	6.41798e+07	9.84193e+07	6.17442e+07	6.15845e+07				LATPTYGDLNHLVSATMSGVTTSLR		5.83611e-13	0	1	2	2	50592996	0	2605.33			140000000				107.78
gelsolin isoform b [Homo sapiens]	32	17	65	17	1	731	80.6	5.85	1.42923e+09	1.6466e+09	6.3629e+08	9.34694e+08	2.33145e+08	16969848				VILQDFTGVPAVVDFAAMR		3.24532e-12	0	1	1	4	507834063	0	2049.08				2200000000			115.13
phospholysine phosphohistidine inorganic pyrophosphate phosphatase isoform 1 [Homo sapiens]	32	5	8	5	1	270	29.1	6.15	2.12101e+08		270026750	1.67031e+07		1.09161e+07				DSATAQAWFSAIHSNVNDLLTR		1.64724e-11	0	1	1	2	11321640	0	2417.18			340000000				92.8
60S ribosomal protein L4 [Homo sapiens]	32	13	32	13	1	427	47.7	11.06	4.55569e+08	6.65742e+07	6.77641e+08		5.16376e+08	3.53278e+08				MGGSSGALYGLFLTAAAQPLK		9.82636e-10	0	1	1	5	20149621	0	2053.08			1200000000				100.68
thymosin beta-10 [Homo sapiens]	32	1	4	1	1	44	5	5.36			2273365372	7.33598e+08						MGGSSGALYGLFLTAAAQPLK	1¡ÁOxidation [M1]	1.14981e-13	0	1	1	3	20149621	0	2069.07			45000000	59000000			117.47
vacuolar protein-sorting-associated protein 25 [Homo sapiens]	32	5	11	5	1	176	20.7	6.34			2.07766e+07	4.70277e+07	1.08287e+08					WFLLEQPEIQVAHFPFK		5.09357e-10	0	1	2	2	260064048	0	2129.12			310000000				47.33
thymosin beta-4 [Homo sapiens]	32	2	17	2	1	44	5.1	5.06				6.23463e+09						GLIAAICAGPTALLAHEIGFGSK	1¡ÁCarbamidomethyl [C7]	2.08667e-14	0	1	1	5	183227678	0	2267.22			2700000000				103.96
sorbin and SH3 domain-containing protein 2 isoform 6 [Homo sapiens]	32	17	50	2	1	824	91.2	9.17						1.26764e+08				LVDLPLGLPFYK		7.49575e-05	0	1	1	1	10863903	0	1374.8			19000000				30.55
MARCKS-related protein [Homo sapiens]	32	3	4	3	1	195	19.5	4.67				5.24047e+07						YGAAVPGVLGGLGALGGVGIPGGVVGAGPAAAAAAAK		0.00023812	0	1	5	1	126352440	0	3014.68			60000000				18.9
beta-galactoside alpha-2,6-sialyltransferase 1 isoform a [Homo sapiens]	32	10	16	10	1	406	46.6	9.01	4.90501e+07	136078698	8.35292e+07	2.02841e+07	1.44409e+08	8.92033e+07				LIFPYVELDLHSYDLGIENR		1.7559e-11	0	1	1	15	28178825	0	2406.23			2300000	7100000000	36000000		74.45
serum deprivation-response protein [Homo sapiens]	32	10	17	10	1	425	47.1	5.21	160385291	1.21648e+08	8.61477e+07	2.43595e+08		2.20042e+08				QIPVLQTNNGPSLTGLTTIAAHLVK		3.66426e-13	0	1	2	1	4758862	0	2586.46			45000000				92.41
ras-related C3 botulinum toxin substrate 1 isoform Rac1b [Homo sapiens]	32	7	36	4	1	211	23.5	8.63	1.25121e+09	675870408			9.66443e+07	4.55591e+08				LLGGQIGLEDFIFAHVK		3.15147e-08	0	2	3	2	42544144; 41393579	0	1857.03			43000000				56.61
tetratricopeptide repeat protein 36 [Homo sapiens]	32	4	7	4	1	189	20.9	5.12	8.7794e+07		2.47859e+08	199842311		69426688				DSGYPETLVNLIVLSQHLGKPPEVTNR		3.6009e-10	0	1	2	3	31542319	0	2976.58			510000000				57.5
WD repeat and FYVE domain-containing protein 1 [Homo sapiens]	32	9	12	9	1	410	46.3	7.33	133271797	2.33711e+07	79731399	7.30936e+07		4.84083e+07				ALMLQGVDLLADAVAVTMGPK		3.20434e-14	0	1	1	32	41399285	0	2113.14			3900000000	23000000			119.97
DNA-directed RNA polymerase II subunit RPB4 [Homo sapiens]	32	3	4	3	1	142	16.3	4.79	38601255	1.98733e+07	3.62793e+07							LDQWLTTMLLR		7.38963e-06	0	1	2	1	47933379	0	1389.76			500000000				66.92
tropomyosin alpha-4 chain isoform 1 [Homo sapiens]	32	11	40	2	1	284	32.7	4.73				102267810						IWTAYLEAIMK		0.000137989	0	1	1	1	120952851	0	1338.71			26000000				48.6
39S ribosomal protein L37, mitochondrial [Homo sapiens]	32	9	14	9	1	423	48.1	8.59		1.58943e+08	2.31018e+07		3.53702e+07	8.00933e+07				FIYEGSSDFSCLPTFGVIIGQK	1¡ÁCarbamidomethyl [C11]	5.1219e-12	0	1	3	6	4504505	0	2465.21			500000000	790000000			90.8
cell adhesion molecule 1 isoform 1 precursor [Homo sapiens]	32	8	19	8	1	442	48.5	5.07	174105438	2.8679e+07	1.92655e+07	83799945	68730978	1.56745e+08				YAHWVVSQPPDTYLKPLMTELLK		0.000167044	0	1	2	1	133925811	0	2729.44			35000000				7.45
28S ribosomal protein S34, mitochondrial [Homo sapiens]	32	5	6	5	1	218	25.6	9.98			7.54729e+07	2.09702e+07		3.87618e+07				VSTALSCLLGLPLR	1¡ÁCarbamidomethyl [C7]	8.03889e-10	0	1	2	4	195927044	0	1499.86			73000000				91.95
reactive oxygen species modulator 1 [Homo sapiens]	32	2	4	2	1	79	8.2	9.33	2.99232e+08		2.70059e+07							VEQLFQVMNGILAQDSACSQR	1¡ÁCarbamidomethyl [C18]	4.89343e-12	0	1	2	1	13654237	0	2394.15			13000000				117.36
ATP synthase subunit b, mitochondrial precursor [Homo sapiens]	32	7	23	7	1	256	28.9	9.36		9.78447e+08	3.34002e+08	7.57495e+08	2.73958e+07	3.25559e+08				LNHQVSEVFNTVAQELLQR		1.5564e-07	0	1	1	1	11967981	0	2225.17			66000000				38.04
aspartate--tRNA ligase, mitochondrial [Homo sapiens]	32	13	23	13	1	645	73.5	8.02	8.80163e+07		8.1204e+07	3.05059e+08	1.56838e+08	1.88187e+08				ESTVFEDLSDEAERDEYELLCPDNTR	1¡ÁCarbamidomethyl [C21]	4.79538e-05	0	1	2	1	54607120	1	3132.36			360000000				28.18
serine beta-lactamase-like protein LACTB, mitochondrial isoform a [Homo sapiens]	32	13	45	13	1	547	60.7	8.53	1.47372e+08	2.83477e+08	1.34392e+08	255702103		6.03471e+07				WIIATENMQAGDTILNSNHIGR		2.57612e-11	0	1	1	2	21265070	0	2454.22					53000000		82.08
39S ribosomal protein L44, mitochondrial [Homo sapiens]	32	8	11	8	1	332	37.5	8.4	5.7483e+06	8572915	1.40174e+07	4.4967e+07		8.00146e+07				AAQYQVNQAAAAQAAATAAAMGIPQAVLPPLPK		9.59527e-08	0	1	5	1	41281591	0	3202.7			48000000				50.9
cob(I)yrinic acid a,c-diamide adenosyltransferase, mitochondrial precursor [Homo sapiens]	32	7	21	7	1	250	27.4	8.6	3.78823e+08	4.99866e+08	2.28553e+08		584905703	1.80184e+08				LGLALNYSVFYYEIQNAPEQACHLAK	1¡ÁCarbamidomethyl [C22]	3.02764e-10	0	1	1	2	21464101	0	3012.49			120000000	290000000			61.93
unconventional myosin-XVIIIa isoform a [Homo sapiens]	32	48	86	48	1	2054	233	6.3	5.24859e+07	1.08421e+08	1.14763e+08	3.04638e+08	6.0145e+07	1.06898e+08				IFNTNNLWISLAAVK		9.95202e-08	0	2	2	3	48255966; 48255968	0	1703.95			1400000000				96.29
neuropeptide-like protein C4orf48 isoform 2 precursor [Homo sapiens]	32	1	1	1	1	95	10.2	8.31										LVQIEYALAAVAGGAPSVGIK		1.94514e-15	0	1	1	7	4506181	0	2027.15			600000000				127.74
U6 snRNA-associated Sm-like protein LSm1 [Homo sapiens]	32	3	4	3	1	133	15.2	5.22			7.9596e+07		4.13072e+07					NSFGLAPAAPLQVHAPLSPNQTVEISLPLSTVGSVMK		3.04927e-06	0	1	3	1	260436860	0	3771.01			220000000				24.05
major histocompatibility complex, class II, DR beta 1 precursor [Homo sapiens]	32	5	14	1	1	266	29.9	7.74				2.52742e+08						DVDEAYMNKVELESRLEGLTDEINFLR		3.07722e-06	0	1	2	2	372466572	2	3198.56			240000000				71.95
cAMP-dependent protein kinase inhibitor gamma [Homo sapiens]	32	1	1	1	1	76	7.9	4.25			7.40329e+06							FVQLINTVLNGDQHFMSALDK		9.07649e-05	0	1	3	1	311771639	0	2390.22			32000000				24.74
laminin subunit gamma-1 precursor [Homo sapiens]	32	36	64	35	1	1609	177.5	5.12	2.7971e+08	1.32503e+09	3.2373e+08	4.51093e+08	134214607	2.64691e+07				YTNFGIVSLVHGDFFIR		2.57917e-05	0	1	1	1	7661996	0	1985.03			7700000				39.92
complement component 1 Q subcomponent-binding protein, mitochondrial precursor [Homo sapiens]	32	6	22	6	1	282	31.3	4.84		5.5037e+08	6.43922e+08	1.11487e+09						LTTPTYGDLNHLVSATMSGVTTSLR		1.06589e-12	0	1	1	2	14210536	0	2635.34			440000000				102.59
lanC-like protein 2 [Homo sapiens]	32	9	9	9	1	450	50.8	7.43	9.3025e+07		7.06413e+07	1.06016e+08	4.54909e+07	5.27e+07				LFLAPLPSSDVPLGQQLLR		9.74485e-07	0	1	1	2	110227613	0	2064.19			25000000				49.03
isocitrate dehydrogenase [NAD] subunit gamma, mitochondrial isoform a precursor [Homo sapiens]	32	8	21	8	1	393	42.8	8.5	1.27719e+08	5.36365e+07	94837394	1.42953e+08		1.71031e+07				SMANLSVLFGQVVR		1.02633e-05	0	1	1	1	156105685	0	1520.83			27000000				39.07
SPATS2-like protein isoform a [Homo sapiens]	32	13	20	13	1	558	61.7	9.64	5.5147e+07	4.12889e+07	1.96799e+07	1.15319e+08	55741570	1.25229e+08				EVAFWTNLFAK		5.1444e-07	0	1	4	8	68508967	0	1325.69			84000000	7500000000			58.2
proteasome subunit beta type-1 [Homo sapiens]	32	6	18	6	1	241	26.5	8.13	7.34111e+08	7.93069e+08		4.42102e+08	1.19837e+09					KVDIEVLSVLASLGASVHK		1.43848e-05	0	1	2	1	4557269	1	1965.14			11000000				35.6
synapse-associated protein 1 [Homo sapiens]	32	8	14	8	1	352	39.9	4.53			4.74472e+07	8.39153e+07						FDGALNVDLTEFQTNLVPYPR		1.3927e-13	0	4	10	58	9507215; 14389309; 301171345; 17921989	0	2409.21			5200000	140000000	2100000000		123.17
hepatoma-derived growth factor-related protein 3 [Homo sapiens]	32	5	11	3	1	203	22.6	7.99		8.16924e+07	1.70134e+07							FFSLLSGSLNSHGLELNADILGTDK		4.09495e-07	0	1	1	2	105990532	0	2648.36			110000000				44.93
[truncated: 46,638 more rows]

## Sheet: mFASP-cancer-R2
Proteins																		Peptides
[truncated: 48,359 more rows]

## Sheet: mFASP-cancer-R3
Proteins																		Peptides
[truncated: 49,135 more rows]

## Sheet: mFASP-para-cancer-R1
Proteins																		Peptides
[truncated: 35,392 more rows]

[truncated: 8 more sheets: mFASP-para-cancer-R2, mFASP-para-cancer-R3, i-FASP-cancer-R1, i-FASP-cancer-R2, i-FASP-cancer-R3, i-FASP-para-cancer-R1, i-FASP-para-cancer-R2, i-FASP-para-cancer-R3]
