# Supplementary material for: Molecular Dynamics Simulation-assisted Ionic Liquid Screening for Deep Coverage Proteome Analysis
Source: Mol Cell Proteomics. 2020 Nov 25;19(10):1724–37. doi: 10.1074/mcp.TIR119.001827 (PMC8015004; doi:10.1074/mcp.TIR119.001827)
Supplement: Supplementary file 1 [file mmc1.zip › 156541_3_supp_561942_qd6fvf.xlsx]

## Sheet: m-FASP
Proteins quantified from cancer and para-carcinoma tissues of human liver samples with m-FASP method
Tumor_repli1_Entries	Tumor_repli1_Area	Tumor_repli2_Entries	Tumor_repli2_Area	Tumor_repli3_Entries	Tumor_repli3_Area		para_repli1_Entries	para_repli1_Area	para_repli2_Entries	para_repli2_Area	para_repli3_Entries	para_repli3_Area
[Master Protein] [3-methyl-2-oxobutanoate dehydrogenase [lipoamide]] kinase, mitochondrial isoform a precursor [Homo sapiens]	1400000000	[Master Protein] [3-methyl-2-oxobutanoate dehydrogenase [lipoamide]] kinase, mitochondrial isoform a precursor [Homo sapiens]	1440000000	[Master Protein] [3-methyl-2-oxobutanoate dehydrogenase [lipoamide]] kinase, mitochondrial isoform a precursor [Homo sapiens]	1790000000		[Master Protein] [3-methyl-2-oxobutanoate dehydrogenase [lipoamide]] kinase, mitochondrial isoform a precursor [Homo sapiens]	902000000	[Master Protein] [3-methyl-2-oxobutanoate dehydrogenase [lipoamide]] kinase, mitochondrial isoform a precursor [Homo sapiens]	1040000000	[Master Protein] [3-methyl-2-oxobutanoate dehydrogenase [lipoamide]] kinase, mitochondrial isoform a precursor [Homo sapiens]	1030000000
[Master Protein] 1,2-dihydroxy-3-keto-5-methylthiopentene dioxygenase [Homo sapiens]	1290000000	[Master Protein] 1,2-dihydroxy-3-keto-5-methylthiopentene dioxygenase [Homo sapiens]	1340000000	[Master Protein] 1,2-dihydroxy-3-keto-5-methylthiopentene dioxygenase [Homo sapiens]	1700000000		[Master Protein] 1,2-dihydroxy-3-keto-5-methylthiopentene dioxygenase [Homo sapiens]	1440000000	[Master Protein] 1,2-dihydroxy-3-keto-5-methylthiopentene dioxygenase [Homo sapiens]	1480000000	[Master Protein] 1,2-dihydroxy-3-keto-5-methylthiopentene dioxygenase [Homo sapiens]	1320000000
[Master Protein] 1,4-alpha-glucan-branching enzyme [Homo sapiens]	1530000000	[Master Protein] 1,4-alpha-glucan-branching enzyme [Homo sapiens]	2150000000	[Master Protein] 1,4-alpha-glucan-branching enzyme [Homo sapiens]	2200000000		[Master Protein] 1,4-alpha-glucan-branching enzyme [Homo sapiens]	3100000000	[Master Protein] 1,4-alpha-glucan-branching enzyme [Homo sapiens]	3640000000	[Master Protein] 1,4-alpha-glucan-branching enzyme [Homo sapiens]	3610000000
[Master Protein] 10 kDa heat shock protein, mitochondrial [Homo sapiens]	17000000000	[Master Protein] 10 kDa heat shock protein, mitochondrial [Homo sapiens]	12400000000	[Master Protein] 10 kDa heat shock protein, mitochondrial [Homo sapiens]	14100000000		[Master Protein] 10 kDa heat shock protein, mitochondrial [Homo sapiens]	14500000000	[Master Protein] 10 kDa heat shock protein, mitochondrial [Homo sapiens]	13200000000	[Master Protein] 10 kDa heat shock protein, mitochondrial [Homo sapiens]	17900000000
[Master Protein] 116 kDa U5 small nuclear ribonucleoprotein component isoform a [Homo sapiens]	846000000	[Master Protein] 116 kDa U5 small nuclear ribonucleoprotein component isoform a [Homo sapiens]	885000000	[Master Protein] 116 kDa U5 small nuclear ribonucleoprotein component isoform a [Homo sapiens]	964000000		[Master Protein] 116 kDa U5 small nuclear ribonucleoprotein component isoform a [Homo sapiens]	410000000	[Master Protein] 116 kDa U5 small nuclear ribonucleoprotein component isoform a [Homo sapiens]	505000000	[Master Protein] 116 kDa U5 small nuclear ribonucleoprotein component isoform a [Homo sapiens]	496000000
[Master Protein] 11-cis retinol dehydrogenase precursor [Homo sapiens]	24000000	[Master Protein] 11-cis retinol dehydrogenase precursor [Homo sapiens]	13500000	[Master Protein] 11-cis retinol dehydrogenase precursor [Homo sapiens]	29000000		[Master Protein] 11-cis retinol dehydrogenase precursor [Homo sapiens]	58000000	[Master Protein] 11-cis retinol dehydrogenase precursor [Homo sapiens]	126000000	[Master Protein] 11-cis retinol dehydrogenase precursor [Homo sapiens]	142000000
[Master Protein] 14 kDa phosphohistidine phosphatase isoform 3 [Homo sapiens]	610000000	[Master Protein] 14 kDa phosphohistidine phosphatase isoform 3 [Homo sapiens]	443000000	[Master Protein] 14 kDa phosphohistidine phosphatase isoform 3 [Homo sapiens]	620000000		[Master Protein] 14 kDa phosphohistidine phosphatase isoform 3 [Homo sapiens]	277000000	[Master Protein] 14 kDa phosphohistidine phosphatase isoform 3 [Homo sapiens]	284000000	[Master Protein] 14 kDa phosphohistidine phosphatase isoform 3 [Homo sapiens]	304000000
[Master Protein] 14-3-3 protein beta/alpha [Homo sapiens]	4280000000	[Master Protein] 14-3-3 protein beta/alpha [Homo sapiens]	3840000000	[Master Protein] 14-3-3 protein beta/alpha [Homo sapiens]	4360000000		[Master Protein] 14-3-3 protein beta/alpha [Homo sapiens]	1980000000	[Master Protein] 14-3-3 protein beta/alpha [Homo sapiens]	2440000000	[Master Protein] 14-3-3 protein beta/alpha [Homo sapiens]	2640000000
[Master Protein] 14-3-3 protein epsilon [Homo sapiens]	8830000000	[Master Protein] 14-3-3 protein epsilon [Homo sapiens]	11500000000	[Master Protein] 14-3-3 protein epsilon [Homo sapiens]	12600000000		[Master Protein] 14-3-3 protein epsilon [Homo sapiens]	6000000000	[Master Protein] 14-3-3 protein epsilon [Homo sapiens]	6060000000	[Master Protein] 14-3-3 protein epsilon [Homo sapiens]	7370000000
[Master Protein] 14-3-3 protein eta [Homo sapiens]	3350000000	[Master Protein] 14-3-3 protein eta [Homo sapiens]	3470000000	[Master Protein] 14-3-3 protein eta [Homo sapiens]	3470000000		[Master Protein] 14-3-3 protein eta [Homo sapiens]	660000000	[Master Protein] 14-3-3 protein eta [Homo sapiens]	1210000000	[Master Protein] 14-3-3 protein eta [Homo sapiens]	700000000
[Master Protein] 14-3-3 protein gamma [Homo sapiens]	3900000000	[Master Protein] 14-3-3 protein gamma [Homo sapiens]	2310000000	[Master Protein] 14-3-3 protein gamma [Homo sapiens]	3300000000		[Master Protein] 14-3-3 protein gamma [Homo sapiens]	1580000000	[Master Protein] 14-3-3 protein gamma [Homo sapiens]	1460000000	[Master Protein] 14-3-3 protein gamma [Homo sapiens]	2100000000
[Master Protein] 14-3-3 protein sigma [Homo sapiens]	808000000	[Master Protein] 14-3-3 protein sigma [Homo sapiens]	806000000	[Master Protein] 14-3-3 protein sigma [Homo sapiens]	1110000000		[Master Protein] 14-3-3 protein theta [Homo sapiens]	1280000000	[Master Protein] 14-3-3 protein theta [Homo sapiens]	1490000000	[Master Protein] 14-3-3 protein theta [Homo sapiens]	2050000000
[Master Protein] 14-3-3 protein theta [Homo sapiens]	2300000000	[Master Protein] 14-3-3 protein theta [Homo sapiens]	1640000000	[Master Protein] 14-3-3 protein theta [Homo sapiens]	3260000000		[Master Protein] 14-3-3 protein zeta/delta [Homo sapiens]	3980000000	[Master Protein] 14-3-3 protein zeta/delta [Homo sapiens]	4030000000	[Master Protein] 14-3-3 protein zeta/delta [Homo sapiens]	4560000000
[Master Protein] 14-3-3 protein zeta/delta [Homo sapiens]	14900000000	[Master Protein] 14-3-3 protein zeta/delta [Homo sapiens]	14000000000	[Master Protein] 14-3-3 protein zeta/delta [Homo sapiens]	16400000000		[Master Protein] 15 kDa selenoprotein isoform 1 precursor [Homo sapiens]	250000000	[Master Protein] 15 kDa selenoprotein isoform 1 precursor [Homo sapiens]	230000000	[Master Protein] 15 kDa selenoprotein isoform 1 precursor [Homo sapiens]	250000000
[Master Protein] 15-hydroxyprostaglandin dehydrogenase [NAD(+)] isoform 1 [Homo sapiens]	209000000	[Master Protein] 15-hydroxyprostaglandin dehydrogenase [NAD(+)] isoform 1 [Homo sapiens]	205000000	[Master Protein] 15-hydroxyprostaglandin dehydrogenase [NAD(+)] isoform 1 [Homo sapiens]	270000000		[Master Protein] 15-hydroxyprostaglandin dehydrogenase [NAD(+)] isoform 1 [Homo sapiens]	614000000	[Master Protein] 15-hydroxyprostaglandin dehydrogenase [NAD(+)] isoform 1 [Homo sapiens]	650000000	[Master Protein] 15-hydroxyprostaglandin dehydrogenase [NAD(+)] isoform 1 [Homo sapiens]	850000000
[Master Protein] 17-beta-hydroxysteroid dehydrogenase 13 isoform A precursor [Homo sapiens]	3320000000	[Master Protein] 17-beta-hydroxysteroid dehydrogenase 13 isoform A precursor [Homo sapiens]	4570000000	[Master Protein] 17-beta-hydroxysteroid dehydrogenase 13 isoform A precursor [Homo sapiens]	4430000000		[Master Protein] 17-beta-hydroxysteroid dehydrogenase 13 isoform A precursor [Homo sapiens]	11300000000	[Master Protein] 17-beta-hydroxysteroid dehydrogenase 13 isoform A precursor [Homo sapiens]	13100000000	[Master Protein] 17-beta-hydroxysteroid dehydrogenase 13 isoform A precursor [Homo sapiens]	14600000000
[Master Protein] 17-beta-hydroxysteroid dehydrogenase type 6 [Homo sapiens]	3910000000	[Master Protein] 17-beta-hydroxysteroid dehydrogenase type 6 [Homo sapiens]	5340000000	[Master Protein] 17-beta-hydroxysteroid dehydrogenase type 6 [Homo sapiens]	4590000000		[Master Protein] 17-beta-hydroxysteroid dehydrogenase type 6 [Homo sapiens]	6210000000	[Master Protein] 17-beta-hydroxysteroid dehydrogenase type 6 [Homo sapiens]	7160000000	[Master Protein] 17-beta-hydroxysteroid dehydrogenase type 6 [Homo sapiens]	7960000000
[Master Protein] 182 kDa tankyrase-1-binding protein [Homo sapiens]	563000000	[Master Protein] 182 kDa tankyrase-1-binding protein [Homo sapiens]	576000000	[Master Protein] 182 kDa tankyrase-1-binding protein [Homo sapiens]	691000000		[Master Protein] 182 kDa tankyrase-1-binding protein [Homo sapiens]	640000000	[Master Protein] 182 kDa tankyrase-1-binding protein [Homo sapiens]	617000000	[Master Protein] 182 kDa tankyrase-1-binding protein [Homo sapiens]	774000000
[Master Protein] 1-acylglycerol-3-phosphate O-acyltransferase ABHD5 [Homo sapiens]	26000000	[Master Protein] 1-acylglycerol-3-phosphate O-acyltransferase ABHD5 [Homo sapiens]	36500000	[Master Protein] 1-acylglycerol-3-phosphate O-acyltransferase ABHD5 [Homo sapiens]	9200000		[Master Protein] 1-acyl-sn-glycerol-3-phosphate acyltransferase beta isoform a precursor [Homo sapiens]	100000000	[Master Protein] 1-acyl-sn-glycerol-3-phosphate acyltransferase beta isoform a precursor [Homo sapiens]	394000000	[Master Protein] 1-acyl-sn-glycerol-3-phosphate acyltransferase beta isoform a precursor [Homo sapiens]	269000000
[Master Protein] 1-acyl-sn-glycerol-3-phosphate acyltransferase alpha [Homo sapiens]	162000000	[Master Protein] 1-acyl-sn-glycerol-3-phosphate acyltransferase alpha [Homo sapiens]	159000000	[Master Protein] 1-acyl-sn-glycerol-3-phosphate acyltransferase alpha [Homo sapiens]	167000000		[Master Protein] 1-acyl-sn-glycerol-3-phosphate acyltransferase epsilon [Homo sapiens]	69000000	[Master Protein] 1-acyl-sn-glycerol-3-phosphate acyltransferase epsilon [Homo sapiens]	82000000	[Master Protein] 1-acyl-sn-glycerol-3-phosphate acyltransferase epsilon [Homo sapiens]	83000000
[Master Protein] 1-acyl-sn-glycerol-3-phosphate acyltransferase beta isoform a precursor [Homo sapiens]	160000000	[Master Protein] 1-acyl-sn-glycerol-3-phosphate acyltransferase beta isoform a precursor [Homo sapiens]	100000000	[Master Protein] 1-acyl-sn-glycerol-3-phosphate acyltransferase beta isoform a precursor [Homo sapiens]	306000000		[Master Protein] 1-acyl-sn-glycerol-3-phosphate acyltransferase gamma [Homo sapiens]	154000000	[Master Protein] 1-acyl-sn-glycerol-3-phosphate acyltransferase gamma [Homo sapiens]	104000000	[Master Protein] 1-acyl-sn-glycerol-3-phosphate acyltransferase gamma [Homo sapiens]	150000000
[Master Protein] 1-acyl-sn-glycerol-3-phosphate acyltransferase epsilon [Homo sapiens]	200000000	[Master Protein] 1-acyl-sn-glycerol-3-phosphate acyltransferase epsilon [Homo sapiens]	194000000	[Master Protein] 1-acyl-sn-glycerol-3-phosphate acyltransferase epsilon [Homo sapiens]	172000000		[Master Protein] 1-phosphatidylinositol 4,5-bisphosphate phosphodiesterase beta-3 isoform 1 [Homo sapiens]	57900000	[Master Protein] 1-phosphatidylinositol 4,5-bisphosphate phosphodiesterase beta-3 isoform 1 [Homo sapiens]	67000000	[Master Protein] 1-phosphatidylinositol 4,5-bisphosphate phosphodiesterase beta-3 isoform 1 [Homo sapiens]	30000000
[Master Protein] 1-acyl-sn-glycerol-3-phosphate acyltransferase gamma [Homo sapiens]	102000000	[Master Protein] 1-acyl-sn-glycerol-3-phosphate acyltransferase gamma [Homo sapiens]	103000000	[Master Protein] 1-acyl-sn-glycerol-3-phosphate acyltransferase gamma [Homo sapiens]	103000000		[Master Protein] 1-phosphatidylinositol 4,5-bisphosphate phosphodiesterase delta-1 isoform 1 [Homo sapiens]	107000000	[Master Protein] 1-phosphatidylinositol 4,5-bisphosphate phosphodiesterase delta-1 isoform 1 [Homo sapiens]	116000000	[Master Protein] 1-phosphatidylinositol 4,5-bisphosphate phosphodiesterase delta-1 isoform 1 [Homo sapiens]	146000000
[Master Protein] 1-phosphatidylinositol 4,5-bisphosphate phosphodiesterase beta-1 isoform a [Homo sapiens]	16000000	[Master Protein] 1-phosphatidylinositol 4,5-bisphosphate phosphodiesterase beta-1 isoform a [Homo sapiens]	31000000	[Master Protein] 1-phosphatidylinositol 4,5-bisphosphate phosphodiesterase beta-1 isoform a [Homo sapiens]	12000000		[Master Protein] 1-phosphatidylinositol 4,5-bisphosphate phosphodiesterase eta-1 isoform a [Homo sapiens]	118000000	[Master Protein] 1-phosphatidylinositol 4,5-bisphosphate phosphodiesterase eta-1 isoform a [Homo sapiens]	18000000	[Master Protein] 1-phosphatidylinositol 4,5-bisphosphate phosphodiesterase eta-1 isoform a [Homo sapiens]	233000000
[Master Protein] 1-phosphatidylinositol 4,5-bisphosphate phosphodiesterase beta-2 [Homo sapiens]	53000000	[Master Protein] 1-phosphatidylinositol 4,5-bisphosphate phosphodiesterase beta-2 [Homo sapiens]	20000000	[Master Protein] 1-phosphatidylinositol 4,5-bisphosphate phosphodiesterase beta-2 [Homo sapiens]	37000000		[Master Protein] 1-phosphatidylinositol 4,5-bisphosphate phosphodiesterase gamma-1 isoform a [Homo sapiens]	0	[Master Protein] 1-phosphatidylinositol 4,5-bisphosphate phosphodiesterase gamma-1 isoform a [Homo sapiens]	2100000	[Master Protein] 1-phosphatidylinositol 4,5-bisphosphate phosphodiesterase gamma-1 isoform a [Homo sapiens]	9200000
[Master Protein] 1-phosphatidylinositol 4,5-bisphosphate phosphodiesterase beta-3 isoform 1 [Homo sapiens]	79200000	[Master Protein] 1-phosphatidylinositol 4,5-bisphosphate phosphodiesterase beta-3 isoform 1 [Homo sapiens]	61000000	[Master Protein] 1-phosphatidylinositol 4,5-bisphosphate phosphodiesterase beta-3 isoform 1 [Homo sapiens]	109000000		[Master Protein] 1-phosphatidylinositol 4,5-bisphosphate phosphodiesterase gamma-2 [Homo sapiens]	34100000	[Master Protein] 1-phosphatidylinositol 4,5-bisphosphate phosphodiesterase gamma-2 [Homo sapiens]	32900000	[Master Protein] 1-phosphatidylinositol 4,5-bisphosphate phosphodiesterase gamma-2 [Homo sapiens]	77000000
[Master Protein] 1-phosphatidylinositol 4,5-bisphosphate phosphodiesterase delta-1 isoform 1 [Homo sapiens]	254000000	[Master Protein] 1-phosphatidylinositol 4,5-bisphosphate phosphodiesterase delta-1 isoform 1 [Homo sapiens]	110000000	[Master Protein] 1-phosphatidylinositol 4,5-bisphosphate phosphodiesterase delta-1 isoform 1 [Homo sapiens]	289000000		[Master Protein] 2',3'-cyclic-nucleotide 3'-phosphodiesterase [Homo sapiens]	476000000	[Master Protein] 2',3'-cyclic-nucleotide 3'-phosphodiesterase [Homo sapiens]	486000000	[Master Protein] 2',3'-cyclic-nucleotide 3'-phosphodiesterase [Homo sapiens]	520000000
[Master Protein] 1-phosphatidylinositol 4,5-bisphosphate phosphodiesterase eta-1 isoform a [Homo sapiens]	544000000	[Master Protein] 1-phosphatidylinositol 4,5-bisphosphate phosphodiesterase eta-1 isoform a [Homo sapiens]	902000000	[Master Protein] 1-phosphatidylinositol 4,5-bisphosphate phosphodiesterase eta-1 isoform a [Homo sapiens]	510000000		[Master Protein] 2,4-dienoyl-CoA reductase, mitochondrial precursor [Homo sapiens]	14900000000	[Master Protein] 2,4-dienoyl-CoA reductase, mitochondrial precursor [Homo sapiens]	17000000000	[Master Protein] 2,4-dienoyl-CoA reductase, mitochondrial precursor [Homo sapiens]	19900000000
[Master Protein] 1-phosphatidylinositol 4,5-bisphosphate phosphodiesterase gamma-1 isoform a [Homo sapiens]	92000000	[Master Protein] 1-phosphatidylinositol 4,5-bisphosphate phosphodiesterase gamma-1 isoform a [Homo sapiens]	23000000	[Master Protein] 1-phosphatidylinositol 4,5-bisphosphate phosphodiesterase gamma-1 isoform a [Homo sapiens]	47200000		[Master Protein] 2',5'-phosphodiesterase 12 [Homo sapiens]	138000000	[Master Protein] 2',5'-phosphodiesterase 12 [Homo sapiens]	208000000	[Master Protein] 2',5'-phosphodiesterase 12 [Homo sapiens]	152000000
[Master Protein] 1-phosphatidylinositol 4,5-bisphosphate phosphodiesterase gamma-2 [Homo sapiens]	233000000	[Master Protein] 1-phosphatidylinositol 4,5-bisphosphate phosphodiesterase gamma-2 [Homo sapiens]	186000000	[Master Protein] 1-phosphatidylinositol 4,5-bisphosphate phosphodiesterase gamma-2 [Homo sapiens]	277000000		[Master Protein] 25-hydroxycholesterol 7-alpha-hydroxylase [Homo sapiens]	94000000	[Master Protein] 25-hydroxycholesterol 7-alpha-hydroxylase [Homo sapiens]	177000000	[Master Protein] 25-hydroxycholesterol 7-alpha-hydroxylase [Homo sapiens]	119000000
[Master Protein] 2',3'-cyclic-nucleotide 3'-phosphodiesterase [Homo sapiens]	599000000	[Master Protein] 2',3'-cyclic-nucleotide 3'-phosphodiesterase [Homo sapiens]	738000000	[Master Protein] 2',3'-cyclic-nucleotide 3'-phosphodiesterase [Homo sapiens]	877000000		[Master Protein] 2'-5'-oligoadenylate synthase 1 isoform 3 [Homo sapiens]	119000000	[Master Protein] 2'-5'-oligoadenylate synthase 1 isoform 3 [Homo sapiens]	128000000	[Master Protein] 2'-5'-oligoadenylate synthase 1 isoform 3 [Homo sapiens]	231000000
[Master Protein] 2,4-dienoyl-CoA reductase, mitochondrial precursor [Homo sapiens]	12800000000	[Master Protein] 2,4-dienoyl-CoA reductase, mitochondrial precursor [Homo sapiens]	14300000000	[Master Protein] 2,4-dienoyl-CoA reductase, mitochondrial precursor [Homo sapiens]	14900000000		[Master Protein] 2'-5'-oligoadenylate synthase 2 isoform 1 [Homo sapiens]	134000000	[Master Protein] 2'-5'-oligoadenylate synthase 2 isoform 1 [Homo sapiens]	82000000	[Master Protein] 2'-5'-oligoadenylate synthase 2 isoform 1 [Homo sapiens]	107000000
[Master Protein] 2',5'-phosphodiesterase 12 [Homo sapiens]	294000000	[Master Protein] 2',5'-phosphodiesterase 12 [Homo sapiens]	261000000	[Master Protein] 2',5'-phosphodiesterase 12 [Homo sapiens]	279000000		[Master Protein] 2'-5'-oligoadenylate synthase 3 [Homo sapiens]	61000000	[Master Protein] 2'-5'-oligoadenylate synthase 3 [Homo sapiens]	60000000	[Master Protein] 2'-5'-oligoadenylate synthase 3 [Homo sapiens]	54800000
[Master Protein] 25-hydroxycholesterol 7-alpha-hydroxylase [Homo sapiens]	378000000	[Master Protein] 25-hydroxycholesterol 7-alpha-hydroxylase [Homo sapiens]	293000000	[Master Protein] 25-hydroxycholesterol 7-alpha-hydroxylase [Homo sapiens]	522000000		[Master Protein] 26S protease regulatory subunit 10B [Homo sapiens]	1150000000	[Master Protein] 26S protease regulatory subunit 10B [Homo sapiens]	1180000000	[Master Protein] 26S protease regulatory subunit 10B [Homo sapiens]	1310000000
[Master Protein] 2'-5'-oligoadenylate synthase 1 isoform 3 [Homo sapiens]	231000000	[Master Protein] 2'-5'-oligoadenylate synthase 1 isoform 3 [Homo sapiens]	193000000	[Master Protein] 2'-5'-oligoadenylate synthase 1 isoform 3 [Homo sapiens]	223000000		[Master Protein] 26S protease regulatory subunit 4 [Homo sapiens]	738000000	[Master Protein] 26S protease regulatory subunit 4 [Homo sapiens]	912000000	[Master Protein] 26S protease regulatory subunit 4 [Homo sapiens]	990000000
[Master Protein] 2'-5'-oligoadenylate synthase 2 isoform 1 [Homo sapiens]	220000000	[Master Protein] 2'-5'-oligoadenylate synthase 2 isoform 1 [Homo sapiens]	171000000	[Master Protein] 2'-5'-oligoadenylate synthase 2 isoform 1 [Homo sapiens]	226000000		[Master Protein] 26S protease regulatory subunit 6A [Homo sapiens]	1050000000	[Master Protein] 26S protease regulatory subunit 6A [Homo sapiens]	1160000000	[Master Protein] 26S protease regulatory subunit 6A [Homo sapiens]	1340000000
[Master Protein] 2'-5'-oligoadenylate synthase 3 [Homo sapiens]	214000000	[Master Protein] 2'-5'-oligoadenylate synthase 3 [Homo sapiens]	226000000	[Master Protein] 2'-5'-oligoadenylate synthase 3 [Homo sapiens]	228000000		[Master Protein] 26S protease regulatory subunit 6B isoform 1 [Homo sapiens]	774000000	[Master Protein] 26S protease regulatory subunit 6B isoform 1 [Homo sapiens]	948000000	[Master Protein] 26S protease regulatory subunit 6B isoform 1 [Homo sapiens]	916000000
[Master Protein] 26S protease regulatory subunit 10B [Homo sapiens]	1520000000	[Master Protein] 26S protease regulatory subunit 10B [Homo sapiens]	1580000000	[Master Protein] 26S protease regulatory subunit 10B [Homo sapiens]	1540000000		[Master Protein] 26S protease regulatory subunit 7 isoform 1 [Homo sapiens]	925000000	[Master Protein] 26S protease regulatory subunit 7 isoform 1 [Homo sapiens]	911000000	[Master Protein] 26S protease regulatory subunit 7 isoform 1 [Homo sapiens]	1080000000
[Master Protein] 26S protease regulatory subunit 4 [Homo sapiens]	1160000000	[Master Protein] 26S protease regulatory subunit 4 [Homo sapiens]	1500000000	[Master Protein] 26S protease regulatory subunit 4 [Homo sapiens]	1910000000		[Master Protein] 26S protease regulatory subunit 8 isoform 1 [Homo sapiens]	646000000	[Master Protein] 26S protease regulatory subunit 8 isoform 1 [Homo sapiens]	595000000	[Master Protein] 26S protease regulatory subunit 8 isoform 1 [Homo sapiens]	737000000
[Master Protein] 26S protease regulatory subunit 6A [Homo sapiens]	1720000000	[Master Protein] 26S protease regulatory subunit 6A [Homo sapiens]	2600000000	[Master Protein] 26S protease regulatory subunit 6A [Homo sapiens]	2270000000		[Master Protein] 26S proteasome non-ATPase regulatory subunit 1 isoform 1 [Homo sapiens]	996000000	[Master Protein] 26S proteasome non-ATPase regulatory subunit 1 isoform 1 [Homo sapiens]	962000000	[Master Protein] 26S proteasome non-ATPase regulatory subunit 1 isoform 1 [Homo sapiens]	1190000000
[Master Protein] 26S protease regulatory subunit 6B isoform 1 [Homo sapiens]	1340000000	[Master Protein] 26S protease regulatory subunit 6B isoform 1 [Homo sapiens]	1390000000	[Master Protein] 26S protease regulatory subunit 6B isoform 1 [Homo sapiens]	1780000000		[Master Protein] 26S proteasome non-ATPase regulatory subunit 10 isoform 1 [Homo sapiens]	474000000	[Master Protein] 26S proteasome non-ATPase regulatory subunit 10 isoform 1 [Homo sapiens]	333000000	[Master Protein] 26S proteasome non-ATPase regulatory subunit 10 isoform 1 [Homo sapiens]	348000000
[Master Protein] 26S protease regulatory subunit 7 isoform 1 [Homo sapiens]	1310000000	[Master Protein] 26S protease regulatory subunit 7 isoform 1 [Homo sapiens]	1510000000	[Master Protein] 26S protease regulatory subunit 7 isoform 1 [Homo sapiens]	1410000000		[Master Protein] 26S proteasome non-ATPase regulatory subunit 11 [Homo sapiens]	788000000	[Master Protein] 26S proteasome non-ATPase regulatory subunit 11 [Homo sapiens]	736000000	[Master Protein] 26S proteasome non-ATPase regulatory subunit 11 [Homo sapiens]	1060000000
[Master Protein] 26S protease regulatory subunit 8 isoform 1 [Homo sapiens]	1400000000	[Master Protein] 26S protease regulatory subunit 8 isoform 1 [Homo sapiens]	1520000000	[Master Protein] 26S protease regulatory subunit 8 isoform 1 [Homo sapiens]	1560000000		[Master Protein] 26S proteasome non-ATPase regulatory subunit 12 isoform 1 [Homo sapiens]	392000000	[Master Protein] 26S proteasome non-ATPase regulatory subunit 12 isoform 1 [Homo sapiens]	630000000	[Master Protein] 26S proteasome non-ATPase regulatory subunit 12 isoform 1 [Homo sapiens]	618000000
[Master Protein] 26S proteasome non-ATPase regulatory subunit 1 isoform 1 [Homo sapiens]	1320000000	[Master Protein] 26S proteasome non-ATPase regulatory subunit 1 isoform 1 [Homo sapiens]	1160000000	[Master Protein] 26S proteasome non-ATPase regulatory subunit 1 isoform 1 [Homo sapiens]	1330000000		[Master Protein] 26S proteasome non-ATPase regulatory subunit 13 isoform 1 [Homo sapiens]	494000000	[Master Protein] 26S proteasome non-ATPase regulatory subunit 13 isoform 1 [Homo sapiens]	647000000	[Master Protein] 26S proteasome non-ATPase regulatory subunit 13 isoform 1 [Homo sapiens]	613000000
[Master Protein] 26S proteasome non-ATPase regulatory subunit 10 isoform 1 [Homo sapiens]	932000000	[Master Protein] 26S proteasome non-ATPase regulatory subunit 10 isoform 1 [Homo sapiens]	692000000	[Master Protein] 26S proteasome non-ATPase regulatory subunit 10 isoform 1 [Homo sapiens]	540000000		[Master Protein] 26S proteasome non-ATPase regulatory subunit 14 [Homo sapiens]	470000000	[Master Protein] 26S proteasome non-ATPase regulatory subunit 14 [Homo sapiens]	285000000	[Master Protein] 26S proteasome non-ATPase regulatory subunit 14 [Homo sapiens]	510000000
[Master Protein] 26S proteasome non-ATPase regulatory subunit 11 [Homo sapiens]	1670000000	[Master Protein] 26S proteasome non-ATPase regulatory subunit 11 [Homo sapiens]	1550000000	[Master Protein] 26S proteasome non-ATPase regulatory subunit 11 [Homo sapiens]	1910000000		[Master Protein] 26S proteasome non-ATPase regulatory subunit 2 [Homo sapiens]	1120000000	[Master Protein] 26S proteasome non-ATPase regulatory subunit 2 [Homo sapiens]	1640000000	[Master Protein] 26S proteasome non-ATPase regulatory subunit 2 [Homo sapiens]	1240000000
[Master Protein] 26S proteasome non-ATPase regulatory subunit 12 isoform 1 [Homo sapiens]	944000000	[Master Protein] 26S proteasome non-ATPase regulatory subunit 12 isoform 1 [Homo sapiens]	943000000	[Master Protein] 26S proteasome non-ATPase regulatory subunit 12 isoform 1 [Homo sapiens]	946000000		[Master Protein] 26S proteasome non-ATPase regulatory subunit 3 [Homo sapiens]	894000000	[Master Protein] 26S proteasome non-ATPase regulatory subunit 3 [Homo sapiens]	809000000	[Master Protein] 26S proteasome non-ATPase regulatory subunit 3 [Homo sapiens]	894000000
[Master Protein] 26S proteasome non-ATPase regulatory subunit 13 isoform 1 [Homo sapiens]	1050000000	[Master Protein] 26S proteasome non-ATPase regulatory subunit 13 isoform 1 [Homo sapiens]	1190000000	[Master Protein] 26S proteasome non-ATPase regulatory subunit 13 isoform 1 [Homo sapiens]	1170000000		[Master Protein] 26S proteasome non-ATPase regulatory subunit 4 [Homo sapiens]	760000000	[Master Protein] 26S proteasome non-ATPase regulatory subunit 4 [Homo sapiens]	684000000	[Master Protein] 26S proteasome non-ATPase regulatory subunit 4 [Homo sapiens]	826000000
[Master Protein] 26S proteasome non-ATPase regulatory subunit 14 [Homo sapiens]	828000000	[Master Protein] 26S proteasome non-ATPase regulatory subunit 14 [Homo sapiens]	945000000	[Master Protein] 26S proteasome non-ATPase regulatory subunit 14 [Homo sapiens]	1180000000		[Master Protein] 26S proteasome non-ATPase regulatory subunit 5 isoform 1 [Homo sapiens]	725000000	[Master Protein] 26S proteasome non-ATPase regulatory subunit 5 isoform 1 [Homo sapiens]	727000000	[Master Protein] 26S proteasome non-ATPase regulatory subunit 5 isoform 1 [Homo sapiens]	926000000
[Master Protein] 26S proteasome non-ATPase regulatory subunit 2 [Homo sapiens]	1530000000	[Master Protein] 26S proteasome non-ATPase regulatory subunit 2 [Homo sapiens]	1770000000	[Master Protein] 26S proteasome non-ATPase regulatory subunit 2 [Homo sapiens]	2090000000		[Master Protein] 26S proteasome non-ATPase regulatory subunit 7 [Homo sapiens]	452000000	[Master Protein] 26S proteasome non-ATPase regulatory subunit 7 [Homo sapiens]	539000000	[Master Protein] 26S proteasome non-ATPase regulatory subunit 7 [Homo sapiens]	518000000
[Master Protein] 26S proteasome non-ATPase regulatory subunit 3 [Homo sapiens]	1390000000	[Master Protein] 26S proteasome non-ATPase regulatory subunit 3 [Homo sapiens]	1240000000	[Master Protein] 26S proteasome non-ATPase regulatory subunit 3 [Homo sapiens]	1470000000		[Master Protein] 26S proteasome non-ATPase regulatory subunit 8 [Homo sapiens]	169000000	[Master Protein] 26S proteasome non-ATPase regulatory subunit 8 [Homo sapiens]	173000000	[Master Protein] 26S proteasome non-ATPase regulatory subunit 8 [Homo sapiens]	466000000
[Master Protein] 26S proteasome non-ATPase regulatory subunit 4 [Homo sapiens]	962000000	[Master Protein] 26S proteasome non-ATPase regulatory subunit 4 [Homo sapiens]	1050000000	[Master Protein] 26S proteasome non-ATPase regulatory subunit 4 [Homo sapiens]	1090000000		[Master Protein] 26S proteasome non-ATPase regulatory subunit 9 isoform 1 [Homo sapiens]	222000000	[Master Protein] 26S proteasome non-ATPase regulatory subunit 9 isoform 1 [Homo sapiens]	283000000	[Master Protein] 26S proteasome non-ATPase regulatory subunit 9 isoform 1 [Homo sapiens]	250000000
[Master Protein] 26S proteasome non-ATPase regulatory subunit 5 isoform 1 [Homo sapiens]	723000000	[Master Protein] 26S proteasome non-ATPase regulatory subunit 5 isoform 1 [Homo sapiens]	643000000	[Master Protein] 26S proteasome non-ATPase regulatory subunit 5 isoform 1 [Homo sapiens]	721000000		[Master Protein] 28 kDa heat- and acid-stable phosphoprotein [Homo sapiens]	345000000	[Master Protein] 28 kDa heat- and acid-stable phosphoprotein [Homo sapiens]	274000000	[Master Protein] 28 kDa heat- and acid-stable phosphoprotein [Homo sapiens]	366000000
[Master Protein] 26S proteasome non-ATPase regulatory subunit 6 isoform 2 [Homo sapiens]	921000000	[Master Protein] 26S proteasome non-ATPase regulatory subunit 6 isoform 2 [Homo sapiens]	965000000	[Master Protein] 26S proteasome non-ATPase regulatory subunit 6 isoform 2 [Homo sapiens]	822000000		[Master Protein] 28S ribosomal protein S11, mitochondrial isoform a [Homo sapiens]	34000000	[Master Protein] 28S ribosomal protein S11, mitochondrial isoform a [Homo sapiens]	53000000	[Master Protein] 28S ribosomal protein S11, mitochondrial isoform a [Homo sapiens]	45000000
[Master Protein] 26S proteasome non-ATPase regulatory subunit 7 [Homo sapiens]	751000000	[Master Protein] 26S proteasome non-ATPase regulatory subunit 7 [Homo sapiens]	831000000	[Master Protein] 26S proteasome non-ATPase regulatory subunit 7 [Homo sapiens]	930000000		[Master Protein] 28S ribosomal protein S14, mitochondrial [Homo sapiens]	3000000	[Master Protein] 28S ribosomal protein S14, mitochondrial [Homo sapiens]	31200000	[Master Protein] 28S ribosomal protein S14, mitochondrial [Homo sapiens]	49000000
[Master Protein] 26S proteasome non-ATPase regulatory subunit 8 [Homo sapiens]	650000000	[Master Protein] 26S proteasome non-ATPase regulatory subunit 8 [Homo sapiens]	372000000	[Master Protein] 26S proteasome non-ATPase regulatory subunit 8 [Homo sapiens]	759000000		[Master Protein] 28S ribosomal protein S16, mitochondrial [Homo sapiens]	14000000	[Master Protein] 28S ribosomal protein S16, mitochondrial [Homo sapiens]	41000000	[Master Protein] 28S ribosomal protein S16, mitochondrial [Homo sapiens]	29000000
[Master Protein] 26S proteasome non-ATPase regulatory subunit 9 isoform 1 [Homo sapiens]	450000000	[Master Protein] 26S proteasome non-ATPase regulatory subunit 9 isoform 1 [Homo sapiens]	447000000	[Master Protein] 26S proteasome non-ATPase regulatory subunit 9 isoform 1 [Homo sapiens]	552000000		[Master Protein] 28S ribosomal protein S17, mitochondrial [Homo sapiens]	28000000	[Master Protein] 28S ribosomal protein S17, mitochondrial [Homo sapiens]	4600000	[Master Protein] 28S ribosomal protein S17, mitochondrial [Homo sapiens]	9000000
[Master Protein] 28 kDa heat- and acid-stable phosphoprotein [Homo sapiens]	702000000	[Master Protein] 28 kDa heat- and acid-stable phosphoprotein [Homo sapiens]	270000000	[Master Protein] 28 kDa heat- and acid-stable phosphoprotein [Homo sapiens]	467000000		[Master Protein] 28S ribosomal protein S18b, mitochondrial [Homo sapiens]	45000000	[Master Protein] 28S ribosomal protein S18b, mitochondrial [Homo sapiens]	138000000	[Master Protein] 28S ribosomal protein S18b, mitochondrial [Homo sapiens]	211000000
[Master Protein] 28S ribosomal protein S10, mitochondrial [Homo sapiens]	25000000	[Master Protein] 28S ribosomal protein S10, mitochondrial [Homo sapiens]	0	[Master Protein] 28S ribosomal protein S10, mitochondrial [Homo sapiens]	19000000		[Master Protein] 28S ribosomal protein S18c, mitochondrial [Homo sapiens]	13000000	[Master Protein] 28S ribosomal protein S18c, mitochondrial [Homo sapiens]	17000000	[Master Protein] 28S ribosomal protein S18c, mitochondrial [Homo sapiens]	13000000
[Master Protein] 28S ribosomal protein S14, mitochondrial [Homo sapiens]	48000000	[Master Protein] 28S ribosomal protein S14, mitochondrial [Homo sapiens]	43000000	[Master Protein] 28S ribosomal protein S14, mitochondrial [Homo sapiens]	59000000		[Master Protein] 28S ribosomal protein S22, mitochondrial [Homo sapiens]	222000000	[Master Protein] 28S ribosomal protein S22, mitochondrial [Homo sapiens]	370000000	[Master Protein] 28S ribosomal protein S22, mitochondrial [Homo sapiens]	344000000
[Master Protein] 28S ribosomal protein S16, mitochondrial [Homo sapiens]	52000000	[Master Protein] 28S ribosomal protein S16, mitochondrial [Homo sapiens]	43000000	[Master Protein] 28S ribosomal protein S16, mitochondrial [Homo sapiens]	65000000		[Master Protein] 28S ribosomal protein S23, mitochondrial [Homo sapiens]	25000000	[Master Protein] 28S ribosomal protein S23, mitochondrial [Homo sapiens]	47000000	[Master Protein] 28S ribosomal protein S23, mitochondrial [Homo sapiens]	12000000
[Master Protein] 28S ribosomal protein S17, mitochondrial [Homo sapiens]	77000000	[Master Protein] 28S ribosomal protein S17, mitochondrial [Homo sapiens]	58900000	[Master Protein] 28S ribosomal protein S17, mitochondrial [Homo sapiens]	16000000		[Master Protein] 28S ribosomal protein S25, mitochondrial [Homo sapiens]	29200000	[Master Protein] 28S ribosomal protein S25, mitochondrial [Homo sapiens]	12000000	[Master Protein] 28S ribosomal protein S25, mitochondrial [Homo sapiens]	37000000
[Master Protein] 28S ribosomal protein S18b, mitochondrial [Homo sapiens]	138000000	[Master Protein] 28S ribosomal protein S18b, mitochondrial [Homo sapiens]	191000000	[Master Protein] 28S ribosomal protein S18b, mitochondrial [Homo sapiens]	55600000		[Master Protein] 28S ribosomal protein S26, mitochondrial [Homo sapiens]	24000000	[Master Protein] 28S ribosomal protein S26, mitochondrial [Homo sapiens]	28100000	[Master Protein] 28S ribosomal protein S26, mitochondrial [Homo sapiens]	44000000
[Master Protein] 28S ribosomal protein S22, mitochondrial [Homo sapiens]	351000000	[Master Protein] 28S ribosomal protein S22, mitochondrial [Homo sapiens]	399000000	[Master Protein] 28S ribosomal protein S22, mitochondrial [Homo sapiens]	453000000		[Master Protein] 28S ribosomal protein S27, mitochondrial [Homo sapiens]	288000000	[Master Protein] 28S ribosomal protein S27, mitochondrial [Homo sapiens]	191000000	[Master Protein] 28S ribosomal protein S27, mitochondrial [Homo sapiens]	107000000
[Master Protein] 28S ribosomal protein S23, mitochondrial [Homo sapiens]	70000000	[Master Protein] 28S ribosomal protein S23, mitochondrial [Homo sapiens]	32000000	[Master Protein] 28S ribosomal protein S23, mitochondrial [Homo sapiens]	88000000		[Master Protein] 28S ribosomal protein S28, mitochondrial [Homo sapiens]	32000000	[Master Protein] 28S ribosomal protein S28, mitochondrial [Homo sapiens]	53000000	[Master Protein] 28S ribosomal protein S28, mitochondrial [Homo sapiens]	52300000
[Master Protein] 28S ribosomal protein S24, mitochondrial precursor [Homo sapiens]	10000000	[Master Protein] 28S ribosomal protein S24, mitochondrial precursor [Homo sapiens]	39000000	[Master Protein] 28S ribosomal protein S24, mitochondrial precursor [Homo sapiens]	72000000		[Master Protein] 28S ribosomal protein S29, mitochondrial isoform 1 [Homo sapiens]	206000000	[Master Protein] 28S ribosomal protein S29, mitochondrial isoform 1 [Homo sapiens]	83600000	[Master Protein] 28S ribosomal protein S29, mitochondrial isoform 1 [Homo sapiens]	271000000
[Master Protein] 28S ribosomal protein S25, mitochondrial [Homo sapiens]	61000000	[Master Protein] 28S ribosomal protein S25, mitochondrial [Homo sapiens]	53700000	[Master Protein] 28S ribosomal protein S25, mitochondrial [Homo sapiens]	54000000		[Master Protein] 28S ribosomal protein S30, mitochondrial [Homo sapiens]	37800000	[Master Protein] 28S ribosomal protein S30, mitochondrial [Homo sapiens]	23000000	[Master Protein] 28S ribosomal protein S30, mitochondrial [Homo sapiens]	98000000
[Master Protein] 28S ribosomal protein S26, mitochondrial [Homo sapiens]	118000000	[Master Protein] 28S ribosomal protein S26, mitochondrial [Homo sapiens]	78000000	[Master Protein] 28S ribosomal protein S26, mitochondrial [Homo sapiens]	45000000		[Master Protein] 28S ribosomal protein S31, mitochondrial [Homo sapiens]	74000000	[Master Protein] 28S ribosomal protein S31, mitochondrial [Homo sapiens]	108000000	[Master Protein] 28S ribosomal protein S31, mitochondrial [Homo sapiens]	118000000
[Master Protein] 28S ribosomal protein S27, mitochondrial [Homo sapiens]	237000000	[Master Protein] 28S ribosomal protein S27, mitochondrial [Homo sapiens]	182000000	[Master Protein] 28S ribosomal protein S27, mitochondrial [Homo sapiens]	351000000		[Master Protein] 28S ribosomal protein S34, mitochondrial [Homo sapiens]	0	[Master Protein] 28S ribosomal protein S34, mitochondrial [Homo sapiens]	62100000	[Master Protein] 28S ribosomal protein S34, mitochondrial [Homo sapiens]	17000000
[Master Protein] 28S ribosomal protein S28, mitochondrial [Homo sapiens]	136000000	[Master Protein] 28S ribosomal protein S28, mitochondrial [Homo sapiens]	96000000	[Master Protein] 28S ribosomal protein S28, mitochondrial [Homo sapiens]	167000000		[Master Protein] 28S ribosomal protein S35, mitochondrial isoform 1 precursor [Homo sapiens]	108000000	[Master Protein] 28S ribosomal protein S35, mitochondrial isoform 1 precursor [Homo sapiens]	71300000	[Master Protein] 28S ribosomal protein S35, mitochondrial isoform 1 precursor [Homo sapiens]	96200000
[Master Protein] 28S ribosomal protein S29, mitochondrial isoform 1 [Homo sapiens]	238000000	[Master Protein] 28S ribosomal protein S29, mitochondrial isoform 1 [Homo sapiens]	227000000	[Master Protein] 28S ribosomal protein S29, mitochondrial isoform 1 [Homo sapiens]	246000000		[Master Protein] 28S ribosomal protein S36, mitochondrial [Homo sapiens]	507000000	[Master Protein] 28S ribosomal protein S36, mitochondrial [Homo sapiens]	623000000	[Master Protein] 28S ribosomal protein S36, mitochondrial [Homo sapiens]	597000000
[Master Protein] 28S ribosomal protein S30, mitochondrial [Homo sapiens]	140000000	[Master Protein] 28S ribosomal protein S30, mitochondrial [Homo sapiens]	112000000	[Master Protein] 28S ribosomal protein S30, mitochondrial [Homo sapiens]	137000000		[Master Protein] 28S ribosomal protein S5, mitochondrial [Homo sapiens]	8100000	[Master Protein] 28S ribosomal protein S5, mitochondrial [Homo sapiens]	13000000	[Master Protein] 28S ribosomal protein S5, mitochondrial [Homo sapiens]	12000000
[Master Protein] 28S ribosomal protein S31, mitochondrial [Homo sapiens]	147000000	[Master Protein] 28S ribosomal protein S31, mitochondrial [Homo sapiens]	140000000	[Master Protein] 28S ribosomal protein S31, mitochondrial [Homo sapiens]	201000000		[Master Protein] 28S ribosomal protein S6, mitochondrial [Homo sapiens]	140000000	[Master Protein] 28S ribosomal protein S6, mitochondrial [Homo sapiens]	178000000	[Master Protein] 28S ribosomal protein S6, mitochondrial [Homo sapiens]	77000000
[Master Protein] 28S ribosomal protein S33, mitochondrial [Homo sapiens]	13000000	[Master Protein] 28S ribosomal protein S33, mitochondrial [Homo sapiens]	13000000	[Master Protein] 28S ribosomal protein S33, mitochondrial [Homo sapiens]	15000000		[Master Protein] 28S ribosomal protein S7, mitochondrial [Homo sapiens]	34000000	[Master Protein] 28S ribosomal protein S7, mitochondrial [Homo sapiens]	110000000	[Master Protein] 28S ribosomal protein S7, mitochondrial [Homo sapiens]	35000000
[Master Protein] 28S ribosomal protein S34, mitochondrial [Homo sapiens]	135000000	[Master Protein] 28S ribosomal protein S34, mitochondrial [Homo sapiens]	84000000	[Master Protein] 28S ribosomal protein S34, mitochondrial [Homo sapiens]	95000000		[Master Protein] 28S ribosomal protein S9, mitochondrial [Homo sapiens]	129000000	[Master Protein] 28S ribosomal protein S9, mitochondrial [Homo sapiens]	65200000	[Master Protein] 28S ribosomal protein S9, mitochondrial [Homo sapiens]	54000000
[Master Protein] 28S ribosomal protein S35, mitochondrial isoform 1 precursor [Homo sapiens]	112000000	[Master Protein] 28S ribosomal protein S35, mitochondrial isoform 1 precursor [Homo sapiens]	135000000	[Master Protein] 28S ribosomal protein S35, mitochondrial isoform 1 precursor [Homo sapiens]	147000000		[Master Protein] 2-amino-3-carboxymuconate-6-semialdehyde decarboxylase [Homo sapiens]	286000000	[Master Protein] 2-amino-3-carboxymuconate-6-semialdehyde decarboxylase [Homo sapiens]	366000000	[Master Protein] 2-amino-3-carboxymuconate-6-semialdehyde decarboxylase [Homo sapiens]	491000000
[Master Protein] 28S ribosomal protein S36, mitochondrial [Homo sapiens]	260000000	[Master Protein] 28S ribosomal protein S36, mitochondrial [Homo sapiens]	265000000	[Master Protein] 28S ribosomal protein S36, mitochondrial [Homo sapiens]	321000000		[Master Protein] 2-amino-3-ketobutyrate coenzyme A ligase, mitochondrial isoform 1 precursor [Homo sapiens]	464000000	[Master Protein] 2-amino-3-ketobutyrate coenzyme A ligase, mitochondrial isoform 1 precursor [Homo sapiens]	784000000	[Master Protein] 2-amino-3-ketobutyrate coenzyme A ligase, mitochondrial isoform 1 precursor [Homo sapiens]	775000000
[Master Protein] 28S ribosomal protein S5, mitochondrial [Homo sapiens]	80700000	[Master Protein] 28S ribosomal protein S5, mitochondrial [Homo sapiens]	42000000	[Master Protein] 28S ribosomal protein S5, mitochondrial [Homo sapiens]	40000000		[Master Protein] 2'-deoxynucleoside 5'-phosphate N-hydrolase 1 isoform 1 [Homo sapiens]	2140000000	[Master Protein] 2'-deoxynucleoside 5'-phosphate N-hydrolase 1 isoform 1 [Homo sapiens]	2200000000	[Master Protein] 2'-deoxynucleoside 5'-phosphate N-hydrolase 1 isoform 1 [Homo sapiens]	2330000000
[Master Protein] 28S ribosomal protein S6, mitochondrial [Homo sapiens]	35000000	[Master Protein] 28S ribosomal protein S6, mitochondrial [Homo sapiens]	19000000	[Master Protein] 28S ribosomal protein S6, mitochondrial [Homo sapiens]	49000000		[Master Protein] 2-hydroxyacyl-CoA lyase 1 [Homo sapiens]	418000000	[Master Protein] 2-hydroxyacyl-CoA lyase 1 [Homo sapiens]	479000000	[Master Protein] 2-hydroxyacyl-CoA lyase 1 [Homo sapiens]	627000000
[Master Protein] 28S ribosomal protein S7, mitochondrial [Homo sapiens]	90400000	[Master Protein] 28S ribosomal protein S7, mitochondrial [Homo sapiens]	78000000	[Master Protein] 28S ribosomal protein S7, mitochondrial [Homo sapiens]	125000000		[Master Protein] 2-methoxy-6-polyprenyl-1,4-benzoquinol methylase, mitochondrial precursor [Homo sapiens]	693000000	[Master Protein] 2-methoxy-6-polyprenyl-1,4-benzoquinol methylase, mitochondrial precursor [Homo sapiens]	641000000	[Master Protein] 2-methoxy-6-polyprenyl-1,4-benzoquinol methylase, mitochondrial precursor [Homo sapiens]	774000000
[Master Protein] 28S ribosomal protein S9, mitochondrial [Homo sapiens]	65700000	[Master Protein] 28S ribosomal protein S9, mitochondrial [Homo sapiens]	94300000	[Master Protein] 28S ribosomal protein S9, mitochondrial [Homo sapiens]	67600000		[Master Protein] 2-oxoglutarate dehydrogenase, mitochondrial isoform 1 precursor [Homo sapiens]	1700000000	[Master Protein] 2-oxoglutarate dehydrogenase, mitochondrial isoform 1 precursor [Homo sapiens]	1880000000	[Master Protein] 2-oxoglutarate dehydrogenase, mitochondrial isoform 1 precursor [Homo sapiens]	2410000000
[Master Protein] 2-amino-3-carboxymuconate-6-semialdehyde decarboxylase [Homo sapiens]	69000000	[Master Protein] 2-amino-3-carboxymuconate-6-semialdehyde decarboxylase [Homo sapiens]	76000000	[Master Protein] 2-amino-3-carboxymuconate-6-semialdehyde decarboxylase [Homo sapiens]	102000000		[Master Protein] 2-oxoglutarate dehydrogenase-like, mitochondrial isoform a [Homo sapiens]	393000000	[Master Protein] 2-oxoglutarate dehydrogenase-like, mitochondrial isoform a [Homo sapiens]	263000000	[Master Protein] 2-oxoglutarate dehydrogenase-like, mitochondrial isoform a [Homo sapiens]	1190000000
[Master Protein] 2-amino-3-ketobutyrate coenzyme A ligase, mitochondrial isoform 1 precursor [Homo sapiens]	143000000	[Master Protein] 2-amino-3-ketobutyrate coenzyme A ligase, mitochondrial isoform 1 precursor [Homo sapiens]	186000000	[Master Protein] 2-amino-3-ketobutyrate coenzyme A ligase, mitochondrial isoform 1 precursor [Homo sapiens]	241000000		[Master Protein] 2-oxoisovalerate dehydrogenase subunit alpha, mitochondrial isoform 1 precursor [Homo sapiens]	1920000000	[Master Protein] 2-oxoisovalerate dehydrogenase subunit alpha, mitochondrial isoform 1 precursor [Homo sapiens]	1970000000	[Master Protein] 2-oxoisovalerate dehydrogenase subunit alpha, mitochondrial isoform 1 precursor [Homo sapiens]	2120000000
[Master Protein] 2-aminoethanethiol dioxygenase [Homo sapiens]	4400000	[Master Protein] 2-aminoethanethiol dioxygenase [Homo sapiens]	30900000	[Master Protein] 2-aminoethanethiol dioxygenase [Homo sapiens]	27100000		[Master Protein] 2-oxoisovalerate dehydrogenase subunit beta, mitochondrial precursor [Homo sapiens]	1610000000	[Master Protein] 2-oxoisovalerate dehydrogenase subunit beta, mitochondrial precursor [Homo sapiens]	2090000000	[Master Protein] 2-oxoisovalerate dehydrogenase subunit beta, mitochondrial precursor [Homo sapiens]	2150000000
[Master Protein] 2'-deoxynucleoside 5'-phosphate N-hydrolase 1 isoform 1 [Homo sapiens]	1310000000	[Master Protein] 2'-deoxynucleoside 5'-phosphate N-hydrolase 1 isoform 1 [Homo sapiens]	1460000000	[Master Protein] 2'-deoxynucleoside 5'-phosphate N-hydrolase 1 isoform 1 [Homo sapiens]	1140000000		[Master Protein] 3 beta-hydroxysteroid dehydrogenase type 7 isoform a [Homo sapiens]	178000000	[Master Protein] 3 beta-hydroxysteroid dehydrogenase type 7 isoform a [Homo sapiens]	243000000	[Master Protein] 3 beta-hydroxysteroid dehydrogenase type 7 isoform a [Homo sapiens]	153000000
[Master Protein] 2-hydroxyacyl-CoA lyase 1 [Homo sapiens]	307000000	[Master Protein] 2-hydroxyacyl-CoA lyase 1 [Homo sapiens]	204000000	[Master Protein] 2-hydroxyacyl-CoA lyase 1 [Homo sapiens]	209000000		[Master Protein] 3'(2'),5'-bisphosphate nucleotidase 1 [Homo sapiens]	1020000000	[Master Protein] 3'(2'),5'-bisphosphate nucleotidase 1 [Homo sapiens]	742000000	[Master Protein] 3'(2'),5'-bisphosphate nucleotidase 1 [Homo sapiens]	932000000
[Master Protein] 2-methoxy-6-polyprenyl-1,4-benzoquinol methylase, mitochondrial precursor [Homo sapiens]	545000000	[Master Protein] 2-methoxy-6-polyprenyl-1,4-benzoquinol methylase, mitochondrial precursor [Homo sapiens]	527000000	[Master Protein] 2-methoxy-6-polyprenyl-1,4-benzoquinol methylase, mitochondrial precursor [Homo sapiens]	578000000		[Master Protein] 39S ribosomal protein L1, mitochondrial precursor [Homo sapiens]	107000000	[Master Protein] 39S ribosomal protein L1, mitochondrial precursor [Homo sapiens]	49000000	[Master Protein] 39S ribosomal protein L1, mitochondrial precursor [Homo sapiens]	51000000
[Master Protein] 2-oxoglutarate and iron-dependent oxygenase domain-containing protein 2 [Homo sapiens]	92000000	[Master Protein] 2-oxoglutarate and iron-dependent oxygenase domain-containing protein 2 [Homo sapiens]	94000000	[Master Protein] 2-oxoglutarate and iron-dependent oxygenase domain-containing protein 2 [Homo sapiens]	74000000		[Master Protein] 39S ribosomal protein L11, mitochondrial isoform a [Homo sapiens]	102000000	[Master Protein] 39S ribosomal protein L11, mitochondrial isoform a [Homo sapiens]	167000000	[Master Protein] 39S ribosomal protein L11, mitochondrial isoform a [Homo sapiens]	199000000
[Master Protein] 2-oxoglutarate dehydrogenase, mitochondrial isoform 1 precursor [Homo sapiens]	1770000000	[Master Protein] 2-oxoglutarate dehydrogenase, mitochondrial isoform 1 precursor [Homo sapiens]	1590000000	[Master Protein] 2-oxoglutarate dehydrogenase, mitochondrial isoform 1 precursor [Homo sapiens]	2140000000		[Master Protein] 39S ribosomal protein L12, mitochondrial [Homo sapiens]	348000000	[Master Protein] 39S ribosomal protein L12, mitochondrial [Homo sapiens]	548000000	[Master Protein] 39S ribosomal protein L12, mitochondrial [Homo sapiens]	791000000
[Master Protein] 2-oxoglutarate dehydrogenase-like, mitochondrial isoform a [Homo sapiens]	498000000	[Master Protein] 2-oxoglutarate dehydrogenase-like, mitochondrial isoform a [Homo sapiens]	746000000	[Master Protein] 2-oxoglutarate dehydrogenase-like, mitochondrial isoform a [Homo sapiens]	768000000		[Master Protein] 39S ribosomal protein L13, mitochondrial [Homo sapiens]	27000000	[Master Protein] 39S ribosomal protein L13, mitochondrial [Homo sapiens]	27000000	[Master Protein] 39S ribosomal protein L13, mitochondrial [Homo sapiens]	43000000
[Master Protein] 2-oxoisovalerate dehydrogenase subunit alpha, mitochondrial isoform 1 precursor [Homo sapiens]	1310000000	[Master Protein] 2-oxoisovalerate dehydrogenase subunit alpha, mitochondrial isoform 1 precursor [Homo sapiens]	1100000000	[Master Protein] 2-oxoisovalerate dehydrogenase subunit alpha, mitochondrial isoform 1 precursor [Homo sapiens]	1180000000		[Master Protein] 39S ribosomal protein L14, mitochondrial [Homo sapiens]	0	[Master Protein] 39S ribosomal protein L14, mitochondrial [Homo sapiens]	36000000	[Master Protein] 39S ribosomal protein L14, mitochondrial [Homo sapiens]	33000000
[Master Protein] 2-oxoisovalerate dehydrogenase subunit beta, mitochondrial precursor [Homo sapiens]	1320000000	[Master Protein] 2-oxoisovalerate dehydrogenase subunit beta, mitochondrial precursor [Homo sapiens]	1860000000	[Master Protein] 2-oxoisovalerate dehydrogenase subunit beta, mitochondrial precursor [Homo sapiens]	1350000000		[Master Protein] 39S ribosomal protein L15, mitochondrial [Homo sapiens]	85000000	[Master Protein] 39S ribosomal protein L15, mitochondrial [Homo sapiens]	58000000	[Master Protein] 39S ribosomal protein L15, mitochondrial [Homo sapiens]	94000000
[Master Protein] 3 beta-hydroxysteroid dehydrogenase type 7 isoform a [Homo sapiens]	207000000	[Master Protein] 3 beta-hydroxysteroid dehydrogenase type 7 isoform a [Homo sapiens]	110000000	[Master Protein] 3 beta-hydroxysteroid dehydrogenase type 7 isoform a [Homo sapiens]	334000000		[Master Protein] 39S ribosomal protein L16, mitochondrial [Homo sapiens]	19000000	[Master Protein] 39S ribosomal protein L16, mitochondrial [Homo sapiens]	9800000	[Master Protein] 39S ribosomal protein L16, mitochondrial [Homo sapiens]	81000000
[Master Protein] 3'(2'),5'-bisphosphate nucleotidase 1 [Homo sapiens]	1220000000	[Master Protein] 3'(2'),5'-bisphosphate nucleotidase 1 [Homo sapiens]	1320000000	[Master Protein] 3'(2'),5'-bisphosphate nucleotidase 1 [Homo sapiens]	1890000000		[Master Protein] 39S ribosomal protein L19, mitochondrial [Homo sapiens]	33000000	[Master Protein] 39S ribosomal protein L19, mitochondrial [Homo sapiens]	78000000	[Master Protein] 39S ribosomal protein L19, mitochondrial [Homo sapiens]	22600000
[Master Protein] 39S ribosomal protein L1, mitochondrial precursor [Homo sapiens]	129000000	[Master Protein] 39S ribosomal protein L1, mitochondrial precursor [Homo sapiens]	152000000	[Master Protein] 39S ribosomal protein L1, mitochondrial precursor [Homo sapiens]	125000000		[Master Protein] 39S ribosomal protein L23, mitochondrial [Homo sapiens]	47000000	[Master Protein] 39S ribosomal protein L23, mitochondrial [Homo sapiens]	26000000	[Master Protein] 39S ribosomal protein L23, mitochondrial [Homo sapiens]	0
[Master Protein] 39S ribosomal protein L11, mitochondrial isoform a [Homo sapiens]	181000000	[Master Protein] 39S ribosomal protein L11, mitochondrial isoform a [Homo sapiens]	198000000	[Master Protein] 39S ribosomal protein L11, mitochondrial isoform a [Homo sapiens]	136000000		[Master Protein] 39S ribosomal protein L24, mitochondrial [Homo sapiens]	12000000	[Master Protein] 39S ribosomal protein L24, mitochondrial [Homo sapiens]	87000000	[Master Protein] 39S ribosomal protein L24, mitochondrial [Homo sapiens]	129000000
[Master Protein] 39S ribosomal protein L12, mitochondrial [Homo sapiens]	688000000	[Master Protein] 39S ribosomal protein L12, mitochondrial [Homo sapiens]	747000000	[Master Protein] 39S ribosomal protein L12, mitochondrial [Homo sapiens]	790000000		[Master Protein] 39S ribosomal protein L27, mitochondrial [Homo sapiens]	9000000	[Master Protein] 39S ribosomal protein L27, mitochondrial [Homo sapiens]	22700000	[Master Protein] 39S ribosomal protein L27, mitochondrial [Homo sapiens]	16000000
[Master Protein] 39S ribosomal protein L13, mitochondrial [Homo sapiens]	145000000	[Master Protein] 39S ribosomal protein L13, mitochondrial [Homo sapiens]	157000000	[Master Protein] 39S ribosomal protein L13, mitochondrial [Homo sapiens]	199000000		[Master Protein] 39S ribosomal protein L37, mitochondrial [Homo sapiens]	83000000	[Master Protein] 39S ribosomal protein L37, mitochondrial [Homo sapiens]	207000000	[Master Protein] 39S ribosomal protein L37, mitochondrial [Homo sapiens]	214000000
[Master Protein] 39S ribosomal protein L14, mitochondrial [Homo sapiens]	19000000	[Master Protein] 39S ribosomal protein L14, mitochondrial [Homo sapiens]	21000000	[Master Protein] 39S ribosomal protein L14, mitochondrial [Homo sapiens]	23000000		[Master Protein] 39S ribosomal protein L38, mitochondrial [Homo sapiens]	16000000	[Master Protein] 39S ribosomal protein L38, mitochondrial [Homo sapiens]	22500000	[Master Protein] 39S ribosomal protein L38, mitochondrial [Homo sapiens]	80000000
[Master Protein] 39S ribosomal protein L15, mitochondrial [Homo sapiens]	51000000	[Master Protein] 39S ribosomal protein L15, mitochondrial [Homo sapiens]	79000000	[Master Protein] 39S ribosomal protein L15, mitochondrial [Homo sapiens]	37000000		[Master Protein] 39S ribosomal protein L39, mitochondrial isoform b [Homo sapiens]	62000000	[Master Protein] 39S ribosomal protein L39, mitochondrial isoform b [Homo sapiens]	135000000	[Master Protein] 39S ribosomal protein L39, mitochondrial isoform b [Homo sapiens]	128000000
[Master Protein] 39S ribosomal protein L16, mitochondrial [Homo sapiens]	65100000	[Master Protein] 39S ribosomal protein L16, mitochondrial [Homo sapiens]	54000000	[Master Protein] 39S ribosomal protein L16, mitochondrial [Homo sapiens]	71000000		[Master Protein] 39S ribosomal protein L4, mitochondrial isoform a [Homo sapiens]	82000000	[Master Protein] 39S ribosomal protein L4, mitochondrial isoform a [Homo sapiens]	87800000	[Master Protein] 39S ribosomal protein L4, mitochondrial isoform a [Homo sapiens]	84000000
[Master Protein] 39S ribosomal protein L17, mitochondrial [Homo sapiens]	25000000	[Master Protein] 39S ribosomal protein L17, mitochondrial [Homo sapiens]	45000000	[Master Protein] 39S ribosomal protein L17, mitochondrial [Homo sapiens]	46000000		[Master Protein] 39S ribosomal protein L40, mitochondrial [Homo sapiens]	39500000	[Master Protein] 39S ribosomal protein L40, mitochondrial [Homo sapiens]	38000000	[Master Protein] 39S ribosomal protein L40, mitochondrial [Homo sapiens]	41000000
[Master Protein] 39S ribosomal protein L18, mitochondrial [Homo sapiens]	48000000	[Master Protein] 39S ribosomal protein L18, mitochondrial [Homo sapiens]	54000000	[Master Protein] 39S ribosomal protein L18, mitochondrial [Homo sapiens]	55000000		[Master Protein] 39S ribosomal protein L43, mitochondrial isoform d [Homo sapiens]	44000000	[Master Protein] 39S ribosomal protein L43, mitochondrial isoform d [Homo sapiens]	33000000	[Master Protein] 39S ribosomal protein L43, mitochondrial isoform d [Homo sapiens]	84000000
[Master Protein] 39S ribosomal protein L19, mitochondrial [Homo sapiens]	269000000	[Master Protein] 39S ribosomal protein L19, mitochondrial [Homo sapiens]	140000000	[Master Protein] 39S ribosomal protein L19, mitochondrial [Homo sapiens]	195000000		[Master Protein] 39S ribosomal protein L44, mitochondrial [Homo sapiens]	192000000	[Master Protein] 39S ribosomal protein L44, mitochondrial [Homo sapiens]	102000000	[Master Protein] 39S ribosomal protein L44, mitochondrial [Homo sapiens]	147000000
[Master Protein] 39S ribosomal protein L2, mitochondrial [Homo sapiens]	60800000	[Master Protein] 39S ribosomal protein L2, mitochondrial [Homo sapiens]	6200000	[Master Protein] 39S ribosomal protein L2, mitochondrial [Homo sapiens]	31800000		[Master Protein] 39S ribosomal protein L45, mitochondrial isoform 1 [Homo sapiens]	94000000	[Master Protein] 39S ribosomal protein L45, mitochondrial isoform 1 [Homo sapiens]	161000000	[Master Protein] 39S ribosomal protein L45, mitochondrial isoform 1 [Homo sapiens]	191000000
[Master Protein] 39S ribosomal protein L21, mitochondrial isoform d [Homo sapiens]	33000000	[Master Protein] 39S ribosomal protein L21, mitochondrial isoform d [Homo sapiens]	33000000	[Master Protein] 39S ribosomal protein L21, mitochondrial isoform d [Homo sapiens]	136000000		[Master Protein] 39S ribosomal protein L46, mitochondrial [Homo sapiens]	288000000	[Master Protein] 39S ribosomal protein L46, mitochondrial [Homo sapiens]	368000000	[Master Protein] 39S ribosomal protein L46, mitochondrial [Homo sapiens]	486000000
[Master Protein] 39S ribosomal protein L22, mitochondrial isoform a [Homo sapiens]	23000000	[Master Protein] 39S ribosomal protein L22, mitochondrial isoform a [Homo sapiens]	37000000	[Master Protein] 39S ribosomal protein L22, mitochondrial isoform a [Homo sapiens]	43400000		[Master Protein] 39S ribosomal protein L47, mitochondrial isoform a [Homo sapiens]	43000000	[Master Protein] 39S ribosomal protein L47, mitochondrial isoform a [Homo sapiens]	82000000	[Master Protein] 39S ribosomal protein L47, mitochondrial isoform a [Homo sapiens]	55000000
[Master Protein] 39S ribosomal protein L23, mitochondrial [Homo sapiens]	110000000	[Master Protein] 39S ribosomal protein L23, mitochondrial [Homo sapiens]	125000000	[Master Protein] 39S ribosomal protein L23, mitochondrial [Homo sapiens]	119000000		[Master Protein] 39S ribosomal protein L48, mitochondrial [Homo sapiens]	46000000	[Master Protein] 39S ribosomal protein L48, mitochondrial [Homo sapiens]	49000000	[Master Protein] 39S ribosomal protein L48, mitochondrial [Homo sapiens]	53000000
[Master Protein] 39S ribosomal protein L24, mitochondrial [Homo sapiens]	251000000	[Master Protein] 39S ribosomal protein L24, mitochondrial [Homo sapiens]	228000000	[Master Protein] 39S ribosomal protein L24, mitochondrial [Homo sapiens]	302000000		[Master Protein] 39S ribosomal protein L49, mitochondrial [Homo sapiens]	81000000	[Master Protein] 39S ribosomal protein L49, mitochondrial [Homo sapiens]	71000000	[Master Protein] 39S ribosomal protein L49, mitochondrial [Homo sapiens]	155000000
[Master Protein] 39S ribosomal protein L27, mitochondrial [Homo sapiens]	87000000	[Master Protein] 39S ribosomal protein L27, mitochondrial [Homo sapiens]	77000000	[Master Protein] 39S ribosomal protein L27, mitochondrial [Homo sapiens]	70000000		[Master Protein] 39S ribosomal protein L50, mitochondrial [Homo sapiens]	28100000	[Master Protein] 39S ribosomal protein L50, mitochondrial [Homo sapiens]	0	[Master Protein] 39S ribosomal protein L50, mitochondrial [Homo sapiens]	23000000
[Master Protein] 39S ribosomal protein L28, mitochondrial [Homo sapiens]	36000000	[Master Protein] 39S ribosomal protein L28, mitochondrial [Homo sapiens]	41000000	[Master Protein] 39S ribosomal protein L28, mitochondrial [Homo sapiens]	39000000		[Master Protein] 39S ribosomal protein L53, mitochondrial [Homo sapiens]	50000000	[Master Protein] 39S ribosomal protein L53, mitochondrial [Homo sapiens]	84000000	[Master Protein] 39S ribosomal protein L53, mitochondrial [Homo sapiens]	6500000
[Master Protein] 39S ribosomal protein L3, mitochondrial [Homo sapiens]	24000000	[Master Protein] 39S ribosomal protein L3, mitochondrial [Homo sapiens]	26000000	[Master Protein] 39S ribosomal protein L3, mitochondrial [Homo sapiens]	61000000		[Master Protein] 39S ribosomal protein L9, mitochondrial [Homo sapiens]	24000000	[Master Protein] 39S ribosomal protein L9, mitochondrial [Homo sapiens]	30000000	[Master Protein] 39S ribosomal protein L9, mitochondrial [Homo sapiens]	46000000
[Master Protein] 39S ribosomal protein L37, mitochondrial [Homo sapiens]	298000000	[Master Protein] 39S ribosomal protein L37, mitochondrial [Homo sapiens]	279000000	[Master Protein] 39S ribosomal protein L37, mitochondrial [Homo sapiens]	226000000		[Master Protein] 3-beta-hydroxysteroid-Delta(8),Delta(7)-isomerase [Homo sapiens]	4740000000	[Master Protein] 3-beta-hydroxysteroid-Delta(8),Delta(7)-isomerase [Homo sapiens]	5210000000	[Master Protein] 3-beta-hydroxysteroid-Delta(8),Delta(7)-isomerase [Homo sapiens]	5120000000
[Master Protein] 39S ribosomal protein L39, mitochondrial isoform b [Homo sapiens]	188000000	[Master Protein] 39S ribosomal protein L39, mitochondrial isoform b [Homo sapiens]	115000000	[Master Protein] 39S ribosomal protein L39, mitochondrial isoform b [Homo sapiens]	165000000		[Master Protein] 3-hydroxyacyl-CoA dehydrogenase type-2 isoform 1 [Homo sapiens]	11400000000	[Master Protein] 3-hydroxyacyl-CoA dehydrogenase type-2 isoform 1 [Homo sapiens]	13100000000	[Master Protein] 3-hydroxyacyl-CoA dehydrogenase type-2 isoform 1 [Homo sapiens]	14100000000
[Master Protein] 39S ribosomal protein L4, mitochondrial isoform a [Homo sapiens]	204000000	[Master Protein] 39S ribosomal protein L4, mitochondrial isoform a [Homo sapiens]	183000000	[Master Protein] 39S ribosomal protein L4, mitochondrial isoform a [Homo sapiens]	134000000		[Master Protein] 3-hydroxyanthranilate 3,4-dioxygenase [Homo sapiens]	5240000000	[Master Protein] 3-hydroxyanthranilate 3,4-dioxygenase [Homo sapiens]	5520000000	[Master Protein] 3-hydroxyanthranilate 3,4-dioxygenase [Homo sapiens]	5920000000
[Master Protein] 39S ribosomal protein L40, mitochondrial [Homo sapiens]	50000000	[Master Protein] 39S ribosomal protein L40, mitochondrial [Homo sapiens]	60000000	[Master Protein] 39S ribosomal protein L40, mitochondrial [Homo sapiens]	64000000		[Master Protein] 3-hydroxybutyrate dehydrogenase type 2 [Homo sapiens]	2310000000	[Master Protein] 3-hydroxybutyrate dehydrogenase type 2 [Homo sapiens]	5080000000	[Master Protein] 3-hydroxybutyrate dehydrogenase type 2 [Homo sapiens]	3060000000
[Master Protein] 39S ribosomal protein L41, mitochondrial [Homo sapiens]	84000000	[Master Protein] 39S ribosomal protein L41, mitochondrial [Homo sapiens]	43000000	[Master Protein] 39S ribosomal protein L41, mitochondrial [Homo sapiens]	94000000		[Master Protein] 3-hydroxyisobutyrate dehydrogenase, mitochondrial precursor [Homo sapiens]	6730000000	[Master Protein] 3-hydroxyisobutyrate dehydrogenase, mitochondrial precursor [Homo sapiens]	5260000000	[Master Protein] 3-hydroxyisobutyrate dehydrogenase, mitochondrial precursor [Homo sapiens]	6630000000
[Master Protein] 39S ribosomal protein L42, mitochondrial precursor [Homo sapiens]	57000000	[Master Protein] 39S ribosomal protein L42, mitochondrial precursor [Homo sapiens]	11000000	[Master Protein] 39S ribosomal protein L42, mitochondrial precursor [Homo sapiens]	25000000		[Master Protein] 3-hydroxyisobutyryl-CoA hydrolase, mitochondrial isoform 1 precursor [Homo sapiens]	2420000000	[Master Protein] 3-hydroxyisobutyryl-CoA hydrolase, mitochondrial isoform 1 precursor [Homo sapiens]	3070000000	[Master Protein] 3-hydroxyisobutyryl-CoA hydrolase, mitochondrial isoform 1 precursor [Homo sapiens]	3300000000
[Master Protein] 39S ribosomal protein L43, mitochondrial isoform d [Homo sapiens]	79000000	[Master Protein] 39S ribosomal protein L43, mitochondrial isoform d [Homo sapiens]	68000000	[Master Protein] 39S ribosomal protein L43, mitochondrial isoform d [Homo sapiens]	83000000		[Master Protein] 3-ketoacyl-CoA thiolase, mitochondrial [Homo sapiens]	41800000000	[Master Protein] 3-ketoacyl-CoA thiolase, mitochondrial [Homo sapiens]	49200000000	[Master Protein] 3-ketoacyl-CoA thiolase, mitochondrial [Homo sapiens]	55100000000
[Master Protein] 39S ribosomal protein L44, mitochondrial [Homo sapiens]	153000000	[Master Protein] 39S ribosomal protein L44, mitochondrial [Homo sapiens]	177000000	[Master Protein] 39S ribosomal protein L44, mitochondrial [Homo sapiens]	204000000		[Master Protein] 3-ketoacyl-CoA thiolase, peroxisomal isoform a [Homo sapiens]	17400000000	[Master Protein] 3-ketoacyl-CoA thiolase, peroxisomal isoform a [Homo sapiens]	23000000000	[Master Protein] 3-ketoacyl-CoA thiolase, peroxisomal isoform a [Homo sapiens]	17300000000
[Master Protein] 39S ribosomal protein L45, mitochondrial isoform 1 [Homo sapiens]	194000000	[Master Protein] 39S ribosomal protein L45, mitochondrial isoform 1 [Homo sapiens]	284000000	[Master Protein] 39S ribosomal protein L45, mitochondrial isoform 1 [Homo sapiens]	342000000		[Master Protein] 3-ketodihydrosphingosine reductase precursor [Homo sapiens]	438000000	[Master Protein] 3-ketodihydrosphingosine reductase precursor [Homo sapiens]	293000000	[Master Protein] 3-ketodihydrosphingosine reductase precursor [Homo sapiens]	200000000
[Master Protein] 39S ribosomal protein L46, mitochondrial [Homo sapiens]	335000000	[Master Protein] 39S ribosomal protein L46, mitochondrial [Homo sapiens]	516000000	[Master Protein] 39S ribosomal protein L46, mitochondrial [Homo sapiens]	237000000		[Master Protein] 3-keto-steroid reductase [Homo sapiens]	275000000	[Master Protein] 3-keto-steroid reductase [Homo sapiens]	332000000	[Master Protein] 3-keto-steroid reductase [Homo sapiens]	210000000
[Master Protein] 39S ribosomal protein L47, mitochondrial isoform a [Homo sapiens]	108000000	[Master Protein] 39S ribosomal protein L47, mitochondrial isoform a [Homo sapiens]	82000000	[Master Protein] 39S ribosomal protein L47, mitochondrial isoform a [Homo sapiens]	151000000		[Master Protein] 3-mercaptopyruvate sulfurtransferase isoform 1 [Homo sapiens]	11900000000	[Master Protein] 3-mercaptopyruvate sulfurtransferase isoform 1 [Homo sapiens]	14800000000	[Master Protein] 3-mercaptopyruvate sulfurtransferase isoform 1 [Homo sapiens]	15900000000
[Master Protein] 39S ribosomal protein L48, mitochondrial [Homo sapiens]	90000000	[Master Protein] 39S ribosomal protein L48, mitochondrial [Homo sapiens]	45000000	[Master Protein] 39S ribosomal protein L48, mitochondrial [Homo sapiens]	0		[Master Protein] 3-oxo-5-beta-steroid 4-dehydrogenase isoform 1 [Homo sapiens]	7910000000	[Master Protein] 3-oxo-5-beta-steroid 4-dehydrogenase isoform 1 [Homo sapiens]	8760000000	[Master Protein] 3-oxo-5-beta-steroid 4-dehydrogenase isoform 1 [Homo sapiens]	9360000000
[Master Protein] 39S ribosomal protein L49, mitochondrial [Homo sapiens]	124000000	[Master Protein] 39S ribosomal protein L49, mitochondrial [Homo sapiens]	120000000	[Master Protein] 39S ribosomal protein L49, mitochondrial [Homo sapiens]	190000000		[Master Protein] 3-oxoacyl-[acyl-carrier-protein] synthase, mitochondrial isoform 1 precursor [Homo sapiens]	476000000	[Master Protein] 3-oxoacyl-[acyl-carrier-protein] synthase, mitochondrial isoform 1 precursor [Homo sapiens]	519000000	[Master Protein] 3-oxoacyl-[acyl-carrier-protein] synthase, mitochondrial isoform 1 precursor [Homo sapiens]	720000000
[Master Protein] 39S ribosomal protein L50, mitochondrial [Homo sapiens]	16000000	[Master Protein] 39S ribosomal protein L50, mitochondrial [Homo sapiens]	31000000	[Master Protein] 39S ribosomal protein L50, mitochondrial [Homo sapiens]	24000000		[Master Protein] 40S ribosomal protein S10 [Homo sapiens]	1050000000	[Master Protein] 40S ribosomal protein S10 [Homo sapiens]	158000000	[Master Protein] 40S ribosomal protein S10 [Homo sapiens]	82000000
[Master Protein] 39S ribosomal protein L9, mitochondrial [Homo sapiens]	132000000	[Master Protein] 39S ribosomal protein L9, mitochondrial [Homo sapiens]	92000000	[Master Protein] 39S ribosomal protein L9, mitochondrial [Homo sapiens]	116000000		[Master Protein] 40S ribosomal protein S11 [Homo sapiens]	348000000	[Master Protein] 40S ribosomal protein S11 [Homo sapiens]	497000000	[Master Protein] 40S ribosomal protein S11 [Homo sapiens]	726000000
[Master Protein] 3-beta-hydroxysteroid-Delta(8),Delta(7)-isomerase [Homo sapiens]	3160000000	[Master Protein] 3-beta-hydroxysteroid-Delta(8),Delta(7)-isomerase [Homo sapiens]	4050000000	[Master Protein] 3-beta-hydroxysteroid-Delta(8),Delta(7)-isomerase [Homo sapiens]	4110000000		[Master Protein] 40S ribosomal protein S12 [Homo sapiens]	2520000000	[Master Protein] 40S ribosomal protein S12 [Homo sapiens]	3250000000	[Master Protein] 40S ribosomal protein S12 [Homo sapiens]	3360000000
[Master Protein] 3-hydroxy-3-methylglutaryl-Coenzyme A reductase isoform 1 [Homo sapiens]	11000000	[Master Protein] 3-hydroxy-3-methylglutaryl-Coenzyme A reductase isoform 1 [Homo sapiens]	8100000	[Master Protein] 3-hydroxy-3-methylglutaryl-Coenzyme A reductase isoform 1 [Homo sapiens]	0		[Master Protein] 40S ribosomal protein S13 [Homo sapiens]	572000000	[Master Protein] 40S ribosomal protein S13 [Homo sapiens]	1530000000	[Master Protein] 40S ribosomal protein S13 [Homo sapiens]	1520000000
[Master Protein] 3-hydroxyacyl-CoA dehydrogenase type-2 isoform 1 [Homo sapiens]	7260000000	[Master Protein] 3-hydroxyacyl-CoA dehydrogenase type-2 isoform 1 [Homo sapiens]	7210000000	[Master Protein] 3-hydroxyacyl-CoA dehydrogenase type-2 isoform 1 [Homo sapiens]	8760000000		[Master Protein] 40S ribosomal protein S14 [Homo sapiens]	1410000000	[Master Protein] 40S ribosomal protein S14 [Homo sapiens]	1430000000	[Master Protein] 40S ribosomal protein S14 [Homo sapiens]	1560000000
[Master Protein] 3-hydroxyanthranilate 3,4-dioxygenase [Homo sapiens]	1920000000	[Master Protein] 3-hydroxyanthranilate 3,4-dioxygenase [Homo sapiens]	2620000000	[Master Protein] 3-hydroxyanthranilate 3,4-dioxygenase [Homo sapiens]	2640000000		[Master Protein] 40S ribosomal protein S15 [Homo sapiens]	320000000	[Master Protein] 40S ribosomal protein S15 [Homo sapiens]	350000000	[Master Protein] 40S ribosomal protein S15 [Homo sapiens]	482000000
[Master Protein] 3-hydroxybutyrate dehydrogenase type 2 [Homo sapiens]	1520000000	[Master Protein] 3-hydroxybutyrate dehydrogenase type 2 [Homo sapiens]	1460000000	[Master Protein] 3-hydroxybutyrate dehydrogenase type 2 [Homo sapiens]	1540000000		[Master Protein] 40S ribosomal protein S15a [Homo sapiens]	2130000000	[Master Protein] 40S ribosomal protein S15a [Homo sapiens]	1660000000	[Master Protein] 40S ribosomal protein S15a [Homo sapiens]	2410000000
[Master Protein] 3-hydroxyisobutyrate dehydrogenase, mitochondrial precursor [Homo sapiens]	4340000000	[Master Protein] 3-hydroxyisobutyrate dehydrogenase, mitochondrial precursor [Homo sapiens]	2940000000	[Master Protein] 3-hydroxyisobutyrate dehydrogenase, mitochondrial precursor [Homo sapiens]	5090000000		[Master Protein] 40S ribosomal protein S16 [Homo sapiens]	452000000	[Master Protein] 40S ribosomal protein S16 [Homo sapiens]	392000000	[Master Protein] 40S ribosomal protein S16 [Homo sapiens]	772000000
[Master Protein] 3-hydroxyisobutyryl-CoA hydrolase, mitochondrial isoform 1 precursor [Homo sapiens]	2340000000	[Master Protein] 3-hydroxyisobutyryl-CoA hydrolase, mitochondrial isoform 1 precursor [Homo sapiens]	2220000000	[Master Protein] 3-hydroxyisobutyryl-CoA hydrolase, mitochondrial isoform 1 precursor [Homo sapiens]	3020000000		[Master Protein] 40S ribosomal protein S17 [Homo sapiens]	804000000	[Master Protein] 40S ribosomal protein S17 [Homo sapiens]	1030000000	[Master Protein] 40S ribosomal protein S17 [Homo sapiens]	1150000000
[Master Protein] 3-ketoacyl-CoA thiolase, mitochondrial [Homo sapiens]	19500000000	[Master Protein] 3-ketoacyl-CoA thiolase, mitochondrial [Homo sapiens]	18600000000	[Master Protein] 3-ketoacyl-CoA thiolase, mitochondrial [Homo sapiens]	23400000000		[Master Protein] 40S ribosomal protein S18 [Homo sapiens]	559000000	[Master Protein] 40S ribosomal protein S18 [Homo sapiens]	477000000	[Master Protein] 40S ribosomal protein S18 [Homo sapiens]	655000000
[Master Protein] 3-ketoacyl-CoA thiolase, peroxisomal isoform a [Homo sapiens]	7990000000	[Master Protein] 3-ketoacyl-CoA thiolase, peroxisomal isoform a [Homo sapiens]	8160000000	[Master Protein] 3-ketoacyl-CoA thiolase, peroxisomal isoform a [Homo sapiens]	10100000000		[Master Protein] 40S ribosomal protein S19 [Homo sapiens]	1320000000	[Master Protein] 40S ribosomal protein S19 [Homo sapiens]	1800000000	[Master Protein] 40S ribosomal protein S19 [Homo sapiens]	1890000000
[Master Protein] 3-ketodihydrosphingosine reductase precursor [Homo sapiens]	460000000	[Master Protein] 3-ketodihydrosphingosine reductase precursor [Homo sapiens]	370000000	[Master Protein] 3-ketodihydrosphingosine reductase precursor [Homo sapiens]	284000000		[Master Protein] 40S ribosomal protein S2 [Homo sapiens]	1820000000	[Master Protein] 40S ribosomal protein S2 [Homo sapiens]	2300000000	[Master Protein] 40S ribosomal protein S2 [Homo sapiens]	2160000000
[Master Protein] 3-keto-steroid reductase [Homo sapiens]	436000000	[Master Protein] 3-keto-steroid reductase [Homo sapiens]	201000000	[Master Protein] 3-keto-steroid reductase [Homo sapiens]	182000000		[Master Protein] 40S ribosomal protein S20 isoform 1 [Homo sapiens]	1850000000	[Master Protein] 40S ribosomal protein S20 isoform 1 [Homo sapiens]	1370000000	[Master Protein] 40S ribosomal protein S20 isoform 1 [Homo sapiens]	2650000000
[Master Protein] 3-mercaptopyruvate sulfurtransferase isoform 2 [Homo sapiens]	8230000000	[Master Protein] 3-mercaptopyruvate sulfurtransferase isoform 2 [Homo sapiens]	8800000000	[Master Protein] 3-mercaptopyruvate sulfurtransferase isoform 2 [Homo sapiens]	11800000000		[Master Protein] 40S ribosomal protein S21 [Homo sapiens]	344000000	[Master Protein] 40S ribosomal protein S21 [Homo sapiens]	308000000	[Master Protein] 40S ribosomal protein S21 [Homo sapiens]	360000000
[Master Protein] 3-oxo-5-beta-steroid 4-dehydrogenase isoform 1 [Homo sapiens]	4400000000	[Master Protein] 3-oxo-5-beta-steroid 4-dehydrogenase isoform 1 [Homo sapiens]	4100000000	[Master Protein] 3-oxo-5-beta-steroid 4-dehydrogenase isoform 1 [Homo sapiens]	4440000000		[Master Protein] 40S ribosomal protein S23 [Homo sapiens]	342000000	[Master Protein] 40S ribosomal protein S23 [Homo sapiens]	315000000	[Master Protein] 40S ribosomal protein S23 [Homo sapiens]	255000000
[Master Protein] 3-oxoacyl-[acyl-carrier-protein] synthase, mitochondrial isoform 1 precursor [Homo sapiens]	189000000	[Master Protein] 3-oxoacyl-[acyl-carrier-protein] synthase, mitochondrial isoform 1 precursor [Homo sapiens]	317000000	[Master Protein] 3-oxoacyl-[acyl-carrier-protein] synthase, mitochondrial isoform 1 precursor [Homo sapiens]	379000000		[Master Protein] 40S ribosomal protein S24 isoform d [Homo sapiens]	411000000	[Master Protein] 40S ribosomal protein S24 isoform d [Homo sapiens]	415000000	[Master Protein] 40S ribosomal protein S24 isoform d [Homo sapiens]	268000000
[Master Protein] 3-phosphoinositide-dependent protein kinase 1 isoform 1 [Homo sapiens]	111000000	[Master Protein] 3-phosphoinositide-dependent protein kinase 1 isoform 1 [Homo sapiens]	94000000	[Master Protein] 3-phosphoinositide-dependent protein kinase 1 isoform 1 [Homo sapiens]	95800000		[Master Protein] 40S ribosomal protein S25 [Homo sapiens]	613000000	[Master Protein] 40S ribosomal protein S25 [Homo sapiens]	720000000	[Master Protein] 40S ribosomal protein S25 [Homo sapiens]	540000000
[Master Protein] 40S ribosomal protein S10 [Homo sapiens]	1360000000	[Master Protein] 40S ribosomal protein S10 [Homo sapiens]	1100000000	[Master Protein] 40S ribosomal protein S10 [Homo sapiens]	1370000000		[Master Protein] 40S ribosomal protein S26 [Homo sapiens]	796000000	[Master Protein] 40S ribosomal protein S26 [Homo sapiens]	838000000	[Master Protein] 40S ribosomal protein S26 [Homo sapiens]	1180000000
[Master Protein] 40S ribosomal protein S11 [Homo sapiens]	920000000	[Master Protein] 40S ribosomal protein S11 [Homo sapiens]	920000000	[Master Protein] 40S ribosomal protein S11 [Homo sapiens]	1420000000		[Master Protein] 40S ribosomal protein S27 [Homo sapiens]	12000000	[Master Protein] 40S ribosomal protein S27 [Homo sapiens]	27000000	[Master Protein] 40S ribosomal protein S27 [Homo sapiens]	23000000
[Master Protein] 40S ribosomal protein S12 [Homo sapiens]	3160000000	[Master Protein] 40S ribosomal protein S12 [Homo sapiens]	3630000000	[Master Protein] 40S ribosomal protein S12 [Homo sapiens]	3560000000		[Master Protein] 40S ribosomal protein S27-like [Homo sapiens]	290000000	[Master Protein] 40S ribosomal protein S27-like [Homo sapiens]	220000000	[Master Protein] 40S ribosomal protein S27-like [Homo sapiens]	450000000
[Master Protein] 40S ribosomal protein S13 [Homo sapiens]	1580000000	[Master Protein] 40S ribosomal protein S13 [Homo sapiens]	1540000000	[Master Protein] 40S ribosomal protein S13 [Homo sapiens]	1910000000		[Master Protein] 40S ribosomal protein S28 [Homo sapiens]	470000000	[Master Protein] 40S ribosomal protein S28 [Homo sapiens]	460000000	[Master Protein] 40S ribosomal protein S28 [Homo sapiens]	1100000000
[Master Protein] 40S ribosomal protein S14 [Homo sapiens]	3410000000	[Master Protein] 40S ribosomal protein S14 [Homo sapiens]	3110000000	[Master Protein] 40S ribosomal protein S14 [Homo sapiens]	2810000000		[Master Protein] 40S ribosomal protein S29 isoform 2 [Homo sapiens]	321000000	[Master Protein] 40S ribosomal protein S29 isoform 2 [Homo sapiens]	344000000	[Master Protein] 40S ribosomal protein S29 isoform 2 [Homo sapiens]	717000000
[Master Protein] 40S ribosomal protein S15 [Homo sapiens]	510000000	[Master Protein] 40S ribosomal protein S15 [Homo sapiens]	450000000	[Master Protein] 40S ribosomal protein S15 [Homo sapiens]	642000000		[Master Protein] 40S ribosomal protein S3 isoform 1 [Homo sapiens]	4550000000	[Master Protein] 40S ribosomal protein S3 isoform 1 [Homo sapiens]	4670000000	[Master Protein] 40S ribosomal protein S3 isoform 1 [Homo sapiens]	4290000000
[Master Protein] 40S ribosomal protein S15a [Homo sapiens]	4070000000	[Master Protein] 40S ribosomal protein S15a [Homo sapiens]	4030000000	[Master Protein] 40S ribosomal protein S15a [Homo sapiens]	5410000000		[Master Protein] 40S ribosomal protein S3a isoform 1 [Homo sapiens]	1830000000	[Master Protein] 40S ribosomal protein S3a isoform 1 [Homo sapiens]	2240000000	[Master Protein] 40S ribosomal protein S3a isoform 1 [Homo sapiens]	2210000000
[Master Protein] 40S ribosomal protein S16 [Homo sapiens]	1550000000	[Master Protein] 40S ribosomal protein S16 [Homo sapiens]	505000000	[Master Protein] 40S ribosomal protein S16 [Homo sapiens]	671000000		[Master Protein] 40S ribosomal protein S4, X isoform X isoform [Homo sapiens]	2120000000	[Master Protein] 40S ribosomal protein S4, X isoform X isoform [Homo sapiens]	4280000000	[Master Protein] 40S ribosomal protein S4, X isoform X isoform [Homo sapiens]	1560000000
[Master Protein] 40S ribosomal protein S17 [Homo sapiens]	1030000000	[Master Protein] 40S ribosomal protein S17 [Homo sapiens]	973000000	[Master Protein] 40S ribosomal protein S17 [Homo sapiens]	1030000000		[Master Protein] 40S ribosomal protein S4, Y isoform 1 [Homo sapiens]	208000000	[Master Protein] 40S ribosomal protein S4, Y isoform 1 [Homo sapiens]	219000000	[Master Protein] 40S ribosomal protein S4, Y isoform 1 [Homo sapiens]	241000000
[Master Protein] 40S ribosomal protein S18 [Homo sapiens]	1480000000	[Master Protein] 40S ribosomal protein S18 [Homo sapiens]	1800000000	[Master Protein] 40S ribosomal protein S18 [Homo sapiens]	2090000000		[Master Protein] 40S ribosomal protein S5 [Homo sapiens]	2340000000	[Master Protein] 40S ribosomal protein S5 [Homo sapiens]	2360000000	[Master Protein] 40S ribosomal protein S5 [Homo sapiens]	2110000000
[Master Protein] 40S ribosomal protein S19 [Homo sapiens]	2150000000	[Master Protein] 40S ribosomal protein S19 [Homo sapiens]	2340000000	[Master Protein] 40S ribosomal protein S19 [Homo sapiens]	3250000000		[Master Protein] 40S ribosomal protein S6 [Homo sapiens]	1080000000	[Master Protein] 40S ribosomal protein S6 [Homo sapiens]	1050000000	[Master Protein] 40S ribosomal protein S6 [Homo sapiens]	1300000000
[Master Protein] 40S ribosomal protein S2 [Homo sapiens]	2590000000	[Master Protein] 40S ribosomal protein S2 [Homo sapiens]	2630000000	[Master Protein] 40S ribosomal protein S2 [Homo sapiens]	3150000000		[Master Protein] 40S ribosomal protein S7 [Homo sapiens]	2200000000	[Master Protein] 40S ribosomal protein S7 [Homo sapiens]	2570000000	[Master Protein] 40S ribosomal protein S7 [Homo sapiens]	2330000000
[Master Protein] 40S ribosomal protein S20 isoform 1 [Homo sapiens]	1850000000	[Master Protein] 40S ribosomal protein S20 isoform 1 [Homo sapiens]	2520000000	[Master Protein] 40S ribosomal protein S20 isoform 1 [Homo sapiens]	2960000000		[Master Protein] 40S ribosomal protein S8 [Homo sapiens]	1050000000	[Master Protein] 40S ribosomal protein S8 [Homo sapiens]	1020000000	[Master Protein] 40S ribosomal protein S8 [Homo sapiens]	1340000000
[Master Protein] 40S ribosomal protein S21 [Homo sapiens]	410000000	[Master Protein] 40S ribosomal protein S21 [Homo sapiens]	292000000	[Master Protein] 40S ribosomal protein S21 [Homo sapiens]	396000000		[Master Protein] 40S ribosomal protein S9 [Homo sapiens]	429000000	[Master Protein] 40S ribosomal protein S9 [Homo sapiens]	363000000	[Master Protein] 40S ribosomal protein S9 [Homo sapiens]	471000000
[Master Protein] 40S ribosomal protein S23 [Homo sapiens]	111000000	[Master Protein] 40S ribosomal protein S23 [Homo sapiens]	190000000	[Master Protein] 40S ribosomal protein S23 [Homo sapiens]	290000000		[Master Protein] 40S ribosomal protein SA [Homo sapiens]	4980000000	[Master Protein] 40S ribosomal protein SA [Homo sapiens]	4970000000	[Master Protein] 40S ribosomal protein SA [Homo sapiens]	5670000000
[Master Protein] 40S ribosomal protein S24 isoform d [Homo sapiens]	330000000	[Master Protein] 40S ribosomal protein S24 isoform d [Homo sapiens]	487000000	[Master Protein] 40S ribosomal protein S24 isoform d [Homo sapiens]	397000000		[Master Protein] 45 kDa calcium-binding protein isoform 2 precursor [Homo sapiens]	17600000	[Master Protein] 45 kDa calcium-binding protein isoform 2 precursor [Homo sapiens]	30000000	[Master Protein] 45 kDa calcium-binding protein isoform 2 precursor [Homo sapiens]	53200000
[Master Protein] 40S ribosomal protein S25 [Homo sapiens]	345000000	[Master Protein] 40S ribosomal protein S25 [Homo sapiens]	660000000	[Master Protein] 40S ribosomal protein S25 [Homo sapiens]	740000000		[Master Protein] 4-aminobutyrate aminotransferase, mitochondrial precursor [Homo sapiens]	27100000000	[Master Protein] 4-aminobutyrate aminotransferase, mitochondrial precursor [Homo sapiens]	28700000000	[Master Protein] 4-aminobutyrate aminotransferase, mitochondrial precursor [Homo sapiens]	30900000000
[Master Protein] 40S ribosomal protein S26 [Homo sapiens]	574000000	[Master Protein] 40S ribosomal protein S26 [Homo sapiens]	1120000000	[Master Protein] 40S ribosomal protein S26 [Homo sapiens]	549000000		[Master Protein] 4F2 cell-surface antigen heavy chain isoform b [Homo sapiens]	78000000	[Master Protein] 4F2 cell-surface antigen heavy chain isoform b [Homo sapiens]	96000000	[Master Protein] 4F2 cell-surface antigen heavy chain isoform b [Homo sapiens]	76500000
[Master Protein] 40S ribosomal protein S27-like [Homo sapiens]	1140000000	[Master Protein] 40S ribosomal protein S27-like [Homo sapiens]	430000000	[Master Protein] 40S ribosomal protein S27-like [Homo sapiens]	260000000		[Master Protein] 4-trimethylaminobutyraldehyde dehydrogenase [Homo sapiens]	7680000000	[Master Protein] 4-trimethylaminobutyraldehyde dehydrogenase [Homo sapiens]	8340000000	[Master Protein] 4-trimethylaminobutyraldehyde dehydrogenase [Homo sapiens]	10800000000
[Master Protein] 40S ribosomal protein S28 [Homo sapiens]	1600000000	[Master Protein] 40S ribosomal protein S28 [Homo sapiens]	960000000	[Master Protein] 40S ribosomal protein S28 [Homo sapiens]	1100000000		[Master Protein] 5'(3')-deoxyribonucleotidase, cytosolic type isoform 1 [Homo sapiens]	263000000	[Master Protein] 5'(3')-deoxyribonucleotidase, cytosolic type isoform 1 [Homo sapiens]	177000000	[Master Protein] 5'(3')-deoxyribonucleotidase, cytosolic type isoform 1 [Homo sapiens]	146000000
[Master Protein] 40S ribosomal protein S29 isoform 2 [Homo sapiens]	341000000	[Master Protein] 40S ribosomal protein S29 isoform 2 [Homo sapiens]	433000000	[Master Protein] 40S ribosomal protein S29 isoform 2 [Homo sapiens]	259000000		[Master Protein] 5'-3' exoribonuclease 1 isoform a [Homo sapiens]	6600000	[Master Protein] 5'-3' exoribonuclease 1 isoform a [Homo sapiens]	23700000	[Master Protein] 5'-3' exoribonuclease 1 isoform a [Homo sapiens]	21100000
[Master Protein] 40S ribosomal protein S3 isoform 1 [Homo sapiens]	7050000000	[Master Protein] 40S ribosomal protein S3 isoform 1 [Homo sapiens]	6370000000	[Master Protein] 40S ribosomal protein S3 isoform 1 [Homo sapiens]	7230000000		[Master Protein] 5'-3' exoribonuclease 2 [Homo sapiens]	71800000	[Master Protein] 5'-3' exoribonuclease 2 [Homo sapiens]	441000000	[Master Protein] 5'-3' exoribonuclease 2 [Homo sapiens]	452000000
[Master Protein] 40S ribosomal protein S3a isoform 1 [Homo sapiens]	3070000000	[Master Protein] 40S ribosomal protein S3a isoform 1 [Homo sapiens]	3020000000	[Master Protein] 40S ribosomal protein S3a isoform 1 [Homo sapiens]	3750000000		[Master Protein] 55 kDa erythrocyte membrane protein isoform 1 [Homo sapiens]	78000000	[Master Protein] 55 kDa erythrocyte membrane protein isoform 1 [Homo sapiens]	70000000	[Master Protein] 55 kDa erythrocyte membrane protein isoform 1 [Homo sapiens]	99000000
[Master Protein] 40S ribosomal protein S4, X isoform X isoform [Homo sapiens]	3200000000	[Master Protein] 40S ribosomal protein S4, X isoform X isoform [Homo sapiens]	2340000000	[Master Protein] 40S ribosomal protein S4, X isoform X isoform [Homo sapiens]	3000000000		[Master Protein] 5-aminolevulinate synthase, nonspecific, mitochondrial precursor [Homo sapiens]	62000000	[Master Protein] 5-aminolevulinate synthase, nonspecific, mitochondrial precursor [Homo sapiens]	31000000	[Master Protein] 5-aminolevulinate synthase, nonspecific, mitochondrial precursor [Homo sapiens]	113000000
[Master Protein] 40S ribosomal protein S4, Y isoform 1 [Homo sapiens]	308000000	[Master Protein] 40S ribosomal protein S4, Y isoform 1 [Homo sapiens]	300000000	[Master Protein] 40S ribosomal protein S4, Y isoform 1 [Homo sapiens]	386000000		[Master Protein] 5'-AMP-activated protein kinase catalytic subunit alpha-1 isoform 2 [Homo sapiens]	1080000000	[Master Protein] 5'-AMP-activated protein kinase catalytic subunit alpha-1 isoform 2 [Homo sapiens]	992000000	[Master Protein] 5'-AMP-activated protein kinase catalytic subunit alpha-1 isoform 2 [Homo sapiens]	1250000000
[Master Protein] 40S ribosomal protein S5 [Homo sapiens]	3500000000	[Master Protein] 40S ribosomal protein S5 [Homo sapiens]	2420000000	[Master Protein] 40S ribosomal protein S5 [Homo sapiens]	4080000000		[Master Protein] 5'-AMP-activated protein kinase subunit beta-1 [Homo sapiens]	81000000	[Master Protein] 5'-AMP-activated protein kinase subunit beta-1 [Homo sapiens]	154000000	[Master Protein] 5'-AMP-activated protein kinase subunit beta-1 [Homo sapiens]	179000000
[Master Protein] 40S ribosomal protein S6 [Homo sapiens]	983000000	[Master Protein] 40S ribosomal protein S6 [Homo sapiens]	952000000	[Master Protein] 40S ribosomal protein S6 [Homo sapiens]	1430000000		[Master Protein] 5'-AMP-activated protein kinase subunit gamma-1 isoform 3 [Homo sapiens]	611000000	[Master Protein] 5'-AMP-activated protein kinase subunit gamma-1 isoform 3 [Homo sapiens]	543000000	[Master Protein] 5'-AMP-activated protein kinase subunit gamma-1 isoform 3 [Homo sapiens]	306000000
[Master Protein] 40S ribosomal protein S7 [Homo sapiens]	2110000000	[Master Protein] 40S ribosomal protein S7 [Homo sapiens]	5930000000	[Master Protein] 40S ribosomal protein S7 [Homo sapiens]	5720000000		[Master Protein] 5-formyltetrahydrofolate cyclo-ligase isoform a [Homo sapiens]	161000000	[Master Protein] 5-formyltetrahydrofolate cyclo-ligase isoform a [Homo sapiens]	1600000000	[Master Protein] 5-formyltetrahydrofolate cyclo-ligase isoform a [Homo sapiens]	1530000000
[Master Protein] 40S ribosomal protein S8 [Homo sapiens]	2010000000	[Master Protein] 40S ribosomal protein S8 [Homo sapiens]	1660000000	[Master Protein] 40S ribosomal protein S8 [Homo sapiens]	1840000000		[Master Protein] 5'-nucleotidase domain-containing protein 1 [Homo sapiens]	431000000	[Master Protein] 5'-nucleotidase domain-containing protein 1 [Homo sapiens]	445000000	[Master Protein] 5'-nucleotidase domain-containing protein 1 [Homo sapiens]	329000000
[Master Protein] 40S ribosomal protein S9 [Homo sapiens]	1320000000	[Master Protein] 40S ribosomal protein S9 [Homo sapiens]	1470000000	[Master Protein] 40S ribosomal protein S9 [Homo sapiens]	1710000000		[Master Protein] 5'-nucleotidase isoform 1 preproprotein [Homo sapiens]	314000000	[Master Protein] 5'-nucleotidase isoform 1 preproprotein [Homo sapiens]	340000000	[Master Protein] 5'-nucleotidase isoform 1 preproprotein [Homo sapiens]	422000000
[Master Protein] 40S ribosomal protein SA [Homo sapiens]	6310000000	[Master Protein] 40S ribosomal protein SA [Homo sapiens]	4830000000	[Master Protein] 40S ribosomal protein SA [Homo sapiens]	5900000000		[Master Protein] 5-oxoprolinase [Homo sapiens]	1470000000	[Master Protein] 5-oxoprolinase [Homo sapiens]	1610000000	[Master Protein] 5-oxoprolinase [Homo sapiens]	1660000000
[Master Protein] 45 kDa calcium-binding protein isoform 2 precursor [Homo sapiens]	189000000	[Master Protein] 45 kDa calcium-binding protein isoform 2 precursor [Homo sapiens]	66300000	[Master Protein] 45 kDa calcium-binding protein isoform 2 precursor [Homo sapiens]	103000000		[Master Protein] 5-phosphohydroxy-L-lysine phospho-lyase isoform 2 [Homo sapiens]	264000000	[Master Protein] 5-phosphohydroxy-L-lysine phospho-lyase isoform 2 [Homo sapiens]	244000000	[Master Protein] 5-phosphohydroxy-L-lysine phospho-lyase isoform 2 [Homo sapiens]	361000000
[Master Protein] 4-aminobutyrate aminotransferase, mitochondrial precursor [Homo sapiens]	14800000000	[Master Protein] 4-aminobutyrate aminotransferase, mitochondrial precursor [Homo sapiens]	13300000000	[Master Protein] 4-aminobutyrate aminotransferase, mitochondrial precursor [Homo sapiens]	16400000000		[Master Protein] 60 kDa heat shock protein, mitochondrial [Homo sapiens]	31200000000	[Master Protein] 60 kDa heat shock protein, mitochondrial [Homo sapiens]	34600000000	[Master Protein] 60 kDa heat shock protein, mitochondrial [Homo sapiens]	43200000000
[Master Protein] 4F2 cell-surface antigen heavy chain isoform b [Homo sapiens]	149000000	[Master Protein] 4F2 cell-surface antigen heavy chain isoform b [Homo sapiens]	179000000	[Master Protein] 4F2 cell-surface antigen heavy chain isoform b [Homo sapiens]	208000000		[Master Protein] 60 kDa lysophospholipase [Homo sapiens]	368000000	[Master Protein] 60 kDa lysophospholipase [Homo sapiens]	305000000	[Master Protein] 60 kDa lysophospholipase [Homo sapiens]	324000000
[Master Protein] 4-trimethylaminobutyraldehyde dehydrogenase [Homo sapiens]	5670000000	[Master Protein] 4-trimethylaminobutyraldehyde dehydrogenase [Homo sapiens]	5280000000	[Master Protein] 4-trimethylaminobutyraldehyde dehydrogenase [Homo sapiens]	5570000000		[Master Protein] 60 kDa SS-A/Ro ribonucleoprotein isoform 2 [Homo sapiens]	458000000	[Master Protein] 60 kDa SS-A/Ro ribonucleoprotein isoform 2 [Homo sapiens]	349000000	[Master Protein] 60 kDa SS-A/Ro ribonucleoprotein isoform 2 [Homo sapiens]	618000000
[Master Protein] 5'(3')-deoxyribonucleotidase, cytosolic type isoform 1 [Homo sapiens]	298000000	[Master Protein] 5'(3')-deoxyribonucleotidase, cytosolic type isoform 1 [Homo sapiens]	212000000	[Master Protein] 5'(3')-deoxyribonucleotidase, cytosolic type isoform 1 [Homo sapiens]	413000000		[Master Protein] 60S acidic ribosomal protein P0 [Homo sapiens]	4130000000	[Master Protein] 60S acidic ribosomal protein P0 [Homo sapiens]	4640000000	[Master Protein] 60S acidic ribosomal protein P0 [Homo sapiens]	5070000000
[Master Protein] 5'-3' exoribonuclease 1 isoform a [Homo sapiens]	69400000	[Master Protein] 5'-3' exoribonuclease 1 isoform a [Homo sapiens]	58800000	[Master Protein] 5'-3' exoribonuclease 1 isoform a [Homo sapiens]	72000000		[Master Protein] 60S acidic ribosomal protein P1 isoform 1 [Homo sapiens]	3400000000	[Master Protein] 60S acidic ribosomal protein P1 isoform 1 [Homo sapiens]	3300000000	[Master Protein] 60S acidic ribosomal protein P1 isoform 1 [Homo sapiens]	3600000000
[Master Protein] 5'-3' exoribonuclease 2 [Homo sapiens]	440000000	[Master Protein] 5'-3' exoribonuclease 2 [Homo sapiens]	191000000	[Master Protein] 5'-3' exoribonuclease 2 [Homo sapiens]	332000000		[Master Protein] 60S acidic ribosomal protein P2 [Homo sapiens]	4700000000	[Master Protein] 60S acidic ribosomal protein P2 [Homo sapiens]	3980000000	[Master Protein] 60S acidic ribosomal protein P2 [Homo sapiens]	4760000000
[Master Protein] 55 kDa erythrocyte membrane protein isoform 1 [Homo sapiens]	229000000	[Master Protein] 55 kDa erythrocyte membrane protein isoform 1 [Homo sapiens]	201000000	[Master Protein] 55 kDa erythrocyte membrane protein isoform 1 [Homo sapiens]	233000000		[Master Protein] 60S ribosomal export protein NMD3 [Homo sapiens]	50000000	[Master Protein] 60S ribosomal export protein NMD3 [Homo sapiens]	47000000	[Master Protein] 60S ribosomal export protein NMD3 [Homo sapiens]	112000000
[Master Protein] 5-aminolevulinate synthase, nonspecific, mitochondrial precursor [Homo sapiens]	32000000	[Master Protein] 5-aminolevulinate synthase, nonspecific, mitochondrial precursor [Homo sapiens]	85000000	[Master Protein] 5-aminolevulinate synthase, nonspecific, mitochondrial precursor [Homo sapiens]	80000000		[Master Protein] 60S ribosomal protein L10 isoform a [Homo sapiens]	994000000	[Master Protein] 60S ribosomal protein L10 isoform a [Homo sapiens]	839000000	[Master Protein] 60S ribosomal protein L10 isoform a [Homo sapiens]	541000000
[Master Protein] 5'-AMP-activated protein kinase catalytic subunit alpha-1 isoform 2 [Homo sapiens]	978000000	[Master Protein] 5'-AMP-activated protein kinase catalytic subunit alpha-1 isoform 2 [Homo sapiens]	731000000	[Master Protein] 5'-AMP-activated protein kinase catalytic subunit alpha-1 isoform 2 [Homo sapiens]	757000000		[Master Protein] 60S ribosomal protein L10a [Homo sapiens]	1500000000	[Master Protein] 60S ribosomal protein L10a [Homo sapiens]	1610000000	[Master Protein] 60S ribosomal protein L10a [Homo sapiens]	1720000000
[Master Protein] 5'-AMP-activated protein kinase catalytic subunit alpha-2 [Homo sapiens]	96600000	[Master Protein] 5'-AMP-activated protein kinase catalytic subunit alpha-2 [Homo sapiens]	74000000	[Master Protein] 5'-AMP-activated protein kinase catalytic subunit alpha-2 [Homo sapiens]	38000000		[Master Protein] 60S ribosomal protein L11 isoform 1 [Homo sapiens]	822000000	[Master Protein] 60S ribosomal protein L11 isoform 1 [Homo sapiens]	909000000	[Master Protein] 60S ribosomal protein L11 isoform 1 [Homo sapiens]	1070000000
[Master Protein] 5'-AMP-activated protein kinase subunit beta-1 [Homo sapiens]	189000000	[Master Protein] 5'-AMP-activated protein kinase subunit beta-1 [Homo sapiens]	173000000	[Master Protein] 5'-AMP-activated protein kinase subunit beta-1 [Homo sapiens]	89000000		[Master Protein] 60S ribosomal protein L12 [Homo sapiens]	3600000000	[Master Protein] 60S ribosomal protein L12 [Homo sapiens]	4130000000	[Master Protein] 60S ribosomal protein L12 [Homo sapiens]	3440000000
[Master Protein] 5'-AMP-activated protein kinase subunit gamma-1 isoform 3 [Homo sapiens]	706000000	[Master Protein] 5'-AMP-activated protein kinase subunit gamma-1 isoform 3 [Homo sapiens]	533000000	[Master Protein] 5'-AMP-activated protein kinase subunit gamma-1 isoform 3 [Homo sapiens]	1090000000		[Master Protein] 60S ribosomal protein L13 isoform 1 [Homo sapiens]	428000000	[Master Protein] 60S ribosomal protein L13 isoform 1 [Homo sapiens]	670000000	[Master Protein] 60S ribosomal protein L13 isoform 1 [Homo sapiens]	630000000
[Master Protein] 5-azacytidine-induced protein 1 isoform a [Homo sapiens]	0	[Master Protein] 5-azacytidine-induced protein 1 isoform a [Homo sapiens]	11300000	[Master Protein] 5-azacytidine-induced protein 1 isoform a [Homo sapiens]	8800000		[Master Protein] 60S ribosomal protein L13a isoform 1 [Homo sapiens]	256000000	[Master Protein] 60S ribosomal protein L13a isoform 1 [Homo sapiens]	390000000	[Master Protein] 60S ribosomal protein L13a isoform 1 [Homo sapiens]	604000000
[Master Protein] 5-formyltetrahydrofolate cyclo-ligase isoform a [Homo sapiens]	1250000000	[Master Protein] 5-formyltetrahydrofolate cyclo-ligase isoform a [Homo sapiens]	1120000000	[Master Protein] 5-formyltetrahydrofolate cyclo-ligase isoform a [Homo sapiens]	872000000		[Master Protein] 60S ribosomal protein L14 [Homo sapiens]	1080000000	[Master Protein] 60S ribosomal protein L14 [Homo sapiens]	1080000000	[Master Protein] 60S ribosomal protein L14 [Homo sapiens]	1200000000
[Master Protein] 5'-nucleotidase domain-containing protein 1 [Homo sapiens]	290000000	[Master Protein] 5'-nucleotidase domain-containing protein 1 [Homo sapiens]	265000000	[Master Protein] 5'-nucleotidase domain-containing protein 1 [Homo sapiens]	254000000		[Master Protein] 60S ribosomal protein L15 isoform 1 [Homo sapiens]	547000000	[Master Protein] 60S ribosomal protein L15 isoform 1 [Homo sapiens]	455000000	[Master Protein] 60S ribosomal protein L15 isoform 1 [Homo sapiens]	545000000
[Master Protein] 5'-nucleotidase isoform 1 preproprotein [Homo sapiens]	364000000	[Master Protein] 5'-nucleotidase isoform 1 preproprotein [Homo sapiens]	565000000	[Master Protein] 5'-nucleotidase isoform 1 preproprotein [Homo sapiens]	372000000		[Master Protein] 60S ribosomal protein L18 isoform 1 [Homo sapiens]	2180000000	[Master Protein] 60S ribosomal protein L18 isoform 1 [Homo sapiens]	3560000000	[Master Protein] 60S ribosomal protein L18 isoform 1 [Homo sapiens]	3810000000
[Master Protein] 5-oxoprolinase [Homo sapiens]	2210000000	[Master Protein] 5-oxoprolinase [Homo sapiens]	1920000000	[Master Protein] 5-oxoprolinase [Homo sapiens]	2090000000		[Master Protein] 60S ribosomal protein L18a [Homo sapiens]	292000000	[Master Protein] 60S ribosomal protein L18a [Homo sapiens]	815000000	[Master Protein] 60S ribosomal protein L18a [Homo sapiens]	788000000
[Master Protein] 5-phosphohydroxy-L-lysine phospho-lyase isoform 2 [Homo sapiens]	224000000	[Master Protein] 5-phosphohydroxy-L-lysine phospho-lyase isoform 2 [Homo sapiens]	200000000	[Master Protein] 5-phosphohydroxy-L-lysine phospho-lyase isoform 2 [Homo sapiens]	198000000		[Master Protein] 60S ribosomal protein L19 [Homo sapiens]	760000000	[Master Protein] 60S ribosomal protein L19 [Homo sapiens]	854000000	[Master Protein] 60S ribosomal protein L19 [Homo sapiens]	962000000
[Master Protein] 60 kDa heat shock protein, mitochondrial [Homo sapiens]	43200000000	[Master Protein] 60 kDa heat shock protein, mitochondrial [Homo sapiens]	48700000000	[Master Protein] 60 kDa heat shock protein, mitochondrial [Homo sapiens]	51400000000		[Master Protein] 60S ribosomal protein L21 [Homo sapiens]	342000000	[Master Protein] 60S ribosomal protein L21 [Homo sapiens]	397000000	[Master Protein] 60S ribosomal protein L21 [Homo sapiens]	410000000
[Master Protein] 60 kDa lysophospholipase [Homo sapiens]	47000000	[Master Protein] 60 kDa lysophospholipase [Homo sapiens]	13000000	[Master Protein] 60 kDa lysophospholipase [Homo sapiens]	48100000		[Master Protein] 60S ribosomal protein L22 proprotein [Homo sapiens]	2740000000	[Master Protein] 60S ribosomal protein L22 proprotein [Homo sapiens]	3330000000	[Master Protein] 60S ribosomal protein L22 proprotein [Homo sapiens]	2320000000
[Master Protein] 60 kDa SS-A/Ro ribonucleoprotein isoform 2 [Homo sapiens]	1130000000	[Master Protein] 60 kDa SS-A/Ro ribonucleoprotein isoform 2 [Homo sapiens]	957000000	[Master Protein] 60 kDa SS-A/Ro ribonucleoprotein isoform 2 [Homo sapiens]	973000000		[Master Protein] 60S ribosomal protein L23 [Homo sapiens]	1060000000	[Master Protein] 60S ribosomal protein L23 [Homo sapiens]	880000000	[Master Protein] 60S ribosomal protein L23 [Homo sapiens]	1140000000
[Master Protein] 60S acidic ribosomal protein P0 [Homo sapiens]	4760000000	[Master Protein] 60S acidic ribosomal protein P0 [Homo sapiens]	5080000000	[Master Protein] 60S acidic ribosomal protein P0 [Homo sapiens]	6580000000		[Master Protein] 60S ribosomal protein L23a [Homo sapiens]	739000000	[Master Protein] 60S ribosomal protein L23a [Homo sapiens]	737000000	[Master Protein] 60S ribosomal protein L23a [Homo sapiens]	712000000
[Master Protein] 60S acidic ribosomal protein P1 isoform 1 [Homo sapiens]	3390000000	[Master Protein] 60S acidic ribosomal protein P1 isoform 1 [Homo sapiens]	3080000000	[Master Protein] 60S acidic ribosomal protein P1 isoform 1 [Homo sapiens]	3490000000		[Master Protein] 60S ribosomal protein L24 [Homo sapiens]	236000000	[Master Protein] 60S ribosomal protein L24 [Homo sapiens]	116000000	[Master Protein] 60S ribosomal protein L24 [Homo sapiens]	302000000
[Master Protein] 60S acidic ribosomal protein P2 [Homo sapiens]	6640000000	[Master Protein] 60S acidic ribosomal protein P2 [Homo sapiens]	6850000000	[Master Protein] 60S acidic ribosomal protein P2 [Homo sapiens]	7280000000		[Master Protein] 60S ribosomal protein L26 [Homo sapiens]	40000000	[Master Protein] 60S ribosomal protein L26 [Homo sapiens]	19900000	[Master Protein] 60S ribosomal protein L26 [Homo sapiens]	93500000
[Master Protein] 60S ribosomal export protein NMD3 [Homo sapiens]	83000000	[Master Protein] 60S ribosomal export protein NMD3 [Homo sapiens]	113000000	[Master Protein] 60S ribosomal export protein NMD3 [Homo sapiens]	83000000		[Master Protein] 60S ribosomal protein L27 [Homo sapiens]	400000000	[Master Protein] 60S ribosomal protein L27 [Homo sapiens]	496000000	[Master Protein] 60S ribosomal protein L27 [Homo sapiens]	485000000
[Master Protein] 60S ribosomal protein L10 isoform a [Homo sapiens]	1370000000	[Master Protein] 60S ribosomal protein L10 isoform a [Homo sapiens]	1320000000	[Master Protein] 60S ribosomal protein L10 isoform a [Homo sapiens]	1510000000		[Master Protein] 60S ribosomal protein L27a [Homo sapiens]	686000000	[Master Protein] 60S ribosomal protein L27a [Homo sapiens]	1070000000	[Master Protein] 60S ribosomal protein L27a [Homo sapiens]	1380000000
[Master Protein] 60S ribosomal protein L10a [Homo sapiens]	1600000000	[Master Protein] 60S ribosomal protein L10a [Homo sapiens]	1880000000	[Master Protein] 60S ribosomal protein L10a [Homo sapiens]	1680000000		[Master Protein] 60S ribosomal protein L29 [Homo sapiens]	550000000	[Master Protein] 60S ribosomal protein L29 [Homo sapiens]	1320000000	[Master Protein] 60S ribosomal protein L29 [Homo sapiens]	1570000000
[Master Protein] 60S ribosomal protein L11 isoform 1 [Homo sapiens]	2080000000	[Master Protein] 60S ribosomal protein L11 isoform 1 [Homo sapiens]	1550000000	[Master Protein] 60S ribosomal protein L11 isoform 1 [Homo sapiens]	3240000000		[Master Protein] 60S ribosomal protein L3 isoform a [Homo sapiens]	806000000	[Master Protein] 60S ribosomal protein L3 isoform a [Homo sapiens]	750000000	[Master Protein] 60S ribosomal protein L3 isoform a [Homo sapiens]	1000000000
[Master Protein] 60S ribosomal protein L12 [Homo sapiens]	3990000000	[Master Protein] 60S ribosomal protein L12 [Homo sapiens]	4820000000	[Master Protein] 60S ribosomal protein L12 [Homo sapiens]	4260000000		[Master Protein] 60S ribosomal protein L30 [Homo sapiens]	1240000000	[Master Protein] 60S ribosomal protein L30 [Homo sapiens]	1380000000	[Master Protein] 60S ribosomal protein L30 [Homo sapiens]	1760000000
[Master Protein] 60S ribosomal protein L13 isoform 1 [Homo sapiens]	480000000	[Master Protein] 60S ribosomal protein L13 isoform 1 [Homo sapiens]	480000000	[Master Protein] 60S ribosomal protein L13 isoform 1 [Homo sapiens]	720000000		[Master Protein] 60S ribosomal protein L31 isoform 2 [Homo sapiens]	670000000	[Master Protein] 60S ribosomal protein L31 isoform 2 [Homo sapiens]	255000000	[Master Protein] 60S ribosomal protein L31 isoform 2 [Homo sapiens]	290000000
[Master Protein] 60S ribosomal protein L13a isoform 1 [Homo sapiens]	485000000	[Master Protein] 60S ribosomal protein L13a isoform 1 [Homo sapiens]	724000000	[Master Protein] 60S ribosomal protein L13a isoform 1 [Homo sapiens]	671000000		[Master Protein] 60S ribosomal protein L32 [Homo sapiens]	235000000	[Master Protein] 60S ribosomal protein L32 [Homo sapiens]	654000000	[Master Protein] 60S ribosomal protein L32 [Homo sapiens]	635000000
[Master Protein] 60S ribosomal protein L14 [Homo sapiens]	1410000000	[Master Protein] 60S ribosomal protein L14 [Homo sapiens]	1660000000	[Master Protein] 60S ribosomal protein L14 [Homo sapiens]	2010000000		[Master Protein] 60S ribosomal protein L34 [Homo sapiens]	266000000	[Master Protein] 60S ribosomal protein L34 [Homo sapiens]	150000000	[Master Protein] 60S ribosomal protein L34 [Homo sapiens]	298000000
[Master Protein] 60S ribosomal protein L15 isoform 1 [Homo sapiens]	1160000000	[Master Protein] 60S ribosomal protein L15 isoform 1 [Homo sapiens]	1530000000	[Master Protein] 60S ribosomal protein L15 isoform 1 [Homo sapiens]	1450000000		[Master Protein] 60S ribosomal protein L35 [Homo sapiens]	73000000	[Master Protein] 60S ribosomal protein L35 [Homo sapiens]	191000000	[Master Protein] 60S ribosomal protein L35 [Homo sapiens]	593000000
[Master Protein] 60S ribosomal protein L18 isoform 1 [Homo sapiens]	3940000000	[Master Protein] 60S ribosomal protein L18 isoform 1 [Homo sapiens]	3230000000	[Master Protein] 60S ribosomal protein L18 isoform 1 [Homo sapiens]	3780000000		[Master Protein] 60S ribosomal protein L35a [Homo sapiens]	257000000	[Master Protein] 60S ribosomal protein L35a [Homo sapiens]	193000000	[Master Protein] 60S ribosomal protein L35a [Homo sapiens]	270000000
[Master Protein] 60S ribosomal protein L18a [Homo sapiens]	828000000	[Master Protein] 60S ribosomal protein L18a [Homo sapiens]	1020000000	[Master Protein] 60S ribosomal protein L18a [Homo sapiens]	1330000000		[Master Protein] 60S ribosomal protein L36 [Homo sapiens]	801000000	[Master Protein] 60S ribosomal protein L36 [Homo sapiens]	900000000	[Master Protein] 60S ribosomal protein L36 [Homo sapiens]	1150000000
[Master Protein] 60S ribosomal protein L19 [Homo sapiens]	1230000000	[Master Protein] 60S ribosomal protein L19 [Homo sapiens]	1190000000	[Master Protein] 60S ribosomal protein L19 [Homo sapiens]	1490000000		[Master Protein] 60S ribosomal protein L37a [Homo sapiens]	284000000	[Master Protein] 60S ribosomal protein L37a [Homo sapiens]	885000000	[Master Protein] 60S ribosomal protein L37a [Homo sapiens]	826000000
[Master Protein] 60S ribosomal protein L21 [Homo sapiens]	450000000	[Master Protein] 60S ribosomal protein L21 [Homo sapiens]	600000000	[Master Protein] 60S ribosomal protein L21 [Homo sapiens]	543000000		[Master Protein] 60S ribosomal protein L38 [Homo sapiens]	445000000	[Master Protein] 60S ribosomal protein L38 [Homo sapiens]	805000000	[Master Protein] 60S ribosomal protein L38 [Homo sapiens]	870000000
[Master Protein] 60S ribosomal protein L22 proprotein [Homo sapiens]	3770000000	[Master Protein] 60S ribosomal protein L22 proprotein [Homo sapiens]	3120000000	[Master Protein] 60S ribosomal protein L22 proprotein [Homo sapiens]	3100000000		[Master Protein] 60S ribosomal protein L4 [Homo sapiens]	1010000000	[Master Protein] 60S ribosomal protein L4 [Homo sapiens]	1980000000	[Master Protein] 60S ribosomal protein L4 [Homo sapiens]	1430000000
[Master Protein] 60S ribosomal protein L23 [Homo sapiens]	769000000	[Master Protein] 60S ribosomal protein L23 [Homo sapiens]	1020000000	[Master Protein] 60S ribosomal protein L23 [Homo sapiens]	1310000000		[Master Protein] 60S ribosomal protein L5 [Homo sapiens]	1200000000	[Master Protein] 60S ribosomal protein L5 [Homo sapiens]	1410000000	[Master Protein] 60S ribosomal protein L5 [Homo sapiens]	1840000000
[Master Protein] 60S ribosomal protein L23a [Homo sapiens]	973000000	[Master Protein] 60S ribosomal protein L23a [Homo sapiens]	1160000000	[Master Protein] 60S ribosomal protein L23a [Homo sapiens]	1170000000		[Master Protein] 60S ribosomal protein L6 [Homo sapiens]	966000000	[Master Protein] 60S ribosomal protein L6 [Homo sapiens]	1390000000	[Master Protein] 60S ribosomal protein L6 [Homo sapiens]	1480000000
[Master Protein] 60S ribosomal protein L24 [Homo sapiens]	673000000	[Master Protein] 60S ribosomal protein L24 [Homo sapiens]	340000000	[Master Protein] 60S ribosomal protein L24 [Homo sapiens]	333000000		[Master Protein] 60S ribosomal protein L7 [Homo sapiens]	1170000000	[Master Protein] 60S ribosomal protein L7 [Homo sapiens]	931000000	[Master Protein] 60S ribosomal protein L7 [Homo sapiens]	1560000000
[Master Protein] 60S ribosomal protein L26 [Homo sapiens]	340000000	[Master Protein] 60S ribosomal protein L26 [Homo sapiens]	460000000	[Master Protein] 60S ribosomal protein L26 [Homo sapiens]	370000000		[Master Protein] 60S ribosomal protein L7a [Homo sapiens]	1270000000	[Master Protein] 60S ribosomal protein L7a [Homo sapiens]	1490000000	[Master Protein] 60S ribosomal protein L7a [Homo sapiens]	1920000000
[Master Protein] 60S ribosomal protein L27 [Homo sapiens]	624000000	[Master Protein] 60S ribosomal protein L27 [Homo sapiens]	405000000	[Master Protein] 60S ribosomal protein L27 [Homo sapiens]	683000000		[Master Protein] 60S ribosomal protein L8 [Homo sapiens]	714000000	[Master Protein] 60S ribosomal protein L8 [Homo sapiens]	969000000	[Master Protein] 60S ribosomal protein L8 [Homo sapiens]	672000000
[Master Protein] 60S ribosomal protein L27a [Homo sapiens]	2390000000	[Master Protein] 60S ribosomal protein L27a [Homo sapiens]	2310000000	[Master Protein] 60S ribosomal protein L27a [Homo sapiens]	2430000000		[Master Protein] 60S ribosomal protein L9 [Homo sapiens]	1410000000	[Master Protein] 60S ribosomal protein L9 [Homo sapiens]	1260000000	[Master Protein] 60S ribosomal protein L9 [Homo sapiens]	1740000000
[Master Protein] 60S ribosomal protein L29 [Homo sapiens]	740000000	[Master Protein] 60S ribosomal protein L29 [Homo sapiens]	990000000	[Master Protein] 60S ribosomal protein L29 [Homo sapiens]	1400000000		[Master Protein] 60S ribosome subunit biogenesis protein NIP7 homolog isoform 1 [Homo sapiens]	0	[Master Protein] 60S ribosome subunit biogenesis protein NIP7 homolog isoform 1 [Homo sapiens]	26000000	[Master Protein] 60S ribosome subunit biogenesis protein NIP7 homolog isoform 1 [Homo sapiens]	38000000
[Master Protein] 60S ribosomal protein L3 isoform a [Homo sapiens]	950000000	[Master Protein] 60S ribosomal protein L3 isoform a [Homo sapiens]	1040000000	[Master Protein] 60S ribosomal protein L3 isoform a [Homo sapiens]	1120000000		[Master Protein] 6-phosphofructo-2-kinase/fructose-2,6-bisphosphatase 1 isoform 1 [Homo sapiens]	131000000	[Master Protein] 6-phosphofructo-2-kinase/fructose-2,6-bisphosphatase 1 isoform 1 [Homo sapiens]	183000000	[Master Protein] 6-phosphofructo-2-kinase/fructose-2,6-bisphosphatase 1 isoform 1 [Homo sapiens]	207000000
[Master Protein] 60S ribosomal protein L30 [Homo sapiens]	2400000000	[Master Protein] 60S ribosomal protein L30 [Homo sapiens]	2300000000	[Master Protein] 60S ribosomal protein L30 [Homo sapiens]	2660000000		[Master Protein] 6-phosphofructokinase type C isoform 1 [Homo sapiens]	94700000	[Master Protein] 6-phosphofructokinase type C isoform 1 [Homo sapiens]	80000000	[Master Protein] 6-phosphofructokinase type C isoform 1 [Homo sapiens]	67000000
[Master Protein] 60S ribosomal protein L31 isoform 2 [Homo sapiens]	330000000	[Master Protein] 60S ribosomal protein L31 isoform 2 [Homo sapiens]	1610000000	[Master Protein] 60S ribosomal protein L31 isoform 2 [Homo sapiens]	337000000		[Master Protein] 6-phosphofructokinase, liver type [Homo sapiens]	3110000000	[Master Protein] 6-phosphofructokinase, liver type [Homo sapiens]	3470000000	[Master Protein] 6-phosphofructokinase, liver type [Homo sapiens]	3250000000
[Master Protein] 60S ribosomal protein L32 [Homo sapiens]	1410000000	[Master Protein] 60S ribosomal protein L32 [Homo sapiens]	1330000000	[Master Protein] 60S ribosomal protein L32 [Homo sapiens]	1600000000		[Master Protein] 6-phosphofructokinase, muscle type isoform 1 [Homo sapiens]	20300000	[Master Protein] 6-phosphofructokinase, muscle type isoform 1 [Homo sapiens]	90000000	[Master Protein] 6-phosphofructokinase, muscle type isoform 1 [Homo sapiens]	19500000
[Master Protein] 60S ribosomal protein L34 [Homo sapiens]	640000000	[Master Protein] 60S ribosomal protein L34 [Homo sapiens]	460000000	[Master Protein] 60S ribosomal protein L34 [Homo sapiens]	370000000		[Master Protein] 6-phosphogluconate dehydrogenase, decarboxylating [Homo sapiens]	3340000000	[Master Protein] 6-phosphogluconate dehydrogenase, decarboxylating [Homo sapiens]	3270000000	[Master Protein] 6-phosphogluconate dehydrogenase, decarboxylating [Homo sapiens]	4170000000
[Master Protein] 60S ribosomal protein L35 [Homo sapiens]	182000000	[Master Protein] 60S ribosomal protein L35 [Homo sapiens]	323000000	[Master Protein] 60S ribosomal protein L35 [Homo sapiens]	296000000		[Master Protein] 6-phosphogluconolactonase [Homo sapiens]	950000000	[Master Protein] 6-phosphogluconolactonase [Homo sapiens]	1080000000	[Master Protein] 6-phosphogluconolactonase [Homo sapiens]	1930000000
[Master Protein] 60S ribosomal protein L35a [Homo sapiens]	550000000	[Master Protein] 60S ribosomal protein L35a [Homo sapiens]	630000000	[Master Protein] 60S ribosomal protein L35a [Homo sapiens]	510000000		[Master Protein] 78 kDa glucose-regulated protein precursor [Homo sapiens]	20600000000	[Master Protein] 78 kDa glucose-regulated protein precursor [Homo sapiens]	19400000000	[Master Protein] 78 kDa glucose-regulated protein precursor [Homo sapiens]	21400000000
[Master Protein] 60S ribosomal protein L36 [Homo sapiens]	1070000000	[Master Protein] 60S ribosomal protein L36 [Homo sapiens]	900000000	[Master Protein] 60S ribosomal protein L36 [Homo sapiens]	1450000000		[Master Protein] 7-alpha-hydroxycholest-4-en-3-one 12-alpha-hydroxylase [Homo sapiens]	965000000	[Master Protein] 7-alpha-hydroxycholest-4-en-3-one 12-alpha-hydroxylase [Homo sapiens]	1150000000	[Master Protein] 7-alpha-hydroxycholest-4-en-3-one 12-alpha-hydroxylase [Homo sapiens]	1360000000
[Master Protein] 60S ribosomal protein L37a [Homo sapiens]	757000000	[Master Protein] 60S ribosomal protein L37a [Homo sapiens]	711000000	[Master Protein] 60S ribosomal protein L37a [Homo sapiens]	1020000000		[Master Protein] 7-dehydrocholesterol reductase [Homo sapiens]	572000000	[Master Protein] 7-dehydrocholesterol reductase [Homo sapiens]	1150000000	[Master Protein] 7-dehydrocholesterol reductase [Homo sapiens]	1380000000
[Master Protein] 60S ribosomal protein L38 [Homo sapiens]	720000000	[Master Protein] 60S ribosomal protein L38 [Homo sapiens]	862000000	[Master Protein] 60S ribosomal protein L38 [Homo sapiens]	1050000000		[Master Protein] abhydrolase domain-containing protein 16A isoform a [Homo sapiens]	74300000	[Master Protein] abhydrolase domain-containing protein 16A isoform a [Homo sapiens]	216000000	[Master Protein] abhydrolase domain-containing protein 16A isoform a [Homo sapiens]	98000000
[Master Protein] 60S ribosomal protein L39 [Homo sapiens]	86400000	[Master Protein] 60S ribosomal protein L39 [Homo sapiens]	92000000	[Master Protein] 60S ribosomal protein L39 [Homo sapiens]	100000000		[Master Protein] ABI gene family member 3 isoform 1 [Homo sapiens]	27000000	[Master Protein] ABI gene family member 3 isoform 1 [Homo sapiens]	18000000	[Master Protein] ABI gene family member 3 isoform 1 [Homo sapiens]	9800000
[Master Protein] 60S ribosomal protein L4 [Homo sapiens]	2080000000	[Master Protein] 60S ribosomal protein L4 [Homo sapiens]	1750000000	[Master Protein] 60S ribosomal protein L4 [Homo sapiens]	2300000000		[Master Protein] abl interactor 1 isoform a [Homo sapiens]	38600000	[Master Protein] abl interactor 1 isoform a [Homo sapiens]	52200000	[Master Protein] abl interactor 1 isoform a [Homo sapiens]	62000000
[Master Protein] 60S ribosomal protein L5 [Homo sapiens]	1760000000	[Master Protein] 60S ribosomal protein L5 [Homo sapiens]	1610000000	[Master Protein] 60S ribosomal protein L5 [Homo sapiens]	2340000000		[Master Protein] acetolactate synthase-like protein [Homo sapiens]	1720000000	[Master Protein] acetolactate synthase-like protein [Homo sapiens]	1550000000	[Master Protein] acetolactate synthase-like protein [Homo sapiens]	2200000000
[Master Protein] 60S ribosomal protein L6 [Homo sapiens]	769000000	[Master Protein] 60S ribosomal protein L6 [Homo sapiens]	874000000	[Master Protein] 60S ribosomal protein L6 [Homo sapiens]	1490000000		[Master Protein] acetyl-CoA acetyltransferase, cytosolic [Homo sapiens]	6100000000	[Master Protein] acetyl-CoA acetyltransferase, cytosolic [Homo sapiens]	7700000000	[Master Protein] acetyl-CoA acetyltransferase, cytosolic [Homo sapiens]	7250000000
[Master Protein] 60S ribosomal protein L7 [Homo sapiens]	1300000000	[Master Protein] 60S ribosomal protein L7 [Homo sapiens]	1630000000	[Master Protein] 60S ribosomal protein L7 [Homo sapiens]	1370000000		[Master Protein] acetyl-CoA acetyltransferase, mitochondrial precursor [Homo sapiens]	34700000000	[Master Protein] acetyl-CoA acetyltransferase, mitochondrial precursor [Homo sapiens]	41700000000	[Master Protein] acetyl-CoA acetyltransferase, mitochondrial precursor [Homo sapiens]	49000000000
[Master Protein] 60S ribosomal protein L7a [Homo sapiens]	1860000000	[Master Protein] 60S ribosomal protein L7a [Homo sapiens]	1690000000	[Master Protein] 60S ribosomal protein L7a [Homo sapiens]	1930000000		[Master Protein] acetyl-CoA carboxylase 1 isoform 1 [Homo sapiens]	235000000	[Master Protein] acetyl-CoA carboxylase 1 isoform 1 [Homo sapiens]	340000000	[Master Protein] acetyl-CoA carboxylase 1 isoform 1 [Homo sapiens]	232000000
[Master Protein] 60S ribosomal protein L7-like 1 [Homo sapiens]	44000000	[Master Protein] 60S ribosomal protein L7-like 1 [Homo sapiens]	18000000	[Master Protein] 60S ribosomal protein L7-like 1 [Homo sapiens]	44000000		[Master Protein] acetyl-CoA carboxylase 2 precursor [Homo sapiens]	1710000000	[Master Protein] acetyl-CoA carboxylase 2 precursor [Homo sapiens]	898000000	[Master Protein] acetyl-CoA carboxylase 2 precursor [Homo sapiens]	1010000000
[Master Protein] 60S ribosomal protein L8 [Homo sapiens]	376000000	[Master Protein] 60S ribosomal protein L8 [Homo sapiens]	309000000	[Master Protein] 60S ribosomal protein L8 [Homo sapiens]	456000000		[Master Protein] acetyl-coenzyme A synthetase 2-like, mitochondrial isoform 1 precursor [Homo sapiens]	550000	[Master Protein] acetyl-coenzyme A synthetase 2-like, mitochondrial isoform 1 precursor [Homo sapiens]	18000000	[Master Protein] acetyl-coenzyme A synthetase 2-like, mitochondrial isoform 1 precursor [Homo sapiens]	22000000
[Master Protein] 60S ribosomal protein L9 [Homo sapiens]	2130000000	[Master Protein] 60S ribosomal protein L9 [Homo sapiens]	2260000000	[Master Protein] 60S ribosomal protein L9 [Homo sapiens]	2420000000		[Master Protein] acetyl-coenzyme A synthetase, cytoplasmic isoform 2 [Homo sapiens]	838000000	[Master Protein] acetyl-coenzyme A synthetase, cytoplasmic isoform 2 [Homo sapiens]	861000000	[Master Protein] acetyl-coenzyme A synthetase, cytoplasmic isoform 2 [Homo sapiens]	1080000000
[Master Protein] 6-phosphofructo-2-kinase/fructose-2,6-bisphosphatase 1 isoform 1 [Homo sapiens]	328000000	[Master Protein] 6-phosphofructo-2-kinase/fructose-2,6-bisphosphatase 1 isoform 1 [Homo sapiens]	154000000	[Master Protein] 6-phosphofructo-2-kinase/fructose-2,6-bisphosphatase 1 isoform 1 [Homo sapiens]	241000000		[Master Protein] acetyl-coenzyme A transporter 1 [Homo sapiens]	39000000	[Master Protein] acetyl-coenzyme A transporter 1 [Homo sapiens]	46000000	[Master Protein] acetyl-coenzyme A transporter 1 [Homo sapiens]	96000000
[Master Protein] 6-phosphofructokinase type C isoform 1 [Homo sapiens]	405000000	[Master Protein] 6-phosphofructokinase type C isoform 1 [Homo sapiens]	397000000	[Master Protein] 6-phosphofructokinase type C isoform 1 [Homo sapiens]	430000000		[Master Protein] acid ceramidase isoform b [Homo sapiens]	1410000000	[Master Protein] acid ceramidase isoform b [Homo sapiens]	518000000	[Master Protein] acid ceramidase isoform b [Homo sapiens]	2350000000
[Master Protein] 6-phosphofructokinase, liver type [Homo sapiens]	4480000000	[Master Protein] 6-phosphofructokinase, liver type [Homo sapiens]	4540000000	[Master Protein] 6-phosphofructokinase, liver type [Homo sapiens]	5180000000		[Master Protein] acidic fibroblast growth factor intracellular-binding protein isoform a [Homo sapiens]	18100000	[Master Protein] acidic fibroblast growth factor intracellular-binding protein isoform a [Homo sapiens]	14400000	[Master Protein] acidic fibroblast growth factor intracellular-binding protein isoform a [Homo sapiens]	37000000
[Master Protein] 6-phosphofructokinase, muscle type isoform 1 [Homo sapiens]	334000000	[Master Protein] 6-phosphofructokinase, muscle type isoform 1 [Homo sapiens]	213000000	[Master Protein] 6-phosphofructokinase, muscle type isoform 1 [Homo sapiens]	409000000		[Master Protein] acidic leucine-rich nuclear phosphoprotein 32 family member A [Homo sapiens]	720000000	[Master Protein] acidic leucine-rich nuclear phosphoprotein 32 family member A [Homo sapiens]	580000000	[Master Protein] acidic leucine-rich nuclear phosphoprotein 32 family member A [Homo sapiens]	1360000000
[Master Protein] 6-phosphogluconate dehydrogenase, decarboxylating [Homo sapiens]	4870000000	[Master Protein] 6-phosphogluconate dehydrogenase, decarboxylating [Homo sapiens]	3630000000	[Master Protein] 6-phosphogluconate dehydrogenase, decarboxylating [Homo sapiens]	5030000000		[Master Protein] acidic leucine-rich nuclear phosphoprotein 32 family member B [Homo sapiens]	921000000	[Master Protein] acidic leucine-rich nuclear phosphoprotein 32 family member B [Homo sapiens]	629000000	[Master Protein] acidic leucine-rich nuclear phosphoprotein 32 family member B [Homo sapiens]	828000000
[Master Protein] 6-phosphogluconolactonase [Homo sapiens]	2330000000	[Master Protein] 6-phosphogluconolactonase [Homo sapiens]	2170000000	[Master Protein] 6-phosphogluconolactonase [Homo sapiens]	2490000000		[Master Protein] acidic leucine-rich nuclear phosphoprotein 32 family member E isoform 1 [Homo sapiens]	216000000	[Master Protein] acidic leucine-rich nuclear phosphoprotein 32 family member E isoform 1 [Homo sapiens]	235000000	[Master Protein] acidic leucine-rich nuclear phosphoprotein 32 family member E isoform 1 [Homo sapiens]	329000000
[Master Protein] 72 kDa type IV collagenase isoform a preproprotein [Homo sapiens]	19000000	[Master Protein] 72 kDa type IV collagenase isoform a preproprotein [Homo sapiens]	24000000	[Master Protein] 72 kDa type IV collagenase isoform a preproprotein [Homo sapiens]	30000000		[Master Protein] aconitate hydratase, mitochondrial precursor [Homo sapiens]	7270000000	[Master Protein] aconitate hydratase, mitochondrial precursor [Homo sapiens]	7300000000	[Master Protein] aconitate hydratase, mitochondrial precursor [Homo sapiens]	8600000000
[Master Protein] 78 kDa glucose-regulated protein precursor [Homo sapiens]	22500000000	[Master Protein] 78 kDa glucose-regulated protein precursor [Homo sapiens]	17300000000	[Master Protein] 78 kDa glucose-regulated protein precursor [Homo sapiens]	26100000000		[Master Protein] actin, aortic smooth muscle [Homo sapiens]	9470000000	[Master Protein] actin, aortic smooth muscle [Homo sapiens]	9300000000	[Master Protein] actin, aortic smooth muscle [Homo sapiens]	14000000000
[Master Protein] 7-alpha-hydroxycholest-4-en-3-one 12-alpha-hydroxylase [Homo sapiens]	296000000	[Master Protein] 7-alpha-hydroxycholest-4-en-3-one 12-alpha-hydroxylase [Homo sapiens]	304000000	[Master Protein] 7-alpha-hydroxycholest-4-en-3-one 12-alpha-hydroxylase [Homo sapiens]	417000000		[Master Protein] actin, cytoplasmic 1 [Homo sapiens]	10900000000	[Master Protein] actin, cytoplasmic 1 [Homo sapiens]	13900000000	[Master Protein] actin, cytoplasmic 1 [Homo sapiens]	13000000000
[Master Protein] 7-dehydrocholesterol reductase [Homo sapiens]	1110000000	[Master Protein] 7-dehydrocholesterol reductase [Homo sapiens]	1980000000	[Master Protein] 7-dehydrocholesterol reductase [Homo sapiens]	1550000000		[Master Protein] actin, cytoplasmic 2 [Homo sapiens]	9000000000	[Master Protein] actin, cytoplasmic 2 [Homo sapiens]	11900000000	[Master Protein] actin, cytoplasmic 2 [Homo sapiens]	11700000000
[Master Protein] 7SK snRNA methylphosphate capping enzyme isoform A [Homo sapiens]	38500000	[Master Protein] 7SK snRNA methylphosphate capping enzyme isoform A [Homo sapiens]	49000000	[Master Protein] 7SK snRNA methylphosphate capping enzyme isoform A [Homo sapiens]	33100000		[Master Protein] actin-binding LIM protein 1 isoform a [Homo sapiens]	33000000	[Master Protein] actin-binding LIM protein 1 isoform a [Homo sapiens]	42900000	[Master Protein] actin-binding LIM protein 1 isoform a [Homo sapiens]	34000000
[Master Protein] 8-oxo-dGDP phosphatase NUDT18 [Homo sapiens]	30000000	[Master Protein] 8-oxo-dGDP phosphatase NUDT18 [Homo sapiens]	7500000	[Master Protein] 8-oxo-dGDP phosphatase NUDT18 [Homo sapiens]	25100000		[Master Protein] actin-binding LIM protein 3 [Homo sapiens]	57000000	[Master Protein] actin-binding LIM protein 3 [Homo sapiens]	54000000	[Master Protein] actin-binding LIM protein 3 [Homo sapiens]	103000000
[Master Protein] abhydrolase domain-containing protein 16A isoform a [Homo sapiens]	246000000	[Master Protein] abhydrolase domain-containing protein 16A isoform a [Homo sapiens]	264000000	[Master Protein] abhydrolase domain-containing protein 16A isoform a [Homo sapiens]	272000000		[Master Protein] actin-like protein 6A isoform 1 [Homo sapiens]	120000000	[Master Protein] actin-like protein 6A isoform 1 [Homo sapiens]	183000000	[Master Protein] actin-like protein 6A isoform 1 [Homo sapiens]	135000000
[Master Protein] abhydrolase domain-containing protein 2 [Homo sapiens]	22000000	[Master Protein] abhydrolase domain-containing protein 2 [Homo sapiens]	5900000	[Master Protein] abhydrolase domain-containing protein 2 [Homo sapiens]	22000000		[Master Protein] actin-related protein 10 [Homo sapiens]	66000000	[Master Protein] actin-related protein 10 [Homo sapiens]	45000000	[Master Protein] actin-related protein 10 [Homo sapiens]	47000000
[Master Protein] abhydrolase domain-containing protein 3 [Homo sapiens]	225000000	[Master Protein] abhydrolase domain-containing protein 3 [Homo sapiens]	109000000	[Master Protein] abhydrolase domain-containing protein 3 [Homo sapiens]	157000000		[Master Protein] actin-related protein 2 isoform b [Homo sapiens]	1690000000	[Master Protein] actin-related protein 2 isoform b [Homo sapiens]	1720000000	[Master Protein] actin-related protein 2 isoform b [Homo sapiens]	2390000000
[Master Protein] ABI gene family member 3 isoform 1 [Homo sapiens]	7200000	[Master Protein] ABI gene family member 3 isoform 1 [Homo sapiens]	23100000	[Master Protein] ABI gene family member 3 isoform 1 [Homo sapiens]	34900000		[Master Protein] actin-related protein 2/3 complex subunit 1A isoform 1 [Homo sapiens]	512000000	[Master Protein] actin-related protein 2/3 complex subunit 1A isoform 1 [Homo sapiens]	581000000	[Master Protein] actin-related protein 2/3 complex subunit 1A isoform 1 [Homo sapiens]	907000000
[Master Protein] abl interactor 1 isoform a [Homo sapiens]	210000000	[Master Protein] abl interactor 1 isoform a [Homo sapiens]	239000000	[Master Protein] abl interactor 1 isoform a [Homo sapiens]	225000000		[Master Protein] actin-related protein 2/3 complex subunit 1B [Homo sapiens]	729000000	[Master Protein] actin-related protein 2/3 complex subunit 1B [Homo sapiens]	1080000000	[Master Protein] actin-related protein 2/3 complex subunit 1B [Homo sapiens]	880000000
[Master Protein] acetoacetyl-CoA synthetase [Homo sapiens]	30000000	[Master Protein] acetoacetyl-CoA synthetase [Homo sapiens]	19000000	[Master Protein] acetoacetyl-CoA synthetase [Homo sapiens]	18000000		[Master Protein] actin-related protein 2/3 complex subunit 2 [Homo sapiens]	803000000	[Master Protein] actin-related protein 2/3 complex subunit 2 [Homo sapiens]	1120000000	[Master Protein] actin-related protein 2/3 complex subunit 2 [Homo sapiens]	1560000000
[Master Protein] acetolactate synthase-like protein [Homo sapiens]	1640000000	[Master Protein] acetolactate synthase-like protein [Homo sapiens]	1710000000	[Master Protein] acetolactate synthase-like protein [Homo sapiens]	1790000000		[Master Protein] actin-related protein 2/3 complex subunit 3 [Homo sapiens]	660000000	[Master Protein] actin-related protein 2/3 complex subunit 3 [Homo sapiens]	367000000	[Master Protein] actin-related protein 2/3 complex subunit 3 [Homo sapiens]	498000000
[Master Protein] acetyl-CoA acetyltransferase, cytosolic [Homo sapiens]	2990000000	[Master Protein] acetyl-CoA acetyltransferase, cytosolic [Homo sapiens]	3410000000	[Master Protein] acetyl-CoA acetyltransferase, cytosolic [Homo sapiens]	3920000000		[Master Protein] actin-related protein 2/3 complex subunit 5 isoform 1 [Homo sapiens]	1140000000	[Master Protein] actin-related protein 2/3 complex subunit 5 isoform 1 [Homo sapiens]	906000000	[Master Protein] actin-related protein 2/3 complex subunit 5 isoform 1 [Homo sapiens]	1120000000
[Master Protein] acetyl-CoA acetyltransferase, mitochondrial precursor [Homo sapiens]	24200000000	[Master Protein] acetyl-CoA acetyltransferase, mitochondrial precursor [Homo sapiens]	28500000000	[Master Protein] acetyl-CoA acetyltransferase, mitochondrial precursor [Homo sapiens]	28900000000		[Master Protein] actin-related protein 2/3 complex subunit 5-like protein [Homo sapiens]	419000000	[Master Protein] actin-related protein 2/3 complex subunit 5-like protein [Homo sapiens]	244000000	[Master Protein] actin-related protein 2/3 complex subunit 5-like protein [Homo sapiens]	309000000
[Master Protein] acetyl-CoA carboxylase 2 precursor [Homo sapiens]	405000000	[Master Protein] acetyl-CoA carboxylase 2 precursor [Homo sapiens]	391000000	[Master Protein] acetyl-CoA carboxylase 2 precursor [Homo sapiens]	405000000		[Master Protein] actin-related protein 3 isoform 1 [Homo sapiens]	2000000000	[Master Protein] actin-related protein 3 isoform 1 [Homo sapiens]	2120000000	[Master Protein] actin-related protein 3 isoform 1 [Homo sapiens]	2460000000
[Master Protein] acetyl-coenzyme A synthetase 2-like, mitochondrial isoform 1 precursor [Homo sapiens]	111000000	[Master Protein] acetyl-coenzyme A synthetase 2-like, mitochondrial isoform 1 precursor [Homo sapiens]	69000000	[Master Protein] acetyl-coenzyme A synthetase 2-like, mitochondrial isoform 1 precursor [Homo sapiens]	124000000		[Master Protein] activated RNA polymerase II transcriptional coactivator p15 [Homo sapiens]	1500000000	[Master Protein] activated RNA polymerase II transcriptional coactivator p15 [Homo sapiens]	990000000	[Master Protein] activated RNA polymerase II transcriptional coactivator p15 [Homo sapiens]	2090000000
[Master Protein] acetyl-coenzyme A synthetase, cytoplasmic isoform 2 [Homo sapiens]	803000000	[Master Protein] acetyl-coenzyme A synthetase, cytoplasmic isoform 2 [Homo sapiens]	911000000	[Master Protein] acetyl-coenzyme A synthetase, cytoplasmic isoform 2 [Homo sapiens]	883000000		[Master Protein] activating signal cointegrator 1 [Homo sapiens]	36000000	[Master Protein] activating signal cointegrator 1 [Homo sapiens]	2800000	[Master Protein] activating signal cointegrator 1 [Homo sapiens]	6900000
[Master Protein] acetyl-coenzyme A transporter 1 [Homo sapiens]	73000000	[Master Protein] acetyl-coenzyme A transporter 1 [Homo sapiens]	143000000	[Master Protein] acetyl-coenzyme A transporter 1 [Homo sapiens]	226000000		[Master Protein] activating signal cointegrator 1 complex subunit 3 isoform a [Homo sapiens]	50000000	[Master Protein] activating signal cointegrator 1 complex subunit 3 isoform a [Homo sapiens]	41900000	[Master Protein] activating signal cointegrator 1 complex subunit 3 isoform a [Homo sapiens]	6400000
[Master Protein] acid ceramidase isoform b [Homo sapiens]	3000000000	[Master Protein] acid ceramidase isoform b [Homo sapiens]	2800000000	[Master Protein] acid ceramidase isoform b [Homo sapiens]	3300000000		[Master Protein] activator of 90 kDa heat shock protein ATPase homolog 1 [Homo sapiens]	466000000	[Master Protein] activator of 90 kDa heat shock protein ATPase homolog 1 [Homo sapiens]	937000000	[Master Protein] activator of 90 kDa heat shock protein ATPase homolog 1 [Homo sapiens]	650000000
[Master Protein] acid trehalase-like protein 1 [Homo sapiens]	29400000	[Master Protein] acid trehalase-like protein 1 [Homo sapiens]	36000000	[Master Protein] acid trehalase-like protein 1 [Homo sapiens]	31000000		[Master Protein] acyl carrier protein, mitochondrial precursor [Homo sapiens]	843000000	[Master Protein] acyl carrier protein, mitochondrial precursor [Homo sapiens]	2540000000	[Master Protein] acyl carrier protein, mitochondrial precursor [Homo sapiens]	2440000000
[Master Protein] acidic fibroblast growth factor intracellular-binding protein isoform a [Homo sapiens]	71000000	[Master Protein] acidic fibroblast growth factor intracellular-binding protein isoform a [Homo sapiens]	43000000	[Master Protein] acidic fibroblast growth factor intracellular-binding protein isoform a [Homo sapiens]	102000000		[Master Protein] acylamino-acid-releasing enzyme [Homo sapiens]	2100000000	[Master Protein] acylamino-acid-releasing enzyme [Homo sapiens]	2200000000	[Master Protein] acylamino-acid-releasing enzyme [Homo sapiens]	2850000000
[Master Protein] acidic leucine-rich nuclear phosphoprotein 32 family member A [Homo sapiens]	1040000000	[Master Protein] acidic leucine-rich nuclear phosphoprotein 32 family member A [Homo sapiens]	715000000	[Master Protein] acidic leucine-rich nuclear phosphoprotein 32 family member A [Homo sapiens]	1510000000		[Master Protein] acyl-CoA dehydrogenase family member 10 isoform a [Homo sapiens]	201000000	[Master Protein] acyl-CoA dehydrogenase family member 10 isoform a [Homo sapiens]	271000000	[Master Protein] acyl-CoA dehydrogenase family member 10 isoform a [Homo sapiens]	235000000
[Master Protein] acidic leucine-rich nuclear phosphoprotein 32 family member B [Homo sapiens]	962000000	[Master Protein] acidic leucine-rich nuclear phosphoprotein 32 family member B [Homo sapiens]	1100000000	[Master Protein] acidic leucine-rich nuclear phosphoprotein 32 family member B [Homo sapiens]	1240000000		[Master Protein] acyl-CoA dehydrogenase family member 11 [Homo sapiens]	1170000000	[Master Protein] acyl-CoA dehydrogenase family member 11 [Homo sapiens]	1440000000	[Master Protein] acyl-CoA dehydrogenase family member 11 [Homo sapiens]	1260000000
[Master Protein] acidic leucine-rich nuclear phosphoprotein 32 family member E isoform 1 [Homo sapiens]	922000000	[Master Protein] acidic leucine-rich nuclear phosphoprotein 32 family member E isoform 1 [Homo sapiens]	978000000	[Master Protein] acidic leucine-rich nuclear phosphoprotein 32 family member E isoform 1 [Homo sapiens]	1070000000		[Master Protein] acyl-CoA dehydrogenase family member 9, mitochondrial [Homo sapiens]	355000000	[Master Protein] acyl-CoA dehydrogenase family member 9, mitochondrial [Homo sapiens]	476000000	[Master Protein] acyl-CoA dehydrogenase family member 9, mitochondrial [Homo sapiens]	474000000
[Master Protein] aconitate hydratase, mitochondrial precursor [Homo sapiens]	5560000000	[Master Protein] aconitate hydratase, mitochondrial precursor [Homo sapiens]	5280000000	[Master Protein] aconitate hydratase, mitochondrial precursor [Homo sapiens]	6550000000		[Master Protein] acyl-CoA synthetase family member 2, mitochondrial precursor [Homo sapiens]	1530000000	[Master Protein] acyl-CoA synthetase family member 2, mitochondrial precursor [Homo sapiens]	1390000000	[Master Protein] acyl-CoA synthetase family member 2, mitochondrial precursor [Homo sapiens]	1570000000
[Master Protein] actin, aortic smooth muscle [Homo sapiens]	29600000000	[Master Protein] actin, aortic smooth muscle [Homo sapiens]	5220000000	[Master Protein] actin, aortic smooth muscle [Homo sapiens]	30800000000		[Master Protein] acyl-CoA synthetase family member 3, mitochondrial precursor [Homo sapiens]	329000000	[Master Protein] acyl-CoA synthetase family member 3, mitochondrial precursor [Homo sapiens]	340000000	[Master Protein] acyl-CoA synthetase family member 3, mitochondrial precursor [Homo sapiens]	620000000
[Master Protein] actin, cytoplasmic 1 [Homo sapiens]	18500000000	[Master Protein] actin, cytoplasmic 1 [Homo sapiens]	21300000000	[Master Protein] actin, cytoplasmic 1 [Homo sapiens]	21400000000		[Master Protein] acyl-CoA synthetase short-chain family member 3, mitochondrial precursor [Homo sapiens]	2310000000	[Master Protein] acyl-CoA synthetase short-chain family member 3, mitochondrial precursor [Homo sapiens]	2680000000	[Master Protein] acyl-CoA synthetase short-chain family member 3, mitochondrial precursor [Homo sapiens]	2700000000
[Master Protein] actin, cytoplasmic 2 [Homo sapiens]	22000000000	[Master Protein] actin, cytoplasmic 2 [Homo sapiens]	17000000000	[Master Protein] actin, cytoplasmic 2 [Homo sapiens]	20000000000		[Master Protein] acyl-CoA:lysophosphatidylglycerol acyltransferase 1 [Homo sapiens]	202000000	[Master Protein] acyl-CoA:lysophosphatidylglycerol acyltransferase 1 [Homo sapiens]	239000000	[Master Protein] acyl-CoA:lysophosphatidylglycerol acyltransferase 1 [Homo sapiens]	307000000
[Master Protein] actin-binding LIM protein 1 isoform a [Homo sapiens]	175000000	[Master Protein] actin-binding LIM protein 1 isoform a [Homo sapiens]	198000000	[Master Protein] actin-binding LIM protein 1 isoform a [Homo sapiens]	211000000		[Master Protein] acyl-CoA-binding domain-containing protein 4 isoform 2 [Homo sapiens]	205000000	[Master Protein] acyl-CoA-binding domain-containing protein 4 isoform 2 [Homo sapiens]	214000000	[Master Protein] acyl-CoA-binding domain-containing protein 4 isoform 2 [Homo sapiens]	253000000
[Master Protein] actin-binding LIM protein 2 isoform 1 [Homo sapiens]	84000000	[Master Protein] actin-binding LIM protein 2 isoform 1 [Homo sapiens]	23000000	[Master Protein] actin-binding LIM protein 2 isoform 1 [Homo sapiens]	99000000		[Master Protein] acyl-CoA-binding domain-containing protein 5 isoform 1 [Homo sapiens]	808000000	[Master Protein] acyl-CoA-binding domain-containing protein 5 isoform 1 [Homo sapiens]	1100000000	[Master Protein] acyl-CoA-binding domain-containing protein 5 isoform 1 [Homo sapiens]	959000000
[Master Protein] actin-binding LIM protein 3 [Homo sapiens]	49600000	[Master Protein] actin-binding LIM protein 3 [Homo sapiens]	73000000	[Master Protein] actin-binding LIM protein 3 [Homo sapiens]	70300000		[Master Protein] acyl-CoA-binding protein isoform 4 [Homo sapiens]	6280000000	[Master Protein] acyl-CoA-binding protein isoform 4 [Homo sapiens]	5080000000	[Master Protein] acyl-CoA-binding protein isoform 4 [Homo sapiens]	8990000000
[Master Protein] actin-like protein 6A isoform 1 [Homo sapiens]	436000000	[Master Protein] actin-like protein 6A isoform 1 [Homo sapiens]	443000000	[Master Protein] actin-like protein 6A isoform 1 [Homo sapiens]	384000000		[Master Protein] acyl-coenzyme A synthetase ACSM2A, mitochondrial [Homo sapiens]	9510000000	[Master Protein] acyl-coenzyme A synthetase ACSM2A, mitochondrial [Homo sapiens]	13700000000	[Master Protein] acyl-coenzyme A synthetase ACSM2A, mitochondrial [Homo sapiens]	10500000000
[Master Protein] actin-related protein 10 [Homo sapiens]	157000000	[Master Protein] actin-related protein 10 [Homo sapiens]	198000000	[Master Protein] actin-related protein 10 [Homo sapiens]	99900000		[Master Protein] acyl-coenzyme A synthetase ACSM2B, mitochondrial [Homo sapiens]	7330000000	[Master Protein] acyl-coenzyme A synthetase ACSM2B, mitochondrial [Homo sapiens]	8260000000	[Master Protein] acyl-coenzyme A synthetase ACSM2B, mitochondrial [Homo sapiens]	8340000000
[Master Protein] actin-related protein 2 isoform b [Homo sapiens]	3960000000	[Master Protein] actin-related protein 2 isoform b [Homo sapiens]	1200000000	[Master Protein] actin-related protein 2 isoform b [Homo sapiens]	4650000000		[Master Protein] acyl-coenzyme A synthetase ACSM3, mitochondrial isoform 1 [Homo sapiens]	3000000000	[Master Protein] acyl-coenzyme A synthetase ACSM3, mitochondrial isoform 1 [Homo sapiens]	3360000000	[Master Protein] acyl-coenzyme A synthetase ACSM3, mitochondrial isoform 1 [Homo sapiens]	3420000000
[Master Protein] actin-related protein 2/3 complex subunit 1A isoform 1 [Homo sapiens]	415000000	[Master Protein] actin-related protein 2/3 complex subunit 1A isoform 1 [Homo sapiens]	475000000	[Master Protein] actin-related protein 2/3 complex subunit 1A isoform 1 [Homo sapiens]	783000000		[Master Protein] acyl-coenzyme A synthetase ACSM5, mitochondrial precursor [Homo sapiens]	2220000000	[Master Protein] acyl-coenzyme A synthetase ACSM5, mitochondrial precursor [Homo sapiens]	2900000000	[Master Protein] acyl-coenzyme A synthetase ACSM5, mitochondrial precursor [Homo sapiens]	2760000000
[Master Protein] actin-related protein 2/3 complex subunit 1B [Homo sapiens]	1540000000	[Master Protein] actin-related protein 2/3 complex subunit 1B [Homo sapiens]	1770000000	[Master Protein] actin-related protein 2/3 complex subunit 1B [Homo sapiens]	1770000000		[Master Protein] acyl-coenzyme A thioesterase 1 [Homo sapiens]	750000000	[Master Protein] acyl-coenzyme A thioesterase 1 [Homo sapiens]	1610000000	[Master Protein] acyl-coenzyme A thioesterase 1 [Homo sapiens]	800000000
[Master Protein] actin-related protein 2/3 complex subunit 2 [Homo sapiens]	2520000000	[Master Protein] actin-related protein 2/3 complex subunit 2 [Homo sapiens]	2220000000	[Master Protein] actin-related protein 2/3 complex subunit 2 [Homo sapiens]	3080000000		[Master Protein] acyl-coenzyme A thioesterase 12 [Homo sapiens]	304000000	[Master Protein] acyl-coenzyme A thioesterase 12 [Homo sapiens]	417000000	[Master Protein] acyl-coenzyme A thioesterase 12 [Homo sapiens]	417000000
[Master Protein] actin-related protein 2/3 complex subunit 3 [Homo sapiens]	1130000000	[Master Protein] actin-related protein 2/3 complex subunit 3 [Homo sapiens]	1130000000	[Master Protein] actin-related protein 2/3 complex subunit 3 [Homo sapiens]	1690000000		[Master Protein] acyl-coenzyme A thioesterase 13 isoform 1 [Homo sapiens]	3250000000	[Master Protein] acyl-coenzyme A thioesterase 13 isoform 1 [Homo sapiens]	4060000000	[Master Protein] acyl-coenzyme A thioesterase 13 isoform 1 [Homo sapiens]	5730000000
[Master Protein] actin-related protein 2/3 complex subunit 4 isoform a [Homo sapiens]	2640000000	[Master Protein] actin-related protein 2/3 complex subunit 4 isoform a [Homo sapiens]	2220000000	[Master Protein] actin-related protein 2/3 complex subunit 4 isoform a [Homo sapiens]	3070000000		[Master Protein] acyl-coenzyme A thioesterase 2, mitochondrial [Homo sapiens]	710000000	[Master Protein] acyl-coenzyme A thioesterase 2, mitochondrial [Homo sapiens]	450000000	[Master Protein] acyl-coenzyme A thioesterase 2, mitochondrial [Homo sapiens]	280000000
[Master Protein] actin-related protein 2/3 complex subunit 5 isoform 1 [Homo sapiens]	1660000000	[Master Protein] actin-related protein 2/3 complex subunit 5 isoform 1 [Homo sapiens]	1710000000	[Master Protein] actin-related protein 2/3 complex subunit 5 isoform 1 [Homo sapiens]	2150000000		[Master Protein] acyl-coenzyme A thioesterase 4 [Homo sapiens]	82000000	[Master Protein] acyl-coenzyme A thioesterase 4 [Homo sapiens]	43000000	[Master Protein] acyl-coenzyme A thioesterase 4 [Homo sapiens]	48000000
[Master Protein] actin-related protein 2/3 complex subunit 5-like protein [Homo sapiens]	500000000	[Master Protein] actin-related protein 2/3 complex subunit 5-like protein [Homo sapiens]	368000000	[Master Protein] actin-related protein 2/3 complex subunit 5-like protein [Homo sapiens]	467000000		[Master Protein] acyl-coenzyme A thioesterase 8 [Homo sapiens]	81800000	[Master Protein] acyl-coenzyme A thioesterase 8 [Homo sapiens]	113000000	[Master Protein] acyl-coenzyme A thioesterase 8 [Homo sapiens]	83500000
[Master Protein] actin-related protein 3 isoform 1 [Homo sapiens]	4980000000	[Master Protein] actin-related protein 3 isoform 1 [Homo sapiens]	5070000000	[Master Protein] actin-related protein 3 isoform 1 [Homo sapiens]	4990000000		[Master Protein] acyl-coenzyme A thioesterase 9, mitochondrial isoform a precursor [Homo sapiens]	135000000	[Master Protein] acyl-coenzyme A thioesterase 9, mitochondrial isoform a precursor [Homo sapiens]	4400000	[Master Protein] acyl-coenzyme A thioesterase 9, mitochondrial isoform a precursor [Homo sapiens]	13400000
[Master Protein] activated RNA polymerase II transcriptional coactivator p15 [Homo sapiens]	3550000000	[Master Protein] activated RNA polymerase II transcriptional coactivator p15 [Homo sapiens]	2850000000	[Master Protein] activated RNA polymerase II transcriptional coactivator p15 [Homo sapiens]	5390000000		[Master Protein] acylglycerol kinase, mitochondrial precursor [Homo sapiens]	499000000	[Master Protein] acylglycerol kinase, mitochondrial precursor [Homo sapiens]	569000000	[Master Protein] acylglycerol kinase, mitochondrial precursor [Homo sapiens]	550000000
[Master Protein] activating signal cointegrator 1 [Homo sapiens]	104000000	[Master Protein] activating signal cointegrator 1 [Homo sapiens]	24100000	[Master Protein] activating signal cointegrator 1 [Homo sapiens]	118000000		[Master Protein] acylphosphatase-2 [Homo sapiens]	26000000	[Master Protein] acylphosphatase-2 [Homo sapiens]	273000000	[Master Protein] acylphosphatase-2 [Homo sapiens]	62000000
[Master Protein] activating signal cointegrator 1 complex subunit 2 isoform 1 [Homo sapiens]	48700000	[Master Protein] activating signal cointegrator 1 complex subunit 2 isoform 1 [Homo sapiens]	36000000	[Master Protein] activating signal cointegrator 1 complex subunit 2 isoform 1 [Homo sapiens]	54000000		[Master Protein] acyl-protein thioesterase 1 [Homo sapiens]	2450000000	[Master Protein] acyl-protein thioesterase 1 [Homo sapiens]	3320000000	[Master Protein] acyl-protein thioesterase 1 [Homo sapiens]	1750000000
[Master Protein] activating signal cointegrator 1 complex subunit 3 isoform a [Homo sapiens]	152000000	[Master Protein] activating signal cointegrator 1 complex subunit 3 isoform a [Homo sapiens]	154000000	[Master Protein] activating signal cointegrator 1 complex subunit 3 isoform a [Homo sapiens]	151000000		[Master Protein] acyl-protein thioesterase 2 [Homo sapiens]	485000000	[Master Protein] acyl-protein thioesterase 2 [Homo sapiens]	769000000	[Master Protein] acyl-protein thioesterase 2 [Homo sapiens]	661000000
[Master Protein] activating transcription factor 7-interacting protein 1 [Homo sapiens]	25000000	[Master Protein] activating transcription factor 7-interacting protein 1 [Homo sapiens]	16000000	[Master Protein] activating transcription factor 7-interacting protein 1 [Homo sapiens]	14000000		[Master Protein] acylpyruvase FAHD1, mitochondrial isoform 2 [Homo sapiens]	2160000000	[Master Protein] acylpyruvase FAHD1, mitochondrial isoform 2 [Homo sapiens]	2800000000	[Master Protein] acylpyruvase FAHD1, mitochondrial isoform 2 [Homo sapiens]	2760000000
[Master Protein] activator of 90 kDa heat shock protein ATPase homolog 1 [Homo sapiens]	1300000000	[Master Protein] activator of 90 kDa heat shock protein ATPase homolog 1 [Homo sapiens]	1140000000	[Master Protein] activator of 90 kDa heat shock protein ATPase homolog 1 [Homo sapiens]	592000000		[Master Protein] adapter molecule crk isoform a [Homo sapiens]	390000000	[Master Protein] adapter molecule crk isoform a [Homo sapiens]	634000000	[Master Protein] adapter molecule crk isoform a [Homo sapiens]	394000000
[Master Protein] activity-dependent neuroprotector homeobox protein [Homo sapiens]	61000000	[Master Protein] activity-dependent neuroprotector homeobox protein [Homo sapiens]	78500000	[Master Protein] activity-dependent neuroprotector homeobox protein [Homo sapiens]	90000000		[Master Protein] adaptin ear-binding coat-associated protein 2 isoform 2 [Homo sapiens]	139000000	[Master Protein] adaptin ear-binding coat-associated protein 2 isoform 2 [Homo sapiens]	204000000	[Master Protein] adaptin ear-binding coat-associated protein 2 isoform 2 [Homo sapiens]	302000000
[Master Protein] acyl carrier protein, mitochondrial precursor [Homo sapiens]	1630000000	[Master Protein] acyl carrier protein, mitochondrial precursor [Homo sapiens]	1590000000	[Master Protein] acyl carrier protein, mitochondrial precursor [Homo sapiens]	1840000000		[Master Protein] adenine phosphoribosyltransferase isoform a [Homo sapiens]	2080000000	[Master Protein] adenine phosphoribosyltransferase isoform a [Homo sapiens]	2720000000	[Master Protein] adenine phosphoribosyltransferase isoform a [Homo sapiens]	3100000000
[Master Protein] acylamino-acid-releasing enzyme [Homo sapiens]	1870000000	[Master Protein] acylamino-acid-releasing enzyme [Homo sapiens]	2090000000	[Master Protein] acylamino-acid-releasing enzyme [Homo sapiens]	2120000000		[Master Protein] adenosine 3'-phospho 5'-phosphosulfate transporter 1 precursor [Homo sapiens]	8300000	[Master Protein] adenosine 3'-phospho 5'-phosphosulfate transporter 1 precursor [Homo sapiens]	12000000	[Master Protein] adenosine 3'-phospho 5'-phosphosulfate transporter 1 precursor [Homo sapiens]	11000000
[Master Protein] acyl-CoA dehydrogenase family member 10 isoform a [Homo sapiens]	458000000	[Master Protein] acyl-CoA dehydrogenase family member 10 isoform a [Homo sapiens]	592000000	[Master Protein] acyl-CoA dehydrogenase family member 10 isoform a [Homo sapiens]	645000000		[Master Protein] adenosine deaminase [Homo sapiens]	44000000	[Master Protein] adenosine deaminase [Homo sapiens]	17000000	[Master Protein] adenosine deaminase [Homo sapiens]	19000000
[Master Protein] acyl-CoA dehydrogenase family member 11 [Homo sapiens]	823000000	[Master Protein] acyl-CoA dehydrogenase family member 11 [Homo sapiens]	857000000	[Master Protein] acyl-CoA dehydrogenase family member 11 [Homo sapiens]	883000000		[Master Protein] adenosine deaminase CECR1 isoform a precursor [Homo sapiens]	35000000	[Master Protein] adenosine deaminase CECR1 isoform a precursor [Homo sapiens]	18000000	[Master Protein] adenosine deaminase CECR1 isoform a precursor [Homo sapiens]	7200000
[Master Protein] acyl-CoA dehydrogenase family member 9, mitochondrial [Homo sapiens]	384000000	[Master Protein] acyl-CoA dehydrogenase family member 9, mitochondrial [Homo sapiens]	508000000	[Master Protein] acyl-CoA dehydrogenase family member 9, mitochondrial [Homo sapiens]	413000000		[Master Protein] adenosine kinase isoform b [Homo sapiens]	1860000000	[Master Protein] adenosine kinase isoform b [Homo sapiens]	2380000000	[Master Protein] adenosine kinase isoform b [Homo sapiens]	2560000000
[Master Protein] acyl-CoA desaturase [Homo sapiens]	613000000	[Master Protein] acyl-CoA desaturase [Homo sapiens]	114000000	[Master Protein] acyl-CoA desaturase [Homo sapiens]	44700000		[Master Protein] adenosylhomocysteinase isoform 1 [Homo sapiens]	6920000000	[Master Protein] adenosylhomocysteinase isoform 1 [Homo sapiens]	7050000000	[Master Protein] adenosylhomocysteinase isoform 1 [Homo sapiens]	7600000000
[Master Protein] acyl-CoA synthetase family member 2, mitochondrial precursor [Homo sapiens]	2340000000	[Master Protein] acyl-CoA synthetase family member 2, mitochondrial precursor [Homo sapiens]	2280000000	[Master Protein] acyl-CoA synthetase family member 2, mitochondrial precursor [Homo sapiens]	2630000000		[Master Protein] adenylate kinase 2, mitochondrial isoform a [Homo sapiens]	7220000000	[Master Protein] adenylate kinase 2, mitochondrial isoform a [Homo sapiens]	7860000000	[Master Protein] adenylate kinase 2, mitochondrial isoform a [Homo sapiens]	7310000000
[Master Protein] acyl-CoA synthetase family member 3, mitochondrial precursor [Homo sapiens]	345000000	[Master Protein] acyl-CoA synthetase family member 3, mitochondrial precursor [Homo sapiens]	444000000	[Master Protein] acyl-CoA synthetase family member 3, mitochondrial precursor [Homo sapiens]	465000000		[Master Protein] adenylate kinase isoenzyme 1 [Homo sapiens]	1150000000	[Master Protein] adenylate kinase isoenzyme 1 [Homo sapiens]	1640000000	[Master Protein] adenylate kinase isoenzyme 1 [Homo sapiens]	1510000000
[Master Protein] acyl-CoA synthetase short-chain family member 3, mitochondrial precursor [Homo sapiens]	2160000000	[Master Protein] acyl-CoA synthetase short-chain family member 3, mitochondrial precursor [Homo sapiens]	2190000000	[Master Protein] acyl-CoA synthetase short-chain family member 3, mitochondrial precursor [Homo sapiens]	2840000000		[Master Protein] adenylosuccinate lyase isoform a [Homo sapiens]	439000000	[Master Protein] adenylosuccinate lyase isoform a [Homo sapiens]	536000000	[Master Protein] adenylosuccinate lyase isoform a [Homo sapiens]	520000000
[Master Protein] acyl-CoA:lysophosphatidylglycerol acyltransferase 1 [Homo sapiens]	784000000	[Master Protein] acyl-CoA:lysophosphatidylglycerol acyltransferase 1 [Homo sapiens]	660000000	[Master Protein] acyl-CoA:lysophosphatidylglycerol acyltransferase 1 [Homo sapiens]	793000000		[Master Protein] adenylosuccinate synthetase isozyme 1 isoform 2 [Homo sapiens]	301000000	[Master Protein] adenylosuccinate synthetase isozyme 1 isoform 2 [Homo sapiens]	366000000	[Master Protein] adenylosuccinate synthetase isozyme 1 isoform 2 [Homo sapiens]	417000000
[Master Protein] acyl-CoA-binding domain-containing protein 4 isoform 2 [Homo sapiens]	145000000	[Master Protein] acyl-CoA-binding domain-containing protein 4 isoform 2 [Homo sapiens]	203000000	[Master Protein] acyl-CoA-binding domain-containing protein 4 isoform 2 [Homo sapiens]	190000000		[Master Protein] adenylosuccinate synthetase isozyme 2 [Homo sapiens]	87000000	[Master Protein] adenylosuccinate synthetase isozyme 2 [Homo sapiens]	94000000	[Master Protein] adenylosuccinate synthetase isozyme 2 [Homo sapiens]	563000000
[Master Protein] acyl-CoA-binding domain-containing protein 5 isoform 1 [Homo sapiens]	940000000	[Master Protein] acyl-CoA-binding domain-containing protein 5 isoform 1 [Homo sapiens]	1250000000	[Master Protein] acyl-CoA-binding domain-containing protein 5 isoform 1 [Homo sapiens]	1210000000		[Master Protein] adenylyl cyclase-associated protein 1 [Homo sapiens]	3570000000	[Master Protein] adenylyl cyclase-associated protein 1 [Homo sapiens]	4320000000	[Master Protein] adenylyl cyclase-associated protein 1 [Homo sapiens]	4810000000
[Master Protein] acyl-CoA-binding protein isoform 4 [Homo sapiens]	8000000000	[Master Protein] acyl-CoA-binding protein isoform 4 [Homo sapiens]	6080000000	[Master Protein] acyl-CoA-binding protein isoform 4 [Homo sapiens]	5000000000		[Master Protein] adenylyl cyclase-associated protein 2 [Homo sapiens]	60000000	[Master Protein] adenylyl cyclase-associated protein 2 [Homo sapiens]	55000000	[Master Protein] adenylyl cyclase-associated protein 2 [Homo sapiens]	0
[Master Protein] acyl-coenzyme A synthetase ACSM1, mitochondrial [Homo sapiens]	152000000	[Master Protein] acyl-coenzyme A synthetase ACSM1, mitochondrial [Homo sapiens]	128000000	[Master Protein] acyl-coenzyme A synthetase ACSM1, mitochondrial [Homo sapiens]	153000000		[Master Protein] adenylyltransferase and sulfurtransferase MOCS3 [Homo sapiens]	31800000	[Master Protein] adenylyltransferase and sulfurtransferase MOCS3 [Homo sapiens]	81000000	[Master Protein] adenylyltransferase and sulfurtransferase MOCS3 [Homo sapiens]	70000000
[Master Protein] acyl-coenzyme A synthetase ACSM2A, mitochondrial [Homo sapiens]	4690000000	[Master Protein] acyl-coenzyme A synthetase ACSM2A, mitochondrial [Homo sapiens]	5450000000	[Master Protein] acyl-coenzyme A synthetase ACSM2A, mitochondrial [Homo sapiens]	4980000000		[Master Protein] adipocyte enhancer-binding protein 1 precursor [Homo sapiens]	39300000	[Master Protein] adipocyte enhancer-binding protein 1 precursor [Homo sapiens]	66000000	[Master Protein] adipocyte enhancer-binding protein 1 precursor [Homo sapiens]	90300000
[Master Protein] acyl-coenzyme A synthetase ACSM2B, mitochondrial [Homo sapiens]	4500000000	[Master Protein] acyl-coenzyme A synthetase ACSM2B, mitochondrial [Homo sapiens]	3280000000	[Master Protein] acyl-coenzyme A synthetase ACSM2B, mitochondrial [Homo sapiens]	4510000000		[Master Protein] adipocyte plasma membrane-associated protein [Homo sapiens]	2440000000	[Master Protein] adipocyte plasma membrane-associated protein [Homo sapiens]	2880000000	[Master Protein] adipocyte plasma membrane-associated protein [Homo sapiens]	2930000000
[Master Protein] acyl-coenzyme A synthetase ACSM3, mitochondrial isoform 1 [Homo sapiens]	860000000	[Master Protein] acyl-coenzyme A synthetase ACSM3, mitochondrial isoform 1 [Homo sapiens]	687000000	[Master Protein] acyl-coenzyme A synthetase ACSM3, mitochondrial isoform 1 [Homo sapiens]	986000000		[Master Protein] ADP/ATP translocase 1 [Homo sapiens]	1550000000	[Master Protein] ADP/ATP translocase 1 [Homo sapiens]	1770000000	[Master Protein] ADP/ATP translocase 1 [Homo sapiens]	1550000000
[Master Protein] acyl-coenzyme A synthetase ACSM5, mitochondrial precursor [Homo sapiens]	1190000000	[Master Protein] acyl-coenzyme A synthetase ACSM5, mitochondrial precursor [Homo sapiens]	1460000000	[Master Protein] acyl-coenzyme A synthetase ACSM5, mitochondrial precursor [Homo sapiens]	2210000000		[Master Protein] ADP/ATP translocase 2 [Homo sapiens]	3080000000	[Master Protein] ADP/ATP translocase 2 [Homo sapiens]	3310000000	[Master Protein] ADP/ATP translocase 2 [Homo sapiens]	3590000000
[Master Protein] acyl-coenzyme A thioesterase 1 [Homo sapiens]	748000000	[Master Protein] acyl-coenzyme A thioesterase 1 [Homo sapiens]	820000000	[Master Protein] acyl-coenzyme A thioesterase 1 [Homo sapiens]	1050000000		[Master Protein] ADP/ATP translocase 3 [Homo sapiens]	294000000	[Master Protein] ADP/ATP translocase 3 [Homo sapiens]	345000000	[Master Protein] ADP/ATP translocase 3 [Homo sapiens]	265000000
[Master Protein] acyl-coenzyme A thioesterase 12 [Homo sapiens]	504000000	[Master Protein] acyl-coenzyme A thioesterase 12 [Homo sapiens]	315000000	[Master Protein] acyl-coenzyme A thioesterase 12 [Homo sapiens]	513000000		[Master Protein] ADP-dependent glucokinase precursor [Homo sapiens]	109000000	[Master Protein] ADP-dependent glucokinase precursor [Homo sapiens]	229000000	[Master Protein] ADP-dependent glucokinase precursor [Homo sapiens]	175000000
[Master Protein] acyl-coenzyme A thioesterase 13 isoform 1 [Homo sapiens]	2140000000	[Master Protein] acyl-coenzyme A thioesterase 13 isoform 1 [Homo sapiens]	2360000000	[Master Protein] acyl-coenzyme A thioesterase 13 isoform 1 [Homo sapiens]	2750000000		[Master Protein] ADP-ribose pyrophosphatase, mitochondrial isoform a precursor [Homo sapiens]	300000000	[Master Protein] ADP-ribose pyrophosphatase, mitochondrial isoform a precursor [Homo sapiens]	175000000	[Master Protein] ADP-ribose pyrophosphatase, mitochondrial isoform a precursor [Homo sapiens]	198000000
[Master Protein] acyl-coenzyme A thioesterase 2, mitochondrial [Homo sapiens]	320000000	[Master Protein] acyl-coenzyme A thioesterase 2, mitochondrial [Homo sapiens]	430000000	[Master Protein] acyl-coenzyme A thioesterase 2, mitochondrial [Homo sapiens]	440000000		[Master Protein] ADP-ribosyl cyclase 1 [Homo sapiens]	35000000	[Master Protein] ADP-ribosyl cyclase 1 [Homo sapiens]	57000000	[Master Protein] ADP-ribosyl cyclase 1 [Homo sapiens]	66600000
[Master Protein] acyl-coenzyme A thioesterase 4 [Homo sapiens]	262000000	[Master Protein] acyl-coenzyme A thioesterase 4 [Homo sapiens]	119000000	[Master Protein] acyl-coenzyme A thioesterase 4 [Homo sapiens]	212000000		[Master Protein] ADP-ribosyl cyclase 2 precursor [Homo sapiens]	166000000	[Master Protein] ADP-ribosyl cyclase 2 precursor [Homo sapiens]	127000000	[Master Protein] ADP-ribosyl cyclase 2 precursor [Homo sapiens]	164000000
[Master Protein] acyl-coenzyme A thioesterase 8 [Homo sapiens]	181000000	[Master Protein] acyl-coenzyme A thioesterase 8 [Homo sapiens]	216000000	[Master Protein] acyl-coenzyme A thioesterase 8 [Homo sapiens]	180000000		[Master Protein] ADP-ribosylation factor 3 [Homo sapiens]	1830000000	[Master Protein] ADP-ribosylation factor 3 [Homo sapiens]	1880000000	[Master Protein] ADP-ribosylation factor 3 [Homo sapiens]	3550000000
[Master Protein] acyl-coenzyme A thioesterase 9, mitochondrial isoform a precursor [Homo sapiens]	25500000	[Master Protein] acyl-coenzyme A thioesterase 9, mitochondrial isoform a precursor [Homo sapiens]	32600000	[Master Protein] acyl-coenzyme A thioesterase 9, mitochondrial isoform a precursor [Homo sapiens]	31300000		[Master Protein] ADP-ribosylation factor 4 [Homo sapiens]	1720000000	[Master Protein] ADP-ribosylation factor 4 [Homo sapiens]	1980000000	[Master Protein] ADP-ribosylation factor 4 [Homo sapiens]	1450000000
[Master Protein] acyl-coenzyme A thioesterase 9, mitochondrial isoform b precursor [Homo sapiens]	32000000	[Master Protein] acyl-coenzyme A thioesterase 9, mitochondrial isoform b precursor [Homo sapiens]	54000000	[Master Protein] acyl-coenzyme A thioesterase 9, mitochondrial isoform b precursor [Homo sapiens]	37000000		[Master Protein] ADP-ribosylation factor 5 [Homo sapiens]	247000000	[Master Protein] ADP-ribosylation factor 5 [Homo sapiens]	630000000	[Master Protein] ADP-ribosylation factor 5 [Homo sapiens]	660000000
[Master Protein] acylglycerol kinase, mitochondrial precursor [Homo sapiens]	716000000	[Master Protein] acylglycerol kinase, mitochondrial precursor [Homo sapiens]	668000000	[Master Protein] acylglycerol kinase, mitochondrial precursor [Homo sapiens]	470000000		[Master Protein] ADP-ribosylation factor 6 [Homo sapiens]	1670000000	[Master Protein] ADP-ribosylation factor 6 [Homo sapiens]	1610000000	[Master Protein] ADP-ribosylation factor 6 [Homo sapiens]	1520000000
[Master Protein] acylphosphatase-2 [Homo sapiens]	48300000	[Master Protein] acylphosphatase-2 [Homo sapiens]	48000000	[Master Protein] acylphosphatase-2 [Homo sapiens]	121000000		[Master Protein] ADP-ribosylation factor GTPase-activating protein 2 isoform 1 [Homo sapiens]	192000000	[Master Protein] ADP-ribosylation factor GTPase-activating protein 2 isoform 1 [Homo sapiens]	175000000	[Master Protein] ADP-ribosylation factor GTPase-activating protein 2 isoform 1 [Homo sapiens]	149000000
[Master Protein] acyl-protein thioesterase 1 [Homo sapiens]	3330000000	[Master Protein] acyl-protein thioesterase 1 [Homo sapiens]	3210000000	[Master Protein] acyl-protein thioesterase 1 [Homo sapiens]	4530000000		[Master Protein] ADP-ribosylation factor GTPase-activating protein 3 isoform 1 [Homo sapiens]	18500000	[Master Protein] ADP-ribosylation factor GTPase-activating protein 3 isoform 1 [Homo sapiens]	41000000	[Master Protein] ADP-ribosylation factor GTPase-activating protein 3 isoform 1 [Homo sapiens]	51100000
[Master Protein] acyl-protein thioesterase 2 [Homo sapiens]	1350000000	[Master Protein] acyl-protein thioesterase 2 [Homo sapiens]	1280000000	[Master Protein] acyl-protein thioesterase 2 [Homo sapiens]	1100000000		[Master Protein] ADP-ribosylation factor-like protein 1 [Homo sapiens]	242000000	[Master Protein] ADP-ribosylation factor-like protein 1 [Homo sapiens]	206000000	[Master Protein] ADP-ribosylation factor-like protein 1 [Homo sapiens]	275000000
[Master Protein] acylpyruvase FAHD1, mitochondrial isoform 2 [Homo sapiens]	1510000000	[Master Protein] acylpyruvase FAHD1, mitochondrial isoform 2 [Homo sapiens]	1700000000	[Master Protein] acylpyruvase FAHD1, mitochondrial isoform 2 [Homo sapiens]	1700000000		[Master Protein] ADP-ribosylation factor-like protein 2 isoform 1 [Homo sapiens]	34000000	[Master Protein] ADP-ribosylation factor-like protein 2 isoform 1 [Homo sapiens]	24000000	[Master Protein] ADP-ribosylation factor-like protein 2 isoform 1 [Homo sapiens]	31000000
[Master Protein] ADAMTS-like protein 2 precursor [Homo sapiens]	26700000	[Master Protein] ADAMTS-like protein 2 precursor [Homo sapiens]	37800000	[Master Protein] ADAMTS-like protein 2 precursor [Homo sapiens]	16100000		[Master Protein] ADP-ribosylation factor-like protein 3 [Homo sapiens]	178000000	[Master Protein] ADP-ribosylation factor-like protein 3 [Homo sapiens]	287000000	[Master Protein] ADP-ribosylation factor-like protein 3 [Homo sapiens]	336000000
[Master Protein] ADAMTS-like protein 4 isoform 1 precursor [Homo sapiens]	44800000	[Master Protein] ADAMTS-like protein 4 isoform 1 precursor [Homo sapiens]	28500000	[Master Protein] ADAMTS-like protein 4 isoform 1 precursor [Homo sapiens]	25000000		[Master Protein] ADP-ribosylation factor-like protein 6-interacting protein 1 [Homo sapiens]	314000000	[Master Protein] ADP-ribosylation factor-like protein 6-interacting protein 1 [Homo sapiens]	830000000	[Master Protein] ADP-ribosylation factor-like protein 6-interacting protein 1 [Homo sapiens]	842000000
[Master Protein] ADAMTS-like protein 5 precursor [Homo sapiens]	7500000	[Master Protein] ADAMTS-like protein 5 precursor [Homo sapiens]	8100000	[Master Protein] ADAMTS-like protein 5 precursor [Homo sapiens]	23000000		[Master Protein] ADP-ribosylation factor-like protein 6-interacting protein 4 isoform 1 [Homo sapiens]	119000000	[Master Protein] ADP-ribosylation factor-like protein 6-interacting protein 4 isoform 1 [Homo sapiens]	98000000	[Master Protein] ADP-ribosylation factor-like protein 6-interacting protein 4 isoform 1 [Homo sapiens]	119000000
[Master Protein] adapter molecule crk isoform a [Homo sapiens]	453000000	[Master Protein] adapter molecule crk isoform a [Homo sapiens]	463000000	[Master Protein] adapter molecule crk isoform a [Homo sapiens]	50800000		[Master Protein] ADP-sugar pyrophosphatase [Homo sapiens]	1520000000	[Master Protein] ADP-sugar pyrophosphatase [Homo sapiens]	2010000000	[Master Protein] ADP-sugar pyrophosphatase [Homo sapiens]	2250000000
[Master Protein] adenine phosphoribosyltransferase isoform a [Homo sapiens]	2470000000	[Master Protein] adenine phosphoribosyltransferase isoform a [Homo sapiens]	1660000000	[Master Protein] adenine phosphoribosyltransferase isoform a [Homo sapiens]	2410000000		[Master Protein] adrenodoxin, mitochondrial precursor [Homo sapiens]	857000000	[Master Protein] adrenodoxin, mitochondrial precursor [Homo sapiens]	830000000	[Master Protein] adrenodoxin, mitochondrial precursor [Homo sapiens]	1040000000
[Master Protein] adenosine 3'-phospho 5'-phosphosulfate transporter 1 precursor [Homo sapiens]	61000000	[Master Protein] adenosine 3'-phospho 5'-phosphosulfate transporter 1 precursor [Homo sapiens]	45000000	[Master Protein] adenosine 3'-phospho 5'-phosphosulfate transporter 1 precursor [Homo sapiens]	61000000		[Master Protein] afadin isoform 1 [Homo sapiens]	304000000	[Master Protein] afadin isoform 1 [Homo sapiens]	375000000	[Master Protein] afadin isoform 1 [Homo sapiens]	354000000
[Master Protein] adenosine deaminase [Homo sapiens]	146000000	[Master Protein] adenosine deaminase [Homo sapiens]	83100000	[Master Protein] adenosine deaminase [Homo sapiens]	132000000		[Master Protein] afamin precursor [Homo sapiens]	70000000	[Master Protein] afamin precursor [Homo sapiens]	164000000	[Master Protein] afamin precursor [Homo sapiens]	417000000
[Master Protein] adenosine deaminase CECR1 isoform a precursor [Homo sapiens]	34000000	[Master Protein] adenosine deaminase CECR1 isoform a precursor [Homo sapiens]	20000000	[Master Protein] adenosine deaminase CECR1 isoform a precursor [Homo sapiens]	35300000		[Master Protein] AFG3-like protein 2 [Homo sapiens]	625000000	[Master Protein] AFG3-like protein 2 [Homo sapiens]	767000000	[Master Protein] AFG3-like protein 2 [Homo sapiens]	859000000
[Master Protein] adenosine kinase isoform b [Homo sapiens]	1400000000	[Master Protein] adenosine kinase isoform b [Homo sapiens]	1340000000	[Master Protein] adenosine kinase isoform b [Homo sapiens]	1760000000		[Master Protein] aflatoxin B1 aldehyde reductase member 2 [Homo sapiens]	2440000000	[Master Protein] aflatoxin B1 aldehyde reductase member 2 [Homo sapiens]	3440000000	[Master Protein] aflatoxin B1 aldehyde reductase member 2 [Homo sapiens]	3470000000
[Master Protein] adenosylhomocysteinase isoform 1 [Homo sapiens]	5220000000	[Master Protein] adenosylhomocysteinase isoform 1 [Homo sapiens]	5130000000	[Master Protein] adenosylhomocysteinase isoform 1 [Homo sapiens]	6200000000		[Master Protein] aflatoxin B1 aldehyde reductase member 3 [Homo sapiens]	8970000000	[Master Protein] aflatoxin B1 aldehyde reductase member 3 [Homo sapiens]	9850000000	[Master Protein] aflatoxin B1 aldehyde reductase member 3 [Homo sapiens]	9920000000
[Master Protein] adenylate kinase 2, mitochondrial isoform a [Homo sapiens]	3650000000	[Master Protein] adenylate kinase 2, mitochondrial isoform a [Homo sapiens]	2810000000	[Master Protein] adenylate kinase 2, mitochondrial isoform a [Homo sapiens]	4060000000		[Master Protein] agmatinase, mitochondrial precursor [Homo sapiens]	5900000000	[Master Protein] agmatinase, mitochondrial precursor [Homo sapiens]	7690000000	[Master Protein] agmatinase, mitochondrial precursor [Homo sapiens]	5870000000
[Master Protein] adenylate kinase isoenzyme 1 [Homo sapiens]	1190000000	[Master Protein] adenylate kinase isoenzyme 1 [Homo sapiens]	1210000000	[Master Protein] adenylate kinase isoenzyme 1 [Homo sapiens]	1230000000		[Master Protein] agrin precursor [Homo sapiens]	212000000	[Master Protein] agrin precursor [Homo sapiens]	240000000	[Master Protein] agrin precursor [Homo sapiens]	292000000
[Master Protein] adenylate kinase isoenzyme 6 isoform b [Homo sapiens]	17200000	[Master Protein] adenylate kinase isoenzyme 6 isoform b [Homo sapiens]	10100000	[Master Protein] adenylate kinase isoenzyme 6 isoform b [Homo sapiens]	22400000		[Master Protein] AH receptor-interacting protein [Homo sapiens]	315000000	[Master Protein] AH receptor-interacting protein [Homo sapiens]	224000000	[Master Protein] AH receptor-interacting protein [Homo sapiens]	403000000
[Master Protein] adenylosuccinate lyase isoform a [Homo sapiens]	917000000	[Master Protein] adenylosuccinate lyase isoform a [Homo sapiens]	860000000	[Master Protein] adenylosuccinate lyase isoform a [Homo sapiens]	847000000		[Master Protein] A-kinase anchor protein 1, mitochondrial precursor [Homo sapiens]	80000000	[Master Protein] A-kinase anchor protein 1, mitochondrial precursor [Homo sapiens]	117000000	[Master Protein] A-kinase anchor protein 1, mitochondrial precursor [Homo sapiens]	182000000
[Master Protein] adenylosuccinate synthetase isozyme 2 [Homo sapiens]	351000000	[Master Protein] adenylosuccinate synthetase isozyme 2 [Homo sapiens]	679000000	[Master Protein] adenylosuccinate synthetase isozyme 2 [Homo sapiens]	361000000		[Master Protein] A-kinase anchor protein 12 isoform 1 [Homo sapiens]	147000000	[Master Protein] A-kinase anchor protein 12 isoform 1 [Homo sapiens]	289000000	[Master Protein] A-kinase anchor protein 12 isoform 1 [Homo sapiens]	212000000
[Master Protein] adenylyl cyclase-associated protein 1 [Homo sapiens]	7820000000	[Master Protein] adenylyl cyclase-associated protein 1 [Homo sapiens]	7700000000	[Master Protein] adenylyl cyclase-associated protein 1 [Homo sapiens]	8660000000		[Master Protein] A-kinase anchor protein 13 isoform 1 [Homo sapiens]	42000000	[Master Protein] A-kinase anchor protein 13 isoform 1 [Homo sapiens]	9900000	[Master Protein] A-kinase anchor protein 13 isoform 1 [Homo sapiens]	39000000
[Master Protein] adenylyl cyclase-associated protein 2 [Homo sapiens]	1740000000	[Master Protein] adenylyl cyclase-associated protein 2 [Homo sapiens]	1380000000	[Master Protein] adenylyl cyclase-associated protein 2 [Homo sapiens]	1610000000		[Master Protein] A-kinase anchor protein 8 [Homo sapiens]	36000000	[Master Protein] A-kinase anchor protein 8 [Homo sapiens]	22000000	[Master Protein] A-kinase anchor protein 8 [Homo sapiens]	37000000
[Master Protein] adenylyltransferase and sulfurtransferase MOCS3 [Homo sapiens]	99600000	[Master Protein] adenylyltransferase and sulfurtransferase MOCS3 [Homo sapiens]	71000000	[Master Protein] adenylyltransferase and sulfurtransferase MOCS3 [Homo sapiens]	115000000		[Master Protein] A-kinase anchor protein 8-like [Homo sapiens]	66300000	[Master Protein] A-kinase anchor protein 8-like [Homo sapiens]	52000000	[Master Protein] A-kinase anchor protein 8-like [Homo sapiens]	70500000
[Master Protein] adipocyte enhancer-binding protein 1 precursor [Homo sapiens]	920000000	[Master Protein] adipocyte enhancer-binding protein 1 precursor [Homo sapiens]	1010000000	[Master Protein] adipocyte enhancer-binding protein 1 precursor [Homo sapiens]	1110000000		[Master Protein] A-kinase anchor protein 9 isoform 2 [Homo sapiens]	65000000	[Master Protein] A-kinase anchor protein 9 isoform 2 [Homo sapiens]	86000000	[Master Protein] A-kinase anchor protein 9 isoform 2 [Homo sapiens]	198000000
[Master Protein] adipocyte plasma membrane-associated protein [Homo sapiens]	3030000000	[Master Protein] adipocyte plasma membrane-associated protein [Homo sapiens]	3030000000	[Master Protein] adipocyte plasma membrane-associated protein [Homo sapiens]	3710000000		[Master Protein] AKT-interacting protein [Homo sapiens]	67000000	[Master Protein] AKT-interacting protein [Homo sapiens]	82000000	[Master Protein] AKT-interacting protein [Homo sapiens]	70100000
[Master Protein] adipogenesis regulatory factor [Homo sapiens]	382000000	[Master Protein] adipogenesis regulatory factor [Homo sapiens]	780000000	[Master Protein] adipogenesis regulatory factor [Homo sapiens]	569000000		[Master Protein] aladin isoform 1 [Homo sapiens]	29000000	[Master Protein] aladin isoform 1 [Homo sapiens]	19200000	[Master Protein] aladin isoform 1 [Homo sapiens]	38000000
[Master Protein] adiponectin precursor [Homo sapiens]	103000000	[Master Protein] adiponectin precursor [Homo sapiens]	150000000	[Master Protein] adiponectin precursor [Homo sapiens]	230000000		[Master Protein] alanine aminotransferase 1 [Homo sapiens]	4900000000	[Master Protein] alanine aminotransferase 1 [Homo sapiens]	5470000000	[Master Protein] alanine aminotransferase 1 [Homo sapiens]	6230000000
[Master Protein] ADP/ATP translocase 1 [Homo sapiens]	1430000000	[Master Protein] ADP/ATP translocase 1 [Homo sapiens]	1290000000	[Master Protein] ADP/ATP translocase 1 [Homo sapiens]	1500000000		[Master Protein] alanine aminotransferase 2 isoform 1 [Homo sapiens]	182000000	[Master Protein] alanine aminotransferase 2 isoform 1 [Homo sapiens]	226000000	[Master Protein] alanine aminotransferase 2 isoform 1 [Homo sapiens]	1460000000
[Master Protein] ADP/ATP translocase 2 [Homo sapiens]	4510000000	[Master Protein] ADP/ATP translocase 2 [Homo sapiens]	3570000000	[Master Protein] ADP/ATP translocase 2 [Homo sapiens]	4220000000		[Master Protein] alanine--glyoxylate aminotransferase 2, mitochondrial precursor [Homo sapiens]	1020000000	[Master Protein] alanine--glyoxylate aminotransferase 2, mitochondrial precursor [Homo sapiens]	925000000	[Master Protein] alanine--glyoxylate aminotransferase 2, mitochondrial precursor [Homo sapiens]	1250000000
[Master Protein] ADP/ATP translocase 3 [Homo sapiens]	368000000	[Master Protein] ADP/ATP translocase 3 [Homo sapiens]	294000000	[Master Protein] ADP/ATP translocase 3 [Homo sapiens]	578000000		[Master Protein] alanine--tRNA ligase, cytoplasmic [Homo sapiens]	1770000000	[Master Protein] alanine--tRNA ligase, cytoplasmic [Homo sapiens]	2030000000	[Master Protein] alanine--tRNA ligase, cytoplasmic [Homo sapiens]	2250000000
[Master Protein] ADP-dependent glucokinase precursor [Homo sapiens]	264000000	[Master Protein] ADP-dependent glucokinase precursor [Homo sapiens]	167000000	[Master Protein] ADP-dependent glucokinase precursor [Homo sapiens]	196000000		[Master Protein] alanine--tRNA ligase, mitochondrial [Homo sapiens]	127000000	[Master Protein] alanine--tRNA ligase, mitochondrial [Homo sapiens]	134000000	[Master Protein] alanine--tRNA ligase, mitochondrial [Homo sapiens]	113000000
[Master Protein] ADP-ribose pyrophosphatase, mitochondrial isoform a precursor [Homo sapiens]	224000000	[Master Protein] ADP-ribose pyrophosphatase, mitochondrial isoform a precursor [Homo sapiens]	298000000	[Master Protein] ADP-ribose pyrophosphatase, mitochondrial isoform a precursor [Homo sapiens]	388000000		[Master Protein] alcohol dehydrogenase [NADP(+)] [Homo sapiens]	12800000000	[Master Protein] alcohol dehydrogenase [NADP(+)] [Homo sapiens]	13300000000	[Master Protein] alcohol dehydrogenase [NADP(+)] [Homo sapiens]	16300000000
[Master Protein] ADP-ribosyl cyclase 1 [Homo sapiens]	80000000	[Master Protein] ADP-ribosyl cyclase 1 [Homo sapiens]	80000000	[Master Protein] ADP-ribosyl cyclase 1 [Homo sapiens]	88000000		[Master Protein] alcohol dehydrogenase 1A [Homo sapiens]	10800000000	[Master Protein] alcohol dehydrogenase 1A [Homo sapiens]	11600000000	[Master Protein] alcohol dehydrogenase 1A [Homo sapiens]	17000000000
[Master Protein] ADP-ribosyl cyclase 2 precursor [Homo sapiens]	309000000	[Master Protein] ADP-ribosyl cyclase 2 precursor [Homo sapiens]	298000000	[Master Protein] ADP-ribosyl cyclase 2 precursor [Homo sapiens]	271000000		[Master Protein] alcohol dehydrogenase 1B [Homo sapiens]	18800000000	[Master Protein] alcohol dehydrogenase 1B [Homo sapiens]	19200000000	[Master Protein] alcohol dehydrogenase 1B [Homo sapiens]	24700000000
[Master Protein] ADP-ribosylarginine hydrolase [Homo sapiens]	55000000	[Master Protein] ADP-ribosylarginine hydrolase [Homo sapiens]	59000000	[Master Protein] ADP-ribosylarginine hydrolase [Homo sapiens]	116000000		[Master Protein] alcohol dehydrogenase 1C [Homo sapiens]	24000000000	[Master Protein] alcohol dehydrogenase 1C [Homo sapiens]	42800000000	[Master Protein] alcohol dehydrogenase 1C [Homo sapiens]	37700000000
[Master Protein] ADP-ribosylation factor 3 [Homo sapiens]	5900000000	[Master Protein] ADP-ribosylation factor 3 [Homo sapiens]	6150000000	[Master Protein] ADP-ribosylation factor 3 [Homo sapiens]	6330000000		[Master Protein] alcohol dehydrogenase 4 [Homo sapiens]	108000000000	[Master Protein] alcohol dehydrogenase 4 [Homo sapiens]	137000000000	[Master Protein] alcohol dehydrogenase 4 [Homo sapiens]	142000000000
[Master Protein] ADP-ribosylation factor 4 [Homo sapiens]	2700000000	[Master Protein] ADP-ribosylation factor 4 [Homo sapiens]	2340000000	[Master Protein] ADP-ribosylation factor 4 [Homo sapiens]	3250000000		[Master Protein] alcohol dehydrogenase 6 isoform 1 [Homo sapiens]	20300000000	[Master Protein] alcohol dehydrogenase 6 isoform 1 [Homo sapiens]	27200000000	[Master Protein] alcohol dehydrogenase 6 isoform 1 [Homo sapiens]	32400000000
[Master Protein] ADP-ribosylation factor 5 [Homo sapiens]	608000000	[Master Protein] ADP-ribosylation factor 5 [Homo sapiens]	752000000	[Master Protein] ADP-ribosylation factor 5 [Homo sapiens]	980000000		[Master Protein] alcohol dehydrogenase class 4 mu/sigma chain isoform 1 [Homo sapiens]	3470000000	[Master Protein] alcohol dehydrogenase class 4 mu/sigma chain isoform 1 [Homo sapiens]	2610000000	[Master Protein] alcohol dehydrogenase class 4 mu/sigma chain isoform 1 [Homo sapiens]	4730000000
[Master Protein] ADP-ribosylation factor 6 [Homo sapiens]	1940000000	[Master Protein] ADP-ribosylation factor 6 [Homo sapiens]	1680000000	[Master Protein] ADP-ribosylation factor 6 [Homo sapiens]	1910000000		[Master Protein] alcohol dehydrogenase class-3 [Homo sapiens]	7640000000	[Master Protein] alcohol dehydrogenase class-3 [Homo sapiens]	9330000000	[Master Protein] alcohol dehydrogenase class-3 [Homo sapiens]	10000000000
[Master Protein] ADP-ribosylation factor GTPase-activating protein 1 isoform a [Homo sapiens]	315000000	[Master Protein] ADP-ribosylation factor GTPase-activating protein 1 isoform a [Homo sapiens]	322000000	[Master Protein] ADP-ribosylation factor GTPase-activating protein 1 isoform a [Homo sapiens]	293000000		[Master Protein] aldehyde dehydrogenase family 16 member A1 isoform 1 [Homo sapiens]	398000000	[Master Protein] aldehyde dehydrogenase family 16 member A1 isoform 1 [Homo sapiens]	702000000	[Master Protein] aldehyde dehydrogenase family 16 member A1 isoform 1 [Homo sapiens]	617000000
[Master Protein] ADP-ribosylation factor GTPase-activating protein 2 isoform 1 [Homo sapiens]	267000000	[Master Protein] ADP-ribosylation factor GTPase-activating protein 2 isoform 1 [Homo sapiens]	291000000	[Master Protein] ADP-ribosylation factor GTPase-activating protein 2 isoform 1 [Homo sapiens]	328000000		[Master Protein] aldehyde dehydrogenase family 8 member A1 isoform 1 [Homo sapiens]	6270000000	[Master Protein] aldehyde dehydrogenase family 8 member A1 isoform 1 [Homo sapiens]	6890000000	[Master Protein] aldehyde dehydrogenase family 8 member A1 isoform 1 [Homo sapiens]	8440000000
[Master Protein] ADP-ribosylation factor GTPase-activating protein 3 isoform 1 [Homo sapiens]	86500000	[Master Protein] ADP-ribosylation factor GTPase-activating protein 3 isoform 1 [Homo sapiens]	118000000	[Master Protein] ADP-ribosylation factor GTPase-activating protein 3 isoform 1 [Homo sapiens]	174000000		[Master Protein] aldehyde dehydrogenase X, mitochondrial precursor [Homo sapiens]	4780000000	[Master Protein] aldehyde dehydrogenase X, mitochondrial precursor [Homo sapiens]	4820000000	[Master Protein] aldehyde dehydrogenase X, mitochondrial precursor [Homo sapiens]	4950000000
[Master Protein] ADP-ribosylation factor-binding protein GGA1 isoform 1 [Homo sapiens]	21600000	[Master Protein] ADP-ribosylation factor-binding protein GGA1 isoform 1 [Homo sapiens]	15200000	[Master Protein] ADP-ribosylation factor-binding protein GGA1 isoform 1 [Homo sapiens]	2100000		[Master Protein] aldehyde dehydrogenase, mitochondrial isoform 1 precursor [Homo sapiens]	85400000000	[Master Protein] aldehyde dehydrogenase, mitochondrial isoform 1 precursor [Homo sapiens]	102000000000	[Master Protein] aldehyde dehydrogenase, mitochondrial isoform 1 precursor [Homo sapiens]	100000000000
[Master Protein] ADP-ribosylation factor-binding protein GGA3 isoform long [Homo sapiens]	14800000	[Master Protein] ADP-ribosylation factor-binding protein GGA3 isoform long [Homo sapiens]	70000000	[Master Protein] ADP-ribosylation factor-binding protein GGA3 isoform long [Homo sapiens]	28000000		[Master Protein] aldehyde oxidase [Homo sapiens]	12000000000	[Master Protein] aldehyde oxidase [Homo sapiens]	12200000000	[Master Protein] aldehyde oxidase [Homo sapiens]	15400000000
[Master Protein] ADP-ribosylation factor-like protein 1 [Homo sapiens]	239000000	[Master Protein] ADP-ribosylation factor-like protein 1 [Homo sapiens]	267000000	[Master Protein] ADP-ribosylation factor-like protein 1 [Homo sapiens]	536000000		[Master Protein] aldo-keto reductase family 1 member B10 [Homo sapiens]	910000000	[Master Protein] aldo-keto reductase family 1 member B10 [Homo sapiens]	2300000000	[Master Protein] aldo-keto reductase family 1 member B10 [Homo sapiens]	2280000000
[Master Protein] ADP-ribosylation factor-like protein 2 isoform 1 [Homo sapiens]	117000000	[Master Protein] ADP-ribosylation factor-like protein 2 isoform 1 [Homo sapiens]	0	[Master Protein] ADP-ribosylation factor-like protein 2 isoform 1 [Homo sapiens]	83000000		[Master Protein] aldo-keto reductase family 1 member C1 [Homo sapiens]	2080000000	[Master Protein] aldo-keto reductase family 1 member C1 [Homo sapiens]	2580000000	[Master Protein] aldo-keto reductase family 1 member C1 [Homo sapiens]	2880000000
[Master Protein] ADP-ribosylation factor-like protein 2-binding protein [Homo sapiens]	39000000	[Master Protein] ADP-ribosylation factor-like protein 2-binding protein [Homo sapiens]	72000000	[Master Protein] ADP-ribosylation factor-like protein 2-binding protein [Homo sapiens]	124000000		[Master Protein] aldo-keto reductase family 1 member C2 isoform 1 [Homo sapiens]	6170000000	[Master Protein] aldo-keto reductase family 1 member C2 isoform 1 [Homo sapiens]	4200000000	[Master Protein] aldo-keto reductase family 1 member C2 isoform 1 [Homo sapiens]	6450000000
[Master Protein] ADP-ribosylation factor-like protein 3 [Homo sapiens]	431000000	[Master Protein] ADP-ribosylation factor-like protein 3 [Homo sapiens]	378000000	[Master Protein] ADP-ribosylation factor-like protein 3 [Homo sapiens]	529000000		[Master Protein] aldo-keto reductase family 1 member C2 isoform 2 [Homo sapiens]	0	[Master Protein] aldo-keto reductase family 1 member C2 isoform 2 [Homo sapiens]	551000000	[Master Protein] aldo-keto reductase family 1 member C2 isoform 2 [Homo sapiens]	470000000
[Master Protein] ADP-ribosylation factor-like protein 6-interacting protein 1 [Homo sapiens]	543000000	[Master Protein] ADP-ribosylation factor-like protein 6-interacting protein 1 [Homo sapiens]	545000000	[Master Protein] ADP-ribosylation factor-like protein 6-interacting protein 1 [Homo sapiens]	548000000		[Master Protein] aldo-keto reductase family 1 member C3 isoform 1 [Homo sapiens]	2190000000	[Master Protein] aldo-keto reductase family 1 member C3 isoform 1 [Homo sapiens]	3640000000	[Master Protein] aldo-keto reductase family 1 member C3 isoform 1 [Homo sapiens]	3980000000
[Master Protein] ADP-ribosylation factor-like protein 6-interacting protein 4 isoform 1 [Homo sapiens]	200000000	[Master Protein] ADP-ribosylation factor-like protein 6-interacting protein 4 isoform 1 [Homo sapiens]	210000000	[Master Protein] ADP-ribosylation factor-like protein 6-interacting protein 4 isoform 1 [Homo sapiens]	219000000		[Master Protein] aldo-keto reductase family 1 member C3 isoform 3 [Homo sapiens]	37000000	[Master Protein] aldo-keto reductase family 1 member C3 isoform 3 [Homo sapiens]	52000000	[Master Protein] aldo-keto reductase family 1 member C3 isoform 3 [Homo sapiens]	47000000
[Master Protein] ADP-ribosylation factor-like protein 8A isoform 1 [Homo sapiens]	290000000	[Master Protein] ADP-ribosylation factor-like protein 8A isoform 1 [Homo sapiens]	324000000	[Master Protein] ADP-ribosylation factor-like protein 8A isoform 1 [Homo sapiens]	178000000		[Master Protein] aldo-keto reductase family 1 member C4 [Homo sapiens]	13800000000	[Master Protein] aldo-keto reductase family 1 member C4 [Homo sapiens]	16600000000	[Master Protein] aldo-keto reductase family 1 member C4 [Homo sapiens]	14300000000
[Master Protein] ADP-ribosylation factor-like protein 8B [Homo sapiens]	173000000	[Master Protein] ADP-ribosylation factor-like protein 8B [Homo sapiens]	419000000	[Master Protein] ADP-ribosylation factor-like protein 8B [Homo sapiens]	155000000		[Master Protein] aldose 1-epimerase [Homo sapiens]	2360000000	[Master Protein] aldose 1-epimerase [Homo sapiens]	3100000000	[Master Protein] aldose 1-epimerase [Homo sapiens]	2720000000
[Master Protein] ADP-ribosylation factor-related protein 1 isoform a [Homo sapiens]	7400000	[Master Protein] ADP-ribosylation factor-related protein 1 isoform a [Homo sapiens]	70000000	[Master Protein] ADP-ribosylation factor-related protein 1 isoform a [Homo sapiens]	38000000		[Master Protein] aldose reductase [Homo sapiens]	457000000	[Master Protein] aldose reductase [Homo sapiens]	992000000	[Master Protein] aldose reductase [Homo sapiens]	893000000
[Master Protein] ADP-sugar pyrophosphatase [Homo sapiens]	2200000000	[Master Protein] ADP-sugar pyrophosphatase [Homo sapiens]	1690000000	[Master Protein] ADP-sugar pyrophosphatase [Homo sapiens]	2170000000		[Master Protein] alkaline phosphatase, tissue-nonspecific isozyme isoform 1 precursor [Homo sapiens]	114000000	[Master Protein] alkaline phosphatase, tissue-nonspecific isozyme isoform 1 precursor [Homo sapiens]	118000000	[Master Protein] alkaline phosphatase, tissue-nonspecific isozyme isoform 1 precursor [Homo sapiens]	112000000
[Master Protein] adrenodoxin, mitochondrial precursor [Homo sapiens]	605000000	[Master Protein] adrenodoxin, mitochondrial precursor [Homo sapiens]	1110000000	[Master Protein] adrenodoxin, mitochondrial precursor [Homo sapiens]	1460000000		[Master Protein] alkyldihydroxyacetonephosphate synthase, peroxisomal precursor [Homo sapiens]	354000000	[Master Protein] alkyldihydroxyacetonephosphate synthase, peroxisomal precursor [Homo sapiens]	499000000	[Master Protein] alkyldihydroxyacetonephosphate synthase, peroxisomal precursor [Homo sapiens]	491000000
[Master Protein] adrenodoxin-like protein, mitochondrial precursor [Homo sapiens]	89000000	[Master Protein] adrenodoxin-like protein, mitochondrial precursor [Homo sapiens]	98000000	[Master Protein] adrenodoxin-like protein, mitochondrial precursor [Homo sapiens]	97500000		[Master Protein] alkylglycerol monooxygenase [Homo sapiens]	281000000	[Master Protein] alkylglycerol monooxygenase [Homo sapiens]	98000000	[Master Protein] alkylglycerol monooxygenase [Homo sapiens]	275000000
[Master Protein] afadin isoform 1 [Homo sapiens]	381000000	[Master Protein] afadin isoform 1 [Homo sapiens]	317000000	[Master Protein] afadin isoform 1 [Homo sapiens]	437000000		[Master Protein] allograft inflammatory factor 1 isoform 3 [Homo sapiens]	79000000	[Master Protein] allograft inflammatory factor 1 isoform 3 [Homo sapiens]	102000000	[Master Protein] allograft inflammatory factor 1 isoform 3 [Homo sapiens]	345000000
[Master Protein] afamin precursor [Homo sapiens]	450000000	[Master Protein] afamin precursor [Homo sapiens]	337000000	[Master Protein] afamin precursor [Homo sapiens]	602000000		[Master Protein] all-trans-retinol 13,14-reductase precursor [Homo sapiens]	603000000	[Master Protein] all-trans-retinol 13,14-reductase precursor [Homo sapiens]	372000000	[Master Protein] all-trans-retinol 13,14-reductase precursor [Homo sapiens]	473000000
[Master Protein] AFG3-like protein 2 [Homo sapiens]	611000000	[Master Protein] AFG3-like protein 2 [Homo sapiens]	614000000	[Master Protein] AFG3-like protein 2 [Homo sapiens]	863000000		[Master Protein] alpha/beta hydrolase domain-containing protein 11 isoform 1 [Homo sapiens]	137000000	[Master Protein] alpha/beta hydrolase domain-containing protein 11 isoform 1 [Homo sapiens]	142000000	[Master Protein] alpha/beta hydrolase domain-containing protein 11 isoform 1 [Homo sapiens]	105000000
[Master Protein] aflatoxin B1 aldehyde reductase member 2 [Homo sapiens]	3810000000	[Master Protein] aflatoxin B1 aldehyde reductase member 2 [Homo sapiens]	3670000000	[Master Protein] aflatoxin B1 aldehyde reductase member 2 [Homo sapiens]	3930000000		[Master Protein] alpha/beta hydrolase domain-containing protein 14B isoform 1 [Homo sapiens]	5530000000	[Master Protein] alpha/beta hydrolase domain-containing protein 14B isoform 1 [Homo sapiens]	6840000000	[Master Protein] alpha/beta hydrolase domain-containing protein 14B isoform 1 [Homo sapiens]	7210000000
[Master Protein] aflatoxin B1 aldehyde reductase member 3 [Homo sapiens]	10900000000	[Master Protein] aflatoxin B1 aldehyde reductase member 3 [Homo sapiens]	11900000000	[Master Protein] aflatoxin B1 aldehyde reductase member 3 [Homo sapiens]	13200000000		[Master Protein] alpha-1,2-mannosyltransferase ALG9 isoform a [Homo sapiens]	70000000	[Master Protein] alpha-1,2-mannosyltransferase ALG9 isoform a [Homo sapiens]	54000000	[Master Protein] alpha-1,2-mannosyltransferase ALG9 isoform a [Homo sapiens]	39000000
[Master Protein] aftiphilin isoform a [Homo sapiens]	26900000	[Master Protein] aftiphilin isoform a [Homo sapiens]	17800000	[Master Protein] aftiphilin isoform a [Homo sapiens]	21600000		[Master Protein] alpha-1,3/1,6-mannosyltransferase ALG2 [Homo sapiens]	315000000	[Master Protein] alpha-1,3/1,6-mannosyltransferase ALG2 [Homo sapiens]	317000000	[Master Protein] alpha-1,3/1,6-mannosyltransferase ALG2 [Homo sapiens]	463000000
[Master Protein] agmatinase, mitochondrial precursor [Homo sapiens]	3580000000	[Master Protein] agmatinase, mitochondrial precursor [Homo sapiens]	3370000000	[Master Protein] agmatinase, mitochondrial precursor [Homo sapiens]	4380000000		[Master Protein] alpha-1,3-mannosyl-glycoprotein 2-beta-N-acetylglucosaminyltransferase [Homo sapiens]	38000000	[Master Protein] alpha-1,3-mannosyl-glycoprotein 2-beta-N-acetylglucosaminyltransferase [Homo sapiens]	16000000	[Master Protein] alpha-1,3-mannosyl-glycoprotein 2-beta-N-acetylglucosaminyltransferase [Homo sapiens]	58200000
[Master Protein] agrin precursor [Homo sapiens]	956000000	[Master Protein] agrin precursor [Homo sapiens]	874000000	[Master Protein] agrin precursor [Homo sapiens]	1030000000		[Master Protein] alpha-1-acid glycoprotein 1 precursor [Homo sapiens]	1770000000	[Master Protein] alpha-1-acid glycoprotein 1 precursor [Homo sapiens]	2330000000	[Master Protein] alpha-1-acid glycoprotein 1 precursor [Homo sapiens]	2290000000
[Master Protein] AH receptor-interacting protein [Homo sapiens]	661000000	[Master Protein] AH receptor-interacting protein [Homo sapiens]	437000000	[Master Protein] AH receptor-interacting protein [Homo sapiens]	598000000		[Master Protein] alpha-1-acid glycoprotein 2 precursor [Homo sapiens]	1200000000	[Master Protein] alpha-1-acid glycoprotein 2 precursor [Homo sapiens]	1010000000	[Master Protein] alpha-1-acid glycoprotein 2 precursor [Homo sapiens]	1100000000
[Master Protein] A-kinase anchor protein 1, mitochondrial precursor [Homo sapiens]	83000000	[Master Protein] A-kinase anchor protein 1, mitochondrial precursor [Homo sapiens]	135000000	[Master Protein] A-kinase anchor protein 1, mitochondrial precursor [Homo sapiens]	144000000		[Master Protein] alpha-1-antichymotrypsin precursor [Homo sapiens]	582000000	[Master Protein] alpha-1-antichymotrypsin precursor [Homo sapiens]	506000000	[Master Protein] alpha-1-antichymotrypsin precursor [Homo sapiens]	722000000
[Master Protein] A-kinase anchor protein 12 isoform 1 [Homo sapiens]	282000000	[Master Protein] A-kinase anchor protein 12 isoform 1 [Homo sapiens]	92800000	[Master Protein] A-kinase anchor protein 12 isoform 1 [Homo sapiens]	218000000		[Master Protein] alpha-1-antitrypsin precursor [Homo sapiens]	3100000000	[Master Protein] alpha-1-antitrypsin precursor [Homo sapiens]	3460000000	[Master Protein] alpha-1-antitrypsin precursor [Homo sapiens]	3970000000
[Master Protein] A-kinase anchor protein 13 isoform 1 [Homo sapiens]	83000000	[Master Protein] A-kinase anchor protein 13 isoform 1 [Homo sapiens]	68600000	[Master Protein] A-kinase anchor protein 13 isoform 1 [Homo sapiens]	93000000		[Master Protein] alpha-1B-glycoprotein precursor [Homo sapiens]	653000000	[Master Protein] alpha-1B-glycoprotein precursor [Homo sapiens]	675000000	[Master Protein] alpha-1B-glycoprotein precursor [Homo sapiens]	757000000
[Master Protein] A-kinase anchor protein 7 isoform gamma isoform gamma [Homo sapiens]	41000000	[Master Protein] A-kinase anchor protein 7 isoform gamma isoform gamma [Homo sapiens]	66000000	[Master Protein] A-kinase anchor protein 7 isoform gamma isoform gamma [Homo sapiens]	66000000		[Master Protein] alpha-1-syntrophin [Homo sapiens]	9500000	[Master Protein] alpha-1-syntrophin [Homo sapiens]	8600000	[Master Protein] alpha-1-syntrophin [Homo sapiens]	11000000
[Master Protein] A-kinase anchor protein 8 [Homo sapiens]	62000000	[Master Protein] A-kinase anchor protein 8 [Homo sapiens]	79000000	[Master Protein] A-kinase anchor protein 8 [Homo sapiens]	121000000		[Master Protein] alpha-2-antiplasmin isoform a precursor [Homo sapiens]	206000000	[Master Protein] alpha-2-antiplasmin isoform a precursor [Homo sapiens]	256000000	[Master Protein] alpha-2-antiplasmin isoform a precursor [Homo sapiens]	216000000
[Master Protein] A-kinase anchor protein 8-like [Homo sapiens]	145000000	[Master Protein] A-kinase anchor protein 8-like [Homo sapiens]	186000000	[Master Protein] A-kinase anchor protein 8-like [Homo sapiens]	115000000		[Master Protein] alpha-2-HS-glycoprotein preproprotein [Homo sapiens]	682000000	[Master Protein] alpha-2-HS-glycoprotein preproprotein [Homo sapiens]	527000000	[Master Protein] alpha-2-HS-glycoprotein preproprotein [Homo sapiens]	615000000
[Master Protein] A-kinase anchor protein 9 isoform 2 [Homo sapiens]	85700000	[Master Protein] A-kinase anchor protein 9 isoform 2 [Homo sapiens]	51600000	[Master Protein] A-kinase anchor protein 9 isoform 2 [Homo sapiens]	126000000		[Master Protein] alpha-2-macroglobulin precursor [Homo sapiens]	2940000000	[Master Protein] alpha-2-macroglobulin precursor [Homo sapiens]	3010000000	[Master Protein] alpha-2-macroglobulin precursor [Homo sapiens]	3220000000
[Master Protein] AKT-interacting protein [Homo sapiens]	84000000	[Master Protein] AKT-interacting protein [Homo sapiens]	80000000	[Master Protein] AKT-interacting protein [Homo sapiens]	86000000		[Master Protein] alpha-2-macroglobulin receptor-associated protein precursor [Homo sapiens]	247000000	[Master Protein] alpha-2-macroglobulin receptor-associated protein precursor [Homo sapiens]	288000000	[Master Protein] alpha-2-macroglobulin receptor-associated protein precursor [Homo sapiens]	573000000
[Master Protein] aladin isoform 1 [Homo sapiens]	129000000	[Master Protein] aladin isoform 1 [Homo sapiens]	165000000	[Master Protein] aladin isoform 1 [Homo sapiens]	140000000		[Master Protein] alpha-actinin-1 isoform b [Homo sapiens]	282000000	[Master Protein] alpha-actinin-1 isoform b [Homo sapiens]	6360000000	[Master Protein] alpha-actinin-1 isoform b [Homo sapiens]	520000000
[Master Protein] alanine aminotransferase 1 [Homo sapiens]	1370000000	[Master Protein] alanine aminotransferase 1 [Homo sapiens]	1340000000	[Master Protein] alanine aminotransferase 1 [Homo sapiens]	1550000000		[Master Protein] alpha-actinin-4 [Homo sapiens]	10500000000	[Master Protein] alpha-actinin-4 [Homo sapiens]	11400000000	[Master Protein] alpha-actinin-4 [Homo sapiens]	15300000000
[Master Protein] alanine aminotransferase 2 isoform 1 [Homo sapiens]	200000000	[Master Protein] alanine aminotransferase 2 isoform 1 [Homo sapiens]	165000000	[Master Protein] alanine aminotransferase 2 isoform 1 [Homo sapiens]	151000000		[Master Protein] alpha-adducin isoform b [Homo sapiens]	380000000	[Master Protein] alpha-adducin isoform b [Homo sapiens]	376000000	[Master Protein] alpha-adducin isoform b [Homo sapiens]	470000000
[Master Protein] alanine--glyoxylate aminotransferase 2, mitochondrial precursor [Homo sapiens]	463000000	[Master Protein] alanine--glyoxylate aminotransferase 2, mitochondrial precursor [Homo sapiens]	365000000	[Master Protein] alanine--glyoxylate aminotransferase 2, mitochondrial precursor [Homo sapiens]	359000000		[Master Protein] alpha-aminoadipic semialdehyde dehydrogenase isoform 2 [Homo sapiens]	11700000000	[Master Protein] alpha-aminoadipic semialdehyde dehydrogenase isoform 2 [Homo sapiens]	13200000000	[Master Protein] alpha-aminoadipic semialdehyde dehydrogenase isoform 2 [Homo sapiens]	16000000000
[Master Protein] alanine--tRNA ligase, cytoplasmic [Homo sapiens]	1940000000	[Master Protein] alanine--tRNA ligase, cytoplasmic [Homo sapiens]	2010000000	[Master Protein] alanine--tRNA ligase, cytoplasmic [Homo sapiens]	2300000000		[Master Protein] alpha-aminoadipic semialdehyde synthase, mitochondrial [Homo sapiens]	3850000000	[Master Protein] alpha-aminoadipic semialdehyde synthase, mitochondrial [Homo sapiens]	4210000000	[Master Protein] alpha-aminoadipic semialdehyde synthase, mitochondrial [Homo sapiens]	4440000000
[Master Protein] alanine--tRNA ligase, mitochondrial [Homo sapiens]	195000000	[Master Protein] alanine--tRNA ligase, mitochondrial [Homo sapiens]	174000000	[Master Protein] alanine--tRNA ligase, mitochondrial [Homo sapiens]	282000000		[Master Protein] alpha-centractin [Homo sapiens]	410000000	[Master Protein] alpha-centractin [Homo sapiens]	532000000	[Master Protein] alpha-centractin [Homo sapiens]	478000000
[Master Protein] alcohol dehydrogenase [NADP(+)] [Homo sapiens]	9760000000	[Master Protein] alcohol dehydrogenase [NADP(+)] [Homo sapiens]	9730000000	[Master Protein] alcohol dehydrogenase [NADP(+)] [Homo sapiens]	14600000000		[Master Protein] alpha-crystallin B chain [Homo sapiens]	15000000	[Master Protein] alpha-crystallin B chain [Homo sapiens]	68000000	[Master Protein] alpha-crystallin B chain [Homo sapiens]	80000000
[Master Protein] alcohol dehydrogenase 1A [Homo sapiens]	4690000000	[Master Protein] alcohol dehydrogenase 1A [Homo sapiens]	7130000000	[Master Protein] alcohol dehydrogenase 1A [Homo sapiens]	6900000000		[Master Protein] alpha-endosulfine isoform 1 [Homo sapiens]	1200000	[Master Protein] alpha-endosulfine isoform 1 [Homo sapiens]	16000000	[Master Protein] alpha-endosulfine isoform 1 [Homo sapiens]	5600000
[Master Protein] alcohol dehydrogenase 1B [Homo sapiens]	11500000000	[Master Protein] alcohol dehydrogenase 1B [Homo sapiens]	6510000000	[Master Protein] alcohol dehydrogenase 1B [Homo sapiens]	12700000000		[Master Protein] alpha-enolase isoform 1 [Homo sapiens]	7600000000	[Master Protein] alpha-enolase isoform 1 [Homo sapiens]	8630000000	[Master Protein] alpha-enolase isoform 1 [Homo sapiens]	23600000000
[Master Protein] alcohol dehydrogenase 1C [Homo sapiens]	17700000000	[Master Protein] alcohol dehydrogenase 1C [Homo sapiens]	27500000000	[Master Protein] alcohol dehydrogenase 1C [Homo sapiens]	40000000000		[Master Protein] alpha-galactosidase A precursor [Homo sapiens]	39000000	[Master Protein] alpha-galactosidase A precursor [Homo sapiens]	39200000	[Master Protein] alpha-galactosidase A precursor [Homo sapiens]	32000000
[Master Protein] alcohol dehydrogenase 4 [Homo sapiens]	34700000000	[Master Protein] alcohol dehydrogenase 4 [Homo sapiens]	45800000000	[Master Protein] alcohol dehydrogenase 4 [Homo sapiens]	56000000000		[Master Protein] alpha-hemoglobin-stabilizing protein [Homo sapiens]	26000000	[Master Protein] alpha-hemoglobin-stabilizing protein [Homo sapiens]	22000000	[Master Protein] alpha-hemoglobin-stabilizing protein [Homo sapiens]	81000000
[Master Protein] alcohol dehydrogenase 6 isoform 1 [Homo sapiens]	7020000000	[Master Protein] alcohol dehydrogenase 6 isoform 1 [Homo sapiens]	8450000000	[Master Protein] alcohol dehydrogenase 6 isoform 1 [Homo sapiens]	11300000000		[Master Protein] alpha-ketoglutarate-dependent dioxygenase alkB homolog 7 precursor [Homo sapiens]	51800000	[Master Protein] alpha-ketoglutarate-dependent dioxygenase alkB homolog 7 precursor [Homo sapiens]	108000000	[Master Protein] alpha-ketoglutarate-dependent dioxygenase alkB homolog 7 precursor [Homo sapiens]	135000000
[Master Protein] alcohol dehydrogenase class-3 [Homo sapiens]	7290000000	[Master Protein] alcohol dehydrogenase class-3 [Homo sapiens]	6480000000	[Master Protein] alcohol dehydrogenase class-3 [Homo sapiens]	7460000000		[Master Protein] alpha-ketoglutarate-dependent dioxygenase FTO [Homo sapiens]	32000000	[Master Protein] alpha-ketoglutarate-dependent dioxygenase FTO [Homo sapiens]	85000000	[Master Protein] alpha-ketoglutarate-dependent dioxygenase FTO [Homo sapiens]	71500000
[Master Protein] aldehyde dehydrogenase family 1 member A3 [Homo sapiens]	95000000	[Master Protein] aldehyde dehydrogenase family 1 member A3 [Homo sapiens]	117000000	[Master Protein] aldehyde dehydrogenase family 1 member A3 [Homo sapiens]	72000000		[Master Protein] alpha-mannosidase 2 [Homo sapiens]	80000000	[Master Protein] alpha-mannosidase 2 [Homo sapiens]	40400000	[Master Protein] alpha-mannosidase 2 [Homo sapiens]	166000000
[Master Protein] aldehyde dehydrogenase family 16 member A1 isoform 1 [Homo sapiens]	657000000	[Master Protein] aldehyde dehydrogenase family 16 member A1 isoform 1 [Homo sapiens]	738000000	[Master Protein] aldehyde dehydrogenase family 16 member A1 isoform 1 [Homo sapiens]	847000000		[Master Protein] alpha-mannosidase 2C1 isoform 2 [Homo sapiens]	153000000	[Master Protein] alpha-mannosidase 2C1 isoform 2 [Homo sapiens]	123000000	[Master Protein] alpha-mannosidase 2C1 isoform 2 [Homo sapiens]	194000000
[Master Protein] aldehyde dehydrogenase family 8 member A1 isoform 1 [Homo sapiens]	2750000000	[Master Protein] aldehyde dehydrogenase family 8 member A1 isoform 1 [Homo sapiens]	3250000000	[Master Protein] aldehyde dehydrogenase family 8 member A1 isoform 1 [Homo sapiens]	3350000000		[Master Protein] alpha-methylacyl-CoA racemase isoform 3 [Homo sapiens]	930000000	[Master Protein] alpha-methylacyl-CoA racemase isoform 3 [Homo sapiens]	992000000	[Master Protein] alpha-methylacyl-CoA racemase isoform 3 [Homo sapiens]	1340000000
[Master Protein] aldehyde dehydrogenase X, mitochondrial precursor [Homo sapiens]	2060000000	[Master Protein] aldehyde dehydrogenase X, mitochondrial precursor [Homo sapiens]	2130000000	[Master Protein] aldehyde dehydrogenase X, mitochondrial precursor [Homo sapiens]	1700000000		[Master Protein] alpha-N-acetylgalactosaminidase precursor [Homo sapiens]	319000000	[Master Protein] alpha-N-acetylgalactosaminidase precursor [Homo sapiens]	419000000	[Master Protein] alpha-N-acetylgalactosaminidase precursor [Homo sapiens]	530000000
[Master Protein] aldehyde dehydrogenase, mitochondrial isoform 1 precursor [Homo sapiens]	49500000000	[Master Protein] aldehyde dehydrogenase, mitochondrial isoform 1 precursor [Homo sapiens]	50300000000	[Master Protein] aldehyde dehydrogenase, mitochondrial isoform 1 precursor [Homo sapiens]	53800000000		[Master Protein] alpha-N-acetylglucosaminidase precursor [Homo sapiens]	116000000	[Master Protein] alpha-N-acetylglucosaminidase precursor [Homo sapiens]	120000000	[Master Protein] alpha-N-acetylglucosaminidase precursor [Homo sapiens]	166000000
[Master Protein] aldehyde oxidase [Homo sapiens]	6120000000	[Master Protein] aldehyde oxidase [Homo sapiens]	6250000000	[Master Protein] aldehyde oxidase [Homo sapiens]	6360000000		[Master Protein] alpha-parvin [Homo sapiens]	719000000	[Master Protein] alpha-parvin [Homo sapiens]	565000000	[Master Protein] alpha-parvin [Homo sapiens]	800000000
[Master Protein] aldo-keto reductase family 1 member B10 [Homo sapiens]	39200000000	[Master Protein] aldo-keto reductase family 1 member B10 [Homo sapiens]	38800000000	[Master Protein] aldo-keto reductase family 1 member B10 [Homo sapiens]	38500000000		[Master Protein] alpha-soluble NSF attachment protein [Homo sapiens]	924000000	[Master Protein] alpha-soluble NSF attachment protein [Homo sapiens]	835000000	[Master Protein] alpha-soluble NSF attachment protein [Homo sapiens]	946000000
[Master Protein] aldo-keto reductase family 1 member C1 [Homo sapiens]	1940000000	[Master Protein] aldo-keto reductase family 1 member C1 [Homo sapiens]	1040000000	[Master Protein] aldo-keto reductase family 1 member C1 [Homo sapiens]	2270000000		[Master Protein] alpha-synuclein isoform NACP140 [Homo sapiens]	210000000	[Master Protein] alpha-synuclein isoform NACP140 [Homo sapiens]	199000000	[Master Protein] alpha-synuclein isoform NACP140 [Homo sapiens]	249000000
[Master Protein] aldo-keto reductase family 1 member C2 isoform 1 [Homo sapiens]	4190000000	[Master Protein] aldo-keto reductase family 1 member C2 isoform 1 [Homo sapiens]	3290000000	[Master Protein] aldo-keto reductase family 1 member C2 isoform 1 [Homo sapiens]	4390000000		[Master Protein] alpha-taxilin [Homo sapiens]	48800000	[Master Protein] alpha-taxilin [Homo sapiens]	9700000	[Master Protein] alpha-taxilin [Homo sapiens]	68000000
[Master Protein] aldo-keto reductase family 1 member C2 isoform 2 [Homo sapiens]	340000000	[Master Protein] aldo-keto reductase family 1 member C2 isoform 2 [Homo sapiens]	300000000	[Master Protein] aldo-keto reductase family 1 member C2 isoform 2 [Homo sapiens]	400000000		[Master Protein] alpha-tocopherol transfer protein [Homo sapiens]	912000000	[Master Protein] alpha-tocopherol transfer protein [Homo sapiens]	1080000000	[Master Protein] alpha-tocopherol transfer protein [Homo sapiens]	1110000000
[Master Protein] aldo-keto reductase family 1 member C3 isoform 1 [Homo sapiens]	4530000000	[Master Protein] aldo-keto reductase family 1 member C3 isoform 1 [Homo sapiens]	3030000000	[Master Protein] aldo-keto reductase family 1 member C3 isoform 1 [Homo sapiens]	5120000000		[Master Protein] alpha-tocopherol transfer protein-like isoform 1 [Homo sapiens]	11000000	[Master Protein] alpha-tocopherol transfer protein-like isoform 1 [Homo sapiens]	81600000	[Master Protein] alpha-tocopherol transfer protein-like isoform 1 [Homo sapiens]	67400000
[Master Protein] aldo-keto reductase family 1 member C3 isoform 3 [Homo sapiens]	41000000	[Master Protein] aldo-keto reductase family 1 member C3 isoform 3 [Homo sapiens]	45000000	[Master Protein] aldo-keto reductase family 1 member C3 isoform 3 [Homo sapiens]	39000000		[Master Protein] amidophosphoribosyltransferase proprotein [Homo sapiens]	102000000	[Master Protein] amidophosphoribosyltransferase proprotein [Homo sapiens]	81000000	[Master Protein] amidophosphoribosyltransferase proprotein [Homo sapiens]	182000000
[Master Protein] aldo-keto reductase family 1 member C4 [Homo sapiens]	4240000000	[Master Protein] aldo-keto reductase family 1 member C4 [Homo sapiens]	4690000000	[Master Protein] aldo-keto reductase family 1 member C4 [Homo sapiens]	4820000000		[Master Protein] amine oxidase [flavin-containing] A isoform 1 [Homo sapiens]	4450000000	[Master Protein] amine oxidase [flavin-containing] A isoform 1 [Homo sapiens]	5290000000	[Master Protein] amine oxidase [flavin-containing] A isoform 1 [Homo sapiens]	6260000000
[Master Protein] aldose 1-epimerase [Homo sapiens]	2610000000	[Master Protein] aldose 1-epimerase [Homo sapiens]	2360000000	[Master Protein] aldose 1-epimerase [Homo sapiens]	2580000000		[Master Protein] amine oxidase [flavin-containing] B [Homo sapiens]	5870000000	[Master Protein] amine oxidase [flavin-containing] B [Homo sapiens]	6370000000	[Master Protein] amine oxidase [flavin-containing] B [Homo sapiens]	7110000000
[Master Protein] aldose reductase [Homo sapiens]	2220000000	[Master Protein] aldose reductase [Homo sapiens]	2650000000	[Master Protein] aldose reductase [Homo sapiens]	3360000000		[Master Protein] aminoacyl tRNA synthase complex-interacting multifunctional protein 1 isoform b precursor [Homo sapiens]	1030000000	[Master Protein] aminoacyl tRNA synthase complex-interacting multifunctional protein 1 isoform b precursor [Homo sapiens]	1210000000	[Master Protein] aminoacyl tRNA synthase complex-interacting multifunctional protein 1 isoform b precursor [Homo sapiens]	1100000000
[Master Protein] alkaline phosphatase, tissue-nonspecific isozyme isoform 1 precursor [Homo sapiens]	357000000	[Master Protein] alkaline phosphatase, tissue-nonspecific isozyme isoform 1 precursor [Homo sapiens]	337000000	[Master Protein] alkaline phosphatase, tissue-nonspecific isozyme isoform 1 precursor [Homo sapiens]	399000000		[Master Protein] aminoacyl tRNA synthase complex-interacting multifunctional protein 2 [Homo sapiens]	222000000	[Master Protein] aminoacyl tRNA synthase complex-interacting multifunctional protein 2 [Homo sapiens]	373000000	[Master Protein] aminoacyl tRNA synthase complex-interacting multifunctional protein 2 [Homo sapiens]	412000000
[Master Protein] alkyldihydroxyacetonephosphate synthase, peroxisomal precursor [Homo sapiens]	884000000	[Master Protein] alkyldihydroxyacetonephosphate synthase, peroxisomal precursor [Homo sapiens]	930000000	[Master Protein] alkyldihydroxyacetonephosphate synthase, peroxisomal precursor [Homo sapiens]	1100000000		[Master Protein] aminoacylase-1 isoform a [Homo sapiens]	7860000000	[Master Protein] aminoacylase-1 isoform a [Homo sapiens]	7720000000	[Master Protein] aminoacylase-1 isoform a [Homo sapiens]	7950000000
[Master Protein] alkylglycerol monooxygenase [Homo sapiens]	106000000	[Master Protein] alkylglycerol monooxygenase [Homo sapiens]	649000000	[Master Protein] alkylglycerol monooxygenase [Homo sapiens]	204000000		[Master Protein] aminomethyltransferase, mitochondrial isoform 1 precursor [Homo sapiens]	1470000000	[Master Protein] aminomethyltransferase, mitochondrial isoform 1 precursor [Homo sapiens]	2090000000	[Master Protein] aminomethyltransferase, mitochondrial isoform 1 precursor [Homo sapiens]	2260000000
[Master Protein] allograft inflammatory factor 1 isoform 3 [Homo sapiens]	242000000	[Master Protein] allograft inflammatory factor 1 isoform 3 [Homo sapiens]	215000000	[Master Protein] allograft inflammatory factor 1 isoform 3 [Homo sapiens]	280000000		[Master Protein] aminopeptidase B [Homo sapiens]	1580000000	[Master Protein] aminopeptidase B [Homo sapiens]	1230000000	[Master Protein] aminopeptidase B [Homo sapiens]	1470000000
[Master Protein] all-trans-retinol 13,14-reductase precursor [Homo sapiens]	554000000	[Master Protein] all-trans-retinol 13,14-reductase precursor [Homo sapiens]	440000000	[Master Protein] all-trans-retinol 13,14-reductase precursor [Homo sapiens]	519000000		[Master Protein] aminopeptidase N precursor [Homo sapiens]	1280000000	[Master Protein] aminopeptidase N precursor [Homo sapiens]	1280000000	[Master Protein] aminopeptidase N precursor [Homo sapiens]	1630000000
[Master Protein] alpha/beta hydrolase domain-containing protein 11 isoform 1 [Homo sapiens]	396000000	[Master Protein] alpha/beta hydrolase domain-containing protein 11 isoform 1 [Homo sapiens]	288000000	[Master Protein] alpha/beta hydrolase domain-containing protein 11 isoform 1 [Homo sapiens]	455000000		[Master Protein] AMP deaminase 2 isoform 1 [Homo sapiens]	510000000	[Master Protein] AMP deaminase 2 isoform 1 [Homo sapiens]	545000000	[Master Protein] AMP deaminase 2 isoform 1 [Homo sapiens]	421000000
[Master Protein] alpha/beta hydrolase domain-containing protein 14B isoform 1 [Homo sapiens]	4810000000	[Master Protein] alpha/beta hydrolase domain-containing protein 14B isoform 1 [Homo sapiens]	5040000000	[Master Protein] alpha/beta hydrolase domain-containing protein 14B isoform 1 [Homo sapiens]	5610000000		[Master Protein] amyloid beta A4 precursor protein-binding family B member 1-interacting protein [Homo sapiens]	90700000	[Master Protein] amyloid beta A4 precursor protein-binding family B member 1-interacting protein [Homo sapiens]	63000000	[Master Protein] amyloid beta A4 precursor protein-binding family B member 1-interacting protein [Homo sapiens]	59000000
[Master Protein] alpha-1,2-mannosyltransferase ALG9 isoform a [Homo sapiens]	113000000	[Master Protein] alpha-1,2-mannosyltransferase ALG9 isoform a [Homo sapiens]	83000000	[Master Protein] alpha-1,2-mannosyltransferase ALG9 isoform a [Homo sapiens]	0		[Master Protein] AN1-type zinc finger protein 2B isoform 1 [Homo sapiens]	26000000	[Master Protein] AN1-type zinc finger protein 2B isoform 1 [Homo sapiens]	14000000	[Master Protein] AN1-type zinc finger protein 2B isoform 1 [Homo sapiens]	43000000
[Master Protein] alpha-1,3/1,6-mannosyltransferase ALG2 [Homo sapiens]	192000000	[Master Protein] alpha-1,3/1,6-mannosyltransferase ALG2 [Homo sapiens]	151000000	[Master Protein] alpha-1,3/1,6-mannosyltransferase ALG2 [Homo sapiens]	213000000		[Master Protein] anamorsin [Homo sapiens]	90000000	[Master Protein] anamorsin [Homo sapiens]	95000000	[Master Protein] anamorsin [Homo sapiens]	104000000
[Master Protein] alpha-1,3-mannosyl-glycoprotein 2-beta-N-acetylglucosaminyltransferase [Homo sapiens]	82000000	[Master Protein] alpha-1,3-mannosyl-glycoprotein 2-beta-N-acetylglucosaminyltransferase [Homo sapiens]	111000000	[Master Protein] alpha-1,3-mannosyl-glycoprotein 2-beta-N-acetylglucosaminyltransferase [Homo sapiens]	60000000		[Master Protein] anaphase-promoting complex subunit 11 isoform 2 [Homo sapiens]	4000000	[Master Protein] anaphase-promoting complex subunit 11 isoform 2 [Homo sapiens]	2400000	[Master Protein] anaphase-promoting complex subunit 11 isoform 2 [Homo sapiens]	0
[Master Protein] alpha-1,3-mannosyl-glycoprotein 4-beta-N-acetylglucosaminyltransferase B isoform 2 [Homo sapiens]	28200000	[Master Protein] alpha-1,3-mannosyl-glycoprotein 4-beta-N-acetylglucosaminyltransferase B isoform 2 [Homo sapiens]	24700000	[Master Protein] alpha-1,3-mannosyl-glycoprotein 4-beta-N-acetylglucosaminyltransferase B isoform 2 [Homo sapiens]	22800000		[Master Protein] anaphase-promoting complex subunit 4 [Homo sapiens]	0	[Master Protein] anaphase-promoting complex subunit 4 [Homo sapiens]	6300000	[Master Protein] anaphase-promoting complex subunit 4 [Homo sapiens]	12000000
[Master Protein] alpha-1,6-mannosyl-glycoprotein 2-beta-N-acetylglucosaminyltransferase [Homo sapiens]	15300000	[Master Protein] alpha-1,6-mannosyl-glycoprotein 2-beta-N-acetylglucosaminyltransferase [Homo sapiens]	11400000	[Master Protein] alpha-1,6-mannosyl-glycoprotein 2-beta-N-acetylglucosaminyltransferase [Homo sapiens]	7100000		[Master Protein] ancient ubiquitous protein 1 [Homo sapiens]	183000000	[Master Protein] ancient ubiquitous protein 1 [Homo sapiens]	238000000	[Master Protein] ancient ubiquitous protein 1 [Homo sapiens]	256000000
[Master Protein] alpha-1-acid glycoprotein 1 precursor [Homo sapiens]	4110000000	[Master Protein] alpha-1-acid glycoprotein 1 precursor [Homo sapiens]	2530000000	[Master Protein] alpha-1-acid glycoprotein 1 precursor [Homo sapiens]	3180000000		[Master Protein] androgen-induced gene 1 protein [Homo sapiens]	318000000	[Master Protein] androgen-induced gene 1 protein [Homo sapiens]	314000000	[Master Protein] androgen-induced gene 1 protein [Homo sapiens]	368000000
[Master Protein] alpha-1-acid glycoprotein 2 precursor [Homo sapiens]	2190000000	[Master Protein] alpha-1-acid glycoprotein 2 precursor [Homo sapiens]	1270000000	[Master Protein] alpha-1-acid glycoprotein 2 precursor [Homo sapiens]	1850000000		[Master Protein] angio-associated migratory cell protein [Homo sapiens]	28300000	[Master Protein] angio-associated migratory cell protein [Homo sapiens]	76000000	[Master Protein] angio-associated migratory cell protein [Homo sapiens]	56500000
[Master Protein] alpha-1-antichymotrypsin precursor [Homo sapiens]	1890000000	[Master Protein] alpha-1-antichymotrypsin precursor [Homo sapiens]	2010000000	[Master Protein] alpha-1-antichymotrypsin precursor [Homo sapiens]	2260000000		[Master Protein] angiogenin precursor [Homo sapiens]	173000000	[Master Protein] angiogenin precursor [Homo sapiens]	239000000	[Master Protein] angiogenin precursor [Homo sapiens]	219000000
[Master Protein] alpha-1-antitrypsin precursor [Homo sapiens]	9590000000	[Master Protein] alpha-1-antitrypsin precursor [Homo sapiens]	6590000000	[Master Protein] alpha-1-antitrypsin precursor [Homo sapiens]	10200000000		[Master Protein] angiopoietin-related protein 3 preproprotein [Homo sapiens]	32700000	[Master Protein] angiopoietin-related protein 3 preproprotein [Homo sapiens]	34400000	[Master Protein] angiopoietin-related protein 3 preproprotein [Homo sapiens]	44700000
[Master Protein] alpha-1B-glycoprotein precursor [Homo sapiens]	1290000000	[Master Protein] alpha-1B-glycoprotein precursor [Homo sapiens]	1400000000	[Master Protein] alpha-1B-glycoprotein precursor [Homo sapiens]	1460000000		[Master Protein] angiopoietin-related protein 6 precursor [Homo sapiens]	153000000	[Master Protein] angiopoietin-related protein 6 precursor [Homo sapiens]	185000000	[Master Protein] angiopoietin-related protein 6 precursor [Homo sapiens]	109000000
[Master Protein] alpha-1-syntrophin [Homo sapiens]	18400000	[Master Protein] alpha-1-syntrophin [Homo sapiens]	52200000	[Master Protein] alpha-1-syntrophin [Homo sapiens]	20000000		[Master Protein] angiotensinogen preproprotein [Homo sapiens]	353000000	[Master Protein] angiotensinogen preproprotein [Homo sapiens]	548000000	[Master Protein] angiotensinogen preproprotein [Homo sapiens]	589000000
[Master Protein] alpha-2-antiplasmin isoform a precursor [Homo sapiens]	216000000	[Master Protein] alpha-2-antiplasmin isoform a precursor [Homo sapiens]	415000000	[Master Protein] alpha-2-antiplasmin isoform a precursor [Homo sapiens]	379000000		[Master Protein] ANKHD1-EIF4EBP3 protein [Homo sapiens]	7200000	[Master Protein] ANKHD1-EIF4EBP3 protein [Homo sapiens]	9900000	[Master Protein] ANKHD1-EIF4EBP3 protein [Homo sapiens]	0
[Master Protein] alpha-2-HS-glycoprotein preproprotein [Homo sapiens]	1370000000	[Master Protein] alpha-2-HS-glycoprotein preproprotein [Homo sapiens]	1320000000	[Master Protein] alpha-2-HS-glycoprotein preproprotein [Homo sapiens]	1580000000		[Master Protein] ankycorbin isoform d [Homo sapiens]	150000000	[Master Protein] ankycorbin isoform d [Homo sapiens]	281000000	[Master Protein] ankycorbin isoform d [Homo sapiens]	202000000
[Master Protein] alpha-2-macroglobulin precursor [Homo sapiens]	4480000000	[Master Protein] alpha-2-macroglobulin precursor [Homo sapiens]	3640000000	[Master Protein] alpha-2-macroglobulin precursor [Homo sapiens]	4290000000		[Master Protein] ankyrin repeat and FYVE domain-containing protein 1 isoform 3 [Homo sapiens]	302000000	[Master Protein] ankyrin repeat and FYVE domain-containing protein 1 isoform 3 [Homo sapiens]	412000000	[Master Protein] ankyrin repeat and FYVE domain-containing protein 1 isoform 3 [Homo sapiens]	558000000
[Master Protein] alpha-2-macroglobulin receptor-associated protein precursor [Homo sapiens]	215000000	[Master Protein] alpha-2-macroglobulin receptor-associated protein precursor [Homo sapiens]	292000000	[Master Protein] alpha-2-macroglobulin receptor-associated protein precursor [Homo sapiens]	382000000		[Master Protein] ankyrin repeat and MYND domain-containing protein 2 [Homo sapiens]	96000000	[Master Protein] ankyrin repeat and MYND domain-containing protein 2 [Homo sapiens]	135000000	[Master Protein] ankyrin repeat and MYND domain-containing protein 2 [Homo sapiens]	151000000
[Master Protein] alpha-actinin-1 isoform a [Homo sapiens]	56000000	[Master Protein] alpha-actinin-1 isoform a [Homo sapiens]	620000000	[Master Protein] alpha-actinin-1 isoform a [Homo sapiens]	580000000		[Master Protein] ankyrin repeat and SAM domain-containing protein 1A [Homo sapiens]	51800000	[Master Protein] ankyrin repeat and SAM domain-containing protein 1A [Homo sapiens]	48800000	[Master Protein] ankyrin repeat and SAM domain-containing protein 1A [Homo sapiens]	38700000
[Master Protein] alpha-actinin-1 isoform b [Homo sapiens]	460000000	[Master Protein] alpha-actinin-1 isoform b [Homo sapiens]	400000000	[Master Protein] alpha-actinin-1 isoform b [Homo sapiens]	720000000		[Master Protein] ankyrin repeat and SOCS box protein 9 isoform 1 [Homo sapiens]	232000000	[Master Protein] ankyrin repeat and SOCS box protein 9 isoform 1 [Homo sapiens]	238000000	[Master Protein] ankyrin repeat and SOCS box protein 9 isoform 1 [Homo sapiens]	247000000
[Master Protein] alpha-actinin-4 [Homo sapiens]	18100000000	[Master Protein] alpha-actinin-4 [Homo sapiens]	14200000000	[Master Protein] alpha-actinin-4 [Homo sapiens]	18700000000		[Master Protein] ankyrin repeat domain-containing protein SOWAHC [Homo sapiens]	94600000	[Master Protein] ankyrin repeat domain-containing protein SOWAHC [Homo sapiens]	147000000	[Master Protein] ankyrin repeat domain-containing protein SOWAHC [Homo sapiens]	97800000
[Master Protein] alpha-adducin isoform b [Homo sapiens]	1050000000	[Master Protein] alpha-adducin isoform b [Homo sapiens]	1040000000	[Master Protein] alpha-adducin isoform b [Homo sapiens]	1280000000		[Master Protein] ankyrin-1 isoform 9 [Homo sapiens]	175000000	[Master Protein] ankyrin-1 isoform 9 [Homo sapiens]	233000000	[Master Protein] ankyrin-1 isoform 9 [Homo sapiens]	207000000
[Master Protein] alpha-aminoadipic semialdehyde dehydrogenase isoform 2 [Homo sapiens]	6550000000	[Master Protein] alpha-aminoadipic semialdehyde dehydrogenase isoform 2 [Homo sapiens]	7020000000	[Master Protein] alpha-aminoadipic semialdehyde dehydrogenase isoform 2 [Homo sapiens]	8140000000		[Master Protein] ankyrin-3 isoform 1 [Homo sapiens]	794000000	[Master Protein] ankyrin-3 isoform 1 [Homo sapiens]	145000000	[Master Protein] ankyrin-3 isoform 1 [Homo sapiens]	138000000
[Master Protein] alpha-aminoadipic semialdehyde synthase, mitochondrial [Homo sapiens]	992000000	[Master Protein] alpha-aminoadipic semialdehyde synthase, mitochondrial [Homo sapiens]	1070000000	[Master Protein] alpha-aminoadipic semialdehyde synthase, mitochondrial [Homo sapiens]	1410000000		[Master Protein] annexin A1 [Homo sapiens]	1390000000	[Master Protein] annexin A1 [Homo sapiens]	1910000000	[Master Protein] annexin A1 [Homo sapiens]	2280000000
[Master Protein] alpha-centractin [Homo sapiens]	1050000000	[Master Protein] alpha-centractin [Homo sapiens]	801000000	[Master Protein] alpha-centractin [Homo sapiens]	1080000000		[Master Protein] annexin A11 isoform 1 [Homo sapiens]	437000000	[Master Protein] annexin A11 isoform 1 [Homo sapiens]	382000000	[Master Protein] annexin A11 isoform 1 [Homo sapiens]	498000000
[Master Protein] alpha-crystallin B chain [Homo sapiens]	470000000	[Master Protein] alpha-crystallin B chain [Homo sapiens]	740000000	[Master Protein] alpha-crystallin B chain [Homo sapiens]	450000000		[Master Protein] annexin A2 isoform 2 [Homo sapiens]	5640000000	[Master Protein] annexin A2 isoform 2 [Homo sapiens]	6310000000	[Master Protein] annexin A2 isoform 2 [Homo sapiens]	6020000000
[Master Protein] alpha-enolase isoform 1 [Homo sapiens]	27100000000	[Master Protein] alpha-enolase isoform 1 [Homo sapiens]	10200000000	[Master Protein] alpha-enolase isoform 1 [Homo sapiens]	29000000000		[Master Protein] annexin A3 [Homo sapiens]	58000000	[Master Protein] annexin A3 [Homo sapiens]	142000000	[Master Protein] annexin A3 [Homo sapiens]	146000000
[Master Protein] alpha-galactosidase A precursor [Homo sapiens]	109000000	[Master Protein] alpha-galactosidase A precursor [Homo sapiens]	82400000	[Master Protein] alpha-galactosidase A precursor [Homo sapiens]	100000000		[Master Protein] annexin A4 [Homo sapiens]	5800000000	[Master Protein] annexin A4 [Homo sapiens]	6000000000	[Master Protein] annexin A4 [Homo sapiens]	7350000000
[Master Protein] alpha-globin transcription factor CP2 isoform 1 [Homo sapiens]	42000000	[Master Protein] alpha-globin transcription factor CP2 isoform 1 [Homo sapiens]	91000000	[Master Protein] alpha-globin transcription factor CP2 isoform 1 [Homo sapiens]	25000000		[Master Protein] annexin A5 [Homo sapiens]	4090000000	[Master Protein] annexin A5 [Homo sapiens]	4550000000	[Master Protein] annexin A5 [Homo sapiens]	4730000000
[Master Protein] alpha-ketoglutarate-dependent dioxygenase alkB homolog 2 isoform 1 [Homo sapiens]	13000000	[Master Protein] alpha-ketoglutarate-dependent dioxygenase alkB homolog 2 isoform 1 [Homo sapiens]	7900000	[Master Protein] alpha-ketoglutarate-dependent dioxygenase alkB homolog 2 isoform 1 [Homo sapiens]	13000000		[Master Protein] annexin A6 isoform 1 [Homo sapiens]	11500000000	[Master Protein] annexin A6 isoform 1 [Homo sapiens]	11700000000	[Master Protein] annexin A6 isoform 1 [Homo sapiens]	14300000000
[Master Protein] alpha-ketoglutarate-dependent dioxygenase alkB homolog 6 isoform 2 [Homo sapiens]	3600000	[Master Protein] alpha-ketoglutarate-dependent dioxygenase alkB homolog 6 isoform 2 [Homo sapiens]	4700000	[Master Protein] alpha-ketoglutarate-dependent dioxygenase alkB homolog 6 isoform 2 [Homo sapiens]	3300000		[Master Protein] annexin A7 isoform 2 [Homo sapiens]	908000000	[Master Protein] annexin A7 isoform 2 [Homo sapiens]	971000000	[Master Protein] annexin A7 isoform 2 [Homo sapiens]	690000000
[Master Protein] alpha-ketoglutarate-dependent dioxygenase alkB homolog 7 precursor [Homo sapiens]	76900000	[Master Protein] alpha-ketoglutarate-dependent dioxygenase alkB homolog 7 precursor [Homo sapiens]	24000000	[Master Protein] alpha-ketoglutarate-dependent dioxygenase alkB homolog 7 precursor [Homo sapiens]	11000000		[Master Protein] annexin A9 [Homo sapiens]	193000000	[Master Protein] annexin A9 [Homo sapiens]	2000000000	[Master Protein] annexin A9 [Homo sapiens]	167000000
[Master Protein] alpha-ketoglutarate-dependent dioxygenase FTO [Homo sapiens]	120000000	[Master Protein] alpha-ketoglutarate-dependent dioxygenase FTO [Homo sapiens]	110000000	[Master Protein] alpha-ketoglutarate-dependent dioxygenase FTO [Homo sapiens]	93000000		[Master Protein] anoctamin-1 [Homo sapiens]	94400000	[Master Protein] anoctamin-1 [Homo sapiens]	67000000	[Master Protein] anoctamin-1 [Homo sapiens]	42500000
[Master Protein] alpha-mannosidase 2 [Homo sapiens]	169000000	[Master Protein] alpha-mannosidase 2 [Homo sapiens]	200000000	[Master Protein] alpha-mannosidase 2 [Homo sapiens]	185000000		[Master Protein] anoctamin-10 isoform 1 [Homo sapiens]	17000000	[Master Protein] anoctamin-10 isoform 1 [Homo sapiens]	24000000	[Master Protein] anoctamin-10 isoform 1 [Homo sapiens]	31000000
[Master Protein] alpha-mannosidase 2C1 isoform 2 [Homo sapiens]	227000000	[Master Protein] alpha-mannosidase 2C1 isoform 2 [Homo sapiens]	462000000	[Master Protein] alpha-mannosidase 2C1 isoform 2 [Homo sapiens]	303000000		[Master Protein] anoctamin-6 isoform d [Homo sapiens]	46000000	[Master Protein] anoctamin-6 isoform d [Homo sapiens]	25100000	[Master Protein] anoctamin-6 isoform d [Homo sapiens]	54700000
[Master Protein] alpha-methylacyl-CoA racemase isoform 3 [Homo sapiens]	545000000	[Master Protein] alpha-methylacyl-CoA racemase isoform 3 [Homo sapiens]	599000000	[Master Protein] alpha-methylacyl-CoA racemase isoform 3 [Homo sapiens]	796000000		[Master Protein] antigen peptide transporter 1 [Homo sapiens]	249000000	[Master Protein] antigen peptide transporter 1 [Homo sapiens]	254000000	[Master Protein] antigen peptide transporter 1 [Homo sapiens]	357000000
[Master Protein] alpha-N-acetylgalactosaminidase precursor [Homo sapiens]	540000000	[Master Protein] alpha-N-acetylgalactosaminidase precursor [Homo sapiens]	624000000	[Master Protein] alpha-N-acetylgalactosaminidase precursor [Homo sapiens]	770000000		[Master Protein] antigen peptide transporter 2 isoform 1 [Homo sapiens]	85000000	[Master Protein] antigen peptide transporter 2 isoform 1 [Homo sapiens]	85000000	[Master Protein] antigen peptide transporter 2 isoform 1 [Homo sapiens]	92900000
[Master Protein] alpha-N-acetylglucosaminidase precursor [Homo sapiens]	238000000	[Master Protein] alpha-N-acetylglucosaminidase precursor [Homo sapiens]	238000000	[Master Protein] alpha-N-acetylglucosaminidase precursor [Homo sapiens]	224000000		[Master Protein] antithrombin-III precursor [Homo sapiens]	1140000000	[Master Protein] antithrombin-III precursor [Homo sapiens]	1850000000	[Master Protein] antithrombin-III precursor [Homo sapiens]	1920000000
[Master Protein] alpha-parvin [Homo sapiens]	851000000	[Master Protein] alpha-parvin [Homo sapiens]	650000000	[Master Protein] alpha-parvin [Homo sapiens]	600000000		[Master Protein] AP-1 complex subunit beta-1 isoform b [Homo sapiens]	850000000	[Master Protein] AP-1 complex subunit beta-1 isoform b [Homo sapiens]	955000000	[Master Protein] AP-1 complex subunit beta-1 isoform b [Homo sapiens]	914000000
[Master Protein] alpha-soluble NSF attachment protein [Homo sapiens]	1410000000	[Master Protein] alpha-soluble NSF attachment protein [Homo sapiens]	1160000000	[Master Protein] alpha-soluble NSF attachment protein [Homo sapiens]	1620000000		[Master Protein] AP-1 complex subunit gamma-1 isoform a [Homo sapiens]	343000000	[Master Protein] AP-1 complex subunit gamma-1 isoform a [Homo sapiens]	407000000	[Master Protein] AP-1 complex subunit gamma-1 isoform a [Homo sapiens]	681000000
[Master Protein] alpha-taxilin [Homo sapiens]	153000000	[Master Protein] alpha-taxilin [Homo sapiens]	191000000	[Master Protein] alpha-taxilin [Homo sapiens]	225000000		[Master Protein] AP-1 complex subunit gamma-like 2 [Homo sapiens]	24000000	[Master Protein] AP-1 complex subunit gamma-like 2 [Homo sapiens]	12500000	[Master Protein] AP-1 complex subunit gamma-like 2 [Homo sapiens]	77000000
[Master Protein] alpha-tocopherol transfer protein [Homo sapiens]	467000000	[Master Protein] alpha-tocopherol transfer protein [Homo sapiens]	756000000	[Master Protein] alpha-tocopherol transfer protein [Homo sapiens]	918000000		[Master Protein] AP-1 complex subunit mu-1 isoform 1 [Homo sapiens]	175000000	[Master Protein] AP-1 complex subunit mu-1 isoform 1 [Homo sapiens]	346000000	[Master Protein] AP-1 complex subunit mu-1 isoform 1 [Homo sapiens]	415000000
[Master Protein] alpha-tocopherol transfer protein-like isoform 1 [Homo sapiens]	26000000	[Master Protein] alpha-tocopherol transfer protein-like isoform 1 [Homo sapiens]	11000000	[Master Protein] alpha-tocopherol transfer protein-like isoform 1 [Homo sapiens]	36000000		[Master Protein] AP-1 complex subunit sigma-1A [Homo sapiens]	220000000	[Master Protein] AP-1 complex subunit sigma-1A [Homo sapiens]	130000000	[Master Protein] AP-1 complex subunit sigma-1A [Homo sapiens]	160000000
[Master Protein] ALS2 C-terminal-like protein isoform 1 [Homo sapiens]	63000000	[Master Protein] ALS2 C-terminal-like protein isoform 1 [Homo sapiens]	17200000	[Master Protein] ALS2 C-terminal-like protein isoform 1 [Homo sapiens]	1600000		[Master Protein] AP-2 complex subunit alpha-1 isoform 1 [Homo sapiens]	836000000	[Master Protein] AP-2 complex subunit alpha-1 isoform 1 [Homo sapiens]	718000000	[Master Protein] AP-2 complex subunit alpha-1 isoform 1 [Homo sapiens]	1160000000
[Master Protein] alsin isoform 1 [Homo sapiens]	41400000	[Master Protein] alsin isoform 1 [Homo sapiens]	3500000	[Master Protein] alsin isoform 1 [Homo sapiens]	45000000		[Master Protein] AP-2 complex subunit alpha-2 isoform 1 [Homo sapiens]	39000000	[Master Protein] AP-2 complex subunit alpha-2 isoform 1 [Homo sapiens]	42000000	[Master Protein] AP-2 complex subunit alpha-2 isoform 1 [Homo sapiens]	52000000
[Master Protein] amidophosphoribosyltransferase proprotein [Homo sapiens]	198000000	[Master Protein] amidophosphoribosyltransferase proprotein [Homo sapiens]	103000000	[Master Protein] amidophosphoribosyltransferase proprotein [Homo sapiens]	248000000		[Master Protein] AP-2 complex subunit alpha-2 isoform 2 [Homo sapiens]	57000000	[Master Protein] AP-2 complex subunit alpha-2 isoform 2 [Homo sapiens]	25700000	[Master Protein] AP-2 complex subunit alpha-2 isoform 2 [Homo sapiens]	20000000
[Master Protein] amine oxidase [flavin-containing] A isoform 1 [Homo sapiens]	3730000000	[Master Protein] amine oxidase [flavin-containing] A isoform 1 [Homo sapiens]	3950000000	[Master Protein] amine oxidase [flavin-containing] A isoform 1 [Homo sapiens]	4680000000		[Master Protein] AP-2 complex subunit beta isoform a [Homo sapiens]	651000000	[Master Protein] AP-2 complex subunit beta isoform a [Homo sapiens]	842000000	[Master Protein] AP-2 complex subunit beta isoform a [Homo sapiens]	986000000
[Master Protein] amine oxidase [flavin-containing] B [Homo sapiens]	5960000000	[Master Protein] amine oxidase [flavin-containing] B [Homo sapiens]	4890000000	[Master Protein] amine oxidase [flavin-containing] B [Homo sapiens]	5420000000		[Master Protein] AP-2 complex subunit mu isoform a [Homo sapiens]	753000000	[Master Protein] AP-2 complex subunit mu isoform a [Homo sapiens]	856000000	[Master Protein] AP-2 complex subunit mu isoform a [Homo sapiens]	876000000
[Master Protein] aminoacyl tRNA synthase complex-interacting multifunctional protein 1 isoform b precursor [Homo sapiens]	1080000000	[Master Protein] aminoacyl tRNA synthase complex-interacting multifunctional protein 1 isoform b precursor [Homo sapiens]	1190000000	[Master Protein] aminoacyl tRNA synthase complex-interacting multifunctional protein 1 isoform b precursor [Homo sapiens]	1470000000		[Master Protein] AP-2 complex subunit sigma isoform AP17 [Homo sapiens]	536000000	[Master Protein] AP-2 complex subunit sigma isoform AP17 [Homo sapiens]	671000000	[Master Protein] AP-2 complex subunit sigma isoform AP17 [Homo sapiens]	661000000
[Master Protein] aminoacyl tRNA synthase complex-interacting multifunctional protein 2 [Homo sapiens]	550000000	[Master Protein] aminoacyl tRNA synthase complex-interacting multifunctional protein 2 [Homo sapiens]	340000000	[Master Protein] aminoacyl tRNA synthase complex-interacting multifunctional protein 2 [Homo sapiens]	613000000		[Master Protein] AP-3 complex subunit beta-1 isoform 1 [Homo sapiens]	216000000	[Master Protein] AP-3 complex subunit beta-1 isoform 1 [Homo sapiens]	175000000	[Master Protein] AP-3 complex subunit beta-1 isoform 1 [Homo sapiens]	196000000
[Master Protein] aminoacylase-1 isoform a [Homo sapiens]	5480000000	[Master Protein] aminoacylase-1 isoform a [Homo sapiens]	5100000000	[Master Protein] aminoacylase-1 isoform a [Homo sapiens]	6510000000		[Master Protein] AP-3 complex subunit delta-1 isoform 3 [Homo sapiens]	157000000	[Master Protein] AP-3 complex subunit delta-1 isoform 3 [Homo sapiens]	194000000	[Master Protein] AP-3 complex subunit delta-1 isoform 3 [Homo sapiens]	204000000
[Master Protein] aminomethyltransferase, mitochondrial isoform 1 precursor [Homo sapiens]	933000000	[Master Protein] aminomethyltransferase, mitochondrial isoform 1 precursor [Homo sapiens]	883000000	[Master Protein] aminomethyltransferase, mitochondrial isoform 1 precursor [Homo sapiens]	1230000000		[Master Protein] AP-3 complex subunit mu-1 [Homo sapiens]	194000000	[Master Protein] AP-3 complex subunit mu-1 [Homo sapiens]	122000000	[Master Protein] AP-3 complex subunit mu-1 [Homo sapiens]	132000000
[Master Protein] aminopeptidase B [Homo sapiens]	2030000000	[Master Protein] aminopeptidase B [Homo sapiens]	1700000000	[Master Protein] aminopeptidase B [Homo sapiens]	2070000000		[Master Protein] AP-3 complex subunit sigma-1 [Homo sapiens]	79000000	[Master Protein] AP-3 complex subunit sigma-1 [Homo sapiens]	59000000	[Master Protein] AP-3 complex subunit sigma-1 [Homo sapiens]	66000000
[Master Protein] aminopeptidase N precursor [Homo sapiens]	2520000000	[Master Protein] aminopeptidase N precursor [Homo sapiens]	2800000000	[Master Protein] aminopeptidase N precursor [Homo sapiens]	2910000000		[Master Protein] APOBEC1 complementation factor isoform 2 [Homo sapiens]	1310000000	[Master Protein] APOBEC1 complementation factor isoform 2 [Homo sapiens]	1500000000	[Master Protein] APOBEC1 complementation factor isoform 2 [Homo sapiens]	1280000000
[Master Protein] amino-terminal enhancer of split isoform a [Homo sapiens]	5700000	[Master Protein] amino-terminal enhancer of split isoform a [Homo sapiens]	0	[Master Protein] amino-terminal enhancer of split isoform a [Homo sapiens]	26000000		[Master Protein] apolipoprotein A-I preproprotein [Homo sapiens]	8340000000	[Master Protein] apolipoprotein A-I preproprotein [Homo sapiens]	9880000000	[Master Protein] apolipoprotein A-I preproprotein [Homo sapiens]	10300000000
[Master Protein] AMP deaminase 2 isoform 1 [Homo sapiens]	566000000	[Master Protein] AMP deaminase 2 isoform 1 [Homo sapiens]	468000000	[Master Protein] AMP deaminase 2 isoform 1 [Homo sapiens]	459000000		[Master Protein] apolipoprotein A-II preproprotein [Homo sapiens]	1380000000	[Master Protein] apolipoprotein A-II preproprotein [Homo sapiens]	1910000000	[Master Protein] apolipoprotein A-II preproprotein [Homo sapiens]	2290000000
[Master Protein] AMP deaminase 3 isoform 1A [Homo sapiens]	25000000	[Master Protein] AMP deaminase 3 isoform 1A [Homo sapiens]	14700000	[Master Protein] AMP deaminase 3 isoform 1A [Homo sapiens]	37900000		[Master Protein] apolipoprotein A-IV precursor [Homo sapiens]	248000000	[Master Protein] apolipoprotein A-IV precursor [Homo sapiens]	235000000	[Master Protein] apolipoprotein A-IV precursor [Homo sapiens]	327000000
[Master Protein] amyloid beta A4 precursor protein-binding family B member 1-interacting protein [Homo sapiens]	199000000	[Master Protein] amyloid beta A4 precursor protein-binding family B member 1-interacting protein [Homo sapiens]	246000000	[Master Protein] amyloid beta A4 precursor protein-binding family B member 1-interacting protein [Homo sapiens]	247000000		[Master Protein] apolipoprotein B receptor [Homo sapiens]	2100000	[Master Protein] apolipoprotein B receptor [Homo sapiens]	6200000	[Master Protein] apolipoprotein B receptor [Homo sapiens]	140000000
[Master Protein] amyloid beta A4 precursor protein-binding family B member 2 isoform a [Homo sapiens]	10000000	[Master Protein] amyloid beta A4 precursor protein-binding family B member 2 isoform a [Homo sapiens]	12000000	[Master Protein] amyloid beta A4 precursor protein-binding family B member 2 isoform a [Homo sapiens]	38800000		[Master Protein] apolipoprotein B-100 precursor [Homo sapiens]	1650000000	[Master Protein] apolipoprotein B-100 precursor [Homo sapiens]	1940000000	[Master Protein] apolipoprotein B-100 precursor [Homo sapiens]	2060000000
[Master Protein] amyloid beta A4 protein isoform a precursor [Homo sapiens]	161000000	[Master Protein] amyloid beta A4 protein isoform a precursor [Homo sapiens]	154000000	[Master Protein] amyloid beta A4 protein isoform a precursor [Homo sapiens]	119000000		[Master Protein] apolipoprotein C-I precursor [Homo sapiens]	960000000	[Master Protein] apolipoprotein C-I precursor [Homo sapiens]	1380000000	[Master Protein] apolipoprotein C-I precursor [Homo sapiens]	1070000000
[Master Protein] amyloid-like protein 2 isoform 1 precursor [Homo sapiens]	21000000	[Master Protein] amyloid-like protein 2 isoform 1 precursor [Homo sapiens]	28000000	[Master Protein] amyloid-like protein 2 isoform 1 precursor [Homo sapiens]	30000000		[Master Protein] apolipoprotein C-II precursor [Homo sapiens]	730000000	[Master Protein] apolipoprotein C-II precursor [Homo sapiens]	720000000	[Master Protein] apolipoprotein C-II precursor [Homo sapiens]	740000000
[Master Protein] AN1-type zinc finger protein 1 isoform a [Homo sapiens]	8300000	[Master Protein] AN1-type zinc finger protein 1 isoform a [Homo sapiens]	39700000	[Master Protein] AN1-type zinc finger protein 1 isoform a [Homo sapiens]	5900000		[Master Protein] apolipoprotein C-III precursor [Homo sapiens]	3750000000	[Master Protein] apolipoprotein C-III precursor [Homo sapiens]	3680000000	[Master Protein] apolipoprotein C-III precursor [Homo sapiens]	4630000000
[Master Protein] anamorsin [Homo sapiens]	80800000	[Master Protein] anamorsin [Homo sapiens]	137000000	[Master Protein] anamorsin [Homo sapiens]	121000000		[Master Protein] apolipoprotein D precursor [Homo sapiens]	500000000	[Master Protein] apolipoprotein D precursor [Homo sapiens]	740000000	[Master Protein] apolipoprotein D precursor [Homo sapiens]	508000000
[Master Protein] anaphase-promoting complex subunit 1 [Homo sapiens]	25000000	[Master Protein] anaphase-promoting complex subunit 1 [Homo sapiens]	30600000	[Master Protein] anaphase-promoting complex subunit 1 [Homo sapiens]	27700000		[Master Protein] apolipoprotein E precursor [Homo sapiens]	2460000000	[Master Protein] apolipoprotein E precursor [Homo sapiens]	2760000000	[Master Protein] apolipoprotein E precursor [Homo sapiens]	3520000000
[Master Protein] anaphase-promoting complex subunit 11 isoform 2 [Homo sapiens]	3300000	[Master Protein] anaphase-promoting complex subunit 11 isoform 2 [Homo sapiens]	3600000	[Master Protein] anaphase-promoting complex subunit 11 isoform 2 [Homo sapiens]	2000000		[Master Protein] apolipoprotein L2 [Homo sapiens]	271000000	[Master Protein] apolipoprotein L2 [Homo sapiens]	231000000	[Master Protein] apolipoprotein L2 [Homo sapiens]	183000000
[Master Protein] anaphase-promoting complex subunit 2 [Homo sapiens]	46000000	[Master Protein] anaphase-promoting complex subunit 2 [Homo sapiens]	52000000	[Master Protein] anaphase-promoting complex subunit 2 [Homo sapiens]	49400000		[Master Protein] apolipoprotein M isoform 1 [Homo sapiens]	32000000	[Master Protein] apolipoprotein M isoform 1 [Homo sapiens]	139000000	[Master Protein] apolipoprotein M isoform 1 [Homo sapiens]	118000000
[Master Protein] anaphase-promoting complex subunit 4 [Homo sapiens]	39600000	[Master Protein] anaphase-promoting complex subunit 4 [Homo sapiens]	20000000	[Master Protein] anaphase-promoting complex subunit 4 [Homo sapiens]	17000000		[Master Protein] apolipoprotein O precursor [Homo sapiens]	317000000	[Master Protein] apolipoprotein O precursor [Homo sapiens]	296000000	[Master Protein] apolipoprotein O precursor [Homo sapiens]	395000000
[Master Protein] anaphase-promoting complex subunit 5 isoform a [Homo sapiens]	42500000	[Master Protein] anaphase-promoting complex subunit 5 isoform a [Homo sapiens]	43000000	[Master Protein] anaphase-promoting complex subunit 5 isoform a [Homo sapiens]	30000000		[Master Protein] apolipoprotein O-like precursor [Homo sapiens]	415000000	[Master Protein] apolipoprotein O-like precursor [Homo sapiens]	483000000	[Master Protein] apolipoprotein O-like precursor [Homo sapiens]	637000000
[Master Protein] ancient ubiquitous protein 1 [Homo sapiens]	430000000	[Master Protein] ancient ubiquitous protein 1 [Homo sapiens]	265000000	[Master Protein] ancient ubiquitous protein 1 [Homo sapiens]	120000000		[Master Protein] apolipoprotein(a) precursor [Homo sapiens]	37000000	[Master Protein] apolipoprotein(a) precursor [Homo sapiens]	25500000	[Master Protein] apolipoprotein(a) precursor [Homo sapiens]	71000000
[Master Protein] androgen-induced gene 1 protein [Homo sapiens]	230000000	[Master Protein] androgen-induced gene 1 protein [Homo sapiens]	180000000	[Master Protein] androgen-induced gene 1 protein [Homo sapiens]	273000000		[Master Protein] apoptosis regulator BAX isoform beta [Homo sapiens]	376000000	[Master Protein] apoptosis regulator BAX isoform beta [Homo sapiens]	364000000	[Master Protein] apoptosis regulator BAX isoform beta [Homo sapiens]	324000000
[Master Protein] angio-associated migratory cell protein [Homo sapiens]	94000000	[Master Protein] angio-associated migratory cell protein [Homo sapiens]	117000000	[Master Protein] angio-associated migratory cell protein [Homo sapiens]	119000000		[Master Protein] apoptosis-associated speck-like protein containing a CARD isoform a [Homo sapiens]	172000000	[Master Protein] apoptosis-associated speck-like protein containing a CARD isoform a [Homo sapiens]	170000000	[Master Protein] apoptosis-associated speck-like protein containing a CARD isoform a [Homo sapiens]	245000000
[Master Protein] angiogenin precursor [Homo sapiens]	110000000	[Master Protein] angiogenin precursor [Homo sapiens]	449000000	[Master Protein] angiogenin precursor [Homo sapiens]	523000000		[Master Protein] apoptosis-inducing factor 1, mitochondrial isoform 1 precursor [Homo sapiens]	6580000000	[Master Protein] apoptosis-inducing factor 1, mitochondrial isoform 1 precursor [Homo sapiens]	7140000000	[Master Protein] apoptosis-inducing factor 1, mitochondrial isoform 1 precursor [Homo sapiens]	8800000000
[Master Protein] angiopoietin-related protein 2 precursor [Homo sapiens]	27000000	[Master Protein] angiopoietin-related protein 2 precursor [Homo sapiens]	11000000	[Master Protein] angiopoietin-related protein 2 precursor [Homo sapiens]	37000000		[Master Protein] apoptotic chromatin condensation inducer in the nucleus isoform 1 [Homo sapiens]	189000000	[Master Protein] apoptotic chromatin condensation inducer in the nucleus isoform 1 [Homo sapiens]	294000000	[Master Protein] apoptotic chromatin condensation inducer in the nucleus isoform 1 [Homo sapiens]	283000000
[Master Protein] angiopoietin-related protein 3 preproprotein [Homo sapiens]	43000000	[Master Protein] angiopoietin-related protein 3 preproprotein [Homo sapiens]	172000000	[Master Protein] angiopoietin-related protein 3 preproprotein [Homo sapiens]	30300000		[Master Protein] apoptotic protease-activating factor 1 isoform c [Homo sapiens]	14600000	[Master Protein] apoptotic protease-activating factor 1 isoform c [Homo sapiens]	10200000	[Master Protein] apoptotic protease-activating factor 1 isoform c [Homo sapiens]	15700000
[Master Protein] angiopoietin-related protein 6 precursor [Homo sapiens]	180000000	[Master Protein] angiopoietin-related protein 6 precursor [Homo sapiens]	157000000	[Master Protein] angiopoietin-related protein 6 precursor [Homo sapiens]	121000000		[Master Protein] aquaporin-1 isoform 1 [Homo sapiens]	60000000	[Master Protein] aquaporin-1 isoform 1 [Homo sapiens]	89000000	[Master Protein] aquaporin-1 isoform 1 [Homo sapiens]	101000000
[Master Protein] angiotensinogen preproprotein [Homo sapiens]	2030000000	[Master Protein] angiotensinogen preproprotein [Homo sapiens]	1740000000	[Master Protein] angiotensinogen preproprotein [Homo sapiens]	2270000000		[Master Protein] arachidonate 12-lipoxygenase, 12R-type [Homo sapiens]	2300000	[Master Protein] arachidonate 12-lipoxygenase, 12R-type [Homo sapiens]	11800000	[Master Protein] arachidonate 12-lipoxygenase, 12R-type [Homo sapiens]	21000000
[Master Protein] anion exchange protein 2 isoform 1 [Homo sapiens]	16600000	[Master Protein] anion exchange protein 2 isoform 1 [Homo sapiens]	830000	[Master Protein] anion exchange protein 2 isoform 1 [Homo sapiens]	30000000		[Master Protein] arachidonate 5-lipoxygenase isoform 1 [Homo sapiens]	1300000	[Master Protein] arachidonate 5-lipoxygenase isoform 1 [Homo sapiens]	1600000	[Master Protein] arachidonate 5-lipoxygenase isoform 1 [Homo sapiens]	810000
[Master Protein] ANKHD1-EIF4EBP3 protein [Homo sapiens]	83200000	[Master Protein] ANKHD1-EIF4EBP3 protein [Homo sapiens]	36000000	[Master Protein] ANKHD1-EIF4EBP3 protein [Homo sapiens]	73200000		[Master Protein] ARF GTPase-activating protein GIT2 isoform 1 [Homo sapiens]	15000000	[Master Protein] ARF GTPase-activating protein GIT2 isoform 1 [Homo sapiens]	63000000	[Master Protein] ARF GTPase-activating protein GIT2 isoform 1 [Homo sapiens]	17000000
[Master Protein] ankycorbin isoform d [Homo sapiens]	491000000	[Master Protein] ankycorbin isoform d [Homo sapiens]	491000000	[Master Protein] ankycorbin isoform d [Homo sapiens]	474000000		[Master Protein] arfaptin-1 isoform 1 [Homo sapiens]	211000000	[Master Protein] arfaptin-1 isoform 1 [Homo sapiens]	4400000	[Master Protein] arfaptin-1 isoform 1 [Homo sapiens]	274000000
[Master Protein] ankyrin repeat and FYVE domain-containing protein 1 isoform 3 [Homo sapiens]	452000000	[Master Protein] ankyrin repeat and FYVE domain-containing protein 1 isoform 3 [Homo sapiens]	537000000	[Master Protein] ankyrin repeat and FYVE domain-containing protein 1 isoform 3 [Homo sapiens]	338000000		[Master Protein] arfaptin-2 isoform 1 [Homo sapiens]	6600000	[Master Protein] arfaptin-2 isoform 1 [Homo sapiens]	17000000	[Master Protein] arfaptin-2 isoform 1 [Homo sapiens]	6200000
[Master Protein] ankyrin repeat and LEM domain-containing protein 2 [Homo sapiens]	33000000	[Master Protein] ankyrin repeat and LEM domain-containing protein 2 [Homo sapiens]	6700000	[Master Protein] ankyrin repeat and LEM domain-containing protein 2 [Homo sapiens]	33700000		[Master Protein] arf-GAP domain and FG repeat-containing protein 1 isoform 1 [Homo sapiens]	69400000	[Master Protein] arf-GAP domain and FG repeat-containing protein 1 isoform 1 [Homo sapiens]	90000000	[Master Protein] arf-GAP domain and FG repeat-containing protein 1 isoform 1 [Homo sapiens]	146000000
[Master Protein] ankyrin repeat and MYND domain-containing protein 2 [Homo sapiens]	110000000	[Master Protein] ankyrin repeat and MYND domain-containing protein 2 [Homo sapiens]	66000000	[Master Protein] ankyrin repeat and MYND domain-containing protein 2 [Homo sapiens]	109000000		[Master Protein] arf-GAP domain and FG repeat-containing protein 2 [Homo sapiens]	959000000	[Master Protein] arf-GAP domain and FG repeat-containing protein 2 [Homo sapiens]	560000000	[Master Protein] arf-GAP domain and FG repeat-containing protein 2 [Homo sapiens]	890000000
[Master Protein] ankyrin repeat and SAM domain-containing protein 1A [Homo sapiens]	50700000	[Master Protein] ankyrin repeat and SAM domain-containing protein 1A [Homo sapiens]	52000000	[Master Protein] ankyrin repeat and SAM domain-containing protein 1A [Homo sapiens]	111000000		[Master Protein] arf-GAP with coiled-coil, ANK repeat and PH domain-containing protein 2 [Homo sapiens]	34900000	[Master Protein] arf-GAP with coiled-coil, ANK repeat and PH domain-containing protein 2 [Homo sapiens]	15400000	[Master Protein] arf-GAP with coiled-coil, ANK repeat and PH domain-containing protein 2 [Homo sapiens]	14000000
[Master Protein] ankyrin repeat and SOCS box protein 9 isoform 1 [Homo sapiens]	166000000	[Master Protein] ankyrin repeat and SOCS box protein 9 isoform 1 [Homo sapiens]	113000000	[Master Protein] ankyrin repeat and SOCS box protein 9 isoform 1 [Homo sapiens]	162000000		[Master Protein] arf-GAP with GTPase, ANK repeat and PH domain-containing protein 3 isoform a [Homo sapiens]	22500000	[Master Protein] arf-GAP with GTPase, ANK repeat and PH domain-containing protein 3 isoform a [Homo sapiens]	7900000	[Master Protein] arf-GAP with GTPase, ANK repeat and PH domain-containing protein 3 isoform a [Homo sapiens]	36000000
[Master Protein] ankyrin repeat and zinc finger domain-containing protein 1 [Homo sapiens]	27200000	[Master Protein] ankyrin repeat and zinc finger domain-containing protein 1 [Homo sapiens]	15000000	[Master Protein] ankyrin repeat and zinc finger domain-containing protein 1 [Homo sapiens]	25900000		[Master Protein] arf-GAP with Rho-GAP domain, ANK repeat and PH domain-containing protein 1 isoform c [Homo sapiens]	11400000	[Master Protein] arf-GAP with Rho-GAP domain, ANK repeat and PH domain-containing protein 1 isoform c [Homo sapiens]	10500000	[Master Protein] arf-GAP with Rho-GAP domain, ANK repeat and PH domain-containing protein 1 isoform c [Homo sapiens]	3100000
[Master Protein] ankyrin repeat domain-containing protein 13A [Homo sapiens]	79600000	[Master Protein] ankyrin repeat domain-containing protein 13A [Homo sapiens]	60800000	[Master Protein] ankyrin repeat domain-containing protein 13A [Homo sapiens]	82300000		[Master Protein] arginase-1 isoform 2 [Homo sapiens]	24700000000	[Master Protein] arginase-1 isoform 2 [Homo sapiens]	28500000000	[Master Protein] arginase-1 isoform 2 [Homo sapiens]	29000000000
[Master Protein] ankyrin repeat domain-containing protein 16 isoform a [Homo sapiens]	2100000	[Master Protein] ankyrin repeat domain-containing protein 16 isoform a [Homo sapiens]	2200000	[Master Protein] ankyrin repeat domain-containing protein 16 isoform a [Homo sapiens]	10200000		[Master Protein] arginine--tRNA ligase, cytoplasmic [Homo sapiens]	752000000	[Master Protein] arginine--tRNA ligase, cytoplasmic [Homo sapiens]	895000000	[Master Protein] arginine--tRNA ligase, cytoplasmic [Homo sapiens]	1020000000
[Master Protein] ankyrin repeat domain-containing protein SOWAHC [Homo sapiens]	118000000	[Master Protein] ankyrin repeat domain-containing protein SOWAHC [Homo sapiens]	105000000	[Master Protein] ankyrin repeat domain-containing protein SOWAHC [Homo sapiens]	152000000		[Master Protein] argininosuccinate lyase isoform 1 [Homo sapiens]	10300000000	[Master Protein] argininosuccinate lyase isoform 1 [Homo sapiens]	12200000000	[Master Protein] argininosuccinate lyase isoform 1 [Homo sapiens]	12100000000
[Master Protein] ankyrin-1 isoform 9 [Homo sapiens]	143000000	[Master Protein] ankyrin-1 isoform 9 [Homo sapiens]	67100000	[Master Protein] ankyrin-1 isoform 9 [Homo sapiens]	123000000		[Master Protein] argininosuccinate synthase [Homo sapiens]	49100000000	[Master Protein] argininosuccinate synthase [Homo sapiens]	65200000000	[Master Protein] argininosuccinate synthase [Homo sapiens]	73300000000
[Master Protein] ankyrin-2 isoform 1 [Homo sapiens]	21500000	[Master Protein] ankyrin-2 isoform 1 [Homo sapiens]	5700000	[Master Protein] ankyrin-2 isoform 1 [Homo sapiens]	31000000		[Master Protein] arginyl-tRNA--protein transferase 1 isoform 2 [Homo sapiens]	42000000	[Master Protein] arginyl-tRNA--protein transferase 1 isoform 2 [Homo sapiens]	84000000	[Master Protein] arginyl-tRNA--protein transferase 1 isoform 2 [Homo sapiens]	123000000
[Master Protein] annexin A1 [Homo sapiens]	5140000000	[Master Protein] annexin A1 [Homo sapiens]	4330000000	[Master Protein] annexin A1 [Homo sapiens]	6610000000		[Master Protein] armadillo repeat protein deleted in velo-cardio-facial syndrome [Homo sapiens]	52000000	[Master Protein] armadillo repeat protein deleted in velo-cardio-facial syndrome [Homo sapiens]	101000000	[Master Protein] armadillo repeat protein deleted in velo-cardio-facial syndrome [Homo sapiens]	69000000
[Master Protein] annexin A11 isoform 1 [Homo sapiens]	2000000000	[Master Protein] annexin A11 isoform 1 [Homo sapiens]	2080000000	[Master Protein] annexin A11 isoform 1 [Homo sapiens]	1920000000		[Master Protein] armadillo repeat-containing protein 1 [Homo sapiens]	153000000	[Master Protein] armadillo repeat-containing protein 1 [Homo sapiens]	55000000	[Master Protein] armadillo repeat-containing protein 1 [Homo sapiens]	205000000
[Master Protein] annexin A13 isoform b [Homo sapiens]	217000000	[Master Protein] annexin A13 isoform b [Homo sapiens]	178000000	[Master Protein] annexin A13 isoform b [Homo sapiens]	162000000		[Master Protein] armadillo repeat-containing protein 10 isoform a [Homo sapiens]	58100000	[Master Protein] armadillo repeat-containing protein 10 isoform a [Homo sapiens]	95000000	[Master Protein] armadillo repeat-containing protein 10 isoform a [Homo sapiens]	191000000
[Master Protein] annexin A2 isoform 2 [Homo sapiens]	30500000000	[Master Protein] annexin A2 isoform 2 [Homo sapiens]	31300000000	[Master Protein] annexin A2 isoform 2 [Homo sapiens]	39900000000		[Master Protein] armadillo repeat-containing X-linked protein 3 [Homo sapiens]	84000000	[Master Protein] armadillo repeat-containing X-linked protein 3 [Homo sapiens]	56000000	[Master Protein] armadillo repeat-containing X-linked protein 3 [Homo sapiens]	112000000
[Master Protein] annexin A3 [Homo sapiens]	395000000	[Master Protein] annexin A3 [Homo sapiens]	399000000	[Master Protein] annexin A3 [Homo sapiens]	515000000		[Master Protein] aromatic-L-amino-acid decarboxylase isoform 1 [Homo sapiens]	160000000	[Master Protein] aromatic-L-amino-acid decarboxylase isoform 1 [Homo sapiens]	214000000	[Master Protein] aromatic-L-amino-acid decarboxylase isoform 1 [Homo sapiens]	242000000
[Master Protein] annexin A4 [Homo sapiens]	14500000000	[Master Protein] annexin A4 [Homo sapiens]	14600000000	[Master Protein] annexin A4 [Homo sapiens]	14700000000		[Master Protein] arsenite methyltransferase [Homo sapiens]	210000000	[Master Protein] arsenite methyltransferase [Homo sapiens]	163000000	[Master Protein] arsenite methyltransferase [Homo sapiens]	194000000
[Master Protein] annexin A5 [Homo sapiens]	11800000000	[Master Protein] annexin A5 [Homo sapiens]	15300000000	[Master Protein] annexin A5 [Homo sapiens]	15300000000		[Master Protein] arylacetamide deacetylase [Homo sapiens]	2250000000	[Master Protein] arylacetamide deacetylase [Homo sapiens]	3310000000	[Master Protein] arylacetamide deacetylase [Homo sapiens]	2890000000
[Master Protein] annexin A6 isoform 1 [Homo sapiens]	16600000000	[Master Protein] annexin A6 isoform 1 [Homo sapiens]	15100000000	[Master Protein] annexin A6 isoform 1 [Homo sapiens]	17000000000		[Master Protein] arylamine N-acetyltransferase 1 isoform b [Homo sapiens]	28500000	[Master Protein] arylamine N-acetyltransferase 1 isoform b [Homo sapiens]	51000000	[Master Protein] arylamine N-acetyltransferase 1 isoform b [Homo sapiens]	38400000
[Master Protein] annexin A7 isoform 2 [Homo sapiens]	3040000000	[Master Protein] annexin A7 isoform 2 [Homo sapiens]	2400000000	[Master Protein] annexin A7 isoform 2 [Homo sapiens]	2510000000		[Master Protein] arylamine N-acetyltransferase 2 [Homo sapiens]	71000000	[Master Protein] arylamine N-acetyltransferase 2 [Homo sapiens]	99000000	[Master Protein] arylamine N-acetyltransferase 2 [Homo sapiens]	121000000
[Master Protein] annexin A9 [Homo sapiens]	214000000	[Master Protein] annexin A9 [Homo sapiens]	152000000	[Master Protein] annexin A9 [Homo sapiens]	105000000		[Master Protein] arylsulfatase A isoform a precursor [Homo sapiens]	56000000	[Master Protein] arylsulfatase A isoform a precursor [Homo sapiens]	35000000	[Master Protein] arylsulfatase A isoform a precursor [Homo sapiens]	114000000
[Master Protein] anoctamin-1 [Homo sapiens]	114000000	[Master Protein] anoctamin-1 [Homo sapiens]	120000000	[Master Protein] anoctamin-1 [Homo sapiens]	128000000		[Master Protein] arylsulfatase B isoform 1 precursor [Homo sapiens]	164000000	[Master Protein] arylsulfatase B isoform 1 precursor [Homo sapiens]	216000000	[Master Protein] arylsulfatase B isoform 1 precursor [Homo sapiens]	129000000
[Master Protein] anoctamin-10 isoform 1 [Homo sapiens]	95000000	[Master Protein] anoctamin-10 isoform 1 [Homo sapiens]	61000000	[Master Protein] anoctamin-10 isoform 1 [Homo sapiens]	110000000		[Master Protein] arylsulfatase D precursor [Homo sapiens]	87000000	[Master Protein] arylsulfatase D precursor [Homo sapiens]	110000000	[Master Protein] arylsulfatase D precursor [Homo sapiens]	51000000
[Master Protein] anoctamin-6 isoform d [Homo sapiens]	273000000	[Master Protein] anoctamin-6 isoform d [Homo sapiens]	412000000	[Master Protein] anoctamin-6 isoform d [Homo sapiens]	297000000		[Master Protein] arylsulfatase E precursor [Homo sapiens]	938000000	[Master Protein] arylsulfatase E precursor [Homo sapiens]	922000000	[Master Protein] arylsulfatase E precursor [Homo sapiens]	758000000
[Master Protein] anthrax toxin receptor 1 isoform 1 precursor [Homo sapiens]	25000000	[Master Protein] anthrax toxin receptor 1 isoform 1 precursor [Homo sapiens]	10000000	[Master Protein] anthrax toxin receptor 1 isoform 1 precursor [Homo sapiens]	15000000		[Master Protein] asialoglycoprotein receptor 1 isoform a [Homo sapiens]	1490000000	[Master Protein] asialoglycoprotein receptor 1 isoform a [Homo sapiens]	1520000000	[Master Protein] asialoglycoprotein receptor 1 isoform a [Homo sapiens]	1780000000
[Master Protein] anthrax toxin receptor 2 isoform 2 precursor [Homo sapiens]	14000000	[Master Protein] anthrax toxin receptor 2 isoform 2 precursor [Homo sapiens]	18000000	[Master Protein] anthrax toxin receptor 2 isoform 2 precursor [Homo sapiens]	7400000		[Master Protein] asialoglycoprotein receptor 2 isoform a [Homo sapiens]	1180000000	[Master Protein] asialoglycoprotein receptor 2 isoform a [Homo sapiens]	110000000	[Master Protein] asialoglycoprotein receptor 2 isoform a [Homo sapiens]	262000000
[Master Protein] antigen peptide transporter 1 [Homo sapiens]	210000000	[Master Protein] antigen peptide transporter 1 [Homo sapiens]	319000000	[Master Protein] antigen peptide transporter 1 [Homo sapiens]	366000000		[Master Protein] asparagine--tRNA ligase, cytoplasmic [Homo sapiens]	882000000	[Master Protein] asparagine--tRNA ligase, cytoplasmic [Homo sapiens]	698000000	[Master Protein] asparagine--tRNA ligase, cytoplasmic [Homo sapiens]	936000000
[Master Protein] antigen peptide transporter 2 isoform 1 [Homo sapiens]	46000000	[Master Protein] antigen peptide transporter 2 isoform 1 [Homo sapiens]	113000000	[Master Protein] antigen peptide transporter 2 isoform 1 [Homo sapiens]	41000000		[Master Protein] aspartate aminotransferase, cytoplasmic [Homo sapiens]	12300000000	[Master Protein] aspartate aminotransferase, cytoplasmic [Homo sapiens]	12400000000	[Master Protein] aspartate aminotransferase, cytoplasmic [Homo sapiens]	14800000000
[Master Protein] antithrombin-III precursor [Homo sapiens]	2210000000	[Master Protein] antithrombin-III precursor [Homo sapiens]	2080000000	[Master Protein] antithrombin-III precursor [Homo sapiens]	1960000000		[Master Protein] aspartate aminotransferase, mitochondrial precursor [Homo sapiens]	33100000000	[Master Protein] aspartate aminotransferase, mitochondrial precursor [Homo sapiens]	39100000000	[Master Protein] aspartate aminotransferase, mitochondrial precursor [Homo sapiens]	35600000000
[Master Protein] AP-1 complex subunit beta-1 isoform b [Homo sapiens]	1200000000	[Master Protein] AP-1 complex subunit beta-1 isoform b [Homo sapiens]	1120000000	[Master Protein] AP-1 complex subunit beta-1 isoform b [Homo sapiens]	1410000000		[Master Protein] aspartate--tRNA ligase, cytoplasmic [Homo sapiens]	926000000	[Master Protein] aspartate--tRNA ligase, cytoplasmic [Homo sapiens]	912000000	[Master Protein] aspartate--tRNA ligase, cytoplasmic [Homo sapiens]	1030000000
[Master Protein] AP-1 complex subunit gamma-1 isoform a [Homo sapiens]	619000000	[Master Protein] AP-1 complex subunit gamma-1 isoform a [Homo sapiens]	411000000	[Master Protein] AP-1 complex subunit gamma-1 isoform a [Homo sapiens]	689000000		[Master Protein] aspartate--tRNA ligase, mitochondrial [Homo sapiens]	263000000	[Master Protein] aspartate--tRNA ligase, mitochondrial [Homo sapiens]	270000000	[Master Protein] aspartate--tRNA ligase, mitochondrial [Homo sapiens]	344000000
[Master Protein] AP-1 complex subunit gamma-like 2 [Homo sapiens]	96100000	[Master Protein] AP-1 complex subunit gamma-like 2 [Homo sapiens]	93600000	[Master Protein] AP-1 complex subunit gamma-like 2 [Homo sapiens]	86000000		[Master Protein] aspartoacylase [Homo sapiens]	20000000	[Master Protein] aspartoacylase [Homo sapiens]	23000000	[Master Protein] aspartoacylase [Homo sapiens]	31000000
[Master Protein] AP-1 complex subunit mu-1 isoform 1 [Homo sapiens]	543000000	[Master Protein] AP-1 complex subunit mu-1 isoform 1 [Homo sapiens]	505000000	[Master Protein] AP-1 complex subunit mu-1 isoform 1 [Homo sapiens]	701000000		[Master Protein] aspartoacylase-2 [Homo sapiens]	247000000	[Master Protein] aspartoacylase-2 [Homo sapiens]	548000000	[Master Protein] aspartoacylase-2 [Homo sapiens]	583000000
[Master Protein] AP-1 complex subunit sigma-1A [Homo sapiens]	68000000	[Master Protein] AP-1 complex subunit sigma-1A [Homo sapiens]	290000000	[Master Protein] AP-1 complex subunit sigma-1A [Homo sapiens]	320000000		[Master Protein] aspartyl aminopeptidase [Homo sapiens]	1350000000	[Master Protein] aspartyl aminopeptidase [Homo sapiens]	1510000000	[Master Protein] aspartyl aminopeptidase [Homo sapiens]	1540000000
[Master Protein] AP-2 complex subunit alpha-1 isoform 1 [Homo sapiens]	1440000000	[Master Protein] AP-2 complex subunit alpha-1 isoform 1 [Homo sapiens]	1860000000	[Master Protein] AP-2 complex subunit alpha-1 isoform 1 [Homo sapiens]	2010000000		[Master Protein] aspartyl/asparaginyl beta-hydroxylase isoform a [Homo sapiens]	732000000	[Master Protein] aspartyl/asparaginyl beta-hydroxylase isoform a [Homo sapiens]	834000000	[Master Protein] aspartyl/asparaginyl beta-hydroxylase isoform a [Homo sapiens]	701000000
[Master Protein] AP-2 complex subunit alpha-2 isoform 1 [Homo sapiens]	0	[Master Protein] AP-2 complex subunit alpha-2 isoform 1 [Homo sapiens]	14000000	[Master Protein] AP-2 complex subunit alpha-2 isoform 1 [Homo sapiens]	27000000		[Master Protein] asporin isoform 1 preproprotein [Homo sapiens]	1150000000	[Master Protein] asporin isoform 1 preproprotein [Homo sapiens]	1180000000	[Master Protein] asporin isoform 1 preproprotein [Homo sapiens]	1210000000
[Master Protein] AP-2 complex subunit alpha-2 isoform 2 [Homo sapiens]	52000000	[Master Protein] AP-2 complex subunit alpha-2 isoform 2 [Homo sapiens]	8600000	[Master Protein] AP-2 complex subunit alpha-2 isoform 2 [Homo sapiens]	56000000		[Master Protein] astrocytic phosphoprotein PEA-15 [Homo sapiens]	215000000	[Master Protein] astrocytic phosphoprotein PEA-15 [Homo sapiens]	102000000	[Master Protein] astrocytic phosphoprotein PEA-15 [Homo sapiens]	210000000
[Master Protein] AP-2 complex subunit beta isoform a [Homo sapiens]	1310000000	[Master Protein] AP-2 complex subunit beta isoform a [Homo sapiens]	1230000000	[Master Protein] AP-2 complex subunit beta isoform a [Homo sapiens]	1620000000		[Master Protein] ataxin-10 isoform 1 [Homo sapiens]	77000000	[Master Protein] ataxin-10 isoform 1 [Homo sapiens]	77000000	[Master Protein] ataxin-10 isoform 1 [Homo sapiens]	47500000
[Master Protein] AP-2 complex subunit mu isoform a [Homo sapiens]	1100000000	[Master Protein] AP-2 complex subunit mu isoform a [Homo sapiens]	1100000000	[Master Protein] AP-2 complex subunit mu isoform a [Homo sapiens]	1390000000		[Master Protein] ataxin-2 [Homo sapiens]	91000000	[Master Protein] ataxin-2 [Homo sapiens]	18000000	[Master Protein] ataxin-2 [Homo sapiens]	72300000
[Master Protein] AP-2 complex subunit sigma isoform AP17 [Homo sapiens]	955000000	[Master Protein] AP-2 complex subunit sigma isoform AP17 [Homo sapiens]	1120000000	[Master Protein] AP-2 complex subunit sigma isoform AP17 [Homo sapiens]	1170000000		[Master Protein] ataxin-2-like protein isoform C [Homo sapiens]	31300000	[Master Protein] ataxin-2-like protein isoform C [Homo sapiens]	55000000	[Master Protein] ataxin-2-like protein isoform C [Homo sapiens]	44000000
[Master Protein] AP2-associated protein kinase 1 [Homo sapiens]	70000000	[Master Protein] AP2-associated protein kinase 1 [Homo sapiens]	53700000	[Master Protein] AP2-associated protein kinase 1 [Homo sapiens]	85000000		[Master Protein] atlastin-2 isoform 2 [Homo sapiens]	130000000	[Master Protein] atlastin-2 isoform 2 [Homo sapiens]	178000000	[Master Protein] atlastin-2 isoform 2 [Homo sapiens]	230000000
[Master Protein] AP-3 complex subunit beta-1 isoform 1 [Homo sapiens]	378000000	[Master Protein] AP-3 complex subunit beta-1 isoform 1 [Homo sapiens]	476000000	[Master Protein] AP-3 complex subunit beta-1 isoform 1 [Homo sapiens]	375000000		[Master Protein] atlastin-3 [Homo sapiens]	900000000	[Master Protein] atlastin-3 [Homo sapiens]	792000000	[Master Protein] atlastin-3 [Homo sapiens]	1040000000
[Master Protein] AP-3 complex subunit delta-1 isoform 3 [Homo sapiens]	360000000	[Master Protein] AP-3 complex subunit delta-1 isoform 3 [Homo sapiens]	357000000	[Master Protein] AP-3 complex subunit delta-1 isoform 3 [Homo sapiens]	368000000		[Master Protein] ATP synthase F0 subunit 6 [Homo sapiens]	1180000000	[Master Protein] ATP synthase F0 subunit 6 [Homo sapiens]	1670000000	[Master Protein] ATP synthase F0 subunit 6 [Homo sapiens]	1590000000
[Master Protein] AP-3 complex subunit mu-1 [Homo sapiens]	231000000	[Master Protein] AP-3 complex subunit mu-1 [Homo sapiens]	167000000	[Master Protein] AP-3 complex subunit mu-1 [Homo sapiens]	218000000		[Master Protein] ATP synthase F0 subunit 8 [Homo sapiens]	743000000	[Master Protein] ATP synthase F0 subunit 8 [Homo sapiens]	1200000000	[Master Protein] ATP synthase F0 subunit 8 [Homo sapiens]	1200000000
[Master Protein] AP-3 complex subunit sigma-1 [Homo sapiens]	371000000	[Master Protein] AP-3 complex subunit sigma-1 [Homo sapiens]	161000000	[Master Protein] AP-3 complex subunit sigma-1 [Homo sapiens]	236000000		[Master Protein] ATP synthase mitochondrial F1 complex assembly factor 1 isoform 1 precursor [Homo sapiens]	141000000	[Master Protein] ATP synthase mitochondrial F1 complex assembly factor 1 isoform 1 precursor [Homo sapiens]	202000000	[Master Protein] ATP synthase mitochondrial F1 complex assembly factor 1 isoform 1 precursor [Homo sapiens]	110000000
[Master Protein] AP-4 complex subunit beta-1 isoform 1 [Homo sapiens]	4700000	[Master Protein] AP-4 complex subunit beta-1 isoform 1 [Homo sapiens]	5000000	[Master Protein] AP-4 complex subunit beta-1 isoform 1 [Homo sapiens]	9700000		[Master Protein] ATP synthase mitochondrial F1 complex assembly factor 2 [Homo sapiens]	682000000	[Master Protein] ATP synthase mitochondrial F1 complex assembly factor 2 [Homo sapiens]	611000000	[Master Protein] ATP synthase mitochondrial F1 complex assembly factor 2 [Homo sapiens]	603000000
[Master Protein] AP-4 complex subunit sigma-1 isoform 2 [Homo sapiens]	24000000	[Master Protein] AP-4 complex subunit sigma-1 isoform 2 [Homo sapiens]	26000000	[Master Protein] AP-4 complex subunit sigma-1 isoform 2 [Homo sapiens]	27000000		[Master Protein] ATP synthase subunit alpha, mitochondrial isoform a precursor [Homo sapiens]	22400000000	[Master Protein] ATP synthase subunit alpha, mitochondrial isoform a precursor [Homo sapiens]	25800000000	[Master Protein] ATP synthase subunit alpha, mitochondrial isoform a precursor [Homo sapiens]	28000000000
[Master Protein] apolipoprotein A-I preproprotein [Homo sapiens]	13300000000	[Master Protein] apolipoprotein A-I preproprotein [Homo sapiens]	13500000000	[Master Protein] apolipoprotein A-I preproprotein [Homo sapiens]	16000000000		[Master Protein] ATP synthase subunit b, mitochondrial precursor [Homo sapiens]	2270000000	[Master Protein] ATP synthase subunit b, mitochondrial precursor [Homo sapiens]	2560000000	[Master Protein] ATP synthase subunit b, mitochondrial precursor [Homo sapiens]	2000000000
[Master Protein] apolipoprotein A-II preproprotein [Homo sapiens]	2220000000	[Master Protein] apolipoprotein A-II preproprotein [Homo sapiens]	2510000000	[Master Protein] apolipoprotein A-II preproprotein [Homo sapiens]	2470000000		[Master Protein] ATP synthase subunit beta, mitochondrial precursor [Homo sapiens]	33600000000	[Master Protein] ATP synthase subunit beta, mitochondrial precursor [Homo sapiens]	41000000000	[Master Protein] ATP synthase subunit beta, mitochondrial precursor [Homo sapiens]	43500000000
[Master Protein] apolipoprotein A-IV precursor [Homo sapiens]	770000000	[Master Protein] apolipoprotein A-IV precursor [Homo sapiens]	780000000	[Master Protein] apolipoprotein A-IV precursor [Homo sapiens]	671000000		[Master Protein] ATP synthase subunit d, mitochondrial isoform a [Homo sapiens]	4910000000	[Master Protein] ATP synthase subunit d, mitochondrial isoform a [Homo sapiens]	5330000000	[Master Protein] ATP synthase subunit d, mitochondrial isoform a [Homo sapiens]	5020000000
[Master Protein] apolipoprotein B receptor [Homo sapiens]	80000000	[Master Protein] apolipoprotein B receptor [Homo sapiens]	44900000	[Master Protein] apolipoprotein B receptor [Homo sapiens]	22000000		[Master Protein] ATP synthase subunit delta, mitochondrial precursor [Homo sapiens]	1200000000	[Master Protein] ATP synthase subunit delta, mitochondrial precursor [Homo sapiens]	1100000000	[Master Protein] ATP synthase subunit delta, mitochondrial precursor [Homo sapiens]	1340000000
[Master Protein] apolipoprotein B-100 precursor [Homo sapiens]	3960000000	[Master Protein] apolipoprotein B-100 precursor [Homo sapiens]	4080000000	[Master Protein] apolipoprotein B-100 precursor [Homo sapiens]	4800000000		[Master Protein] ATP synthase subunit e, mitochondrial [Homo sapiens]	1110000000	[Master Protein] ATP synthase subunit e, mitochondrial [Homo sapiens]	1690000000	[Master Protein] ATP synthase subunit e, mitochondrial [Homo sapiens]	1180000000
[Master Protein] apolipoprotein C-I precursor [Homo sapiens]	3530000000	[Master Protein] apolipoprotein C-I precursor [Homo sapiens]	2510000000	[Master Protein] apolipoprotein C-I precursor [Homo sapiens]	3190000000		[Master Protein] ATP synthase subunit epsilon, mitochondrial [Homo sapiens]	79000000	[Master Protein] ATP synthase subunit epsilon, mitochondrial [Homo sapiens]	130000000	[Master Protein] ATP synthase subunit epsilon, mitochondrial [Homo sapiens]	100000000
[Master Protein] apolipoprotein C-II precursor [Homo sapiens]	1100000000	[Master Protein] apolipoprotein C-II precursor [Homo sapiens]	940000000	[Master Protein] apolipoprotein C-II precursor [Homo sapiens]	1630000000		[Master Protein] ATP synthase subunit f, mitochondrial isoform 2a [Homo sapiens]	1350000000	[Master Protein] ATP synthase subunit f, mitochondrial isoform 2a [Homo sapiens]	3060000000	[Master Protein] ATP synthase subunit f, mitochondrial isoform 2a [Homo sapiens]	2920000000
[Master Protein] apolipoprotein C-III precursor [Homo sapiens]	3160000000	[Master Protein] apolipoprotein C-III precursor [Homo sapiens]	4190000000	[Master Protein] apolipoprotein C-III precursor [Homo sapiens]	2360000000		[Master Protein] ATP synthase subunit g, mitochondrial [Homo sapiens]	2070000000	[Master Protein] ATP synthase subunit g, mitochondrial [Homo sapiens]	1080000000	[Master Protein] ATP synthase subunit g, mitochondrial [Homo sapiens]	2430000000
[Master Protein] apolipoprotein D precursor [Homo sapiens]	650000000	[Master Protein] apolipoprotein D precursor [Homo sapiens]	720000000	[Master Protein] apolipoprotein D precursor [Homo sapiens]	1040000000		[Master Protein] ATP synthase subunit gamma, mitochondrial isoform L (liver) precursor [Homo sapiens]	3410000000	[Master Protein] ATP synthase subunit gamma, mitochondrial isoform L (liver) precursor [Homo sapiens]	3380000000	[Master Protein] ATP synthase subunit gamma, mitochondrial isoform L (liver) precursor [Homo sapiens]	5340000000
[Master Protein] apolipoprotein E precursor [Homo sapiens]	8010000000	[Master Protein] apolipoprotein E precursor [Homo sapiens]	8170000000	[Master Protein] apolipoprotein E precursor [Homo sapiens]	9740000000		[Master Protein] ATP synthase subunit O, mitochondrial precursor [Homo sapiens]	5810000000	[Master Protein] ATP synthase subunit O, mitochondrial precursor [Homo sapiens]	6080000000	[Master Protein] ATP synthase subunit O, mitochondrial precursor [Homo sapiens]	6750000000
[Master Protein] apolipoprotein L1 isoform b precursor [Homo sapiens]	68000000	[Master Protein] apolipoprotein L1 isoform b precursor [Homo sapiens]	89000000	[Master Protein] apolipoprotein L1 isoform b precursor [Homo sapiens]	85000000		[Master Protein] ATP synthase subunit s, mitochondrial isoform a precursor [Homo sapiens]	80900000	[Master Protein] ATP synthase subunit s, mitochondrial isoform a precursor [Homo sapiens]	153000000	[Master Protein] ATP synthase subunit s, mitochondrial isoform a precursor [Homo sapiens]	155000000
[Master Protein] apolipoprotein L2 [Homo sapiens]	231000000	[Master Protein] apolipoprotein L2 [Homo sapiens]	330000000	[Master Protein] apolipoprotein L2 [Homo sapiens]	440000000		[Master Protein] ATP synthase subunit s-like protein isoform 1 [Homo sapiens]	17400000	[Master Protein] ATP synthase subunit s-like protein isoform 1 [Homo sapiens]	15900000	[Master Protein] ATP synthase subunit s-like protein isoform 1 [Homo sapiens]	6500000
[Master Protein] apolipoprotein L3 isoform 1 [Homo sapiens]	118000000	[Master Protein] apolipoprotein L3 isoform 1 [Homo sapiens]	87000000	[Master Protein] apolipoprotein L3 isoform 1 [Homo sapiens]	269000000		[Master Protein] ATP synthase-coupling factor 6, mitochondrial isoform b precursor [Homo sapiens]	2260000000	[Master Protein] ATP synthase-coupling factor 6, mitochondrial isoform b precursor [Homo sapiens]	2710000000	[Master Protein] ATP synthase-coupling factor 6, mitochondrial isoform b precursor [Homo sapiens]	2680000000
[Master Protein] apolipoprotein M isoform 1 [Homo sapiens]	127000000	[Master Protein] apolipoprotein M isoform 1 [Homo sapiens]	161000000	[Master Protein] apolipoprotein M isoform 1 [Homo sapiens]	76000000		[Master Protein] ATPase ASNA1 [Homo sapiens]	325000000	[Master Protein] ATPase ASNA1 [Homo sapiens]	397000000	[Master Protein] ATPase ASNA1 [Homo sapiens]	331000000
[Master Protein] apolipoprotein O precursor [Homo sapiens]	325000000	[Master Protein] apolipoprotein O precursor [Homo sapiens]	340000000	[Master Protein] apolipoprotein O precursor [Homo sapiens]	387000000		[Master Protein] ATPase family AAA domain-containing protein 1 [Homo sapiens]	500000000	[Master Protein] ATPase family AAA domain-containing protein 1 [Homo sapiens]	534000000	[Master Protein] ATPase family AAA domain-containing protein 1 [Homo sapiens]	621000000
[Master Protein] apolipoprotein O-like precursor [Homo sapiens]	617000000	[Master Protein] apolipoprotein O-like precursor [Homo sapiens]	560000000	[Master Protein] apolipoprotein O-like precursor [Homo sapiens]	630000000		[Master Protein] ATPase family AAA domain-containing protein 3A isoform 2 [Homo sapiens]	446000000	[Master Protein] ATPase family AAA domain-containing protein 3A isoform 2 [Homo sapiens]	363000000	[Master Protein] ATPase family AAA domain-containing protein 3A isoform 2 [Homo sapiens]	489000000
[Master Protein] apolipoprotein(a) precursor [Homo sapiens]	110000000	[Master Protein] apolipoprotein(a) precursor [Homo sapiens]	159000000	[Master Protein] apolipoprotein(a) precursor [Homo sapiens]	82900000		[Master Protein] ATPase inhibitor, mitochondrial isoform 1 precursor [Homo sapiens]	1900000	[Master Protein] ATPase inhibitor, mitochondrial isoform 1 precursor [Homo sapiens]	9300000	[Master Protein] ATPase inhibitor, mitochondrial isoform 1 precursor [Homo sapiens]	13000000
[Master Protein] apoptosis regulator BAX isoform beta [Homo sapiens]	732000000	[Master Protein] apoptosis regulator BAX isoform beta [Homo sapiens]	559000000	[Master Protein] apoptosis regulator BAX isoform beta [Homo sapiens]	841000000		[Master Protein] ATPase WRNIP1 isoform 1 [Homo sapiens]	22500000	[Master Protein] ATPase WRNIP1 isoform 1 [Homo sapiens]	15000000	[Master Protein] ATPase WRNIP1 isoform 1 [Homo sapiens]	2200000
[Master Protein] apoptosis-inducing factor 1, mitochondrial isoform 1 precursor [Homo sapiens]	3790000000	[Master Protein] apoptosis-inducing factor 1, mitochondrial isoform 1 precursor [Homo sapiens]	4250000000	[Master Protein] apoptosis-inducing factor 1, mitochondrial isoform 1 precursor [Homo sapiens]	4410000000		[Master Protein] ATP-binding cassette sub-family A member 6 [Homo sapiens]	562000000	[Master Protein] ATP-binding cassette sub-family A member 6 [Homo sapiens]	644000000	[Master Protein] ATP-binding cassette sub-family A member 6 [Homo sapiens]	793000000
[Master Protein] apoptosis-inducing factor 2 [Homo sapiens]	71000000	[Master Protein] apoptosis-inducing factor 2 [Homo sapiens]	38000000	[Master Protein] apoptosis-inducing factor 2 [Homo sapiens]	76000000		[Master Protein] ATP-binding cassette sub-family A member 8 [Homo sapiens]	229000000	[Master Protein] ATP-binding cassette sub-family A member 8 [Homo sapiens]	211000000	[Master Protein] ATP-binding cassette sub-family A member 8 [Homo sapiens]	246000000
[Master Protein] apoptosis-stimulating of p53 protein 2 isoform 1 [Homo sapiens]	370000000	[Master Protein] apoptosis-stimulating of p53 protein 2 isoform 1 [Homo sapiens]	550000000	[Master Protein] apoptosis-stimulating of p53 protein 2 isoform 1 [Homo sapiens]	22000000		[Master Protein] ATP-binding cassette sub-family B member 10, mitochondrial [Homo sapiens]	116000000	[Master Protein] ATP-binding cassette sub-family B member 10, mitochondrial [Homo sapiens]	120000000	[Master Protein] ATP-binding cassette sub-family B member 10, mitochondrial [Homo sapiens]	132000000
[Master Protein] apoptotic chromatin condensation inducer in the nucleus isoform 1 [Homo sapiens]	306000000	[Master Protein] apoptotic chromatin condensation inducer in the nucleus isoform 1 [Homo sapiens]	321000000	[Master Protein] apoptotic chromatin condensation inducer in the nucleus isoform 1 [Homo sapiens]	375000000		[Master Protein] ATP-binding cassette sub-family B member 6, mitochondrial [Homo sapiens]	95000000	[Master Protein] ATP-binding cassette sub-family B member 6, mitochondrial [Homo sapiens]	8100000	[Master Protein] ATP-binding cassette sub-family B member 6, mitochondrial [Homo sapiens]	34000000
[Master Protein] apoptotic protease-activating factor 1 isoform c [Homo sapiens]	63000000	[Master Protein] apoptotic protease-activating factor 1 isoform c [Homo sapiens]	37000000	[Master Protein] apoptotic protease-activating factor 1 isoform c [Homo sapiens]	54000000		[Master Protein] ATP-binding cassette sub-family B member 7, mitochondrial isoform 1 [Homo sapiens]	65200000	[Master Protein] ATP-binding cassette sub-family B member 7, mitochondrial isoform 1 [Homo sapiens]	165000000	[Master Protein] ATP-binding cassette sub-family B member 7, mitochondrial isoform 1 [Homo sapiens]	136000000
[Master Protein] aquaporin-1 isoform 1 [Homo sapiens]	59000000	[Master Protein] aquaporin-1 isoform 1 [Homo sapiens]	96000000	[Master Protein] aquaporin-1 isoform 1 [Homo sapiens]	160000000		[Master Protein] ATP-binding cassette sub-family B member 8, mitochondrial [Homo sapiens]	25000000	[Master Protein] ATP-binding cassette sub-family B member 8, mitochondrial [Homo sapiens]	12000000	[Master Protein] ATP-binding cassette sub-family B member 8, mitochondrial [Homo sapiens]	108000000
[Master Protein] arachidonate 5-lipoxygenase isoform 1 [Homo sapiens]	37000000	[Master Protein] arachidonate 5-lipoxygenase isoform 1 [Homo sapiens]	32400000	[Master Protein] arachidonate 5-lipoxygenase isoform 1 [Homo sapiens]	29200000		[Master Protein] ATP-binding cassette sub-family D member 1 [Homo sapiens]	55000000	[Master Protein] ATP-binding cassette sub-family D member 1 [Homo sapiens]	45000000	[Master Protein] ATP-binding cassette sub-family D member 1 [Homo sapiens]	75600000
[Master Protein] ARF GTPase-activating protein GIT1 isoform 1 [Homo sapiens]	67000000	[Master Protein] ARF GTPase-activating protein GIT1 isoform 1 [Homo sapiens]	133000000	[Master Protein] ARF GTPase-activating protein GIT1 isoform 1 [Homo sapiens]	57000000		[Master Protein] ATP-binding cassette sub-family D member 3 isoform a [Homo sapiens]	1490000000	[Master Protein] ATP-binding cassette sub-family D member 3 isoform a [Homo sapiens]	1880000000	[Master Protein] ATP-binding cassette sub-family D member 3 isoform a [Homo sapiens]	1630000000
[Master Protein] ARF GTPase-activating protein GIT2 isoform 1 [Homo sapiens]	129000000	[Master Protein] ARF GTPase-activating protein GIT2 isoform 1 [Homo sapiens]	184000000	[Master Protein] ARF GTPase-activating protein GIT2 isoform 1 [Homo sapiens]	170000000		[Master Protein] ATP-binding cassette sub-family D member 4 [Homo sapiens]	5300000	[Master Protein] ATP-binding cassette sub-family D member 4 [Homo sapiens]	110000000	[Master Protein] ATP-binding cassette sub-family D member 4 [Homo sapiens]	11000000
[Master Protein] arfaptin-1 isoform 1 [Homo sapiens]	157000000	[Master Protein] arfaptin-1 isoform 1 [Homo sapiens]	12000000	[Master Protein] arfaptin-1 isoform 1 [Homo sapiens]	167000000		[Master Protein] ATP-binding cassette sub-family E member 1 [Homo sapiens]	277000000	[Master Protein] ATP-binding cassette sub-family E member 1 [Homo sapiens]	329000000	[Master Protein] ATP-binding cassette sub-family E member 1 [Homo sapiens]	280000000
[Master Protein] arf-GAP domain and FG repeat-containing protein 1 isoform 1 [Homo sapiens]	234000000	[Master Protein] arf-GAP domain and FG repeat-containing protein 1 isoform 1 [Homo sapiens]	258000000	[Master Protein] arf-GAP domain and FG repeat-containing protein 1 isoform 1 [Homo sapiens]	262000000		[Master Protein] ATP-binding cassette sub-family F member 1 isoform a [Homo sapiens]	245000000	[Master Protein] ATP-binding cassette sub-family F member 1 isoform a [Homo sapiens]	176000000	[Master Protein] ATP-binding cassette sub-family F member 1 isoform a [Homo sapiens]	438000000
[Master Protein] arf-GAP domain and FG repeat-containing protein 2 [Homo sapiens]	788000000	[Master Protein] arf-GAP domain and FG repeat-containing protein 2 [Homo sapiens]	58000000	[Master Protein] arf-GAP domain and FG repeat-containing protein 2 [Homo sapiens]	45000000		[Master Protein] ATP-binding cassette sub-family F member 3 [Homo sapiens]	56000000	[Master Protein] ATP-binding cassette sub-family F member 3 [Homo sapiens]	61000000	[Master Protein] ATP-binding cassette sub-family F member 3 [Homo sapiens]	82000000
[Master Protein] arf-GAP with coiled-coil, ANK repeat and PH domain-containing protein 2 [Homo sapiens]	106000000	[Master Protein] arf-GAP with coiled-coil, ANK repeat and PH domain-containing protein 2 [Homo sapiens]	42000000	[Master Protein] arf-GAP with coiled-coil, ANK repeat and PH domain-containing protein 2 [Homo sapiens]	74000000		[Master Protein] ATP-binding cassette sub-family G member 8 [Homo sapiens]	34800000	[Master Protein] ATP-binding cassette sub-family G member 8 [Homo sapiens]	7900000	[Master Protein] ATP-binding cassette sub-family G member 8 [Homo sapiens]	9500000
[Master Protein] arf-GAP with GTPase, ANK repeat and PH domain-containing protein 3 isoform a [Homo sapiens]	27100000	[Master Protein] arf-GAP with GTPase, ANK repeat and PH domain-containing protein 3 isoform a [Homo sapiens]	29300000	[Master Protein] arf-GAP with GTPase, ANK repeat and PH domain-containing protein 3 isoform a [Homo sapiens]	50100000		[Master Protein] ATP-citrate synthase isoform 1 [Homo sapiens]	564000000	[Master Protein] ATP-citrate synthase isoform 1 [Homo sapiens]	473000000	[Master Protein] ATP-citrate synthase isoform 1 [Homo sapiens]	777000000
[Master Protein] arf-GAP with Rho-GAP domain, ANK repeat and PH domain-containing protein 1 isoform c [Homo sapiens]	114000000	[Master Protein] arf-GAP with Rho-GAP domain, ANK repeat and PH domain-containing protein 1 isoform c [Homo sapiens]	114000000	[Master Protein] arf-GAP with Rho-GAP domain, ANK repeat and PH domain-containing protein 1 isoform c [Homo sapiens]	167000000		[Master Protein] ATP-dependent Clp protease ATP-binding subunit clpX-like, mitochondrial precursor [Homo sapiens]	237000000	[Master Protein] ATP-dependent Clp protease ATP-binding subunit clpX-like, mitochondrial precursor [Homo sapiens]	407000000	[Master Protein] ATP-dependent Clp protease ATP-binding subunit clpX-like, mitochondrial precursor [Homo sapiens]	395000000
[Master Protein] arf-GAP with SH3 domain, ANK repeat and PH domain-containing protein 1 isoform 1 [Homo sapiens]	142000000	[Master Protein] arf-GAP with SH3 domain, ANK repeat and PH domain-containing protein 1 isoform 1 [Homo sapiens]	110000000	[Master Protein] arf-GAP with SH3 domain, ANK repeat and PH domain-containing protein 1 isoform 1 [Homo sapiens]	56600000		[Master Protein] ATP-dependent DNA helicase Q1 [Homo sapiens]	165000000	[Master Protein] ATP-dependent DNA helicase Q1 [Homo sapiens]	155000000	[Master Protein] ATP-dependent DNA helicase Q1 [Homo sapiens]	165000000
[Master Protein] arginine and glutamate-rich protein 1 [Homo sapiens]	140000000	[Master Protein] arginine and glutamate-rich protein 1 [Homo sapiens]	91000000	[Master Protein] arginine and glutamate-rich protein 1 [Homo sapiens]	110000000		[Master Protein] ATP-dependent RNA helicase A [Homo sapiens]	1140000000	[Master Protein] ATP-dependent RNA helicase A [Homo sapiens]	1110000000	[Master Protein] ATP-dependent RNA helicase A [Homo sapiens]	1460000000
[Master Protein] arginine--tRNA ligase, cytoplasmic [Homo sapiens]	1510000000	[Master Protein] arginine--tRNA ligase, cytoplasmic [Homo sapiens]	1560000000	[Master Protein] arginine--tRNA ligase, cytoplasmic [Homo sapiens]	1790000000		[Master Protein] ATP-dependent RNA helicase DDX1 [Homo sapiens]	980000000	[Master Protein] ATP-dependent RNA helicase DDX1 [Homo sapiens]	911000000	[Master Protein] ATP-dependent RNA helicase DDX1 [Homo sapiens]	952000000
[Master Protein] argininosuccinate lyase isoform 1 [Homo sapiens]	8560000000	[Master Protein] argininosuccinate lyase isoform 1 [Homo sapiens]	8620000000	[Master Protein] argininosuccinate lyase isoform 1 [Homo sapiens]	8810000000		[Master Protein] ATP-dependent RNA helicase DDX18 [Homo sapiens]	51000000	[Master Protein] ATP-dependent RNA helicase DDX18 [Homo sapiens]	168000000	[Master Protein] ATP-dependent RNA helicase DDX18 [Homo sapiens]	50800000
[Master Protein] argininosuccinate synthase [Homo sapiens]	15500000000	[Master Protein] argininosuccinate synthase [Homo sapiens]	16800000000	[Master Protein] argininosuccinate synthase [Homo sapiens]	14800000000		[Master Protein] ATP-dependent RNA helicase DDX19B isoform 1 [Homo sapiens]	339000000	[Master Protein] ATP-dependent RNA helicase DDX19B isoform 1 [Homo sapiens]	525000000	[Master Protein] ATP-dependent RNA helicase DDX19B isoform 1 [Homo sapiens]	512000000
[Master Protein] arginyl-tRNA--protein transferase 1 isoform 2 [Homo sapiens]	192000000	[Master Protein] arginyl-tRNA--protein transferase 1 isoform 2 [Homo sapiens]	233000000	[Master Protein] arginyl-tRNA--protein transferase 1 isoform 2 [Homo sapiens]	95000000		[Master Protein] ATP-dependent RNA helicase DDX39A [Homo sapiens]	31000000	[Master Protein] ATP-dependent RNA helicase DDX39A [Homo sapiens]	56500000	[Master Protein] ATP-dependent RNA helicase DDX39A [Homo sapiens]	0
[Master Protein] armadillo repeat protein deleted in velo-cardio-facial syndrome [Homo sapiens]	75600000	[Master Protein] armadillo repeat protein deleted in velo-cardio-facial syndrome [Homo sapiens]	99000000	[Master Protein] armadillo repeat protein deleted in velo-cardio-facial syndrome [Homo sapiens]	115000000		[Master Protein] ATP-dependent RNA helicase DDX3X isoform 1 [Homo sapiens]	350000000	[Master Protein] ATP-dependent RNA helicase DDX3X isoform 1 [Homo sapiens]	421000000	[Master Protein] ATP-dependent RNA helicase DDX3X isoform 1 [Homo sapiens]	448000000
[Master Protein] armadillo repeat-containing protein 1 [Homo sapiens]	206000000	[Master Protein] armadillo repeat-containing protein 1 [Homo sapiens]	236000000	[Master Protein] armadillo repeat-containing protein 1 [Homo sapiens]	244000000		[Master Protein] ATP-dependent RNA helicase DDX3Y [Homo sapiens]	23000000	[Master Protein] ATP-dependent RNA helicase DDX3Y [Homo sapiens]	26000000	[Master Protein] ATP-dependent RNA helicase DDX3Y [Homo sapiens]	85700000
[Master Protein] armadillo repeat-containing protein 10 isoform a [Homo sapiens]	321000000	[Master Protein] armadillo repeat-containing protein 10 isoform a [Homo sapiens]	313000000	[Master Protein] armadillo repeat-containing protein 10 isoform a [Homo sapiens]	369000000		[Master Protein] ATP-dependent RNA helicase DDX42 [Homo sapiens]	88000000	[Master Protein] ATP-dependent RNA helicase DDX42 [Homo sapiens]	84000000	[Master Protein] ATP-dependent RNA helicase DDX42 [Homo sapiens]	42000000
[Master Protein] armadillo repeat-containing protein 6 isoform 1 [Homo sapiens]	91000000	[Master Protein] armadillo repeat-containing protein 6 isoform 1 [Homo sapiens]	113000000	[Master Protein] armadillo repeat-containing protein 6 isoform 1 [Homo sapiens]	116000000		[Master Protein] ATP-dependent RNA helicase DHX29 [Homo sapiens]	0	[Master Protein] ATP-dependent RNA helicase DHX29 [Homo sapiens]	5600000	[Master Protein] ATP-dependent RNA helicase DHX29 [Homo sapiens]	33300000
[Master Protein] armadillo repeat-containing X-linked protein 3 [Homo sapiens]	216000000	[Master Protein] armadillo repeat-containing X-linked protein 3 [Homo sapiens]	136000000	[Master Protein] armadillo repeat-containing X-linked protein 3 [Homo sapiens]	237000000		[Master Protein] ATP-dependent RNA helicase SUPV3L1, mitochondrial precursor [Homo sapiens]	294000000	[Master Protein] ATP-dependent RNA helicase SUPV3L1, mitochondrial precursor [Homo sapiens]	314000000	[Master Protein] ATP-dependent RNA helicase SUPV3L1, mitochondrial precursor [Homo sapiens]	465000000
[Master Protein] aromatic-L-amino-acid decarboxylase isoform 1 [Homo sapiens]	117000000	[Master Protein] aromatic-L-amino-acid decarboxylase isoform 1 [Homo sapiens]	72000000	[Master Protein] aromatic-L-amino-acid decarboxylase isoform 1 [Homo sapiens]	236000000		[Master Protein] ATP-dependent zinc metalloprotease YME1L1 isoform 1 [Homo sapiens]	34000000	[Master Protein] ATP-dependent zinc metalloprotease YME1L1 isoform 1 [Homo sapiens]	44800000	[Master Protein] ATP-dependent zinc metalloprotease YME1L1 isoform 1 [Homo sapiens]	14300000
[Master Protein] arsenite methyltransferase [Homo sapiens]	247000000	[Master Protein] arsenite methyltransferase [Homo sapiens]	230000000	[Master Protein] arsenite methyltransferase [Homo sapiens]	321000000		[Master Protein] AT-rich interactive domain-containing protein 1A isoform a [Homo sapiens]	11900000	[Master Protein] AT-rich interactive domain-containing protein 1A isoform a [Homo sapiens]	29400000	[Master Protein] AT-rich interactive domain-containing protein 1A isoform a [Homo sapiens]	32800000
[Master Protein] aryl hydrocarbon receptor nuclear translocator isoform 1 [Homo sapiens]	0	[Master Protein] aryl hydrocarbon receptor nuclear translocator isoform 1 [Homo sapiens]	20900000	[Master Protein] aryl hydrocarbon receptor nuclear translocator isoform 1 [Homo sapiens]	10000000		[Master Protein] autophagy protein 5 [Homo sapiens]	6900000	[Master Protein] autophagy protein 5 [Homo sapiens]	64000000	[Master Protein] autophagy protein 5 [Homo sapiens]	81000000
[Master Protein] arylacetamide deacetylase [Homo sapiens]	2480000000	[Master Protein] arylacetamide deacetylase [Homo sapiens]	2910000000	[Master Protein] arylacetamide deacetylase [Homo sapiens]	3650000000		[Master Protein] axin interactor, dorsalization-associated protein [Homo sapiens]	22500000	[Master Protein] axin interactor, dorsalization-associated protein [Homo sapiens]	28000000	[Master Protein] axin interactor, dorsalization-associated protein [Homo sapiens]	322000000
[Master Protein] arylamine N-acetyltransferase 1 isoform b [Homo sapiens]	58600000	[Master Protein] arylamine N-acetyltransferase 1 isoform b [Homo sapiens]	58700000	[Master Protein] arylamine N-acetyltransferase 1 isoform b [Homo sapiens]	47700000		[Master Protein] azurocidin preproprotein [Homo sapiens]	50900000	[Master Protein] azurocidin preproprotein [Homo sapiens]	155000000	[Master Protein] azurocidin preproprotein [Homo sapiens]	145000000
[Master Protein] arylamine N-acetyltransferase 2 [Homo sapiens]	24000000	[Master Protein] arylamine N-acetyltransferase 2 [Homo sapiens]	36000000	[Master Protein] arylamine N-acetyltransferase 2 [Homo sapiens]	58000000		[Master Protein] BAG family molecular chaperone regulator 2 [Homo sapiens]	51000000	[Master Protein] BAG family molecular chaperone regulator 2 [Homo sapiens]	97000000	[Master Protein] BAG family molecular chaperone regulator 2 [Homo sapiens]	220000000
[Master Protein] arylsulfatase A isoform a precursor [Homo sapiens]	340000000	[Master Protein] arylsulfatase A isoform a precursor [Homo sapiens]	637000000	[Master Protein] arylsulfatase A isoform a precursor [Homo sapiens]	568000000		[Master Protein] BAG family molecular chaperone regulator 3 [Homo sapiens]	50000000	[Master Protein] BAG family molecular chaperone regulator 3 [Homo sapiens]	21500000	[Master Protein] BAG family molecular chaperone regulator 3 [Homo sapiens]	48000000
[Master Protein] arylsulfatase B isoform 1 precursor [Homo sapiens]	81000000	[Master Protein] arylsulfatase B isoform 1 precursor [Homo sapiens]	117000000	[Master Protein] arylsulfatase B isoform 1 precursor [Homo sapiens]	140000000		[Master Protein] BAG family molecular chaperone regulator 5 isoform a [Homo sapiens]	8700000	[Master Protein] BAG family molecular chaperone regulator 5 isoform a [Homo sapiens]	27000000	[Master Protein] BAG family molecular chaperone regulator 5 isoform a [Homo sapiens]	24000000
[Master Protein] arylsulfatase D precursor [Homo sapiens]	8500000	[Master Protein] arylsulfatase D precursor [Homo sapiens]	70000000	[Master Protein] arylsulfatase D precursor [Homo sapiens]	286000000		[Master Protein] band 3 anion transport protein [Homo sapiens]	822000000	[Master Protein] band 3 anion transport protein [Homo sapiens]	656000000	[Master Protein] band 3 anion transport protein [Homo sapiens]	1230000000
[Master Protein] arylsulfatase E precursor [Homo sapiens]	850000000	[Master Protein] arylsulfatase E precursor [Homo sapiens]	954000000	[Master Protein] arylsulfatase E precursor [Homo sapiens]	921000000		[Master Protein] band 4.1-like protein 1 isoform b [Homo sapiens]	0	[Master Protein] band 4.1-like protein 1 isoform b [Homo sapiens]	43000000	[Master Protein] band 4.1-like protein 1 isoform b [Homo sapiens]	23000000
[Master Protein] asialoglycoprotein receptor 1 isoform a [Homo sapiens]	1750000000	[Master Protein] asialoglycoprotein receptor 1 isoform a [Homo sapiens]	1310000000	[Master Protein] asialoglycoprotein receptor 1 isoform a [Homo sapiens]	1580000000		[Master Protein] band 4.1-like protein 2 isoform a [Homo sapiens]	37000000	[Master Protein] band 4.1-like protein 2 isoform a [Homo sapiens]	110000000	[Master Protein] band 4.1-like protein 2 isoform a [Homo sapiens]	516000000
[Master Protein] asparagine--tRNA ligase, cytoplasmic [Homo sapiens]	1820000000	[Master Protein] asparagine--tRNA ligase, cytoplasmic [Homo sapiens]	1400000000	[Master Protein] asparagine--tRNA ligase, cytoplasmic [Homo sapiens]	2510000000		[Master Protein] band 4.1-like protein 3 [Homo sapiens]	16000000	[Master Protein] band 4.1-like protein 3 [Homo sapiens]	30700000	[Master Protein] band 4.1-like protein 3 [Homo sapiens]	82000000
[Master Protein] aspartate aminotransferase, cytoplasmic [Homo sapiens]	10900000000	[Master Protein] aspartate aminotransferase, cytoplasmic [Homo sapiens]	12200000000	[Master Protein] aspartate aminotransferase, cytoplasmic [Homo sapiens]	14100000000		[Master Protein] barrier-to-autointegration factor [Homo sapiens]	128000000	[Master Protein] barrier-to-autointegration factor [Homo sapiens]	262000000	[Master Protein] barrier-to-autointegration factor [Homo sapiens]	247000000
[Master Protein] aspartate aminotransferase, mitochondrial precursor [Homo sapiens]	18800000000	[Master Protein] aspartate aminotransferase, mitochondrial precursor [Homo sapiens]	21000000000	[Master Protein] aspartate aminotransferase, mitochondrial precursor [Homo sapiens]	21700000000		[Master Protein] basal cell adhesion molecule isoform 1 precursor [Homo sapiens]	186000000	[Master Protein] basal cell adhesion molecule isoform 1 precursor [Homo sapiens]	319000000	[Master Protein] basal cell adhesion molecule isoform 1 precursor [Homo sapiens]	156000000
[Master Protein] aspartate--tRNA ligase, cytoplasmic [Homo sapiens]	1530000000	[Master Protein] aspartate--tRNA ligase, cytoplasmic [Homo sapiens]	1540000000	[Master Protein] aspartate--tRNA ligase, cytoplasmic [Homo sapiens]	1690000000		[Master Protein] basement membrane-specific heparan sulfate proteoglycan core protein precursor [Homo sapiens]	2110000000	[Master Protein] basement membrane-specific heparan sulfate proteoglycan core protein precursor [Homo sapiens]	2570000000	[Master Protein] basement membrane-specific heparan sulfate proteoglycan core protein precursor [Homo sapiens]	2890000000
[Master Protein] aspartate--tRNA ligase, mitochondrial [Homo sapiens]	829000000	[Master Protein] aspartate--tRNA ligase, mitochondrial [Homo sapiens]	600000000	[Master Protein] aspartate--tRNA ligase, mitochondrial [Homo sapiens]	786000000		[Master Protein] basic leucine zipper and W2 domain-containing protein 1 isoform 2 [Homo sapiens]	255000000	[Master Protein] basic leucine zipper and W2 domain-containing protein 1 isoform 2 [Homo sapiens]	397000000	[Master Protein] basic leucine zipper and W2 domain-containing protein 1 isoform 2 [Homo sapiens]	352000000
[Master Protein] aspartoacylase-2 [Homo sapiens]	194000000	[Master Protein] aspartoacylase-2 [Homo sapiens]	288000000	[Master Protein] aspartoacylase-2 [Homo sapiens]	147000000		[Master Protein] basigin isoform 1 precursor [Homo sapiens]	7900000	[Master Protein] basigin isoform 1 precursor [Homo sapiens]	22700000	[Master Protein] basigin isoform 1 precursor [Homo sapiens]	48000000
[Master Protein] aspartyl aminopeptidase [Homo sapiens]	1120000000	[Master Protein] aspartyl aminopeptidase [Homo sapiens]	1100000000	[Master Protein] aspartyl aminopeptidase [Homo sapiens]	1070000000		[Master Protein] basigin isoform 3 [Homo sapiens]	185000000	[Master Protein] basigin isoform 3 [Homo sapiens]	120000000	[Master Protein] basigin isoform 3 [Homo sapiens]	177000000
[Master Protein] aspartyl/asparaginyl beta-hydroxylase isoform a [Homo sapiens]	1420000000	[Master Protein] aspartyl/asparaginyl beta-hydroxylase isoform a [Homo sapiens]	1040000000	[Master Protein] aspartyl/asparaginyl beta-hydroxylase isoform a [Homo sapiens]	1280000000		[Master Protein] bax inhibitor 1 isoform 2 [Homo sapiens]	164000000	[Master Protein] bax inhibitor 1 isoform 2 [Homo sapiens]	240000000	[Master Protein] bax inhibitor 1 isoform 2 [Homo sapiens]	458000000
[Master Protein] asporin isoform 1 preproprotein [Homo sapiens]	6210000000	[Master Protein] asporin isoform 1 preproprotein [Homo sapiens]	4770000000	[Master Protein] asporin isoform 1 preproprotein [Homo sapiens]	6980000000		[Master Protein] B-cell receptor-associated protein 31 isoform a [Homo sapiens]	1430000000	[Master Protein] B-cell receptor-associated protein 31 isoform a [Homo sapiens]	1400000000	[Master Protein] B-cell receptor-associated protein 31 isoform a [Homo sapiens]	1530000000
[Master Protein] astrocytic phosphoprotein PEA-15 [Homo sapiens]	640000000	[Master Protein] astrocytic phosphoprotein PEA-15 [Homo sapiens]	670000000	[Master Protein] astrocytic phosphoprotein PEA-15 [Homo sapiens]	670000000		[Master Protein] bcl10-interacting CARD protein [Homo sapiens]	47000000	[Master Protein] bcl10-interacting CARD protein [Homo sapiens]	36000000	[Master Protein] bcl10-interacting CARD protein [Homo sapiens]	24000000
[Master Protein] ataxin-10 isoform 1 [Homo sapiens]	216000000	[Master Protein] ataxin-10 isoform 1 [Homo sapiens]	237000000	[Master Protein] ataxin-10 isoform 1 [Homo sapiens]	233000000		[Master Protein] bcl2 antagonist of cell death [Homo sapiens]	37000000	[Master Protein] bcl2 antagonist of cell death [Homo sapiens]	91000000	[Master Protein] bcl2 antagonist of cell death [Homo sapiens]	2200000
[Master Protein] ataxin-2 [Homo sapiens]	85000000	[Master Protein] ataxin-2 [Homo sapiens]	89900000	[Master Protein] ataxin-2 [Homo sapiens]	46600000		[Master Protein] bcl-2-associated transcription factor 1 isoform 1 [Homo sapiens]	121000000	[Master Protein] bcl-2-associated transcription factor 1 isoform 1 [Homo sapiens]	226000000	[Master Protein] bcl-2-associated transcription factor 1 isoform 1 [Homo sapiens]	214000000
[Master Protein] ataxin-2-like protein isoform C [Homo sapiens]	169000000	[Master Protein] ataxin-2-like protein isoform C [Homo sapiens]	141000000	[Master Protein] ataxin-2-like protein isoform C [Homo sapiens]	201000000		[Master Protein] bcl-2-like protein 1 isoform 1 [Homo sapiens]	13000000	[Master Protein] bcl-2-like protein 1 isoform 1 [Homo sapiens]	15000000	[Master Protein] bcl-2-like protein 1 isoform 1 [Homo sapiens]	14000000
[Master Protein] ataxin-3 reference isoform [Homo sapiens]	26000000	[Master Protein] ataxin-3 reference isoform [Homo sapiens]	21000000	[Master Protein] ataxin-3 reference isoform [Homo sapiens]	23000000		[Master Protein] bcl-2-like protein 13 isoform a [Homo sapiens]	458000000	[Master Protein] bcl-2-like protein 13 isoform a [Homo sapiens]	508000000	[Master Protein] bcl-2-like protein 13 isoform a [Homo sapiens]	604000000
[Master Protein] atlastin-2 isoform 2 [Homo sapiens]	217000000	[Master Protein] atlastin-2 isoform 2 [Homo sapiens]	187000000	[Master Protein] atlastin-2 isoform 2 [Homo sapiens]	308000000		[Master Protein] bcl-2-related ovarian killer protein [Homo sapiens]	13000000	[Master Protein] bcl-2-related ovarian killer protein [Homo sapiens]	77000000	[Master Protein] bcl-2-related ovarian killer protein [Homo sapiens]	152000000
[Master Protein] atlastin-3 [Homo sapiens]	1140000000	[Master Protein] atlastin-3 [Homo sapiens]	744000000	[Master Protein] atlastin-3 [Homo sapiens]	948000000		[Master Protein] BET1 homolog [Homo sapiens]	0	[Master Protein] BET1 homolog [Homo sapiens]	0	[Master Protein] BET1 homolog [Homo sapiens]	36000000
[Master Protein] ATP synthase F0 subunit 6 [Homo sapiens]	1270000000	[Master Protein] ATP synthase F0 subunit 6 [Homo sapiens]	1350000000	[Master Protein] ATP synthase F0 subunit 6 [Homo sapiens]	1790000000		[Master Protein] BET1-like protein isoform 1 [Homo sapiens]	31000000	[Master Protein] BET1-like protein isoform 1 [Homo sapiens]	15000000	[Master Protein] BET1-like protein isoform 1 [Homo sapiens]	29000000
[Master Protein] ATP synthase F0 subunit 8 [Homo sapiens]	540000000	[Master Protein] ATP synthase F0 subunit 8 [Homo sapiens]	630000000	[Master Protein] ATP synthase F0 subunit 8 [Homo sapiens]	790000000		[Master Protein] beta,beta-carotene 9',10'-oxygenase isoform a [Homo sapiens]	250000000	[Master Protein] beta,beta-carotene 9',10'-oxygenase isoform a [Homo sapiens]	185000000	[Master Protein] beta,beta-carotene 9',10'-oxygenase isoform a [Homo sapiens]	567000000
[Master Protein] ATP synthase mitochondrial F1 complex assembly factor 1 isoform 1 precursor [Homo sapiens]	126000000	[Master Protein] ATP synthase mitochondrial F1 complex assembly factor 1 isoform 1 precursor [Homo sapiens]	126000000	[Master Protein] ATP synthase mitochondrial F1 complex assembly factor 1 isoform 1 precursor [Homo sapiens]	142000000		[Master Protein] beta-1,3-glucosyltransferase precursor [Homo sapiens]	23000000	[Master Protein] beta-1,3-glucosyltransferase precursor [Homo sapiens]	31000000	[Master Protein] beta-1,3-glucosyltransferase precursor [Homo sapiens]	34000000
[Master Protein] ATP synthase mitochondrial F1 complex assembly factor 2 [Homo sapiens]	644000000	[Master Protein] ATP synthase mitochondrial F1 complex assembly factor 2 [Homo sapiens]	569000000	[Master Protein] ATP synthase mitochondrial F1 complex assembly factor 2 [Homo sapiens]	539000000		[Master Protein] beta-1-syntrophin [Homo sapiens]	851000000	[Master Protein] beta-1-syntrophin [Homo sapiens]	896000000	[Master Protein] beta-1-syntrophin [Homo sapiens]	1130000000
[Master Protein] ATP synthase subunit alpha, mitochondrial isoform a precursor [Homo sapiens]	22000000000	[Master Protein] ATP synthase subunit alpha, mitochondrial isoform a precursor [Homo sapiens]	21500000000	[Master Protein] ATP synthase subunit alpha, mitochondrial isoform a precursor [Homo sapiens]	23900000000		[Master Protein] beta-2-glycoprotein 1 precursor [Homo sapiens]	2530000000	[Master Protein] beta-2-glycoprotein 1 precursor [Homo sapiens]	2380000000	[Master Protein] beta-2-glycoprotein 1 precursor [Homo sapiens]	2970000000
[Master Protein] ATP synthase subunit b, mitochondrial precursor [Homo sapiens]	2430000000	[Master Protein] ATP synthase subunit b, mitochondrial precursor [Homo sapiens]	1870000000	[Master Protein] ATP synthase subunit b, mitochondrial precursor [Homo sapiens]	2760000000		[Master Protein] beta-2-microglobulin precursor [Homo sapiens]	2250000000	[Master Protein] beta-2-microglobulin precursor [Homo sapiens]	3340000000	[Master Protein] beta-2-microglobulin precursor [Homo sapiens]	3060000000
[Master Protein] ATP synthase subunit beta, mitochondrial precursor [Homo sapiens]	29800000000	[Master Protein] ATP synthase subunit beta, mitochondrial precursor [Homo sapiens]	30100000000	[Master Protein] ATP synthase subunit beta, mitochondrial precursor [Homo sapiens]	35600000000		[Master Protein] beta-2-syntrophin [Homo sapiens]	40000000	[Master Protein] beta-2-syntrophin [Homo sapiens]	15000000	[Master Protein] beta-2-syntrophin [Homo sapiens]	4200000
[Master Protein] ATP synthase subunit d, mitochondrial isoform a [Homo sapiens]	3890000000	[Master Protein] ATP synthase subunit d, mitochondrial isoform a [Homo sapiens]	3830000000	[Master Protein] ATP synthase subunit d, mitochondrial isoform a [Homo sapiens]	3400000000		[Master Protein] beta-actin-like protein 2 [Homo sapiens]	89000000	[Master Protein] beta-actin-like protein 2 [Homo sapiens]	267000000	[Master Protein] beta-actin-like protein 2 [Homo sapiens]	357000000
[Master Protein] ATP synthase subunit delta, mitochondrial precursor [Homo sapiens]	901000000	[Master Protein] ATP synthase subunit delta, mitochondrial precursor [Homo sapiens]	1100000000	[Master Protein] ATP synthase subunit delta, mitochondrial precursor [Homo sapiens]	1000000000		[Master Protein] beta-adrenergic receptor kinase 1 [Homo sapiens]	14300000	[Master Protein] beta-adrenergic receptor kinase 1 [Homo sapiens]	28200000	[Master Protein] beta-adrenergic receptor kinase 1 [Homo sapiens]	25500000
[Master Protein] ATP synthase subunit e, mitochondrial [Homo sapiens]	856000000	[Master Protein] ATP synthase subunit e, mitochondrial [Homo sapiens]	674000000	[Master Protein] ATP synthase subunit e, mitochondrial [Homo sapiens]	653000000		[Master Protein] beta-arrestin-1 isoform A [Homo sapiens]	147000000	[Master Protein] beta-arrestin-1 isoform A [Homo sapiens]	236000000	[Master Protein] beta-arrestin-1 isoform A [Homo sapiens]	289000000
[Master Protein] ATP synthase subunit epsilon, mitochondrial [Homo sapiens]	81000000	[Master Protein] ATP synthase subunit epsilon, mitochondrial [Homo sapiens]	160000000	[Master Protein] ATP synthase subunit epsilon, mitochondrial [Homo sapiens]	160000000		[Master Protein] beta-arrestin-2 isoform 3 [Homo sapiens]	3600000	[Master Protein] beta-arrestin-2 isoform 3 [Homo sapiens]	3900000	[Master Protein] beta-arrestin-2 isoform 3 [Homo sapiens]	17000000
[Master Protein] ATP synthase subunit f, mitochondrial isoform 2a [Homo sapiens]	470000000	[Master Protein] ATP synthase subunit f, mitochondrial isoform 2a [Homo sapiens]	310000000	[Master Protein] ATP synthase subunit f, mitochondrial isoform 2a [Homo sapiens]	500000000		[Master Protein] beta-catenin-like protein 1 [Homo sapiens]	31000000	[Master Protein] beta-catenin-like protein 1 [Homo sapiens]	101000000	[Master Protein] beta-catenin-like protein 1 [Homo sapiens]	77000000
[Master Protein] ATP synthase subunit g, mitochondrial [Homo sapiens]	1640000000	[Master Protein] ATP synthase subunit g, mitochondrial [Homo sapiens]	923000000	[Master Protein] ATP synthase subunit g, mitochondrial [Homo sapiens]	2060000000		[Master Protein] beta-centractin [Homo sapiens]	33000000	[Master Protein] beta-centractin [Homo sapiens]	50000000	[Master Protein] beta-centractin [Homo sapiens]	139000000
[Master Protein] ATP synthase subunit gamma, mitochondrial isoform L (liver) precursor [Homo sapiens]	220000000	[Master Protein] ATP synthase subunit gamma, mitochondrial isoform L (liver) precursor [Homo sapiens]	4590000000	[Master Protein] ATP synthase subunit gamma, mitochondrial isoform L (liver) precursor [Homo sapiens]	6730000000		[Master Protein] beta-enolase isoform 1 [Homo sapiens]	12000000000	[Master Protein] beta-enolase isoform 1 [Homo sapiens]	8190000000	[Master Protein] beta-enolase isoform 1 [Homo sapiens]	9210000000
[Master Protein] ATP synthase subunit O, mitochondrial precursor [Homo sapiens]	4080000000	[Master Protein] ATP synthase subunit O, mitochondrial precursor [Homo sapiens]	4620000000	[Master Protein] ATP synthase subunit O, mitochondrial precursor [Homo sapiens]	4970000000		[Master Protein] beta-galactoside alpha-2,6-sialyltransferase 1 isoform a [Homo sapiens]	285000000	[Master Protein] beta-galactoside alpha-2,6-sialyltransferase 1 isoform a [Homo sapiens]	351000000	[Master Protein] beta-galactoside alpha-2,6-sialyltransferase 1 isoform a [Homo sapiens]	377000000
[Master Protein] ATP synthase subunit s, mitochondrial isoform a precursor [Homo sapiens]	253000000	[Master Protein] ATP synthase subunit s, mitochondrial isoform a precursor [Homo sapiens]	203000000	[Master Protein] ATP synthase subunit s, mitochondrial isoform a precursor [Homo sapiens]	173000000		[Master Protein] beta-glucuronidase precursor [Homo sapiens]	102000000	[Master Protein] beta-glucuronidase precursor [Homo sapiens]	95000000	[Master Protein] beta-glucuronidase precursor [Homo sapiens]	40000000
[Master Protein] ATP synthase subunit s-like protein isoform 1 [Homo sapiens]	8500000	[Master Protein] ATP synthase subunit s-like protein isoform 1 [Homo sapiens]	15000000	[Master Protein] ATP synthase subunit s-like protein isoform 1 [Homo sapiens]	32700000		[Master Protein] beta-hexosaminidase subunit alpha preproprotein [Homo sapiens]	290000000	[Master Protein] beta-hexosaminidase subunit alpha preproprotein [Homo sapiens]	351000000	[Master Protein] beta-hexosaminidase subunit alpha preproprotein [Homo sapiens]	418000000
[Master Protein] ATP synthase-coupling factor 6, mitochondrial isoform b precursor [Homo sapiens]	1460000000	[Master Protein] ATP synthase-coupling factor 6, mitochondrial isoform b precursor [Homo sapiens]	1310000000	[Master Protein] ATP synthase-coupling factor 6, mitochondrial isoform b precursor [Homo sapiens]	1690000000		[Master Protein] beta-hexosaminidase subunit beta preproprotein [Homo sapiens]	916000000	[Master Protein] beta-hexosaminidase subunit beta preproprotein [Homo sapiens]	1170000000	[Master Protein] beta-hexosaminidase subunit beta preproprotein [Homo sapiens]	1230000000
[Master Protein] ATP5J2-PTCD1 fusion protein [Homo sapiens]	8500000	[Master Protein] ATP5J2-PTCD1 fusion protein [Homo sapiens]	144000000	[Master Protein] ATP5J2-PTCD1 fusion protein [Homo sapiens]	10000000		[Master Protein] betaine--homocysteine S-methyltransferase 1 [Homo sapiens]	36300000000	[Master Protein] betaine--homocysteine S-methyltransferase 1 [Homo sapiens]	35600000000	[Master Protein] betaine--homocysteine S-methyltransferase 1 [Homo sapiens]	44200000000
[Master Protein] ATPase ASNA1 [Homo sapiens]	708000000	[Master Protein] ATPase ASNA1 [Homo sapiens]	786000000	[Master Protein] ATPase ASNA1 [Homo sapiens]	630000000		[Master Protein] beta-lactamase-like protein 2 [Homo sapiens]	1060000000	[Master Protein] beta-lactamase-like protein 2 [Homo sapiens]	1260000000	[Master Protein] beta-lactamase-like protein 2 [Homo sapiens]	1190000000
[Master Protein] ATPase family AAA domain-containing protein 1 [Homo sapiens]	628000000	[Master Protein] ATPase family AAA domain-containing protein 1 [Homo sapiens]	331000000	[Master Protein] ATPase family AAA domain-containing protein 1 [Homo sapiens]	653000000		[Master Protein] beta-ureidopropionase [Homo sapiens]	6320000000	[Master Protein] beta-ureidopropionase [Homo sapiens]	7070000000	[Master Protein] beta-ureidopropionase [Homo sapiens]	7220000000
[Master Protein] ATPase family AAA domain-containing protein 2 [Homo sapiens]	20800000	[Master Protein] ATPase family AAA domain-containing protein 2 [Homo sapiens]	15000000	[Master Protein] ATPase family AAA domain-containing protein 2 [Homo sapiens]	4600000		[Master Protein] BH3-interacting domain death agonist isoform 1 [Homo sapiens]	222000000	[Master Protein] BH3-interacting domain death agonist isoform 1 [Homo sapiens]	210000000	[Master Protein] BH3-interacting domain death agonist isoform 1 [Homo sapiens]	270000000
[Master Protein] ATPase family AAA domain-containing protein 3A isoform 2 [Homo sapiens]	584000000	[Master Protein] ATPase family AAA domain-containing protein 3A isoform 2 [Homo sapiens]	577000000	[Master Protein] ATPase family AAA domain-containing protein 3A isoform 2 [Homo sapiens]	685000000		[Master Protein] bifunctional 3'-phosphoadenosine 5'-phosphosulfate synthase 1 [Homo sapiens]	61000000	[Master Protein] bifunctional 3'-phosphoadenosine 5'-phosphosulfate synthase 1 [Homo sapiens]	71000000	[Master Protein] bifunctional 3'-phosphoadenosine 5'-phosphosulfate synthase 1 [Homo sapiens]	70300000
[Master Protein] ATPase family AAA domain-containing protein 3B [Homo sapiens]	53500000	[Master Protein] ATPase family AAA domain-containing protein 3B [Homo sapiens]	78000000	[Master Protein] ATPase family AAA domain-containing protein 3B [Homo sapiens]	47000000		[Master Protein] bifunctional 3'-phosphoadenosine 5'-phosphosulfate synthase 2 isoform b [Homo sapiens]	644000000	[Master Protein] bifunctional 3'-phosphoadenosine 5'-phosphosulfate synthase 2 isoform b [Homo sapiens]	651000000	[Master Protein] bifunctional 3'-phosphoadenosine 5'-phosphosulfate synthase 2 isoform b [Homo sapiens]	785000000
[Master Protein] ATPase WRNIP1 isoform 1 [Homo sapiens]	36500000	[Master Protein] ATPase WRNIP1 isoform 1 [Homo sapiens]	93200000	[Master Protein] ATPase WRNIP1 isoform 1 [Homo sapiens]	31200000		[Master Protein] bifunctional ATP-dependent dihydroxyacetone kinase/FAD-AMP lyase (cyclizing) [Homo sapiens]	24300000000	[Master Protein] bifunctional ATP-dependent dihydroxyacetone kinase/FAD-AMP lyase (cyclizing) [Homo sapiens]	28500000000	[Master Protein] bifunctional ATP-dependent dihydroxyacetone kinase/FAD-AMP lyase (cyclizing) [Homo sapiens]	32500000000
[Master Protein] ATP-binding cassette sub-family A member 1 [Homo sapiens]	3600000	[Master Protein] ATP-binding cassette sub-family A member 1 [Homo sapiens]	740000	[Master Protein] ATP-binding cassette sub-family A member 1 [Homo sapiens]	720000		[Master Protein] bifunctional coenzyme A synthase isoform c [Homo sapiens]	830000000	[Master Protein] bifunctional coenzyme A synthase isoform c [Homo sapiens]	1090000000	[Master Protein] bifunctional coenzyme A synthase isoform c [Homo sapiens]	1310000000
[Master Protein] ATP-binding cassette sub-family A member 6 [Homo sapiens]	516000000	[Master Protein] ATP-binding cassette sub-family A member 6 [Homo sapiens]	430000000	[Master Protein] ATP-binding cassette sub-family A member 6 [Homo sapiens]	358000000		[Master Protein] bifunctional epoxide hydrolase 2 isoform a [Homo sapiens]	8890000000	[Master Protein] bifunctional epoxide hydrolase 2 isoform a [Homo sapiens]	8840000000	[Master Protein] bifunctional epoxide hydrolase 2 isoform a [Homo sapiens]	9290000000
[Master Protein] ATP-binding cassette sub-family A member 8 [Homo sapiens]	138000000	[Master Protein] ATP-binding cassette sub-family A member 8 [Homo sapiens]	82900000	[Master Protein] ATP-binding cassette sub-family A member 8 [Homo sapiens]	127000000		[Master Protein] bifunctional glutamate/proline--tRNA ligase [Homo sapiens]	1260000000	[Master Protein] bifunctional glutamate/proline--tRNA ligase [Homo sapiens]	1240000000	[Master Protein] bifunctional glutamate/proline--tRNA ligase [Homo sapiens]	1520000000
[Master Protein] ATP-binding cassette sub-family B member 10, mitochondrial [Homo sapiens]	161000000	[Master Protein] ATP-binding cassette sub-family B member 10, mitochondrial [Homo sapiens]	173000000	[Master Protein] ATP-binding cassette sub-family B member 10, mitochondrial [Homo sapiens]	133000000		[Master Protein] bifunctional polynucleotide phosphatase/kinase [Homo sapiens]	20700000	[Master Protein] bifunctional polynucleotide phosphatase/kinase [Homo sapiens]	10200000	[Master Protein] bifunctional polynucleotide phosphatase/kinase [Homo sapiens]	18000000
[Master Protein] ATP-binding cassette sub-family B member 6, mitochondrial [Homo sapiens]	19200000	[Master Protein] ATP-binding cassette sub-family B member 6, mitochondrial [Homo sapiens]	30000000	[Master Protein] ATP-binding cassette sub-family B member 6, mitochondrial [Homo sapiens]	23000000		[Master Protein] bifunctional protein NCOAT isoform a [Homo sapiens]	114000000	[Master Protein] bifunctional protein NCOAT isoform a [Homo sapiens]	152000000	[Master Protein] bifunctional protein NCOAT isoform a [Homo sapiens]	141000000
[Master Protein] ATP-binding cassette sub-family B member 7, mitochondrial isoform 1 [Homo sapiens]	189000000	[Master Protein] ATP-binding cassette sub-family B member 7, mitochondrial isoform 1 [Homo sapiens]	109000000	[Master Protein] ATP-binding cassette sub-family B member 7, mitochondrial isoform 1 [Homo sapiens]	185000000		[Master Protein] bifunctional purine biosynthesis protein PURH [Homo sapiens]	1600000000	[Master Protein] bifunctional purine biosynthesis protein PURH [Homo sapiens]	1780000000	[Master Protein] bifunctional purine biosynthesis protein PURH [Homo sapiens]	1890000000
[Master Protein] ATP-binding cassette sub-family B member 8, mitochondrial [Homo sapiens]	313000000	[Master Protein] ATP-binding cassette sub-family B member 8, mitochondrial [Homo sapiens]	303000000	[Master Protein] ATP-binding cassette sub-family B member 8, mitochondrial [Homo sapiens]	359000000		[Master Protein] bifunctional UDP-N-acetylglucosamine 2-epimerase/N-acetylmannosamine kinase isoform 1 [Homo sapiens]	284000000	[Master Protein] bifunctional UDP-N-acetylglucosamine 2-epimerase/N-acetylmannosamine kinase isoform 1 [Homo sapiens]	308000000	[Master Protein] bifunctional UDP-N-acetylglucosamine 2-epimerase/N-acetylmannosamine kinase isoform 1 [Homo sapiens]	366000000
[Master Protein] ATP-binding cassette sub-family D member 1 [Homo sapiens]	269000000	[Master Protein] ATP-binding cassette sub-family D member 1 [Homo sapiens]	74200000	[Master Protein] ATP-binding cassette sub-family D member 1 [Homo sapiens]	95600000		[Master Protein] biglycan preproprotein [Homo sapiens]	2890000000	[Master Protein] biglycan preproprotein [Homo sapiens]	2850000000	[Master Protein] biglycan preproprotein [Homo sapiens]	3350000000
[Master Protein] ATP-binding cassette sub-family D member 3 isoform a [Homo sapiens]	1770000000	[Master Protein] ATP-binding cassette sub-family D member 3 isoform a [Homo sapiens]	1620000000	[Master Protein] ATP-binding cassette sub-family D member 3 isoform a [Homo sapiens]	2140000000		[Master Protein] bile acid-CoA:amino acid N-acyltransferase [Homo sapiens]	6820000000	[Master Protein] bile acid-CoA:amino acid N-acyltransferase [Homo sapiens]	9190000000	[Master Protein] bile acid-CoA:amino acid N-acyltransferase [Homo sapiens]	6640000000
[Master Protein] ATP-binding cassette sub-family D member 4 [Homo sapiens]	21300000	[Master Protein] ATP-binding cassette sub-family D member 4 [Homo sapiens]	14600000	[Master Protein] ATP-binding cassette sub-family D member 4 [Homo sapiens]	33000000		[Master Protein] bile acyl-CoA synthetase precursor [Homo sapiens]	13900000000	[Master Protein] bile acyl-CoA synthetase precursor [Homo sapiens]	15500000000	[Master Protein] bile acyl-CoA synthetase precursor [Homo sapiens]	18200000000
[Master Protein] ATP-binding cassette sub-family E member 1 [Homo sapiens]	814000000	[Master Protein] ATP-binding cassette sub-family E member 1 [Homo sapiens]	597000000	[Master Protein] ATP-binding cassette sub-family E member 1 [Homo sapiens]	850000000		[Master Protein] bile salt export pump [Homo sapiens]	524000000	[Master Protein] bile salt export pump [Homo sapiens]	619000000	[Master Protein] bile salt export pump [Homo sapiens]	725000000
[Master Protein] ATP-binding cassette sub-family F member 1 isoform a [Homo sapiens]	874000000	[Master Protein] ATP-binding cassette sub-family F member 1 isoform a [Homo sapiens]	670000000	[Master Protein] ATP-binding cassette sub-family F member 1 isoform a [Homo sapiens]	675000000		[Master Protein] bile salt sulfotransferase [Homo sapiens]	14600000000	[Master Protein] bile salt sulfotransferase [Homo sapiens]	18800000000	[Master Protein] bile salt sulfotransferase [Homo sapiens]	17600000000
[Master Protein] ATP-binding cassette sub-family F member 2 isoform b [Homo sapiens]	179000000	[Master Protein] ATP-binding cassette sub-family F member 2 isoform b [Homo sapiens]	168000000	[Master Protein] ATP-binding cassette sub-family F member 2 isoform b [Homo sapiens]	179000000		[Master Protein] biliverdin reductase A precursor [Homo sapiens]	237000000	[Master Protein] biliverdin reductase A precursor [Homo sapiens]	302000000	[Master Protein] biliverdin reductase A precursor [Homo sapiens]	503000000
[Master Protein] ATP-binding cassette sub-family F member 3 [Homo sapiens]	172000000	[Master Protein] ATP-binding cassette sub-family F member 3 [Homo sapiens]	129000000	[Master Protein] ATP-binding cassette sub-family F member 3 [Homo sapiens]	192000000		[Master Protein] biogenesis of lysosome-related organelles complex 1 subunit 1 [Homo sapiens]	46000000	[Master Protein] biogenesis of lysosome-related organelles complex 1 subunit 1 [Homo sapiens]	29000000	[Master Protein] biogenesis of lysosome-related organelles complex 1 subunit 1 [Homo sapiens]	75400000
[Master Protein] ATP-citrate synthase isoform 1 [Homo sapiens]	1790000000	[Master Protein] ATP-citrate synthase isoform 1 [Homo sapiens]	1820000000	[Master Protein] ATP-citrate synthase isoform 1 [Homo sapiens]	2410000000		[Master Protein] biogenesis of lysosome-related organelles complex 1 subunit 2 [Homo sapiens]	12000000	[Master Protein] biogenesis of lysosome-related organelles complex 1 subunit 2 [Homo sapiens]	12000000	[Master Protein] biogenesis of lysosome-related organelles complex 1 subunit 2 [Homo sapiens]	17000000
[Master Protein] ATP-dependent (S)-NAD(P)H-hydrate dehydratase isoform a [Homo sapiens]	426000000	[Master Protein] ATP-dependent (S)-NAD(P)H-hydrate dehydratase isoform a [Homo sapiens]	456000000	[Master Protein] ATP-dependent (S)-NAD(P)H-hydrate dehydratase isoform a [Homo sapiens]	534000000		[Master Protein] biogenesis of lysosome-related organelles complex 1 subunit 5 isoform 1 [Homo sapiens]	7100000	[Master Protein] biogenesis of lysosome-related organelles complex 1 subunit 5 isoform 1 [Homo sapiens]	7800000	[Master Protein] biogenesis of lysosome-related organelles complex 1 subunit 5 isoform 1 [Homo sapiens]	5700000
[Master Protein] ATP-dependent Clp protease ATP-binding subunit clpX-like, mitochondrial precursor [Homo sapiens]	388000000	[Master Protein] ATP-dependent Clp protease ATP-binding subunit clpX-like, mitochondrial precursor [Homo sapiens]	395000000	[Master Protein] ATP-dependent Clp protease ATP-binding subunit clpX-like, mitochondrial precursor [Homo sapiens]	445000000		[Master Protein] biorientation of chromosomes in cell division protein 1-like 1 [Homo sapiens]	5100000	[Master Protein] biorientation of chromosomes in cell division protein 1-like 1 [Homo sapiens]	7500000	[Master Protein] biorientation of chromosomes in cell division protein 1-like 1 [Homo sapiens]	13000000
[Master Protein] ATP-dependent DNA helicase Q1 [Homo sapiens]	661000000	[Master Protein] ATP-dependent DNA helicase Q1 [Homo sapiens]	539000000	[Master Protein] ATP-dependent DNA helicase Q1 [Homo sapiens]	549000000		[Master Protein] biotinidase precursor [Homo sapiens]	171000000	[Master Protein] biotinidase precursor [Homo sapiens]	13000000	[Master Protein] biotinidase precursor [Homo sapiens]	398000000
[Master Protein] ATP-dependent RNA helicase A [Homo sapiens]	2610000000	[Master Protein] ATP-dependent RNA helicase A [Homo sapiens]	2470000000	[Master Protein] ATP-dependent RNA helicase A [Homo sapiens]	2890000000		[Master Protein] biotin--protein ligase [Homo sapiens]	14000000	[Master Protein] biotin--protein ligase [Homo sapiens]	2200000	[Master Protein] biotin--protein ligase [Homo sapiens]	9500000
[Master Protein] ATP-dependent RNA helicase DDX1 [Homo sapiens]	1980000000	[Master Protein] ATP-dependent RNA helicase DDX1 [Homo sapiens]	2390000000	[Master Protein] ATP-dependent RNA helicase DDX1 [Homo sapiens]	2090000000		[Master Protein] bis(5'-adenosyl)-triphosphatase [Homo sapiens]	150000000	[Master Protein] bis(5'-adenosyl)-triphosphatase [Homo sapiens]	80800000	[Master Protein] bis(5'-adenosyl)-triphosphatase [Homo sapiens]	103000000
[Master Protein] ATP-dependent RNA helicase DDX18 [Homo sapiens]	100000000	[Master Protein] ATP-dependent RNA helicase DDX18 [Homo sapiens]	152000000	[Master Protein] ATP-dependent RNA helicase DDX18 [Homo sapiens]	171000000		[Master Protein] bis(5'-nucleosyl)-tetraphosphatase [asymmetrical] [Homo sapiens]	51000000	[Master Protein] bis(5'-nucleosyl)-tetraphosphatase [asymmetrical] [Homo sapiens]	161000000	[Master Protein] bis(5'-nucleosyl)-tetraphosphatase [asymmetrical] [Homo sapiens]	140000000
[Master Protein] ATP-dependent RNA helicase DDX19A [Homo sapiens]	52000000	[Master Protein] ATP-dependent RNA helicase DDX19A [Homo sapiens]	13000000	[Master Protein] ATP-dependent RNA helicase DDX19A [Homo sapiens]	25000000		[Master Protein] bisphosphoglycerate mutase [Homo sapiens]	114000000	[Master Protein] bisphosphoglycerate mutase [Homo sapiens]	139000000	[Master Protein] bisphosphoglycerate mutase [Homo sapiens]	163000000
[Master Protein] ATP-dependent RNA helicase DDX19B isoform 1 [Homo sapiens]	174000000	[Master Protein] ATP-dependent RNA helicase DDX19B isoform 1 [Homo sapiens]	248000000	[Master Protein] ATP-dependent RNA helicase DDX19B isoform 1 [Homo sapiens]	127000000		[Master Protein] bleomycin hydrolase [Homo sapiens]	609000000	[Master Protein] bleomycin hydrolase [Homo sapiens]	706000000	[Master Protein] bleomycin hydrolase [Homo sapiens]	989000000
[Master Protein] ATP-dependent RNA helicase DDX24 [Homo sapiens]	6400000	[Master Protein] ATP-dependent RNA helicase DDX24 [Homo sapiens]	10900000	[Master Protein] ATP-dependent RNA helicase DDX24 [Homo sapiens]	22500000		[Master Protein] BMP-2-inducible protein kinase isoform a [Homo sapiens]	37400000	[Master Protein] BMP-2-inducible protein kinase isoform a [Homo sapiens]	71000000	[Master Protein] BMP-2-inducible protein kinase isoform a [Homo sapiens]	19000000
[Master Protein] ATP-dependent RNA helicase DDX39A [Homo sapiens]	268000000	[Master Protein] ATP-dependent RNA helicase DDX39A [Homo sapiens]	270000000	[Master Protein] ATP-dependent RNA helicase DDX39A [Homo sapiens]	329000000		[Master Protein] bolA-like protein 2 [Homo sapiens]	49000000	[Master Protein] bolA-like protein 2 [Homo sapiens]	37900000	[Master Protein] bolA-like protein 2 [Homo sapiens]	37000000
[Master Protein] ATP-dependent RNA helicase DDX3X isoform 1 [Homo sapiens]	775000000	[Master Protein] ATP-dependent RNA helicase DDX3X isoform 1 [Homo sapiens]	761000000	[Master Protein] ATP-dependent RNA helicase DDX3X isoform 1 [Homo sapiens]	855000000		[Master Protein] bone marrow proteoglycan isoform 1 preproprotein [Homo sapiens]	320000000	[Master Protein] bone marrow proteoglycan isoform 1 preproprotein [Homo sapiens]	0	[Master Protein] bone marrow proteoglycan isoform 1 preproprotein [Homo sapiens]	180000000
[Master Protein] ATP-dependent RNA helicase DDX3Y [Homo sapiens]	168000000	[Master Protein] ATP-dependent RNA helicase DDX3Y [Homo sapiens]	193000000	[Master Protein] ATP-dependent RNA helicase DDX3Y [Homo sapiens]	167000000		[Master Protein] bone marrow stromal antigen 2 [Homo sapiens]	38000000	[Master Protein] bone marrow stromal antigen 2 [Homo sapiens]	33000000	[Master Protein] bone marrow stromal antigen 2 [Homo sapiens]	257000000
[Master Protein] ATP-dependent RNA helicase DDX42 [Homo sapiens]	313000000	[Master Protein] ATP-dependent RNA helicase DDX42 [Homo sapiens]	68100000	[Master Protein] ATP-dependent RNA helicase DDX42 [Homo sapiens]	345000000		[Master Protein] brain acid soluble protein 1 [Homo sapiens]	220000000	[Master Protein] brain acid soluble protein 1 [Homo sapiens]	150000000	[Master Protein] brain acid soluble protein 1 [Homo sapiens]	190000000
[Master Protein] ATP-dependent RNA helicase DDX50 [Homo sapiens]	11000000	[Master Protein] ATP-dependent RNA helicase DDX50 [Homo sapiens]	20000000	[Master Protein] ATP-dependent RNA helicase DDX50 [Homo sapiens]	17000000		[Master Protein] brain-specific angiogenesis inhibitor 1-associated protein 2 isoform 2 [Homo sapiens]	84000000	[Master Protein] brain-specific angiogenesis inhibitor 1-associated protein 2 isoform 2 [Homo sapiens]	109000000	[Master Protein] brain-specific angiogenesis inhibitor 1-associated protein 2 isoform 2 [Homo sapiens]	140000000
[Master Protein] ATP-dependent RNA helicase DDX54 isoform 1 [Homo sapiens]	1200000	[Master Protein] ATP-dependent RNA helicase DDX54 isoform 1 [Homo sapiens]	62300000	[Master Protein] ATP-dependent RNA helicase DDX54 isoform 1 [Homo sapiens]	20000000		[Master Protein] brain-specific angiogenesis inhibitor 1-associated protein 2-like protein 1 [Homo sapiens]	56900000	[Master Protein] brain-specific angiogenesis inhibitor 1-associated protein 2-like protein 1 [Homo sapiens]	6000000	[Master Protein] brain-specific angiogenesis inhibitor 1-associated protein 2-like protein 1 [Homo sapiens]	85000000
[Master Protein] ATP-dependent RNA helicase DHX29 [Homo sapiens]	68600000	[Master Protein] ATP-dependent RNA helicase DHX29 [Homo sapiens]	87400000	[Master Protein] ATP-dependent RNA helicase DHX29 [Homo sapiens]	79000000		[Master Protein] branched-chain-amino-acid aminotransferase, mitochondrial isoform a precursor [Homo sapiens]	180000000	[Master Protein] branched-chain-amino-acid aminotransferase, mitochondrial isoform a precursor [Homo sapiens]	143000000	[Master Protein] branched-chain-amino-acid aminotransferase, mitochondrial isoform a precursor [Homo sapiens]	216000000
[Master Protein] ATP-dependent RNA helicase DHX8 [Homo sapiens]	8300000	[Master Protein] ATP-dependent RNA helicase DHX8 [Homo sapiens]	23000000	[Master Protein] ATP-dependent RNA helicase DHX8 [Homo sapiens]	13000000		[Master Protein] BRCA1-A complex subunit BRE isoform 1 [Homo sapiens]	2100000	[Master Protein] BRCA1-A complex subunit BRE isoform 1 [Homo sapiens]	52000000	[Master Protein] BRCA1-A complex subunit BRE isoform 1 [Homo sapiens]	53000000
[Master Protein] ATP-dependent RNA helicase SUPV3L1, mitochondrial precursor [Homo sapiens]	354000000	[Master Protein] ATP-dependent RNA helicase SUPV3L1, mitochondrial precursor [Homo sapiens]	367000000	[Master Protein] ATP-dependent RNA helicase SUPV3L1, mitochondrial precursor [Homo sapiens]	259000000		[Master Protein] BRCA1-associated protein [Homo sapiens]	3500000	[Master Protein] BRCA1-associated protein [Homo sapiens]	5700000	[Master Protein] BRCA1-associated protein [Homo sapiens]	6100000
[Master Protein] ATP-dependent zinc metalloprotease YME1L1 isoform 1 [Homo sapiens]	133000000	[Master Protein] ATP-dependent zinc metalloprotease YME1L1 isoform 1 [Homo sapiens]	128000000	[Master Protein] ATP-dependent zinc metalloprotease YME1L1 isoform 1 [Homo sapiens]	25000000		[Master Protein] BRCA2 and CDKN1A-interacting protein isoform BCCIPalpha [Homo sapiens]	103000000	[Master Protein] BRCA2 and CDKN1A-interacting protein isoform BCCIPalpha [Homo sapiens]	92000000	[Master Protein] BRCA2 and CDKN1A-interacting protein isoform BCCIPalpha [Homo sapiens]	153000000
[Master Protein] AT-rich interactive domain-containing protein 1A isoform a [Homo sapiens]	92000000	[Master Protein] AT-rich interactive domain-containing protein 1A isoform a [Homo sapiens]	48000000	[Master Protein] AT-rich interactive domain-containing protein 1A isoform a [Homo sapiens]	107000000		[Master Protein] brefeldin A-inhibited guanine nucleotide-exchange protein 1 [Homo sapiens]	62500000	[Master Protein] brefeldin A-inhibited guanine nucleotide-exchange protein 1 [Homo sapiens]	35900000	[Master Protein] brefeldin A-inhibited guanine nucleotide-exchange protein 1 [Homo sapiens]	116000000
[Master Protein] AT-rich interactive domain-containing protein 1B isoform 2 [Homo sapiens]	3400000	[Master Protein] AT-rich interactive domain-containing protein 1B isoform 2 [Homo sapiens]	2600000	[Master Protein] AT-rich interactive domain-containing protein 1B isoform 2 [Homo sapiens]	28000000		[Master Protein] brefeldin A-inhibited guanine nucleotide-exchange protein 2 [Homo sapiens]	78000000	[Master Protein] brefeldin A-inhibited guanine nucleotide-exchange protein 2 [Homo sapiens]	94000000	[Master Protein] brefeldin A-inhibited guanine nucleotide-exchange protein 2 [Homo sapiens]	101000000
[Master Protein] AT-rich interactive domain-containing protein 2 [Homo sapiens]	10000000	[Master Protein] AT-rich interactive domain-containing protein 2 [Homo sapiens]	14000000	[Master Protein] AT-rich interactive domain-containing protein 2 [Homo sapiens]	18000000		[Master Protein] BRI3-binding protein precursor [Homo sapiens]	0	[Master Protein] BRI3-binding protein precursor [Homo sapiens]	76000000	[Master Protein] BRI3-binding protein precursor [Homo sapiens]	79000000
[Master Protein] AT-rich interactive domain-containing protein 4B isoform 1 [Homo sapiens]	4100000	[Master Protein] AT-rich interactive domain-containing protein 4B isoform 1 [Homo sapiens]	2900000	[Master Protein] AT-rich interactive domain-containing protein 4B isoform 1 [Homo sapiens]	36000000		[Master Protein] BRISC and BRCA1-A complex member 1 [Homo sapiens]	2900000	[Master Protein] BRISC and BRCA1-A complex member 1 [Homo sapiens]	1300000	[Master Protein] BRISC and BRCA1-A complex member 1 [Homo sapiens]	9600000
[Master Protein] ATR-interacting protein isoform 1 [Homo sapiens]	270000000	[Master Protein] ATR-interacting protein isoform 1 [Homo sapiens]	160000000	[Master Protein] ATR-interacting protein isoform 1 [Homo sapiens]	220000000		[Master Protein] BRISC complex subunit Abro1 [Homo sapiens]	40000000	[Master Protein] BRISC complex subunit Abro1 [Homo sapiens]	124000000	[Master Protein] BRISC complex subunit Abro1 [Homo sapiens]	163000000
[Master Protein] attractin isoform 1 preproprotein [Homo sapiens]	59000000	[Master Protein] attractin isoform 1 preproprotein [Homo sapiens]	94900000	[Master Protein] attractin isoform 1 preproprotein [Homo sapiens]	136000000		[Master Protein] BRO1 domain-containing protein BROX [Homo sapiens]	116000000	[Master Protein] BRO1 domain-containing protein BROX [Homo sapiens]	233000000	[Master Protein] BRO1 domain-containing protein BROX [Homo sapiens]	136000000
[Master Protein] autophagy protein 5 [Homo sapiens]	44000000	[Master Protein] autophagy protein 5 [Homo sapiens]	44000000	[Master Protein] autophagy protein 5 [Homo sapiens]	17000000		[Master Protein] bromodomain-containing protein 4 isoform long [Homo sapiens]	15000000	[Master Protein] bromodomain-containing protein 4 isoform long [Homo sapiens]	786000000	[Master Protein] bromodomain-containing protein 4 isoform long [Homo sapiens]	2100000
[Master Protein] autophagy-related protein 16-1 isoform 1 [Homo sapiens]	20600000	[Master Protein] autophagy-related protein 16-1 isoform 1 [Homo sapiens]	12000000	[Master Protein] autophagy-related protein 16-1 isoform 1 [Homo sapiens]	16000000		[Master Protein] BSD domain-containing protein 1 isoform a [Homo sapiens]	50000000	[Master Protein] BSD domain-containing protein 1 isoform a [Homo sapiens]	59000000	[Master Protein] BSD domain-containing protein 1 isoform a [Homo sapiens]	52000000
[Master Protein] autophagy-related protein 2 homolog A [Homo sapiens]	57000000	[Master Protein] autophagy-related protein 2 homolog A [Homo sapiens]	11000000	[Master Protein] autophagy-related protein 2 homolog A [Homo sapiens]	45000000		[Master Protein] BTB/POZ domain-containing adapter for CUL3-mediated RhoA degradation protein 3 [Homo sapiens]	2300000	[Master Protein] BTB/POZ domain-containing adapter for CUL3-mediated RhoA degradation protein 3 [Homo sapiens]	6800000	[Master Protein] BTB/POZ domain-containing adapter for CUL3-mediated RhoA degradation protein 3 [Homo sapiens]	10000000
[Master Protein] autophagy-related protein 9A [Homo sapiens]	42000000	[Master Protein] autophagy-related protein 9A [Homo sapiens]	59000000	[Master Protein] autophagy-related protein 9A [Homo sapiens]	80000000		[Master Protein] BTB/POZ domain-containing protein KCTD12 [Homo sapiens]	347000000	[Master Protein] BTB/POZ domain-containing protein KCTD12 [Homo sapiens]	392000000	[Master Protein] BTB/POZ domain-containing protein KCTD12 [Homo sapiens]	502000000
[Master Protein] axin interactor, dorsalization-associated protein [Homo sapiens]	81000000	[Master Protein] axin interactor, dorsalization-associated protein [Homo sapiens]	142000000	[Master Protein] axin interactor, dorsalization-associated protein [Homo sapiens]	47000000		[Master Protein] bullous pemphigoid antigen 1 isoform 2 [Homo sapiens]	57200000	[Master Protein] bullous pemphigoid antigen 1 isoform 2 [Homo sapiens]	20900000	[Master Protein] bullous pemphigoid antigen 1 isoform 2 [Homo sapiens]	80500000
[Master Protein] azurocidin preproprotein [Homo sapiens]	199000000	[Master Protein] azurocidin preproprotein [Homo sapiens]	234000000	[Master Protein] azurocidin preproprotein [Homo sapiens]	12000000		[Master Protein] butyrophilin subfamily 3 member A3 isoform a precursor [Homo sapiens]	33000000	[Master Protein] butyrophilin subfamily 3 member A3 isoform a precursor [Homo sapiens]	28000000	[Master Protein] butyrophilin subfamily 3 member A3 isoform a precursor [Homo sapiens]	30000000
[Master Protein] baculoviral IAP repeat-containing protein 6 [Homo sapiens]	110000000	[Master Protein] baculoviral IAP repeat-containing protein 6 [Homo sapiens]	102000000	[Master Protein] baculoviral IAP repeat-containing protein 6 [Homo sapiens]	81100000		[Master Protein] bystin [Homo sapiens]	0	[Master Protein] bystin [Homo sapiens]	5900000	[Master Protein] bystin [Homo sapiens]	8600000
[Master Protein] BAG family molecular chaperone regulator 2 [Homo sapiens]	235000000	[Master Protein] BAG family molecular chaperone regulator 2 [Homo sapiens]	390000000	[Master Protein] BAG family molecular chaperone regulator 2 [Homo sapiens]	205000000		[Master Protein] C-1-tetrahydrofolate synthase, cytoplasmic [Homo sapiens]	18700000000	[Master Protein] C-1-tetrahydrofolate synthase, cytoplasmic [Homo sapiens]	19800000000	[Master Protein] C-1-tetrahydrofolate synthase, cytoplasmic [Homo sapiens]	23000000000
[Master Protein] BAG family molecular chaperone regulator 3 [Homo sapiens]	165000000	[Master Protein] BAG family molecular chaperone regulator 3 [Homo sapiens]	220000000	[Master Protein] BAG family molecular chaperone regulator 3 [Homo sapiens]	172000000		[Master Protein] C2 domain-containing protein 5 [Homo sapiens]	14000000	[Master Protein] C2 domain-containing protein 5 [Homo sapiens]	25100000	[Master Protein] C2 domain-containing protein 5 [Homo sapiens]	22600000
[Master Protein] BAG family molecular chaperone regulator 4 isoform 1 [Homo sapiens]	36000000	[Master Protein] BAG family molecular chaperone regulator 4 isoform 1 [Homo sapiens]	48000000	[Master Protein] BAG family molecular chaperone regulator 4 isoform 1 [Homo sapiens]	38000000		[Master Protein] C4b-binding protein alpha chain precursor [Homo sapiens]	820000000	[Master Protein] C4b-binding protein alpha chain precursor [Homo sapiens]	840000000	[Master Protein] C4b-binding protein alpha chain precursor [Homo sapiens]	870000000
[Master Protein] band 3 anion transport protein [Homo sapiens]	560000000	[Master Protein] band 3 anion transport protein [Homo sapiens]	627000000	[Master Protein] band 3 anion transport protein [Homo sapiens]	500000000		[Master Protein] CAAX prenyl protease 1 homolog [Homo sapiens]	298000000	[Master Protein] CAAX prenyl protease 1 homolog [Homo sapiens]	207000000	[Master Protein] CAAX prenyl protease 1 homolog [Homo sapiens]	326000000
[Master Protein] band 4.1-like protein 2 isoform a [Homo sapiens]	311000000	[Master Protein] band 4.1-like protein 2 isoform a [Homo sapiens]	318000000	[Master Protein] band 4.1-like protein 2 isoform a [Homo sapiens]	265000000		[Master Protein] CAD protein [Homo sapiens]	132000000	[Master Protein] CAD protein [Homo sapiens]	117000000	[Master Protein] CAD protein [Homo sapiens]	162000000
[Master Protein] band 4.1-like protein 2 isoform c [Homo sapiens]	41000000	[Master Protein] band 4.1-like protein 2 isoform c [Homo sapiens]	46000000	[Master Protein] band 4.1-like protein 2 isoform c [Homo sapiens]	40000000		[Master Protein] cadherin-1 preproprotein [Homo sapiens]	675000000	[Master Protein] cadherin-1 preproprotein [Homo sapiens]	578000000	[Master Protein] cadherin-1 preproprotein [Homo sapiens]	601000000
[Master Protein] band 4.1-like protein 3 [Homo sapiens]	74000000	[Master Protein] band 4.1-like protein 3 [Homo sapiens]	65000000	[Master Protein] band 4.1-like protein 3 [Homo sapiens]	110000000		[Master Protein] cadherin-13 isoform 2 [Homo sapiens]	21000000	[Master Protein] cadherin-13 isoform 2 [Homo sapiens]	97000000	[Master Protein] cadherin-13 isoform 2 [Homo sapiens]	55000000
[Master Protein] barrier-to-autointegration factor [Homo sapiens]	660000000	[Master Protein] barrier-to-autointegration factor [Homo sapiens]	770000000	[Master Protein] barrier-to-autointegration factor [Homo sapiens]	1260000000		[Master Protein] cadherin-2 preproprotein [Homo sapiens]	645000000	[Master Protein] cadherin-2 preproprotein [Homo sapiens]	618000000	[Master Protein] cadherin-2 preproprotein [Homo sapiens]	716000000
[Master Protein] basal cell adhesion molecule isoform 1 precursor [Homo sapiens]	951000000	[Master Protein] basal cell adhesion molecule isoform 1 precursor [Homo sapiens]	823000000	[Master Protein] basal cell adhesion molecule isoform 1 precursor [Homo sapiens]	841000000		[Master Protein] cadherin-5 preproprotein [Homo sapiens]	18200000	[Master Protein] cadherin-5 preproprotein [Homo sapiens]	0	[Master Protein] cadherin-5 preproprotein [Homo sapiens]	2900000
[Master Protein] basement membrane-specific heparan sulfate proteoglycan core protein precursor [Homo sapiens]	5670000000	[Master Protein] basement membrane-specific heparan sulfate proteoglycan core protein precursor [Homo sapiens]	5410000000	[Master Protein] basement membrane-specific heparan sulfate proteoglycan core protein precursor [Homo sapiens]	5510000000		[Master Protein] cadherin-related family member 5 isoform 1 precursor [Homo sapiens]	24000000	[Master Protein] cadherin-related family member 5 isoform 1 precursor [Homo sapiens]	14000000	[Master Protein] cadherin-related family member 5 isoform 1 precursor [Homo sapiens]	19000000
[Master Protein] basic leucine zipper and W2 domain-containing protein 1 isoform 2 [Homo sapiens]	866000000	[Master Protein] basic leucine zipper and W2 domain-containing protein 1 isoform 2 [Homo sapiens]	672000000	[Master Protein] basic leucine zipper and W2 domain-containing protein 1 isoform 2 [Homo sapiens]	1240000000		[Master Protein] calcineurin B homologous protein 1 [Homo sapiens]	75000000	[Master Protein] calcineurin B homologous protein 1 [Homo sapiens]	58000000	[Master Protein] calcineurin B homologous protein 1 [Homo sapiens]	81000000
[Master Protein] basic leucine zipper and W2 domain-containing protein 2 [Homo sapiens]	178000000	[Master Protein] basic leucine zipper and W2 domain-containing protein 2 [Homo sapiens]	165000000	[Master Protein] basic leucine zipper and W2 domain-containing protein 2 [Homo sapiens]	166000000		[Master Protein] calcineurin subunit B type 1 [Homo sapiens]	22000000	[Master Protein] calcineurin subunit B type 1 [Homo sapiens]	72000000	[Master Protein] calcineurin subunit B type 1 [Homo sapiens]	69000000
[Master Protein] basigin isoform 1 precursor [Homo sapiens]	950000000	[Master Protein] basigin isoform 1 precursor [Homo sapiens]	7100000	[Master Protein] basigin isoform 1 precursor [Homo sapiens]	15000000		[Master Protein] calcineurin-like phosphoesterase domain-containing protein 1 isoform a [Homo sapiens]	1910000000	[Master Protein] calcineurin-like phosphoesterase domain-containing protein 1 isoform a [Homo sapiens]	2010000000	[Master Protein] calcineurin-like phosphoesterase domain-containing protein 1 isoform a [Homo sapiens]	2070000000
[Master Protein] bax inhibitor 1 isoform 2 [Homo sapiens]	236000000	[Master Protein] bax inhibitor 1 isoform 2 [Homo sapiens]	285000000	[Master Protein] bax inhibitor 1 isoform 2 [Homo sapiens]	393000000		[Master Protein] calcium homeostasis endoplasmic reticulum protein [Homo sapiens]	70000000	[Master Protein] calcium homeostasis endoplasmic reticulum protein [Homo sapiens]	80000000	[Master Protein] calcium homeostasis endoplasmic reticulum protein [Homo sapiens]	124000000
[Master Protein] B-cell linker protein isoform 1 [Homo sapiens]	570000	[Master Protein] B-cell linker protein isoform 1 [Homo sapiens]	7700000	[Master Protein] B-cell linker protein isoform 1 [Homo sapiens]	6600000		[Master Protein] calcium uniporter protein, mitochondrial isoform 1 precursor [Homo sapiens]	38600000	[Master Protein] calcium uniporter protein, mitochondrial isoform 1 precursor [Homo sapiens]	71000000	[Master Protein] calcium uniporter protein, mitochondrial isoform 1 precursor [Homo sapiens]	56700000
[Master Protein] B-cell lymphoma/leukemia 10 [Homo sapiens]	5700000	[Master Protein] B-cell lymphoma/leukemia 10 [Homo sapiens]	0	[Master Protein] B-cell lymphoma/leukemia 10 [Homo sapiens]	16000000		[Master Protein] calcium/calmodulin-dependent protein kinase type 1 [Homo sapiens]	88000000	[Master Protein] calcium/calmodulin-dependent protein kinase type 1 [Homo sapiens]	137000000	[Master Protein] calcium/calmodulin-dependent protein kinase type 1 [Homo sapiens]	96000000
[Master Protein] B-cell receptor-associated protein 29 isoform a [Homo sapiens]	56000000	[Master Protein] B-cell receptor-associated protein 29 isoform a [Homo sapiens]	69000000	[Master Protein] B-cell receptor-associated protein 29 isoform a [Homo sapiens]	71000000		[Master Protein] calcium/calmodulin-dependent protein kinase type II subunit beta isoform 1 [Homo sapiens]	118000000	[Master Protein] calcium/calmodulin-dependent protein kinase type II subunit beta isoform 1 [Homo sapiens]	140000000	[Master Protein] calcium/calmodulin-dependent protein kinase type II subunit beta isoform 1 [Homo sapiens]	154000000
[Master Protein] B-cell receptor-associated protein 31 isoform a [Homo sapiens]	2080000000	[Master Protein] B-cell receptor-associated protein 31 isoform a [Homo sapiens]	2290000000	[Master Protein] B-cell receptor-associated protein 31 isoform a [Homo sapiens]	1800000000		[Master Protein] calcium/calmodulin-dependent protein kinase type II subunit delta isoform 3 [Homo sapiens]	349000000	[Master Protein] calcium/calmodulin-dependent protein kinase type II subunit delta isoform 3 [Homo sapiens]	379000000	[Master Protein] calcium/calmodulin-dependent protein kinase type II subunit delta isoform 3 [Homo sapiens]	402000000
[Master Protein] bcl10-interacting CARD protein [Homo sapiens]	38000000	[Master Protein] bcl10-interacting CARD protein [Homo sapiens]	38000000	[Master Protein] bcl10-interacting CARD protein [Homo sapiens]	35000000		[Master Protein] calcium/calmodulin-dependent protein kinase type II subunit gamma isoform 1 [Homo sapiens]	6900000	[Master Protein] calcium/calmodulin-dependent protein kinase type II subunit gamma isoform 1 [Homo sapiens]	50000000	[Master Protein] calcium/calmodulin-dependent protein kinase type II subunit gamma isoform 1 [Homo sapiens]	20000000
[Master Protein] bcl2 antagonist of cell death [Homo sapiens]	28000000	[Master Protein] bcl2 antagonist of cell death [Homo sapiens]	17000000	[Master Protein] bcl2 antagonist of cell death [Homo sapiens]	27000000		[Master Protein] calcium-binding mitochondrial carrier protein Aralar2 isoform 1 [Homo sapiens]	4740000000	[Master Protein] calcium-binding mitochondrial carrier protein Aralar2 isoform 1 [Homo sapiens]	5940000000	[Master Protein] calcium-binding mitochondrial carrier protein Aralar2 isoform 1 [Homo sapiens]	6420000000
[Master Protein] bcl-2 homologous antagonist/killer [Homo sapiens]	65000000	[Master Protein] bcl-2 homologous antagonist/killer [Homo sapiens]	52000000	[Master Protein] bcl-2 homologous antagonist/killer [Homo sapiens]	34000000		[Master Protein] calcium-binding mitochondrial carrier protein SCaMC-1 isoform 1 [Homo sapiens]	1600000	[Master Protein] calcium-binding mitochondrial carrier protein SCaMC-1 isoform 1 [Homo sapiens]	6400000	[Master Protein] calcium-binding mitochondrial carrier protein SCaMC-1 isoform 1 [Homo sapiens]	14000000
[Master Protein] BCL2/adenovirus E1B 19 kDa protein-interacting protein 3-like [Homo sapiens]	0	[Master Protein] BCL2/adenovirus E1B 19 kDa protein-interacting protein 3-like [Homo sapiens]	0	[Master Protein] BCL2/adenovirus E1B 19 kDa protein-interacting protein 3-like [Homo sapiens]	19000000		[Master Protein] calcium-binding mitochondrial carrier protein SCaMC-2 isoform b [Homo sapiens]	2000000	[Master Protein] calcium-binding mitochondrial carrier protein SCaMC-2 isoform b [Homo sapiens]	0	[Master Protein] calcium-binding mitochondrial carrier protein SCaMC-2 isoform b [Homo sapiens]	740000
[Master Protein] bcl-2-associated transcription factor 1 isoform 1 [Homo sapiens]	526000000	[Master Protein] bcl-2-associated transcription factor 1 isoform 1 [Homo sapiens]	404000000	[Master Protein] bcl-2-associated transcription factor 1 isoform 1 [Homo sapiens]	636000000		[Master Protein] calcium-binding protein 39 [Homo sapiens]	226000000	[Master Protein] calcium-binding protein 39 [Homo sapiens]	284000000	[Master Protein] calcium-binding protein 39 [Homo sapiens]	290000000
[Master Protein] bcl-2-like protein 1 isoform 1 [Homo sapiens]	69000000	[Master Protein] bcl-2-like protein 1 isoform 1 [Homo sapiens]	90000000	[Master Protein] bcl-2-like protein 1 isoform 1 [Homo sapiens]	71000000		[Master Protein] calcium-independent phospholipase A2-gamma isoform 1 [Homo sapiens]	12000000	[Master Protein] calcium-independent phospholipase A2-gamma isoform 1 [Homo sapiens]	45400000	[Master Protein] calcium-independent phospholipase A2-gamma isoform 1 [Homo sapiens]	0
[Master Protein] bcl-2-like protein 13 isoform a [Homo sapiens]	740000000	[Master Protein] bcl-2-like protein 13 isoform a [Homo sapiens]	650000000	[Master Protein] bcl-2-like protein 13 isoform a [Homo sapiens]	668000000		[Master Protein] calcium-regulated heat stable protein 1 [Homo sapiens]	3180000000	[Master Protein] calcium-regulated heat stable protein 1 [Homo sapiens]	2960000000	[Master Protein] calcium-regulated heat stable protein 1 [Homo sapiens]	3890000000
[Master Protein] bcl-2-related ovarian killer protein [Homo sapiens]	21000000	[Master Protein] bcl-2-related ovarian killer protein [Homo sapiens]	112000000	[Master Protein] bcl-2-related ovarian killer protein [Homo sapiens]	67000000		[Master Protein] calcium-transporting ATPase type 2C member 1 isoform 2a [Homo sapiens]	7000000	[Master Protein] calcium-transporting ATPase type 2C member 1 isoform 2a [Homo sapiens]	74000000	[Master Protein] calcium-transporting ATPase type 2C member 1 isoform 2a [Homo sapiens]	11000000
[Master Protein] BET1 homolog [Homo sapiens]	43800000	[Master Protein] BET1 homolog [Homo sapiens]	54800000	[Master Protein] BET1 homolog [Homo sapiens]	50000000		[Master Protein] calcyclin-binding protein isoform 1 [Homo sapiens]	610000000	[Master Protein] calcyclin-binding protein isoform 1 [Homo sapiens]	684000000	[Master Protein] calcyclin-binding protein isoform 1 [Homo sapiens]	779000000
[Master Protein] BET1-like protein isoform 1 [Homo sapiens]	56000000	[Master Protein] BET1-like protein isoform 1 [Homo sapiens]	34000000	[Master Protein] BET1-like protein isoform 1 [Homo sapiens]	86000000		[Master Protein] calmin [Homo sapiens]	230000000	[Master Protein] calmin [Homo sapiens]	178000000	[Master Protein] calmin [Homo sapiens]	237000000
[Master Protein] beta,beta-carotene 9',10'-oxygenase isoform a [Homo sapiens]	281000000	[Master Protein] beta,beta-carotene 9',10'-oxygenase isoform a [Homo sapiens]	238000000	[Master Protein] beta,beta-carotene 9',10'-oxygenase isoform a [Homo sapiens]	289000000		[Master Protein] calmodulin [Homo sapiens]	6940000000	[Master Protein] calmodulin [Homo sapiens]	7580000000	[Master Protein] calmodulin [Homo sapiens]	9300000000
[Master Protein] beta-1,3-glucosyltransferase precursor [Homo sapiens]	17000000	[Master Protein] beta-1,3-glucosyltransferase precursor [Homo sapiens]	23000000	[Master Protein] beta-1,3-glucosyltransferase precursor [Homo sapiens]	13000000		[Master Protein] calmodulin-regulated spectrin-associated protein 3 isoform 1 [Homo sapiens]	5100000	[Master Protein] calmodulin-regulated spectrin-associated protein 3 isoform 1 [Homo sapiens]	8500000	[Master Protein] calmodulin-regulated spectrin-associated protein 3 isoform 1 [Homo sapiens]	3000000
[Master Protein] beta-1,4-galactosyltransferase 1 [Homo sapiens]	6600000	[Master Protein] beta-1,4-galactosyltransferase 1 [Homo sapiens]	4300000	[Master Protein] beta-1,4-galactosyltransferase 1 [Homo sapiens]	20400000		[Master Protein] calnexin precursor [Homo sapiens]	4390000000	[Master Protein] calnexin precursor [Homo sapiens]	3620000000	[Master Protein] calnexin precursor [Homo sapiens]	4280000000
[Master Protein] beta-1-syntrophin [Homo sapiens]	1450000000	[Master Protein] beta-1-syntrophin [Homo sapiens]	1200000000	[Master Protein] beta-1-syntrophin [Homo sapiens]	1610000000		[Master Protein] calpain small subunit 1 [Homo sapiens]	692000000	[Master Protein] calpain small subunit 1 [Homo sapiens]	928000000	[Master Protein] calpain small subunit 1 [Homo sapiens]	937000000
[Master Protein] beta-2-glycoprotein 1 precursor [Homo sapiens]	4320000000	[Master Protein] beta-2-glycoprotein 1 precursor [Homo sapiens]	4520000000	[Master Protein] beta-2-glycoprotein 1 precursor [Homo sapiens]	3950000000		[Master Protein] calpain-1 catalytic subunit [Homo sapiens]	1090000000	[Master Protein] calpain-1 catalytic subunit [Homo sapiens]	1150000000	[Master Protein] calpain-1 catalytic subunit [Homo sapiens]	1900000000
[Master Protein] beta-2-microglobulin precursor [Homo sapiens]	3070000000	[Master Protein] beta-2-microglobulin precursor [Homo sapiens]	2160000000	[Master Protein] beta-2-microglobulin precursor [Homo sapiens]	2670000000		[Master Protein] calpain-2 catalytic subunit isoform 1 [Homo sapiens]	316000000	[Master Protein] calpain-2 catalytic subunit isoform 1 [Homo sapiens]	523000000	[Master Protein] calpain-2 catalytic subunit isoform 1 [Homo sapiens]	416000000
[Master Protein] beta-2-syntrophin [Homo sapiens]	119000000	[Master Protein] beta-2-syntrophin [Homo sapiens]	116000000	[Master Protein] beta-2-syntrophin [Homo sapiens]	180000000		[Master Protein] calpain-5 [Homo sapiens]	241000000	[Master Protein] calpain-5 [Homo sapiens]	144000000	[Master Protein] calpain-5 [Homo sapiens]	173000000
[Master Protein] beta-actin-like protein 2 [Homo sapiens]	518000000	[Master Protein] beta-actin-like protein 2 [Homo sapiens]	361000000	[Master Protein] beta-actin-like protein 2 [Homo sapiens]	426000000		[Master Protein] calpain-7 [Homo sapiens]	17000000	[Master Protein] calpain-7 [Homo sapiens]	0	[Master Protein] calpain-7 [Homo sapiens]	36000000
[Master Protein] beta-adrenergic receptor kinase 1 [Homo sapiens]	157000000	[Master Protein] beta-adrenergic receptor kinase 1 [Homo sapiens]	95800000	[Master Protein] beta-adrenergic receptor kinase 1 [Homo sapiens]	56100000		[Master Protein] calpastatin isoform f [Homo sapiens]	750000000	[Master Protein] calpastatin isoform f [Homo sapiens]	734000000	[Master Protein] calpastatin isoform f [Homo sapiens]	1030000000
[Master Protein] beta-arrestin-1 isoform A [Homo sapiens]	137000000	[Master Protein] beta-arrestin-1 isoform A [Homo sapiens]	96000000	[Master Protein] beta-arrestin-1 isoform A [Homo sapiens]	113000000		[Master Protein] calponin-1 [Homo sapiens]	179000000	[Master Protein] calponin-1 [Homo sapiens]	93300000	[Master Protein] calponin-1 [Homo sapiens]	268000000
[Master Protein] beta-arrestin-2 isoform 3 [Homo sapiens]	17500000	[Master Protein] beta-arrestin-2 isoform 3 [Homo sapiens]	9300000	[Master Protein] beta-arrestin-2 isoform 3 [Homo sapiens]	52000000		[Master Protein] calponin-2 isoform a [Homo sapiens]	332000000	[Master Protein] calponin-2 isoform a [Homo sapiens]	176000000	[Master Protein] calponin-2 isoform a [Homo sapiens]	508000000
[Master Protein] beta-catenin-like protein 1 [Homo sapiens]	132000000	[Master Protein] beta-catenin-like protein 1 [Homo sapiens]	205000000	[Master Protein] beta-catenin-like protein 1 [Homo sapiens]	208000000		[Master Protein] calponin-3 [Homo sapiens]	481000000	[Master Protein] calponin-3 [Homo sapiens]	1020000000	[Master Protein] calponin-3 [Homo sapiens]	678000000
[Master Protein] beta-centractin [Homo sapiens]	340000000	[Master Protein] beta-centractin [Homo sapiens]	442000000	[Master Protein] beta-centractin [Homo sapiens]	407000000		[Master Protein] calreticulin precursor [Homo sapiens]	15000000000	[Master Protein] calreticulin precursor [Homo sapiens]	17600000000	[Master Protein] calreticulin precursor [Homo sapiens]	19600000000
[Master Protein] beta-chimaerin isoform 2 [Homo sapiens]	31900000	[Master Protein] beta-chimaerin isoform 2 [Homo sapiens]	17400000	[Master Protein] beta-chimaerin isoform 2 [Homo sapiens]	41900000		[Master Protein] calumenin isoform c precursor [Homo sapiens]	246000000	[Master Protein] calumenin isoform c precursor [Homo sapiens]	639000000	[Master Protein] calumenin isoform c precursor [Homo sapiens]	182000000
[Master Protein] beta-enolase isoform 1 [Homo sapiens]	12300000000	[Master Protein] beta-enolase isoform 1 [Homo sapiens]	8200000000	[Master Protein] beta-enolase isoform 1 [Homo sapiens]	10400000000		[Master Protein] cAMP-dependent protein kinase catalytic subunit alpha isoform 1 [Homo sapiens]	334000000	[Master Protein] cAMP-dependent protein kinase catalytic subunit alpha isoform 1 [Homo sapiens]	401000000	[Master Protein] cAMP-dependent protein kinase catalytic subunit alpha isoform 1 [Homo sapiens]	478000000
[Master Protein] beta-galactoside alpha-2,6-sialyltransferase 1 isoform a [Homo sapiens]	522000000	[Master Protein] beta-galactoside alpha-2,6-sialyltransferase 1 isoform a [Homo sapiens]	516000000	[Master Protein] beta-galactoside alpha-2,6-sialyltransferase 1 isoform a [Homo sapiens]	690000000		[Master Protein] cAMP-dependent protein kinase catalytic subunit beta isoform 1 [Homo sapiens]	70000000	[Master Protein] cAMP-dependent protein kinase catalytic subunit beta isoform 1 [Homo sapiens]	88000000	[Master Protein] cAMP-dependent protein kinase catalytic subunit beta isoform 1 [Homo sapiens]	95000000
[Master Protein] beta-glucuronidase precursor [Homo sapiens]	232000000	[Master Protein] beta-glucuronidase precursor [Homo sapiens]	197000000	[Master Protein] beta-glucuronidase precursor [Homo sapiens]	192000000		[Master Protein] cAMP-dependent protein kinase type I-alpha regulatory subunit isoform a [Homo sapiens]	599000000	[Master Protein] cAMP-dependent protein kinase type I-alpha regulatory subunit isoform a [Homo sapiens]	914000000	[Master Protein] cAMP-dependent protein kinase type I-alpha regulatory subunit isoform a [Homo sapiens]	540000000
[Master Protein] beta-hexosaminidase subunit alpha preproprotein [Homo sapiens]	653000000	[Master Protein] beta-hexosaminidase subunit alpha preproprotein [Homo sapiens]	417000000	[Master Protein] beta-hexosaminidase subunit alpha preproprotein [Homo sapiens]	669000000		[Master Protein] cAMP-dependent protein kinase type II-alpha regulatory subunit [Homo sapiens]	968000000	[Master Protein] cAMP-dependent protein kinase type II-alpha regulatory subunit [Homo sapiens]	1230000000	[Master Protein] cAMP-dependent protein kinase type II-alpha regulatory subunit [Homo sapiens]	1010000000
[Master Protein] beta-hexosaminidase subunit beta preproprotein [Homo sapiens]	1600000000	[Master Protein] beta-hexosaminidase subunit beta preproprotein [Homo sapiens]	1800000000	[Master Protein] beta-hexosaminidase subunit beta preproprotein [Homo sapiens]	2230000000		[Master Protein] cAMP-dependent protein kinase type II-beta regulatory subunit [Homo sapiens]	62000000	[Master Protein] cAMP-dependent protein kinase type II-beta regulatory subunit [Homo sapiens]	52000000	[Master Protein] cAMP-dependent protein kinase type II-beta regulatory subunit [Homo sapiens]	50000000
[Master Protein] betaine--homocysteine S-methyltransferase 1 [Homo sapiens]	10700000000	[Master Protein] betaine--homocysteine S-methyltransferase 1 [Homo sapiens]	10800000000	[Master Protein] betaine--homocysteine S-methyltransferase 1 [Homo sapiens]	11900000000		[Master Protein] canalicular multispecific organic anion transporter 1 [Homo sapiens]	127000000	[Master Protein] canalicular multispecific organic anion transporter 1 [Homo sapiens]	177000000	[Master Protein] canalicular multispecific organic anion transporter 1 [Homo sapiens]	198000000
[Master Protein] beta-lactamase-like protein 2 [Homo sapiens]	1450000000	[Master Protein] beta-lactamase-like protein 2 [Homo sapiens]	1830000000	[Master Protein] beta-lactamase-like protein 2 [Homo sapiens]	1610000000		[Master Protein] canalicular multispecific organic anion transporter 2 isoform 1 [Homo sapiens]	78000000	[Master Protein] canalicular multispecific organic anion transporter 2 isoform 1 [Homo sapiens]	52000000	[Master Protein] canalicular multispecific organic anion transporter 2 isoform 1 [Homo sapiens]	139000000
[Master Protein] beta-parvin isoform a [Homo sapiens]	63000000	[Master Protein] beta-parvin isoform a [Homo sapiens]	30600000	[Master Protein] beta-parvin isoform a [Homo sapiens]	80000000		[Master Protein] cancer-related nucleoside-triphosphatase [Homo sapiens]	78000000	[Master Protein] cancer-related nucleoside-triphosphatase [Homo sapiens]	130000000	[Master Protein] cancer-related nucleoside-triphosphatase [Homo sapiens]	211000000
[Master Protein] beta-sarcoglycan [Homo sapiens]	46000000	[Master Protein] beta-sarcoglycan [Homo sapiens]	4100000	[Master Protein] beta-sarcoglycan [Homo sapiens]	47000000		[Master Protein] CAP-Gly domain-containing linker protein 1 isoform c [Homo sapiens]	118000000	[Master Protein] CAP-Gly domain-containing linker protein 1 isoform c [Homo sapiens]	112000000	[Master Protein] CAP-Gly domain-containing linker protein 1 isoform c [Homo sapiens]	70000000
[Master Protein] beta-ureidopropionase [Homo sapiens]	2910000000	[Master Protein] beta-ureidopropionase [Homo sapiens]	3060000000	[Master Protein] beta-ureidopropionase [Homo sapiens]	3170000000		[Master Protein] CAP-Gly domain-containing linker protein 2 isoform 1 [Homo sapiens]	1830000	[Master Protein] CAP-Gly domain-containing linker protein 2 isoform 1 [Homo sapiens]	920000	[Master Protein] CAP-Gly domain-containing linker protein 2 isoform 1 [Homo sapiens]	3500000
[Master Protein] BH3-interacting domain death agonist isoform 1 [Homo sapiens]	967000000	[Master Protein] BH3-interacting domain death agonist isoform 1 [Homo sapiens]	959000000	[Master Protein] BH3-interacting domain death agonist isoform 1 [Homo sapiens]	996000000		[Master Protein] caprin-1 isoform 1 [Homo sapiens]	387000000	[Master Protein] caprin-1 isoform 1 [Homo sapiens]	545000000	[Master Protein] caprin-1 isoform 1 [Homo sapiens]	515000000
[Master Protein] bifunctional 3'-phosphoadenosine 5'-phosphosulfate synthase 1 [Homo sapiens]	205000000	[Master Protein] bifunctional 3'-phosphoadenosine 5'-phosphosulfate synthase 1 [Homo sapiens]	84000000	[Master Protein] bifunctional 3'-phosphoadenosine 5'-phosphosulfate synthase 1 [Homo sapiens]	199000000		[Master Protein] cap-specific mRNA (nucleoside-2'-O-)-methyltransferase 1 [Homo sapiens]	7200000	[Master Protein] cap-specific mRNA (nucleoside-2'-O-)-methyltransferase 1 [Homo sapiens]	22100000	[Master Protein] cap-specific mRNA (nucleoside-2'-O-)-methyltransferase 1 [Homo sapiens]	14000000
[Master Protein] bifunctional 3'-phosphoadenosine 5'-phosphosulfate synthase 2 isoform b [Homo sapiens]	650000000	[Master Protein] bifunctional 3'-phosphoadenosine 5'-phosphosulfate synthase 2 isoform b [Homo sapiens]	564000000	[Master Protein] bifunctional 3'-phosphoadenosine 5'-phosphosulfate synthase 2 isoform b [Homo sapiens]	672000000		[Master Protein] carbamoyl-phosphate synthase [ammonia], mitochondrial isoform a precursor [Homo sapiens]	216000000000	[Master Protein] carbamoyl-phosphate synthase [ammonia], mitochondrial isoform a precursor [Homo sapiens]	262000000000	[Master Protein] carbamoyl-phosphate synthase [ammonia], mitochondrial isoform a precursor [Homo sapiens]	240000000000
[Master Protein] bifunctional arginine demethylase and lysyl-hydroxylase JMJD6 isoform 1 [Homo sapiens]	42000000	[Master Protein] bifunctional arginine demethylase and lysyl-hydroxylase JMJD6 isoform 1 [Homo sapiens]	40000000	[Master Protein] bifunctional arginine demethylase and lysyl-hydroxylase JMJD6 isoform 1 [Homo sapiens]	21000000		[Master Protein] carbohydrate-responsive element-binding protein isoform alpha [Homo sapiens]	86000000	[Master Protein] carbohydrate-responsive element-binding protein isoform alpha [Homo sapiens]	142000000	[Master Protein] carbohydrate-responsive element-binding protein isoform alpha [Homo sapiens]	54000000
[Master Protein] bifunctional ATP-dependent dihydroxyacetone kinase/FAD-AMP lyase (cyclizing) [Homo sapiens]	13200000000	[Master Protein] bifunctional ATP-dependent dihydroxyacetone kinase/FAD-AMP lyase (cyclizing) [Homo sapiens]	14700000000	[Master Protein] bifunctional ATP-dependent dihydroxyacetone kinase/FAD-AMP lyase (cyclizing) [Homo sapiens]	17200000000		[Master Protein] carbonic anhydrase 1 [Homo sapiens]	5250000000	[Master Protein] carbonic anhydrase 1 [Homo sapiens]	5730000000	[Master Protein] carbonic anhydrase 1 [Homo sapiens]	5630000000
[Master Protein] bifunctional coenzyme A synthase isoform c [Homo sapiens]	697000000	[Master Protein] bifunctional coenzyme A synthase isoform c [Homo sapiens]	874000000	[Master Protein] bifunctional coenzyme A synthase isoform c [Homo sapiens]	976000000		[Master Protein] carbonic anhydrase 14 precursor [Homo sapiens]	320000000	[Master Protein] carbonic anhydrase 14 precursor [Homo sapiens]	164000000	[Master Protein] carbonic anhydrase 14 precursor [Homo sapiens]	350000000
[Master Protein] bifunctional epoxide hydrolase 2 isoform a [Homo sapiens]	5220000000	[Master Protein] bifunctional epoxide hydrolase 2 isoform a [Homo sapiens]	5130000000	[Master Protein] bifunctional epoxide hydrolase 2 isoform a [Homo sapiens]	5270000000		[Master Protein] carbonic anhydrase 2 [Homo sapiens]	4120000000	[Master Protein] carbonic anhydrase 2 [Homo sapiens]	4580000000	[Master Protein] carbonic anhydrase 2 [Homo sapiens]	4940000000
[Master Protein] bifunctional glutamate/proline--tRNA ligase [Homo sapiens]	2040000000	[Master Protein] bifunctional glutamate/proline--tRNA ligase [Homo sapiens]	1720000000	[Master Protein] bifunctional glutamate/proline--tRNA ligase [Homo sapiens]	2250000000		[Master Protein] carbonic anhydrase 5A, mitochondrial precursor [Homo sapiens]	74000000	[Master Protein] carbonic anhydrase 5A, mitochondrial precursor [Homo sapiens]	122000000	[Master Protein] carbonic anhydrase 5A, mitochondrial precursor [Homo sapiens]	135000000
[Master Protein] bifunctional lysine-specific demethylase and histidyl-hydroxylase MINA isoform a [Homo sapiens]	25000000	[Master Protein] bifunctional lysine-specific demethylase and histidyl-hydroxylase MINA isoform a [Homo sapiens]	26000000	[Master Protein] bifunctional lysine-specific demethylase and histidyl-hydroxylase MINA isoform a [Homo sapiens]	15000000		[Master Protein] carbonyl reductase [NADPH] 1 [Homo sapiens]	20500000000	[Master Protein] carbonyl reductase [NADPH] 1 [Homo sapiens]	20300000000	[Master Protein] carbonyl reductase [NADPH] 1 [Homo sapiens]	22200000000
[Master Protein] bifunctional lysine-specific demethylase and histidyl-hydroxylase NO66 [Homo sapiens]	26000000	[Master Protein] bifunctional lysine-specific demethylase and histidyl-hydroxylase NO66 [Homo sapiens]	2500000	[Master Protein] bifunctional lysine-specific demethylase and histidyl-hydroxylase NO66 [Homo sapiens]	0		[Master Protein] carbonyl reductase family member 4 [Homo sapiens]	2460000000	[Master Protein] carbonyl reductase family member 4 [Homo sapiens]	2350000000	[Master Protein] carbonyl reductase family member 4 [Homo sapiens]	3620000000
[Master Protein] bifunctional polynucleotide phosphatase/kinase [Homo sapiens]	48200000	[Master Protein] bifunctional polynucleotide phosphatase/kinase [Homo sapiens]	47900000	[Master Protein] bifunctional polynucleotide phosphatase/kinase [Homo sapiens]	34100000		[Master Protein] carboxylesterase 3 isoform 1 precursor [Homo sapiens]	79000000	[Master Protein] carboxylesterase 3 isoform 1 precursor [Homo sapiens]	135000000	[Master Protein] carboxylesterase 3 isoform 1 precursor [Homo sapiens]	154000000
[Master Protein] bifunctional protein NCOAT isoform a [Homo sapiens]	250000000	[Master Protein] bifunctional protein NCOAT isoform a [Homo sapiens]	139000000	[Master Protein] bifunctional protein NCOAT isoform a [Homo sapiens]	197000000		[Master Protein] carboxyl-terminal PDZ ligand of neuronal nitric oxide synthase protein isoform 1 [Homo sapiens]	24000000	[Master Protein] carboxyl-terminal PDZ ligand of neuronal nitric oxide synthase protein isoform 1 [Homo sapiens]	24000000	[Master Protein] carboxyl-terminal PDZ ligand of neuronal nitric oxide synthase protein isoform 1 [Homo sapiens]	16000000
[Master Protein] bifunctional purine biosynthesis protein PURH [Homo sapiens]	2180000000	[Master Protein] bifunctional purine biosynthesis protein PURH [Homo sapiens]	2230000000	[Master Protein] bifunctional purine biosynthesis protein PURH [Homo sapiens]	2360000000		[Master Protein] carboxymethylenebutenolidase homolog [Homo sapiens]	4890000000	[Master Protein] carboxymethylenebutenolidase homolog [Homo sapiens]	4230000000	[Master Protein] carboxymethylenebutenolidase homolog [Homo sapiens]	6240000000
[Master Protein] bifunctional UDP-N-acetylglucosamine 2-epimerase/N-acetylmannosamine kinase isoform 1 [Homo sapiens]	190000000	[Master Protein] bifunctional UDP-N-acetylglucosamine 2-epimerase/N-acetylmannosamine kinase isoform 1 [Homo sapiens]	212000000	[Master Protein] bifunctional UDP-N-acetylglucosamine 2-epimerase/N-acetylmannosamine kinase isoform 1 [Homo sapiens]	173000000		[Master Protein] carboxypeptidase D isoform 1 precursor [Homo sapiens]	0	[Master Protein] carboxypeptidase D isoform 1 precursor [Homo sapiens]	7400000	[Master Protein] carboxypeptidase D isoform 1 precursor [Homo sapiens]	33000000
[Master Protein] biglycan preproprotein [Homo sapiens]	7780000000	[Master Protein] biglycan preproprotein [Homo sapiens]	7940000000	[Master Protein] biglycan preproprotein [Homo sapiens]	8180000000		[Master Protein] carboxypeptidase N subunit 2 precursor [Homo sapiens]	21700000	[Master Protein] carboxypeptidase N subunit 2 precursor [Homo sapiens]	41500000	[Master Protein] carboxypeptidase N subunit 2 precursor [Homo sapiens]	59000000
[Master Protein] bile acid-CoA:amino acid N-acyltransferase [Homo sapiens]	2700000000	[Master Protein] bile acid-CoA:amino acid N-acyltransferase [Homo sapiens]	4700000000	[Master Protein] bile acid-CoA:amino acid N-acyltransferase [Homo sapiens]	5300000000		[Master Protein] carboxypeptidase Q precursor [Homo sapiens]	474000000	[Master Protein] carboxypeptidase Q precursor [Homo sapiens]	469000000	[Master Protein] carboxypeptidase Q precursor [Homo sapiens]	665000000
[Master Protein] bile acyl-CoA synthetase precursor [Homo sapiens]	4770000000	[Master Protein] bile acyl-CoA synthetase precursor [Homo sapiens]	4560000000	[Master Protein] bile acyl-CoA synthetase precursor [Homo sapiens]	5550000000		[Master Protein] carcinoembryonic antigen-related cell adhesion molecule 1 isoform 1 precursor [Homo sapiens]	9200000	[Master Protein] carcinoembryonic antigen-related cell adhesion molecule 1 isoform 1 precursor [Homo sapiens]	62000000	[Master Protein] carcinoembryonic antigen-related cell adhesion molecule 1 isoform 1 precursor [Homo sapiens]	46500000
[Master Protein] bile salt export pump [Homo sapiens]	456000000	[Master Protein] bile salt export pump [Homo sapiens]	678000000	[Master Protein] bile salt export pump [Homo sapiens]	415000000		[Master Protein] carnitine O-acetyltransferase isoform 1 precursor [Homo sapiens]	1570000000	[Master Protein] carnitine O-acetyltransferase isoform 1 precursor [Homo sapiens]	1880000000	[Master Protein] carnitine O-acetyltransferase isoform 1 precursor [Homo sapiens]	2370000000
[Master Protein] bile salt sulfotransferase [Homo sapiens]	13000000000	[Master Protein] bile salt sulfotransferase [Homo sapiens]	16000000000	[Master Protein] bile salt sulfotransferase [Homo sapiens]	18800000000		[Master Protein] carnitine O-palmitoyltransferase 1, liver isoform isoform 1 [Homo sapiens]	948000000	[Master Protein] carnitine O-palmitoyltransferase 1, liver isoform isoform 1 [Homo sapiens]	1070000000	[Master Protein] carnitine O-palmitoyltransferase 1, liver isoform isoform 1 [Homo sapiens]	1260000000
[Master Protein] biliverdin reductase A precursor [Homo sapiens]	1070000000	[Master Protein] biliverdin reductase A precursor [Homo sapiens]	820000000	[Master Protein] biliverdin reductase A precursor [Homo sapiens]	957000000		[Master Protein] carnitine O-palmitoyltransferase 2, mitochondrial precursor [Homo sapiens]	4000000000	[Master Protein] carnitine O-palmitoyltransferase 2, mitochondrial precursor [Homo sapiens]	4790000000	[Master Protein] carnitine O-palmitoyltransferase 2, mitochondrial precursor [Homo sapiens]	5240000000
[Master Protein] biogenesis of lysosome-related organelles complex 1 subunit 1 [Homo sapiens]	151000000	[Master Protein] biogenesis of lysosome-related organelles complex 1 subunit 1 [Homo sapiens]	123000000	[Master Protein] biogenesis of lysosome-related organelles complex 1 subunit 1 [Homo sapiens]	145000000		[Master Protein] casein kinase II subunit alpha' [Homo sapiens]	200000000	[Master Protein] casein kinase II subunit alpha' [Homo sapiens]	256000000	[Master Protein] casein kinase II subunit alpha' [Homo sapiens]	229000000
[Master Protein] biogenesis of lysosome-related organelles complex 1 subunit 2 [Homo sapiens]	40000000	[Master Protein] biogenesis of lysosome-related organelles complex 1 subunit 2 [Homo sapiens]	55000000	[Master Protein] biogenesis of lysosome-related organelles complex 1 subunit 2 [Homo sapiens]	138000000		[Master Protein] casein kinase II subunit alpha isoform a [Homo sapiens]	369000000	[Master Protein] casein kinase II subunit alpha isoform a [Homo sapiens]	451000000	[Master Protein] casein kinase II subunit alpha isoform a [Homo sapiens]	242000000
[Master Protein] biogenesis of lysosome-related organelles complex 1 subunit 3 [Homo sapiens]	66000000	[Master Protein] biogenesis of lysosome-related organelles complex 1 subunit 3 [Homo sapiens]	25000000	[Master Protein] biogenesis of lysosome-related organelles complex 1 subunit 3 [Homo sapiens]	27000000		[Master Protein] casein kinase II subunit beta [Homo sapiens]	460000000	[Master Protein] casein kinase II subunit beta [Homo sapiens]	238000000	[Master Protein] casein kinase II subunit beta [Homo sapiens]	515000000
[Master Protein] biogenesis of lysosome-related organelles complex 1 subunit 4 [Homo sapiens]	59000000	[Master Protein] biogenesis of lysosome-related organelles complex 1 subunit 4 [Homo sapiens]	63000000	[Master Protein] biogenesis of lysosome-related organelles complex 1 subunit 4 [Homo sapiens]	56000000		[Master Protein] caspase-1 isoform alpha precursor [Homo sapiens]	174000000	[Master Protein] caspase-1 isoform alpha precursor [Homo sapiens]	189000000	[Master Protein] caspase-1 isoform alpha precursor [Homo sapiens]	268000000
[Master Protein] biogenesis of lysosome-related organelles complex 1 subunit 6 [Homo sapiens]	91000000	[Master Protein] biogenesis of lysosome-related organelles complex 1 subunit 6 [Homo sapiens]	99400000	[Master Protein] biogenesis of lysosome-related organelles complex 1 subunit 6 [Homo sapiens]	110000000		[Master Protein] caspase-6 isoform alpha preproprotein [Homo sapiens]	74000000	[Master Protein] caspase-6 isoform alpha preproprotein [Homo sapiens]	60800000	[Master Protein] caspase-6 isoform alpha preproprotein [Homo sapiens]	99000000
[Master Protein] biorientation of chromosomes in cell division protein 1-like 1 [Homo sapiens]	13700000	[Master Protein] biorientation of chromosomes in cell division protein 1-like 1 [Homo sapiens]	15000000	[Master Protein] biorientation of chromosomes in cell division protein 1-like 1 [Homo sapiens]	22700000		[Master Protein] caspase-8 isoform G precursor [Homo sapiens]	14000000	[Master Protein] caspase-8 isoform G precursor [Homo sapiens]	21800000	[Master Protein] caspase-8 isoform G precursor [Homo sapiens]	20000000
[Master Protein] biotin--protein ligase [Homo sapiens]	7000000	[Master Protein] biotin--protein ligase [Homo sapiens]	24500000	[Master Protein] biotin--protein ligase [Homo sapiens]	33000000		[Master Protein] cat eye syndrome critical region protein 5 isoform 2 precursor [Homo sapiens]	771000000	[Master Protein] cat eye syndrome critical region protein 5 isoform 2 precursor [Homo sapiens]	886000000	[Master Protein] cat eye syndrome critical region protein 5 isoform 2 precursor [Homo sapiens]	959000000
[Master Protein] bis(5'-adenosyl)-triphosphatase [Homo sapiens]	314000000	[Master Protein] bis(5'-adenosyl)-triphosphatase [Homo sapiens]	325000000	[Master Protein] bis(5'-adenosyl)-triphosphatase [Homo sapiens]	347000000		[Master Protein] catalase [Homo sapiens]	38100000000	[Master Protein] catalase [Homo sapiens]	41700000000	[Master Protein] catalase [Homo sapiens]	42000000000
[Master Protein] bis(5'-nucleosyl)-tetraphosphatase [asymmetrical] [Homo sapiens]	223000000	[Master Protein] bis(5'-nucleosyl)-tetraphosphatase [asymmetrical] [Homo sapiens]	180000000	[Master Protein] bis(5'-nucleosyl)-tetraphosphatase [asymmetrical] [Homo sapiens]	234000000		[Master Protein] catechol O-methyltransferase domain-containing protein 1 [Homo sapiens]	200000000	[Master Protein] catechol O-methyltransferase domain-containing protein 1 [Homo sapiens]	298000000	[Master Protein] catechol O-methyltransferase domain-containing protein 1 [Homo sapiens]	209000000
[Master Protein] bisphosphoglycerate mutase [Homo sapiens]	59100000	[Master Protein] bisphosphoglycerate mutase [Homo sapiens]	21800000	[Master Protein] bisphosphoglycerate mutase [Homo sapiens]	182000000		[Master Protein] catechol O-methyltransferase isoform MB-COMT [Homo sapiens]	7390000000	[Master Protein] catechol O-methyltransferase isoform MB-COMT [Homo sapiens]	8470000000	[Master Protein] catechol O-methyltransferase isoform MB-COMT [Homo sapiens]	8580000000
[Master Protein] bleomycin hydrolase [Homo sapiens]	509000000	[Master Protein] bleomycin hydrolase [Homo sapiens]	565000000	[Master Protein] bleomycin hydrolase [Homo sapiens]	710000000		[Master Protein] catenin alpha-1 [Homo sapiens]	1960000000	[Master Protein] catenin alpha-1 [Homo sapiens]	2350000000	[Master Protein] catenin alpha-1 [Homo sapiens]	2780000000
[Master Protein] BMP-2-inducible protein kinase isoform a [Homo sapiens]	68900000	[Master Protein] BMP-2-inducible protein kinase isoform a [Homo sapiens]	58100000	[Master Protein] BMP-2-inducible protein kinase isoform a [Homo sapiens]	49000000		[Master Protein] catenin beta-1 [Homo sapiens]	1110000000	[Master Protein] catenin beta-1 [Homo sapiens]	1000000000	[Master Protein] catenin beta-1 [Homo sapiens]	1310000000
[Master Protein] bolA-like protein 1 precursor [Homo sapiens]	7600000	[Master Protein] bolA-like protein 1 precursor [Homo sapiens]	8400000	[Master Protein] bolA-like protein 1 precursor [Homo sapiens]	8300000		[Master Protein] catenin delta-1 isoform 1ABC [Homo sapiens]	1290000000	[Master Protein] catenin delta-1 isoform 1ABC [Homo sapiens]	1450000000	[Master Protein] catenin delta-1 isoform 1ABC [Homo sapiens]	1830000000
[Master Protein] bolA-like protein 2 [Homo sapiens]	356000000	[Master Protein] bolA-like protein 2 [Homo sapiens]	217000000	[Master Protein] bolA-like protein 2 [Homo sapiens]	203000000		[Master Protein] cathepsin B preproprotein [Homo sapiens]	6500000000	[Master Protein] cathepsin B preproprotein [Homo sapiens]	6500000000	[Master Protein] cathepsin B preproprotein [Homo sapiens]	7550000000
[Master Protein] bone marrow stromal antigen 2 [Homo sapiens]	220000000	[Master Protein] bone marrow stromal antigen 2 [Homo sapiens]	262000000	[Master Protein] bone marrow stromal antigen 2 [Homo sapiens]	193000000		[Master Protein] cathepsin D preproprotein [Homo sapiens]	15100000000	[Master Protein] cathepsin D preproprotein [Homo sapiens]	16500000000	[Master Protein] cathepsin D preproprotein [Homo sapiens]	18400000000
[Master Protein] brain acid soluble protein 1 [Homo sapiens]	170000000	[Master Protein] brain acid soluble protein 1 [Homo sapiens]	240000000	[Master Protein] brain acid soluble protein 1 [Homo sapiens]	310000000		[Master Protein] cathepsin F precursor [Homo sapiens]	121000000	[Master Protein] cathepsin F precursor [Homo sapiens]	286000000	[Master Protein] cathepsin F precursor [Homo sapiens]	150000000
[Master Protein] brain-specific angiogenesis inhibitor 1-associated protein 2 isoform 2 [Homo sapiens]	175000000	[Master Protein] brain-specific angiogenesis inhibitor 1-associated protein 2 isoform 2 [Homo sapiens]	84000000	[Master Protein] brain-specific angiogenesis inhibitor 1-associated protein 2 isoform 2 [Homo sapiens]	85000000		[Master Protein] cathepsin G preproprotein [Homo sapiens]	75000000	[Master Protein] cathepsin G preproprotein [Homo sapiens]	107000000	[Master Protein] cathepsin G preproprotein [Homo sapiens]	59000000
[Master Protein] brain-specific angiogenesis inhibitor 1-associated protein 2-like protein 1 [Homo sapiens]	221000000	[Master Protein] brain-specific angiogenesis inhibitor 1-associated protein 2-like protein 1 [Homo sapiens]	292000000	[Master Protein] brain-specific angiogenesis inhibitor 1-associated protein 2-like protein 1 [Homo sapiens]	342000000		[Master Protein] cathepsin L1 isoform 1 preproprotein [Homo sapiens]	175000000	[Master Protein] cathepsin L1 isoform 1 preproprotein [Homo sapiens]	197000000	[Master Protein] cathepsin L1 isoform 1 preproprotein [Homo sapiens]	211000000
[Master Protein] branched-chain-amino-acid aminotransferase, mitochondrial isoform a precursor [Homo sapiens]	182000000	[Master Protein] branched-chain-amino-acid aminotransferase, mitochondrial isoform a precursor [Homo sapiens]	205000000	[Master Protein] branched-chain-amino-acid aminotransferase, mitochondrial isoform a precursor [Homo sapiens]	207000000		[Master Protein] cathepsin S isoform 1 preproprotein [Homo sapiens]	193000000	[Master Protein] cathepsin S isoform 1 preproprotein [Homo sapiens]	230000000	[Master Protein] cathepsin S isoform 1 preproprotein [Homo sapiens]	362000000
[Master Protein] BRCA1-A complex subunit BRE isoform 1 [Homo sapiens]	42200000	[Master Protein] BRCA1-A complex subunit BRE isoform 1 [Homo sapiens]	46000000	[Master Protein] BRCA1-A complex subunit BRE isoform 1 [Homo sapiens]	77000000		[Master Protein] cathepsin Z preproprotein [Homo sapiens]	1810000000	[Master Protein] cathepsin Z preproprotein [Homo sapiens]	2010000000	[Master Protein] cathepsin Z preproprotein [Homo sapiens]	2280000000
[Master Protein] BRCA1-associated ATM activator 1 [Homo sapiens]	47900000	[Master Protein] BRCA1-associated ATM activator 1 [Homo sapiens]	141000000	[Master Protein] BRCA1-associated ATM activator 1 [Homo sapiens]	20700000		[Master Protein] cation-dependent mannose-6-phosphate receptor isoform 1 precursor [Homo sapiens]	67000000	[Master Protein] cation-dependent mannose-6-phosphate receptor isoform 1 precursor [Homo sapiens]	41000000	[Master Protein] cation-dependent mannose-6-phosphate receptor isoform 1 precursor [Homo sapiens]	82000000
[Master Protein] BRCA1-associated protein [Homo sapiens]	17000000	[Master Protein] BRCA1-associated protein [Homo sapiens]	11000000	[Master Protein] BRCA1-associated protein [Homo sapiens]	19400000		[Master Protein] cation-independent mannose-6-phosphate receptor precursor [Homo sapiens]	563000000	[Master Protein] cation-independent mannose-6-phosphate receptor precursor [Homo sapiens]	420000000	[Master Protein] cation-independent mannose-6-phosphate receptor precursor [Homo sapiens]	151000000
[Master Protein] breakpoint cluster region protein isoform 1 [Homo sapiens]	66500000	[Master Protein] breakpoint cluster region protein isoform 1 [Homo sapiens]	60000000	[Master Protein] breakpoint cluster region protein isoform 1 [Homo sapiens]	34000000		[Master Protein] caveolin-1 isoform alpha [Homo sapiens]	197000000	[Master Protein] caveolin-1 isoform alpha [Homo sapiens]	205000000	[Master Protein] caveolin-1 isoform alpha [Homo sapiens]	570000000
[Master Protein] breast carcinoma-amplified sequence 3 isoform 1 [Homo sapiens]	106000000	[Master Protein] breast carcinoma-amplified sequence 3 isoform 1 [Homo sapiens]	8500000	[Master Protein] breast carcinoma-amplified sequence 3 isoform 1 [Homo sapiens]	50000000		[Master Protein] caveolin-2 isoform a [Homo sapiens]	19000000	[Master Protein] caveolin-2 isoform a [Homo sapiens]	24000000	[Master Protein] caveolin-2 isoform a [Homo sapiens]	26000000
[Master Protein] brefeldin A-inhibited guanine nucleotide-exchange protein 1 [Homo sapiens]	191000000	[Master Protein] brefeldin A-inhibited guanine nucleotide-exchange protein 1 [Homo sapiens]	292000000	[Master Protein] brefeldin A-inhibited guanine nucleotide-exchange protein 1 [Homo sapiens]	241000000		[Master Protein] CB1 cannabinoid receptor-interacting protein 1 isoform CRIP1a [Homo sapiens]	63000000	[Master Protein] CB1 cannabinoid receptor-interacting protein 1 isoform CRIP1a [Homo sapiens]	53000000	[Master Protein] CB1 cannabinoid receptor-interacting protein 1 isoform CRIP1a [Homo sapiens]	110000000
[Master Protein] brefeldin A-inhibited guanine nucleotide-exchange protein 2 [Homo sapiens]	117000000	[Master Protein] brefeldin A-inhibited guanine nucleotide-exchange protein 2 [Homo sapiens]	338000000	[Master Protein] brefeldin A-inhibited guanine nucleotide-exchange protein 2 [Homo sapiens]	123000000		[Master Protein] C-C motif chemokine 21 precursor [Homo sapiens]	9200000	[Master Protein] C-C motif chemokine 21 precursor [Homo sapiens]	12000000	[Master Protein] C-C motif chemokine 21 precursor [Homo sapiens]	13000000
[Master Protein] BRI3-binding protein precursor [Homo sapiens]	50000000	[Master Protein] BRI3-binding protein precursor [Homo sapiens]	81000000	[Master Protein] BRI3-binding protein precursor [Homo sapiens]	53000000		[Master Protein] CCA tRNA nucleotidyltransferase 1, mitochondrial [Homo sapiens]	90200000	[Master Protein] CCA tRNA nucleotidyltransferase 1, mitochondrial [Homo sapiens]	17000000	[Master Protein] CCA tRNA nucleotidyltransferase 1, mitochondrial [Homo sapiens]	15000000
[Master Protein] bridging integrator 2 [Homo sapiens]	0	[Master Protein] bridging integrator 2 [Homo sapiens]	15000000	[Master Protein] bridging integrator 2 [Homo sapiens]	205000000		[Master Protein] CCR4-NOT transcription complex subunit 1 isoform a [Homo sapiens]	109000000	[Master Protein] CCR4-NOT transcription complex subunit 1 isoform a [Homo sapiens]	315000000	[Master Protein] CCR4-NOT transcription complex subunit 1 isoform a [Homo sapiens]	334000000
[Master Protein] BRISC and BRCA1-A complex member 1 [Homo sapiens]	56500000	[Master Protein] BRISC and BRCA1-A complex member 1 [Homo sapiens]	126000000	[Master Protein] BRISC and BRCA1-A complex member 1 [Homo sapiens]	67300000		[Master Protein] CCR4-NOT transcription complex subunit 3 [Homo sapiens]	79000000	[Master Protein] CCR4-NOT transcription complex subunit 3 [Homo sapiens]	34000000	[Master Protein] CCR4-NOT transcription complex subunit 3 [Homo sapiens]	22000000
[Master Protein] BRISC complex subunit Abro1 [Homo sapiens]	76000000	[Master Protein] BRISC complex subunit Abro1 [Homo sapiens]	39000000	[Master Protein] BRISC complex subunit Abro1 [Homo sapiens]	167000000		[Master Protein] CCR4-NOT transcription complex subunit 7 isoform 1 [Homo sapiens]	11000000	[Master Protein] CCR4-NOT transcription complex subunit 7 isoform 1 [Homo sapiens]	17900000	[Master Protein] CCR4-NOT transcription complex subunit 7 isoform 1 [Homo sapiens]	20000000
[Master Protein] BRO1 domain-containing protein BROX [Homo sapiens]	350000000	[Master Protein] BRO1 domain-containing protein BROX [Homo sapiens]	348000000	[Master Protein] BRO1 domain-containing protein BROX [Homo sapiens]	435000000		[Master Protein] CD166 antigen isoform 1 precursor [Homo sapiens]	349000000	[Master Protein] CD166 antigen isoform 1 precursor [Homo sapiens]	223000000	[Master Protein] CD166 antigen isoform 1 precursor [Homo sapiens]	422000000
[Master Protein] bromodomain adjacent to zinc finger domain protein 1A isoform a [Homo sapiens]	550000	[Master Protein] bromodomain adjacent to zinc finger domain protein 1A isoform a [Homo sapiens]	5100000	[Master Protein] bromodomain adjacent to zinc finger domain protein 1A isoform a [Homo sapiens]	1300000		[Master Protein] CD276 antigen isoform a precursor [Homo sapiens]	30000000	[Master Protein] CD276 antigen isoform a precursor [Homo sapiens]	26000000	[Master Protein] CD276 antigen isoform a precursor [Homo sapiens]	47400000
[Master Protein] bromodomain-containing protein 2 isoform 2 [Homo sapiens]	12300000	[Master Protein] bromodomain-containing protein 2 isoform 2 [Homo sapiens]	20500000	[Master Protein] bromodomain-containing protein 2 isoform 2 [Homo sapiens]	35100000		[Master Protein] CD2-associated protein [Homo sapiens]	119000000	[Master Protein] CD2-associated protein [Homo sapiens]	198000000	[Master Protein] CD2-associated protein [Homo sapiens]	180000000
[truncated: 4,830 more rows]

## Sheet: i-FASP
Proteins quantified from cancer and para-carcinoma tissues of human liver samples with i-FASP method
[truncated: 6,143 more rows]

## Sheet: quantitation
Quantification information of the proteins quantified with i-FASP and FASP methods, respectively
[truncated: 4,355 more rows]

[truncated: 5 more sheets: biological process, DE proteins in common, m-FASP exclude DE proteins, i-FASP exclude DE-proteins, PSM]
